# Supplementary material for: Single-cell RNA-sequencing of differentiating iPS cells reveals dynamic genetic effects on gene expression
Source: Nat Commun. 2020 Feb 10;11:810. doi: 10.1038/s41467-020-14457-z (PMC7010688; doi:10.1038/s41467-020-14457-z)
Supplement: Supplementary file 3 — Supplementary Data 1 [file 41467_2020_14457_MOESM3_ESM.txt]

experiment	ncells_day0	ncells_day1	ncells_day2	ncells_day3	lines_used
expt_09	610	544	539	585	wigw_2, zagm_1, nocf_2, wahn_1, fejf_2, nufh_3
expt_10	610	544	539	585	wigw_2, zagm_1, nocf_2, wahn_1, fejf_2, nufh_3
expt_12	610	544	539	585	wigw_2, zagm_1, nocf_2, wahn_1, fejf_2, nufh_3
expt_18	610	544	539	585	wigw_2, zagm_1, nocf_2, wahn_1, fejf_2, nufh_3
expt_20	610	544	539	585	wigw_2, zagm_1, nocf_2, wahn_1, fejf_2, nufh_3
expt_21	610	544	539	585	wigw_2, zagm_1, nocf_2, wahn_1, fejf_2, nufh_3
expt_22	610	544	539	585	wigw_2, zagm_1, nocf_2, wahn_1, fejf_2, nufh_3
expt_23	610	544	539	585	wigw_2, zagm_1, nocf_2, wahn_1, fejf_2, nufh_3
expt_24	610	544	539	585	wigw_2, zagm_1, nocf_2, wahn_1, fejf_2, nufh_3
expt_27	610	544	539	585	wigw_2, zagm_1, nocf_2, wahn_1, fejf_2, nufh_3
expt_30	610	544	539	585	wigw_2, zagm_1, nocf_2, wahn_1, fejf_2, nufh_3
expt_31	610	544	539	585	wigw_2, zagm_1, nocf_2, wahn_1, fejf_2, nufh_3
expt_36	610	544	539	585	wigw_2, zagm_1, nocf_2, wahn_1, fejf_2, nufh_3
expt_37	610	544	539	585	wigw_2, zagm_1, nocf_2, wahn_1, fejf_2, nufh_3
expt_38	610	544	539	585	wigw_2, zagm_1, nocf_2, wahn_1, fejf_2, nufh_3
expt_39	610	544	539	585	wigw_2, zagm_1, nocf_2, wahn_1, fejf_2, nufh_3
expt_40	610	544	539	585	wigw_2, zagm_1, nocf_2, wahn_1, fejf_2, nufh_3
expt_41	610	544	539	585	wigw_2, zagm_1, nocf_2, wahn_1, fejf_2, nufh_3
expt_42	610	544	539	585	wigw_2, zagm_1, nocf_2, wahn_1, fejf_2, nufh_3
expt_43	610	544	539	585	wigw_2, zagm_1, nocf_2, wahn_1, fejf_2, nufh_3
expt_44	610	544	539	585	wigw_2, zagm_1, nocf_2, wahn_1, fejf_2, nufh_3
expt_45	610	544	539	585	wigw_2, zagm_1, nocf_2, wahn_1, fejf_2, nufh_3
expt_28	610	544	539	585	wigw_2, zagm_1, nocf_2, wahn_1, fejf_2, nufh_3
expt_29	610	544	539	585	wigw_2, zagm_1, nocf_2, wahn_1, fejf_2, nufh_3
expt_32	610	544	539	585	wigw_2, zagm_1, nocf_2, wahn_1, fejf_2, nufh_3
expt_33	610	544	539	585	wigw_2, zagm_1, nocf_2, wahn_1, fejf_2, nufh_3
expt_34	610	544	539	585	wigw_2, zagm_1, nocf_2, wahn_1, fejf_2, nufh_3
expt_35	610	544	539	585	wigw_2, zagm_1, nocf_2, wahn_1, fejf_2, nufh_3
