# Supplementary material for: Single-cell RNA-sequencing of differentiating iPS cells reveals dynamic genetic effects on gene expression
Source: Nat Commun. 2020 Feb 10;11:810. doi: 10.1038/s41467-020-14457-z (PMC7010688; doi:10.1038/s41467-020-14457-z)
Supplement: Supplementary file 5 — Supplementary Data 3 [file 41467_2020_14457_MOESM5_ESM.txt]

ensembl_gene_id	snp_id	p_value	empirical_feature_p_value	global_corr_p_value	beta	beta_se	gene_name	snp_chromosome	snp_position	ref_allele	alt_allele	stage	stage_specific	interaction_qtl	dynamic_qtl	in_HipSci	n_gtex_tissues
ENSG00000204531	6_31132414_G_A	1.82385407622904e-37	1.59297125675053e-18	5.26423674378328e-16	-1.38628075837836	0.108373264458851	POU5F1	6	31132414	G	A	ips	False	TRUE	TRUE	TRUE	33
ENSG00000179344	6_32634922_A_G	5.29986439318959e-18	1.97714709974933e-11	1.34026857414981e-09	-1.27078610013438	0.146967337417505	HLA-DQB1	6	32634922	A	G	ips	False	TRUE	TRUE	FALSE	49
ENSG00000179344	6_32634922_A_G	1.32810414811548e-20	8.48549968660585e-15	1.51988745064126e-12	-1.37598762925487	0.1478611950463	HLA-DQB1	6	32634922	A	G	mesendo	False	TRUE	TRUE	FALSE	49
ENSG00000179344	6_32634922_A_G	8.50068884530983e-22	3.29824288933456e-12	5.98127364395937e-10	-1.43837941069725	0.149930059448826	HLA-DQB1	6	32634922	A	G	defendo	False	TRUE	TRUE	FALSE	49
ENSG00000148291	9_136227260_A_G	4.6086241322653e-36	1.46160885513761e-19	5.79615357727153e-17	-1.37176711895085	0.109406281591766	SURF2	9	136227260	A	G	ips	False	FALSE	FALSE	TRUE	44
ENSG00000148291	9_136227260_A_G	6.03667691001927e-35	6.36302841038876e-20	2.94986149378018e-17	-1.4108317594272	0.114397366580995	SURF2	9	136227260	A	G	mesendo	False	FALSE	FALSE	TRUE	44
ENSG00000148291	9_136227260_A_G	4.23891507751912e-25	4.07332502802599e-19	3.07785999632765e-16	-1.16411256960015	0.112488000159867	SURF2	9	136227260	A	G	defendo	False	FALSE	FALSE	TRUE	44
ENSG00000169877	16_31522723_T_C	1.42782510692462e-26	7.36433686819149e-18	1.94693344633037e-15	-1.03128620453717	0.0966656872785225	AHSP	16	31522723	T	C	ips	False	FALSE	FALSE	TRUE	24
ENSG00000176654	12_7945196_G_T	2.50171203577041e-22	2.6193614729222e-10	1.38497805055292e-08	0.833616181353501	0.085771606269528	NANOGP1	12	7945196	G	T	ips	False	FALSE	FALSE	TRUE	2
ENSG00000203805	10_122218993_G_A	2.9176114982338e-12	2.36375013190685e-10	2.78350420883041e-08	-0.730323744975334	0.104606382860958	PPAPDC1A	10	122218993	G	A	defendo	True	TRUE	TRUE	FALSE	1
ENSG00000111913	6_24979164_T_A	2.37853525725385e-20	3.8001008794147e-12	2.89801414442802e-10	0.950983248212013	0.102877748176902	FAM65B	6	24979164	T	A	ips	False	FALSE	FALSE	TRUE	3
ENSG00000204711	9_72433081_G_A	7.61259877982297e-15	5.93774676178855e-09	2.44007444640421e-07	0.956734487513016	0.123070609894227	C9orf135	9	72433081	G	A	ips	False	FALSE	FALSE	TRUE	5
ENSG00000229150	2_208977797_G_T	3.356299362075e-24	9.69514958858007e-18	2.480456040925e-15	0.999478513598431	0.0984829045508631	CRYGEP	2	208977797	G	T	ips	False	TRUE	TRUE	TRUE	9
ENSG00000243566	7_76137375_C_T	5.06518888736274e-21	1.87196901867946e-16	3.53498911442413e-14	-0.795336463541653	0.0845399051610795	UPK3B	7	76137375	C	T	ips	False	TRUE	FALSE	TRUE	49
ENSG00000243566	7_76137375_C_T	2.2591325544047e-07	0.00182472182488198	0.019592384286744	-0.465443763825329	0.0899122684795228	UPK3B	7	76137375	C	T	mesendo	False	TRUE	FALSE	TRUE	49
ENSG00000254870	6_31486901_T_C	1.7421355822525e-39	6.14484762455685e-23	4.87359944702996e-20	-1.50548513903263	0.114501007266804	ATP6V1G2-DDX39B	6	31486901	T	C	ips	False	FALSE	FALSE	TRUE	40
ENSG00000254870	6_31486901_T_C	2.07675648905509e-24	9.51595293217127e-19	6.1631862328019e-16	-1.25810138216803	0.123397727134138	ATP6V1G2-DDX39B	6	31486901	T	C	defendo	False	FALSE	FALSE	TRUE	40
ENSG00000214076	22_32671073_G_A	6.6911579136779e-11	2.35695731560936e-11	3.28790607250969e-09	-0.739925929754604	0.113356542985052	CPSF1P1	22	32671073	G	A	defendo	False	TRUE	TRUE	FALSE	21
ENSG00000184809	21_40912353_T_A	3.23184928804301e-13	1.72262793931194e-07	5.25480800865668e-06	0.784603538885257	0.10771060476718	C21orf88	21	40912353	T	A	ips	False	TRUE	TRUE	TRUE	4
ENSG00000148680	10_92540879_C_A	3.50018371159082e-17	2.0507719508467e-11	1.36681306595367e-09	-0.997006462191792	0.11828940831227	HTR7	10	92540879	C	A	ips	False	FALSE	FALSE	TRUE	4
ENSG00000143632	1_229550597_A_G	9.27832988279584e-08	1.05742010020886e-06	2.55689228152338e-05	0.866166527901846	0.162193788059845	ACTA1	1	229550597	A	G	ips	False	FALSE	FALSE	TRUE	2
ENSG00000120675	13_43597706_C_T	1.80380563882746e-23	1.57089330636526e-12	1.41580268414433e-10	-1.20793357828883	0.120995515726399	DNAJC15	13	43597706	C	T	ips	False	TRUE	TRUE	TRUE	49
ENSG00000120675	13_43597706_C_T	2.18160388814807e-20	6.07208393786721e-16	1.29336983043948e-13	-1.23052554073399	0.132985826655898	DNAJC15	13	43597706	C	T	mesendo	False	TRUE	TRUE	TRUE	49
ENSG00000120675	13_43597706_C_T	1.03832227283759e-13	1.18679835172492e-10	1.53730463246293e-08	-0.713891902820114	0.0960056894715545	DNAJC15	13	43597706	C	T	defendo	False	TRUE	TRUE	TRUE	49
ENSG00000196116	9_100191123_T_C	7.00538015086821e-09	7.30924654276338e-08	4.90930352584867e-06	-0.487633503476142	0.0842083782257129	TDRD7	9	100191123	T	C	defendo	True	TRUE	TRUE	FALSE	4
ENSG00000177335	8_144182157_C_T	3.88752045596224e-06	0.00101522906134506	0.0156233318368149	0.42351513783899	0.0917234098993947	C8orf31	8	144182157	C	T	defendo	True	FALSE	FALSE	FALSE	8
ENSG00000173401	12_75737206_G_A	3.67366091192437e-17	2.93239038495122e-12	3.25644357754111e-10	0.78869670807187	0.0936375048751224	GLIPR1L1	12	75737206	G	A	mesendo	False	TRUE	TRUE	TRUE	48
ENSG00000117834	1_48674912_T_C	2.29060955215642e-08	5.92136324916152e-07	3.21503921236468e-05	-0.327556327674597	0.0586127380688544	SLC5A9	1	48674912	T	C	defendo	False	FALSE	FALSE	FALSE	41
ENSG00000144476	2_237451480_T_G	2.99158410710477e-08	7.39659930393398e-07	2.71131711954874e-05	0.715035018081846	0.129022778620755	ACKR3	2	237451480	T	G	mesendo	False	FALSE	FALSE	FALSE	1
ENSG00000142089	11_323649_C_T	9.67750543539355e-28	2.44884970529572e-15	3.66458649243097e-13	-1.23590044571288	0.113220293428101	IFITM3	11	323649	C	T	ips	False	TRUE	TRUE	TRUE	48
ENSG00000206503	6_29812578_C_A	2.10536894602843e-29	1.08374898082948e-14	1.43257103522582e-12	-1.84669998851124	0.164028575989111	HLA-A	6	29812578	C	A	ips	False	TRUE	TRUE	FALSE	45
ENSG00000206503	6_29812578_C_A	4.42185814061595e-25	1.38904740681098e-26	2.14226165363254e-23	-1.78923496982529	0.172961102321811	HLA-A	6	29812578	C	A	mesendo	False	TRUE	TRUE	FALSE	45
ENSG00000185046	12_99262556_G_A	1.30064550690175e-08	4.52809466255707e-05	0.00129112835481546	0.467356398534979	0.0821945190367262	ANKS1B	12	99262556	G	A	defendo	True	FALSE	FALSE	FALSE	0
ENSG00000204347	17_72328361_G_T	0.000622082411580942	0.00247554445323599	0.0246027824225261	0.380706337630893	0.111259111672915	BTBD17	17	72328361	G	T	mesendo	True	TRUE	TRUE	FALSE	2
ENSG00000183569	22_42912136_G_T	3.68254412111994e-05	0.00268130984384638	0.0316980597762226	0.505462511575627	0.122490496356051	SERHL2	22	42912136	G	T	defendo	True	FALSE	FALSE	FALSE	40
ENSG00000118785	4_88896797_T_G	6.22134574537506e-09	1.75758894723671e-06	3.98279527115045e-05	-0.594248506563748	0.10226803371191	SPP1	4	88896797	T	G	ips	False	TRUE	TRUE	FALSE	9
ENSG00000013297	3_170402765_T_C	3.16701521167922e-05	0.00428703472261386	0.0442765348051881	-0.621375123220004	0.149329098332115	CLDN11	3	170402765	T	C	defendo	True	FALSE	FALSE	FALSE	1
ENSG00000106018	7_158882743_G_A	2.04465176636971e-08	2.44614877556404e-06	0.000112589446130435	0.828586779183998	0.147746106839508	VIPR2	7	158882743	G	A	defendo	True	TRUE	TRUE	FALSE	2
ENSG00000068697	2_20244954_C_T	1.09955692474771e-06	0.000261079815640853	0.00560972908183082	-0.330687160604402	0.0678620915445461	LAPTM4A	2	20244954	C	T	defendo	True	TRUE	TRUE	FALSE	9
ENSG00000259024	17_15434991_C_T	4.3514599899401e-07	0.000402348270875865	0.00774572855920868	-0.6456051694962	0.127769171481025	TVP23C-CDRT4	17	15434991	C	T	defendo	False	FALSE	FALSE	FALSE	41
ENSG00000145725	5_102473141_T_C	2.88457569664685e-20	6.17652830804468e-17	1.2246815049715e-14	0.984885849026528	0.10678393516294	PPIP5K2	5	102473141	T	C	ips	False	FALSE	FALSE	TRUE	37
ENSG00000167644	19_38808504_A_G	2.40262120695759e-07	1.33856562834444e-05	0.000243529220330903	-0.515273615323752	0.0997599011302002	C19orf33	19	38808504	A	G	ips	False	FALSE	FALSE	FALSE	36
ENSG00000188290	1_958731_A_G	5.53992508348765e-09	2.0872121155042e-05	0.000700944874269138	0.388747197428783	0.0666795111538791	HES4	1	958731	A	G	defendo	False	FALSE	FALSE	TRUE	45
ENSG00000183421	21_43134878_G_A	3.10739111303903e-10	1.08000181782029e-06	5.38064252769586e-05	-0.578244736100423	0.0918822470770922	RIPK4	21	43134878	G	A	defendo	False	FALSE	FALSE	FALSE	2
ENSG00000168653	1_39465139_A_C	3.23348422678359e-15	1.49943700366489e-11	1.04318681024615e-09	-0.428029921302387	0.0543078455243926	NDUFS5	1	39465139	A	C	ips	False	TRUE	TRUE	TRUE	42
ENSG00000168653	1_39465139_A_C	2.79969191875611e-20	2.76450599382017e-17	7.78119301775873e-15	-0.695717827406531	0.0754054006768091	NDUFS5	1	39465139	A	C	mesendo	False	TRUE	TRUE	TRUE	42
ENSG00000168653	1_39465139_A_C	2.35223886806433e-25	8.73349976645669e-32	1.97974549348501e-28	-0.912268749583422	0.0876758871966874	NDUFS5	1	39465139	A	C	defendo	False	TRUE	TRUE	TRUE	42
ENSG00000213694	9_91571095_T_C	1.0142187609895e-05	0.000874976386134077	0.014041998620318	0.387161142509762	0.087709708111311	S1PR3	9	91571095	T	C	defendo	False	FALSE	FALSE	FALSE	5
ENSG00000142173	21_47519720_A_G	3.1705774336523e-15	1.24311301906521e-10	1.56552194499977e-08	-0.630141580448051	0.079926607622684	COL6A2	21	47519720	A	G	defendo	False	TRUE	TRUE	FALSE	0
ENSG00000111704	12_7942472_A_G	1.76907003769174e-13	2.28690808538614e-08	8.3584873676244e-07	-0.441572971813842	0.0599541256007947	NANOG	12	7942472	A	G	ips	False	TRUE	TRUE	TRUE	2
ENSG00000164344	4_187174030_G_T	2.11582424633011e-13	2.66316070843852e-14	4.46566561803835e-12	1.26956774064186	0.172935798455135	KLKB1	4	187174030	G	T	mesendo	False	TRUE	TRUE	TRUE	4
ENSG00000164344	4_187174030_G_T	6.22287552225922e-18	1.08888139059359e-15	4.29273205097482e-13	1.61358453009278	0.187009046871341	KLKB1	4	187174030	G	T	defendo	False	TRUE	TRUE	TRUE	4
ENSG00000186439	6_123904601_C_T	4.20735885904197e-19	2.17117985251838e-13	3.11114171969078e-11	1.34697304245251	0.15081357918249	TRDN	6	123904601	C	T	mesendo	False	TRUE	TRUE	FALSE	0
ENSG00000104808	19_49439728_C_T	3.11710659066711e-16	8.02054640464833e-10	3.90260921606378e-08	1.2432287014554	0.152194051218727	DHDH	19	49439728	C	T	ips	False	FALSE	FALSE	TRUE	2
ENSG00000104808	19_49439728_C_T	6.93910157881945e-07	0.000860554722645277	0.0111000252305198	0.763315907493161	0.153799441614102	DHDH	19	49439728	C	T	mesendo	False	FALSE	FALSE	TRUE	2
ENSG00000064042	4_41339317_C_T	1.56464396783565e-10	8.53158685861016e-07	2.13730248434929e-05	1.30294628896489	0.20361924021998	LIMCH1	4	41339317	C	T	ips	False	FALSE	FALSE	TRUE	8
ENSG00000124839	2_238552006_C_T	1.28295600101244e-07	0.00156598600177729	0.0143678389360869	0.454793608745726	0.0861145363463894	RAB17	2	238552006	C	T	ips	False	TRUE	TRUE	FALSE	9
ENSG00000077942	22_45898592_G_C	1.77719072124319e-09	3.44653601990132e-05	0.00103823906928736	0.45052966530667	0.0748765820426948	FBLN1	22	45898592	G	C	defendo	False	TRUE	TRUE	FALSE	0
ENSG00000121207	4_155660263_G_A	1.84726730984462e-05	0.018863818708402	0.0874927803763753	0.376219876123137	0.0878485894756761	LRAT	4	155660263	G	A	ips	False	TRUE	TRUE	TRUE	1
ENSG00000145708	5_76219396_G_A	3.57441197994627e-06	3.99190673393798e-06	0.000175709080885619	-0.298350426699898	0.0643730757443394	CRHBP	5	76219396	G	A	defendo	True	FALSE	FALSE	FALSE	8
ENSG00000124942	11_62199457_C_T	8.3183405216288e-05	0.00189200247391023	0.0245428823536683	-0.281929990694027	0.0716460588445754	AHNAK	11	62199457	C	T	defendo	True	FALSE	FALSE	FALSE	2
ENSG00000148834	10_106066436_C_T	5.9939480995509e-06	0.000392556697772979	0.00453854859942163	-0.33757518309214	0.0745758368217559	GSTO1	10	106066436	C	T	ips	False	TRUE	TRUE	FALSE	35
ENSG00000211772	7_142450556_G_A	7.2200382931452e-12	5.84678408708291e-09	2.42076059265623e-07	0.420708071668191	0.0613882817001618	TRBC2	7	142450556	G	A	ips	True	FALSE	FALSE	FALSE	8
ENSG00000118495	6_144278262_T_C	3.85920630984426e-07	0.00050383118858929	0.00921052557874063	0.426911420129564	0.0841076400269038	PLAGL1	6	144278262	T	C	defendo	False	FALSE	FALSE	FALSE	1
ENSG00000141655	18_59990654_C_T	0.000146075752306403	0.00598277339643686	0.055696081102278	0.282717696105567	0.0744454779287751	TNFRSF11A	18	59990654	C	T	defendo	False	TRUE	TRUE	FALSE	21
ENSG00000128052	4_55993468_T_C	2.38707281849154e-17	3.44214059671577e-12	2.70299937938578e-10	0.859054202891185	0.101384657258284	KDR	4	55993468	T	C	ips	False	TRUE	TRUE	TRUE	1
ENSG00000133433	22_24314006_G_T	2.52191342701848e-10	2.66463639437514e-08	1.96432744845501e-06	-0.741910601144892	0.117286321467339	GSTT2B	22	24314006	G	T	defendo	False	FALSE	FALSE	FALSE	48
ENSG00000239704	17_15434991_C_T	7.8627188828782e-09	2.86974600565518e-05	0.000891131201470076	-0.732958372462819	0.126998912572616	CDRT4	17	15434991	C	T	defendo	True	FALSE	FALSE	FALSE	41
ENSG00000100031	22_24996582_G_A	1.43083864654811e-09	9.01898455004579e-07	4.67305223629451e-05	-0.478615903547264	0.0790842968031102	GGT1	22	24996582	G	A	defendo	True	FALSE	FALSE	FALSE	17
ENSG00000099984	22_24255296_C_T	2.41841374546977e-11	3.80207321574131e-08	1.85275012195252e-06	-0.721251632924117	0.108000379898775	GSTT2	22	24255296	C	T	mesendo	False	TRUE	FALSE	TRUE	50
ENSG00000099984	22_24255296_C_T	2.57568581662475e-10	2.13591705988355e-07	1.29980785606879e-05	-0.695016099816497	0.10992954141316	GSTT2	22	24255296	C	T	defendo	False	TRUE	FALSE	TRUE	50
ENSG00000189129	10_81894448_T_C	1.22967046578226e-05	0.00209149115230748	0.0262035058945957	-0.266757383366195	0.0610113288569106	PLAC9	10	81894448	T	C	defendo	True	FALSE	FALSE	FALSE	15
ENSG00000114638	3_118825697_T_C	0.00011607527690686	0.00914711121884197	0.0742526278023461	-0.431534877226955	0.11196279394184	UPK1B	3	118825697	T	C	defendo	True	FALSE	FALSE	FALSE	5
ENSG00000170989	1_101636948_A_G	1.06979721891553e-05	0.000292886668686436	0.00610508041570033	-0.399335543980145	0.0907052511958375	S1PR1	1	101636948	A	G	defendo	True	FALSE	FALSE	FALSE	1
ENSG00000171843	9_20626809_A_T	6.11131857420455e-05	0.011646143302913	0.0855669906892385	-0.389539419946972	0.0971790581742923	MLLT3	9	20626809	A	T	defendo	True	FALSE	FALSE	FALSE	0
ENSG00000226278	7_55806087_G_T	1.39985125305125e-41	3.39130140366423e-21	2.24142317480735e-18	1.80131138668028	0.133349916271975	PSPHP1	7	55806087	G	T	ips	False	FALSE	FALSE	TRUE	49
ENSG00000196542	3_161094930_T_C	6.68555351320621e-07	0.00351224569917828	0.0266822903072354	0.375909756595106	0.0756314720084582	SPTSSB	3	161094930	T	C	ips	True	FALSE	FALSE	TRUE	27
ENSG00000115414	2_216394251_A_C	2.09452440271841e-06	0.000430113803095984	0.00819328541675985	0.403391113667836	0.0850303569163636	FN1	2	216394251	A	C	defendo	True	TRUE	TRUE	FALSE	1
ENSG00000148344	9_132565361_T_C	1.80519592914291e-05	0.00983930381730633	0.0775796064120527	0.538294148994862	0.125543327573887	PTGES	9	132565361	T	C	defendo	True	FALSE	FALSE	FALSE	22
ENSG00000113140	5_151036008_G_C	3.36047537681145e-07	0.001886243866373	0.0245428823536683	0.468327097992062	0.0917924888589127	SPARC	5	151036008	G	C	defendo	False	TRUE	TRUE	FALSE	15
ENSG00000134363	5_52797270_G_T	3.85879159966427e-05	0.00796635969063835	0.0680168376428985	0.397606418510471	0.096605459533755	FST	5	52797270	G	T	defendo	True	FALSE	FALSE	FALSE	3
ENSG00000105499	19_48563534_A_G	1.46291782736825e-08	0.000332770160302133	0.00398680597829011	0.429383650308033	0.0757844181248625	PLA2G4C	19	48563534	A	G	ips	False	TRUE	FALSE	FALSE	1
ENSG00000159247	9_141036645_T_G	6.27809156496626e-11	1.75246395119753e-07	5.32533950113537e-06	-0.887963693535555	0.135837361298477	TUBBP5	9	141036645	T	G	ips	False	FALSE	FALSE	FALSE	22
ENSG00000141506	17_8801320_A_T	0.000172123108264053	0.00825582602744608	0.0698959646723472	0.325525628789414	0.0866504872177846	PIK3R5	17	8801320	A	T	defendo	True	FALSE	FALSE	FALSE	1
ENSG00000204536	6_31108485_G_A	1.89357455186577e-28	6.09112118098887e-20	2.54262523604037e-17	-1.27680120151739	0.115410415666452	CCHCR1	6	31108485	G	A	ips	False	FALSE	FALSE	TRUE	33
ENSG00000204536	6_31108485_G_A	5.22554979378016e-21	1.51866579304568e-18	5.44034215029602e-16	-0.992309736587046	0.105513841635824	CCHCR1	6	31108485	G	A	mesendo	False	FALSE	FALSE	TRUE	33
ENSG00000096060	6_35575487_G_A	1.26828841340965e-07	7.41902765749576e-05	0.00194424921693596	0.552524939816168	0.104578126277756	FKBP5	6	35575487	G	A	defendo	False	TRUE	TRUE	FALSE	6
ENSG00000100033	22_18909505_T_C	7.50556901696707e-13	1.56427347099291e-08	5.96469250230696e-07	0.573876530284343	0.0800397475626774	PRODH	22	18909505	T	C	ips	False	TRUE	TRUE	FALSE	8
ENSG00000100033	22_18909505_T_C	4.2529897381964e-06	0.00163559675280961	0.0180789579107202	0.449883066368865	0.0978300182809295	PRODH	22	18909505	T	C	mesendo	False	TRUE	TRUE	FALSE	8
ENSG00000140043	14_74324671_T_C	1.49862748625714e-20	6.43756614396703e-13	6.15151838441256e-11	0.840035135004962	0.0903934525220795	PTGR2	14	74324671	T	C	ips	False	TRUE	TRUE	TRUE	40
ENSG00000116679	1_185295199_C_T	2.08135854806544e-05	0.00157833165185114	0.0219162439574556	-0.395452118711098	0.0929168306282294	IVNS1ABP	1	185295199	C	T	defendo	True	TRUE	TRUE	FALSE	11
ENSG00000086504	16_423420_C_T	0.000409435358249098	0.00888974354325572	0.0726433071541088	-0.326906698540734	0.0925052416194275	MRPL28	16	423420	C	T	defendo	False	TRUE	TRUE	FALSE	31
ENSG00000115648	2_238402830_G_A	3.28358007140067e-08	7.54415640697349e-05	0.00109186473542127	-0.768519534701029	0.139083407475237	MLPH	2	238402830	G	A	ips	False	TRUE	TRUE	TRUE	6
ENSG00000185885	11_302505_T_G	1.53430802317236e-11	3.70490810002666e-06	7.65217563948923e-05	0.537376126585085	0.0796748126483624	IFITM1	11	302505	T	G	ips	False	FALSE	FALSE	FALSE	43
ENSG00000128394	22_39441096_G_T	1.26282219535886e-07	2.47994217197584e-05	0.000805969100624506	-0.437363728494031	0.0827688134333643	APOBEC3F	22	39441096	G	T	defendo	False	FALSE	FALSE	FALSE	45
ENSG00000132386	17_1667794_A_G	9.98007131077468e-12	7.98525252349653e-09	3.18254309107137e-07	0.428706264524858	0.0629821529720274	SERPINF1	17	1667794	A	G	ips	False	TRUE	FALSE	TRUE	37
ENSG00000198276	20_62604493_G_A	4.96486191688138e-07	0.000682366571811407	0.00721805773762145	0.554861462942298	0.110361644178561	UCKL1	20	62604493	G	A	ips	False	FALSE	FALSE	TRUE	20
ENSG00000141052	17_12538710_T_C	0.000150550905064389	0.0101821091075836	0.0791641164500052	-0.220365557612734	0.0581415079575853	MYOCD	17	12538710	T	C	defendo	False	FALSE	FALSE	FALSE	0
ENSG00000143494	1_213079941_T_C	2.08712068652281e-10	3.45070801849928e-07	9.80940632191875e-06	0.802336261572563	0.126256935299137	VASH2	1	213079941	T	C	ips	False	FALSE	FALSE	TRUE	8
ENSG00000143494	1_213079941_T_C	2.35048465008725e-05	0.000527993920990795	0.00759337849051927	0.343301259690556	0.0811836944929631	VASH2	1	213079941	T	C	mesendo	False	FALSE	FALSE	TRUE	8
ENSG00000109255	4_56534709_A_G	3.09727130684732e-06	0.00180432428028861	0.0240241772176483	0.534048462319904	0.114497964613298	NMU	4	56534709	A	G	defendo	False	TRUE	TRUE	FALSE	18
ENSG00000175106	17_15478507_G_C	7.44985097959105e-11	3.63833614664856e-09	3.36633852184312e-07	-0.750137389091508	0.115205305386683	TVP23C	17	15478507	G	C	defendo	False	TRUE	TRUE	FALSE	42
ENSG00000162496	1_12685681_C_T	2.92241286615018e-06	0.00151147860530678	0.0139393417983456	-0.258695090012182	0.0553216619026111	DHRS3	1	12685681	C	T	ips	False	FALSE	FALSE	FALSE	1
ENSG00000132031	2_20207619_G_A	7.54228551707128e-09	1.12918244721723e-05	0.000210229294944364	0.603775206907498	0.104488645819742	MATN3	2	20207619	G	A	ips	False	FALSE	FALSE	TRUE	13
ENSG00000132031	2_20207619_G_A	4.8366150156288e-08	2.85147486273147e-07	1.14074875934342e-05	0.508018233547399	0.0930911215660084	MATN3	2	20207619	G	A	mesendo	False	FALSE	FALSE	TRUE	13
ENSG00000132031	2_20207619_G_A	1.18054175339088e-09	1.54759423780622e-08	1.20970689555309e-06	0.485202143143378	0.0797654049015915	MATN3	2	20207619	G	A	defendo	False	FALSE	FALSE	TRUE	13
ENSG00000129116	4_169699346_G_T	3.06165511676316e-09	3.42483199249664e-07	1.96545554891605e-05	-0.494518734070964	0.0834172109459216	PALLD	4	169699346	G	T	defendo	True	TRUE	FALSE	FALSE	1
ENSG00000144485	2_239148813_A_C	1.35803344026958e-13	4.88532920478383e-10	5.53713215548952e-08	-0.53159571430865	0.0718336459463552	HES6	2	239148813	A	C	defendo	False	TRUE	TRUE	FALSE	31
ENSG00000138639	4_86836149_T_C	3.67206114471843e-09	1.69875813263657e-05	0.000604049334045752	0.538808560050543	0.0913493906342615	ARHGAP24	4	86836149	T	C	defendo	False	TRUE	TRUE	FALSE	17
ENSG00000153132	4_141422855_T_C	1.59758165303127e-07	1.57433618639564e-05	0.000566471387513212	0.691158727294188	0.131876790672121	CLGN	4	141422855	T	C	defendo	False	FALSE	FALSE	FALSE	9
ENSG00000119147	2_106685373_A_T	1.26573383836608e-07	0.000141566928474365	0.00189022750688629	-0.493617265226089	0.0934219580486699	C2orf40	2	106685373	A	T	ips	False	FALSE	FALSE	FALSE	1
ENSG00000104435	8_80509881_T_C	5.16298677845701e-05	0.000729356242095805	0.0121691969236477	0.400450238752524	0.0989224322903324	STMN2	8	80509881	T	C	defendo	True	FALSE	FALSE	FALSE	1
ENSG00000101000	20_33730464_A_G	4.11709467622346e-10	1.19142632510099e-06	2.82917257367851e-05	-0.538358858722605	0.0861439989881147	PROCR	20	33730464	A	G	ips	True	TRUE	TRUE	TRUE	45
ENSG00000152284	2_85377576_C_T	1.1201813358402e-05	0.000983648448869935	0.0153291074555009	-0.298494941504154	0.0679544975180715	TCF7L1	2	85377576	C	T	defendo	False	FALSE	FALSE	FALSE	0
ENSG00000065675	10_6682022_T_C	3.98459096157132e-20	5.11384513627426e-14	5.96454574416019e-12	0.89552536426817	0.0974618320258244	PRKCQ	10	6682022	T	C	ips	False	FALSE	FALSE	TRUE	2
ENSG00000197353	8_143889429_G_A	1.55970284770053e-05	0.0012609511210214	0.0183523315636609	0.687400222701851	0.159117352236968	LYPD2	8	143889429	G	A	defendo	False	FALSE	FALSE	FALSE	4
ENSG00000069482	11_68353008_T_C	2.78025366252045e-07	6.79264597724787e-05	0.00180091790425883	-0.513968326160721	0.100037338017228	GAL	11	68353008	T	C	defendo	False	TRUE	TRUE	FALSE	0
ENSG00000104219	8_17013199_T_C	5.68015817262582e-07	0.000139377166802143	0.0032825544897646	0.475094981251203	0.0949850649522149	ZDHHC2	8	17013199	T	C	defendo	True	TRUE	TRUE	FALSE	8
ENSG00000186603	1_45748758_T_C	0.000124827890529902	0.0192725946570797	0.0884064412088643	-0.595167678502126	0.155135184714734	HPDL	1	45748758	T	C	ips	False	FALSE	FALSE	FALSE	1
ENSG00000186603	1_45748758_T_C	0.00182469548819551	0.0165740639084103	0.0852493251715028	-0.44650016526673	0.143229550831213	HPDL	1	45748758	T	C	mesendo	False	FALSE	FALSE	FALSE	1
ENSG00000183722	13_40081401_T_A	5.09109676234311e-10	5.4388551915297e-05	0.000820088017097019	-0.564536251926199	0.0908159064479222	LHFP	13	40081401	T	A	ips	False	TRUE	TRUE	TRUE	1
ENSG00000180767	3_126268953_T_G	1.06654739131834e-12	1.03305731274465e-06	2.51330694072341e-05	0.758710957140078	0.106536073792188	CHST13	3	126268953	T	G	ips	False	FALSE	FALSE	TRUE	34
ENSG00000213023	19_51130554_C_A	1.50289049867149e-06	2.85435076856372e-07	1.66977012046692e-05	-0.548183599622763	0.113947325166403	SYT3	19	51130554	C	A	defendo	False	FALSE	FALSE	FALSE	14
ENSG00000141682	18_57571885_A_T	8.53713747291709e-07	0.00014887945498095	0.00346652033283051	-0.382481605548184	0.0776979993805084	PMAIP1	18	57571885	A	T	defendo	True	TRUE	TRUE	FALSE	4
ENSG00000071967	2_172375786_C_T	1.77577962769673e-10	7.57634126748495e-06	0.000145848184361001	0.940590945037112	0.147437826653838	CYBRD1	2	172375786	C	T	ips	False	TRUE	TRUE	FALSE	22
ENSG00000146530	7_12436050_T_C	1.15914188143611e-16	2.55404407295561e-09	1.11915058668523e-07	-0.799557066260963	0.0964805914859283	VWDE	7	12436050	T	C	ips	False	TRUE	TRUE	FALSE	2
ENSG00000093072	22_17680519_A_C	2.31811196363661e-21	1.90275937387816e-26	2.14226165363254e-23	0.837503460045188	0.0882544094661704	CECR1	22	17680519	A	C	mesendo	False	TRUE	TRUE	TRUE	36
ENSG00000059377	7_139547370_G_A	2.21695974757215e-05	0.00144714170608344	0.0204707649569302	-0.518811119292398	0.122308072547078	TBXAS1	7	139547370	G	A	defendo	True	FALSE	FALSE	FALSE	0
ENSG00000197329	2_64342177_C_T	1.52137670650918e-10	5.9395931022105e-10	6.56785994589449e-08	0.557107176677968	0.0870042760969717	PELI1	2	64342177	C	T	defendo	False	TRUE	TRUE	FALSE	2
ENSG00000164483	6_130479049_A_G	3.34773838744081e-05	6.36574523581699e-05	0.00170554548443386	-0.178995496077705	0.043147844086133	SAMD3	6	130479049	A	G	defendo	True	FALSE	FALSE	FALSE	2
ENSG00000124143	20_37226385_G_A	4.52522908657894e-05	0.00850043944473896	0.0707790069626326	0.326932392812807	0.0801524006473378	ARHGAP40	20	37226385	G	A	defendo	False	FALSE	FALSE	FALSE	6
ENSG00000165449	10_61464507_C_G	3.53086748566242e-06	0.00112719745958779	0.0109833954748397	0.314580281189427	0.0678377783033624	SLC16A9	10	61464507	C	G	ips	True	TRUE	TRUE	FALSE	5
ENSG00000120539	10_27480049_T_C	4.48141713169151e-09	1.24580056551024e-05	0.000229250329134836	0.346283849181139	0.0590387402428596	MASTL	10	27480049	T	C	ips	False	TRUE	TRUE	TRUE	41
ENSG00000166347	18_71983285_C_A	3.94469627626964e-11	6.554237447291e-08	3.00317339533588e-06	-0.614790263525009	0.0930634614162648	CYB5A	18	71983285	C	A	mesendo	False	TRUE	TRUE	FALSE	9
ENSG00000103876	15_80441888_C_T	2.51920597711207e-08	0.000355280019874984	0.00419314833171095	-0.495271002135262	0.088886662492967	FAH	15	80441888	C	T	ips	False	TRUE	TRUE	FALSE	7
ENSG00000053524	3_183204987_C_G	9.50133716569676e-06	0.00248650977563474	0.0298624729254667	-0.383742164635675	0.0866583070949871	MCF2L2	3	183204987	C	G	defendo	False	FALSE	FALSE	FALSE	0
ENSG00000248124	16_21785210_T_G	2.02450924244538e-24	2.31262785043709e-15	3.52728963468839e-13	2.11209975309583	0.207109735008514	RRN3P1	16	21785210	T	G	ips	False	TRUE	TRUE	TRUE	35
ENSG00000085063	11_33755956_C_T	5.54787130028103e-19	3.71110834836474e-12	2.85762425670472e-10	-0.564951464144276	0.0634724599323568	CD59	11	33755956	C	T	ips	False	FALSE	FALSE	TRUE	33
ENSG00000085063	11_33755956_C_T	6.63728724330365e-12	1.00747457408009e-10	8.35790004815246e-09	-0.554775643900342	0.0808091897461915	CD59	11	33755956	C	T	mesendo	False	FALSE	FALSE	TRUE	33
ENSG00000085063	11_33755956_C_T	1.10543169076663e-12	2.01192855755003e-08	1.5076767104291e-06	-0.657426481827506	0.0923780189883574	CD59	11	33755956	C	T	defendo	False	FALSE	FALSE	TRUE	33
ENSG00000026025	10_17183072_G_A	0.000198889190886533	0.0227271622103561	0.0993542064425694	0.321009344805928	0.086283017965017	VIM	10	17183072	G	A	ips	False	TRUE	TRUE	FALSE	23
ENSG00000186230	19_57939619_C_T	4.59599922416482e-28	5.08729696734927e-20	2.24157512853784e-17	1.11268028922302	0.101306167811631	ZNF749	19	57939619	C	T	ips	False	TRUE	TRUE	TRUE	49
ENSG00000165323	11_91991746_G_C	2.22432834176011e-06	0.00456336819607448	0.0323354742440853	-0.629468659552437	0.133026743473711	FAT3	11	91991746	G	C	ips	False	TRUE	TRUE	FALSE	0
ENSG00000075340	2_70889498_A_G	7.02380222219209e-06	0.00404881181657991	0.0346837820375606	-0.470904807540459	0.104809342860474	ADD2	2	70889498	A	G	mesendo	False	FALSE	FALSE	FALSE	1
ENSG00000170961	8_122734802_C_T	1.79324611134129e-05	0.0016730514400498	0.015113097791645	0.510370828249444	0.118989980757586	HAS2	8	122734802	C	T	ips	True	TRUE	TRUE	FALSE	1
ENSG00000136842	9_100191123_T_C	0.000127557860310196	0.012173287691806	0.0883037026372847	-0.313208788766946	0.08175370423264	TMOD1	9	100191123	T	C	defendo	True	FALSE	FALSE	FALSE	4
ENSG00000153707	9_8738267_C_T	3.34822480275061e-07	5.30869877439583e-06	0.000223887921668635	-0.468733162265427	0.0918596372613575	PTPRD	9	8738267	C	T	defendo	True	FALSE	FALSE	FALSE	0
ENSG00000181026	15_89067344_T_C	2.36034373109976e-09	5.59353001252335e-08	3.81342643759712e-06	-0.433402290137027	0.0725864789210911	AEN	15	89067344	T	C	defendo	False	TRUE	TRUE	FALSE	9
ENSG00000133665	10_82116602_G_A	2.12545589950557e-09	6.3480538715246e-06	0.000123401135199697	-0.50615198452783	0.0845288924584934	DYDC2	10	82116602	G	A	ips	False	TRUE	TRUE	TRUE	39
ENSG00000144642	3_29387631_G_A	5.91057407323914e-06	0.00499961320011511	0.0343612782658486	0.367867462437388	0.081214775623544	RBMS3	3	29387631	G	A	ips	False	FALSE	FALSE	FALSE	0
ENSG00000204389	6_31761865_T_C	8.05061831487669e-20	2.18391777694337e-13	2.30947749407379e-11	-0.923338617046561	0.101326613657913	HSPA1A	6	31761865	T	C	ips	False	FALSE	FALSE	FALSE	41
ENSG00000124614	6_34393845_G_A	2.10389742094532e-14	6.87886765605965e-13	8.47078509834786e-11	-0.728806824823314	0.0953422294804867	RPS10	6	34393845	G	A	mesendo	False	TRUE	TRUE	FALSE	22
ENSG00000124614	6_34393845_G_A	9.6958831862731e-14	1.25114814636179e-11	1.85977302073389e-09	-0.755164540726057	0.101432710731667	RPS10	6	34393845	G	A	defendo	False	TRUE	TRUE	FALSE	22
ENSG00000255823	11_10510152_A_C	0.0003138947302279	0.0106166504665446	0.0809593951758498	-0.134305055942591	0.037270159491509	MTRNR2L8	11	10510152	A	C	defendo	True	FALSE	FALSE	FALSE	8
ENSG00000128849	15_57692995_C_T	3.00384364248399e-08	0.000259258066824879	0.00320784195504417	0.514048575380984	0.0927682473550737	CGNL1	15	57692995	C	T	ips	True	FALSE	FALSE	FALSE	0
ENSG00000126267	19_36148987_C_G	1.21596994715277e-12	3.22183323209015e-08	1.15103570787032e-06	-0.669448592186756	0.0942414837262595	COX6B1	19	36148987	C	G	ips	False	TRUE	FALSE	FALSE	22
ENSG00000126267	19_36148987_C_G	1.00237408614599e-06	2.82717095609975e-05	0.00066710206911795	-0.520307781757415	0.106376917405131	COX6B1	19	36148987	C	G	mesendo	False	TRUE	FALSE	FALSE	22
ENSG00000126267	19_36148987_C_G	3.12785560065376e-07	0.000244773665939304	0.00530969349475246	-0.544886154033341	0.106515120065525	COX6B1	19	36148987	C	G	defendo	False	TRUE	FALSE	FALSE	22
ENSG00000176641	18_59598292_C_T	0.000163198395833041	0.00830604606310523	0.070107231863649	-0.274479992105897	0.0728049126102508	RNF152	18	59598292	C	T	defendo	True	FALSE	FALSE	FALSE	20
ENSG00000135480	12_52627568_A_T	4.03558925193329e-06	0.00273416767150337	0.0222147802025961	0.477463595220374	0.103581591779956	KRT7	12	52627568	A	T	ips	True	FALSE	FALSE	TRUE	16
ENSG00000140307	15_59933789_T_C	2.60127056460558e-07	4.33098551557676e-06	0.000187897709744867	0.364363951069367	0.0707467244853337	GTF2A2	15	59933789	T	C	defendo	True	TRUE	TRUE	TRUE	17
ENSG00000140650	16_8969893_G_A	1.97523439733983e-05	0.00310810202724969	0.0290328969054978	0.444871858210144	0.104242279007755	PMM2	16	8969893	G	A	mesendo	False	FALSE	FALSE	FALSE	2
ENSG00000169442	1_26618829_C_T	2.06041223762292e-06	0.000825798613030149	0.00849490419742153	0.555495546609392	0.117010309725072	CD52	1	26618829	C	T	ips	False	TRUE	TRUE	TRUE	30
ENSG00000171130	7_149575725_C_T	2.58177047248823e-16	2.10692999879935e-11	1.39253966689693e-09	0.518842439240948	0.0633397974665922	ATP6V0E2	7	149575725	C	T	ips	False	FALSE	FALSE	TRUE	39
ENSG00000144115	2_88447437_G_A	6.70125936142707e-14	3.86766555867626e-07	2.19184567036494e-05	0.765216075034534	0.102116025208327	THNSL2	2	88447437	G	A	defendo	False	FALSE	FALSE	TRUE	47
ENSG00000154760	17_33760649_C_G	4.5584970799505e-11	7.70718124183451e-08	2.54696539641434e-06	0.664010363895761	0.100841623834625	SLFN13	17	33760649	C	G	ips	False	TRUE	TRUE	TRUE	16
ENSG00000163293	4_48019626_C_T	5.13268307713701e-10	2.69499697294654e-05	0.000857421685174157	0.785427426453366	0.126376230028673	NIPAL1	4	48019626	C	T	defendo	False	TRUE	TRUE	FALSE	20
ENSG00000107798	10_91004886_A_G	2.75971535295335e-12	9.03524211589574e-08	2.93689677776977e-06	-0.52955826613104	0.0757654009439063	LIPA	10	91004886	A	G	ips	False	TRUE	TRUE	TRUE	13
ENSG00000155275	4_8512529_G_A	7.89261969971729e-07	8.31590491016916e-05	0.00212403761270948	0.411588956029703	0.0833512792646607	TRMT44	4	8512529	G	A	defendo	True	TRUE	TRUE	FALSE	42
ENSG00000148426	10_11865304_C_T	5.77007954613153e-06	0.00231915934944041	0.0196094975511122	-0.46763799228995	0.103125629925738	PROSER2	10	11865304	C	T	ips	False	FALSE	FALSE	TRUE	5
ENSG00000137573	8_70379889_G_A	1.13580222466487e-08	3.8683795841793e-05	0.000609957831646753	-0.503527231650088	0.0881974220719415	SULF1	8	70379889	G	A	ips	True	FALSE	FALSE	TRUE	1
ENSG00000105889	7_22746717_C_T	1.27732210008904e-05	0.00484590165633394	0.0482852234262457	-0.293113132689306	0.0671668641317389	STEAP1B	7	22746717	C	T	defendo	True	TRUE	TRUE	FALSE	2
ENSG00000171867	20_4648538_A_G	6.70109876420214e-05	0.00827869753199843	0.0699589584499541	-0.347571140231553	0.0871836229792251	PRNP	20	4648538	A	G	defendo	False	TRUE	TRUE	FALSE	3
ENSG00000120875	8_29223230_G_T	4.45132307294097e-06	0.000570401619048115	0.0100623326832383	0.497174762232849	0.108337865134586	DUSP4	8	29223230	G	T	defendo	False	TRUE	TRUE	TRUE	1
ENSG00000173156	11_66840299_C_T	1.03083876978414e-11	1.48770531520107e-12	2.99768118640278e-10	-0.804700975148102	0.118301331456002	RHOD	11	66840299	C	T	defendo	False	TRUE	TRUE	FALSE	37
ENSG00000198429	19_11995508_C_T	3.06039378290809e-05	0.0116006626577253	0.06314834317613	0.425596677960643	0.102087865841746	ZNF69	19	11995508	C	T	ips	True	FALSE	FALSE	FALSE	13
ENSG00000087338	2_70033584_C_T	1.15622071101266e-07	2.73736755013526e-05	0.000862401647105485	-0.543913694526513	0.10261970778716	GMCL1	2	70033584	C	T	defendo	True	FALSE	FALSE	FALSE	16
ENSG00000214274	14_21056545_A_C	5.13732988962847e-05	0.00191551782025655	0.0247238058232303	0.732472078488214	0.180889024096541	ANG	14	21056545	A	C	defendo	False	FALSE	FALSE	FALSE	0
ENSG00000223705	7_75100124_T_C	6.0743562310348e-14	4.04864359508544e-10	2.04526039737564e-08	-0.973692027227406	0.129713723042213	NSUN5P1	7	75100124	T	C	ips	False	FALSE	FALSE	TRUE	45
ENSG00000135750	1_233812902_G_A	6.65838502213689e-06	0.000346246445733587	0.00693055737808704	-0.494928080459996	0.109878382138737	KCNK1	1	233812902	G	A	defendo	False	TRUE	TRUE	FALSE	2
ENSG00000100804	14_23491284_C_G	1.98395741936086e-09	2.12809366356414e-06	9.99170669901823e-05	0.510947084797603	0.0851704091891857	PSMB5	14	23491284	C	G	defendo	False	TRUE	TRUE	TRUE	14
ENSG00000130303	19_17525029_A_G	5.01422804043448e-10	8.54253050752384e-07	2.13730248434929e-05	0.626125364040614	0.100684954672091	BST2	19	17525029	A	G	ips	False	TRUE	TRUE	TRUE	13
ENSG00000133710	5_147348988_G_A	1.07980966546001e-07	0.000262592258419025	0.00324403554852805	0.478930139483406	0.0901472513974849	SPINK5	5	147348988	G	A	ips	False	FALSE	FALSE	TRUE	1
ENSG00000138744	4_76878716_G_C	1.10948230808492e-13	2.58303952779042e-08	9.39752030791349e-07	0.804405931039616	0.108305889539752	NAAA	4	76878716	G	C	ips	False	FALSE	FALSE	TRUE	41
ENSG00000111142	12_95839933_G_T	7.61691509030899e-06	0.0005247380914262	0.00943234826747426	-0.489204496517002	0.109302876295538	METAP2	12	95839933	G	T	defendo	True	TRUE	TRUE	FALSE	5
ENSG00000144120	2_120438523_A_G	1.77744869060581e-14	1.24258798995288e-12	1.15943642558057e-10	0.441478139543324	0.057590750620646	TMEM177	2	120438523	A	G	ips	False	TRUE	TRUE	TRUE	15
ENSG00000144120	2_120438523_A_G	0.000403233774061361	0.00933323758419139	0.0599968618270476	0.328799630073969	0.0929348524133112	TMEM177	2	120438523	A	G	mesendo	False	TRUE	TRUE	TRUE	15
ENSG00000149201	11_86179542_G_A	0.000268950401196917	0.00934950489041407	0.0751554630396501	0.176147602098573	0.0483456454670162	CCDC81	11	86179542	G	A	defendo	True	FALSE	FALSE	FALSE	2
ENSG00000173262	12_8077588_T_G	2.06021963971657e-10	4.11487335636365e-10	4.72291819807256e-08	0.881541188153778	0.138677238373112	SLC2A14	12	8077588	T	G	defendo	False	FALSE	FALSE	TRUE	36
ENSG00000103852	15_99667524_G_C	3.46950268487078e-06	6.27789688303274e-05	0.00168913872451679	0.472508928186448	0.101814794713987	TTC23	15	99667524	G	C	defendo	True	FALSE	FALSE	FALSE	26
ENSG00000165949	14_94555248_A_G	2.66648726359835e-07	0.0018830971003174	0.0245428823536683	0.916554488158898	0.178123481117602	IFI27	14	94555248	A	G	defendo	False	FALSE	FALSE	FALSE	0
ENSG00000132130	17_35332740_T_A	0.00014709696883029	0.0144640052292051	0.0994316888552102	-0.259881457618259	0.0684633664413968	LHX1	17	35332740	T	A	defendo	True	FALSE	FALSE	FALSE	5
ENSG00000107968	10_30809648_T_G	7.81692207516776e-08	2.56080096077809e-05	0.000428076475715377	-0.426396519437433	0.0793841690611952	MAP3K8	10	30809648	T	G	ips	False	TRUE	TRUE	TRUE	4
ENSG00000243678	17_49243804_A_T	3.24683247585074e-08	1.90597151665572e-05	0.000335180371979472	-0.268530605079405	0.0485801630993425	NME1-NME2	17	49243804	A	T	ips	False	TRUE	TRUE	FALSE	42
ENSG00000243678	17_49243804_A_T	2.85732227596833e-05	0.00224166097392333	0.0226787522810257	-0.223531978446349	0.0534184098832299	NME1-NME2	17	49243804	A	T	mesendo	False	TRUE	TRUE	FALSE	42
ENSG00000187244	19_45325738_T_G	0.000262333399516572	0.00565184311614994	0.0431615551962474	-0.362874683335509	0.0994202047079148	BCAM	19	45325738	T	G	mesendo	False	FALSE	FALSE	FALSE	2
ENSG00000184697	16_3115111_T_A	0.000313041769023671	0.00610282640588805	0.0564083051040834	0.283774946004316	0.0787331737226206	CLDN6	16	3115111	T	A	defendo	False	TRUE	FALSE	FALSE	5
ENSG00000183098	13_93914063_A_G	1.17952618339988e-05	0.00191416695828076	0.0247238058232303	-0.407814605414506	0.0930799191315846	GPC6	13	93914063	A	G	defendo	True	FALSE	FALSE	FALSE	1
ENSG00000049089	1_40814528_C_T	0.000438594936119909	0.00176004038697331	0.0236078794578283	-0.320440325939647	0.0911455050320294	COL9A2	1	40814528	C	T	defendo	False	FALSE	FALSE	FALSE	3
ENSG00000142188	21_34821570_G_A	1.23237615143214e-08	2.07352859560275e-06	9.79241570421032e-05	-0.439881443743288	0.0772374170930516	TMEM50B	21	34821570	G	A	defendo	False	FALSE	FALSE	FALSE	39
ENSG00000163171	2_37908980_T_G	2.23832219178091e-07	0.00171865921225651	0.0232592661900649	0.415575013776219	0.0802520800598099	CDC42EP3	2	37908980	T	G	defendo	True	FALSE	FALSE	FALSE	2
ENSG00000164182	5_60178833_T_C	0.000693708023668309	0.00429363447290921	0.044291178434621	0.273032672833854	0.0804918447893412	NDUFAF2	5	60178833	T	C	defendo	False	FALSE	FALSE	FALSE	9
ENSG00000231381	9_6664708_G_T	5.93404690529066e-07	0.000605998563887546	0.0065839640246043	0.574753250635154	0.115103707505668	RNF2P1	9	6664708	G	T	ips	False	FALSE	FALSE	FALSE	4
ENSG00000005059	4_110648632_T_A	3.1324228373532e-05	0.00190080833575573	0.0201892927956096	-0.360453914857153	0.0865722564487757	CCDC109B	4	110648632	T	A	mesendo	True	TRUE	TRUE	FALSE	22
ENSG00000162623	1_75189847_T_C	8.61915203525536e-18	1.29380408452317e-12	1.19318773623023e-10	-0.860530489524645	0.100166135559603	TYW3	1	75189847	T	C	ips	False	TRUE	TRUE	TRUE	47
ENSG00000162623	1_75189847_T_C	4.32742750239669e-17	1.61622868478425e-13	2.49360849281787e-11	-0.87068804061967	0.103608088451102	TYW3	1	75189847	T	C	mesendo	False	TRUE	TRUE	TRUE	47
ENSG00000162623	1_75189847_T_C	9.65790341865366e-14	1.28848004726397e-08	1.03390419059923e-06	-0.838338827863738	0.112596735959129	TYW3	1	75189847	T	C	defendo	False	TRUE	TRUE	TRUE	47
ENSG00000164587	5_149826526_C_T	3.85111791897567e-36	3.63168777509604e-34	2.88036296648933e-30	-1.00486737342021	0.0800531102022349	RPS14	5	149826526	C	T	ips	False	TRUE	TRUE	TRUE	9
ENSG00000164587	5_149826526_C_T	6.39855843369108e-29	7.63255510753123e-25	6.68365652150674e-22	-1.0662397876375	0.0955411283650095	RPS14	5	149826526	C	T	mesendo	False	TRUE	TRUE	TRUE	9
ENSG00000164587	5_149826526_C_T	3.12545266744834e-25	7.89962597303035e-19	5.50990636004935e-16	-0.993953981131492	0.0957759381855085	RPS14	5	149826526	C	T	defendo	False	TRUE	TRUE	TRUE	9
ENSG00000166402	11_8117518_G_T	1.890840490297e-13	1.53453959018126e-06	3.53800440435085e-05	-0.60539018438322	0.0822955217033525	TUB	11	8117518	G	T	ips	False	FALSE	FALSE	FALSE	9
ENSG00000204650	17_43658409_G_A	5.35416136490248e-11	1.16795926958098e-07	3.69056357194465e-06	0.484961587360618	0.0739187393942083	CRHR1-IT1	17	43658409	G	A	ips	False	TRUE	TRUE	TRUE	50
ENSG00000175868	11_15013646_C_T	9.45159720763323e-06	0.00145064549580621	0.0134881062092594	0.38537174262439	0.0870040602533359	CALCB	11	15013646	C	T	ips	False	TRUE	TRUE	FALSE	2
ENSG00000248098	19_41917260_C_T	2.02580081194593e-06	0.000131220726293246	0.00238836789535272	0.28759774691332	0.060536274030825	BCKDHA	19	41917260	C	T	mesendo	False	FALSE	FALSE	TRUE	24
ENSG00000099974	22_24302194_G_A	1.00061870075894e-14	5.69096943766275e-09	2.38815858974818e-07	0.849390374068605	0.109752018876429	DDTL	22	24302194	G	A	ips	False	FALSE	FALSE	TRUE	50
ENSG00000150867	10_22833063_A_T	8.67664292285407e-12	7.70705308761683e-08	2.54696539641434e-06	-0.266396620406668	0.0390215831339281	PIP4K2A	10	22833063	A	T	ips	False	TRUE	FALSE	FALSE	16
ENSG00000101187	20_61343602_T_G	4.01592629450168e-05	0.000999708870750146	0.0123686071946128	0.762685699617427	0.185723677980133	SLCO4A1	20	61343602	T	G	mesendo	False	FALSE	FALSE	FALSE	1
ENSG00000149328	11_134245284_T_C	5.34301878554408e-10	1.18243539242843e-05	0.000218604371599396	0.678157210713333	0.109227209282034	GLB1L2	11	134245284	T	C	ips	False	FALSE	FALSE	TRUE	2
ENSG00000158473	1_158159393_A_G	3.39731175811291e-05	0.00418434804702865	0.0434604880421512	-0.379952513393197	0.0916640316552583	CD1D	1	158159393	A	G	defendo	False	FALSE	FALSE	TRUE	8
ENSG00000176171	10_133806576_A_G	1.97624838699549e-05	0.0173285216082584	0.0877684853099685	0.289208324013503	0.0677690514426315	BNIP3	10	133806576	A	G	mesendo	False	TRUE	TRUE	FALSE	5
ENSG00000189398	11_3377335_A_G	1.60893233732544e-11	1.91518819239892e-07	5.77556427506323e-06	0.853647410396818	0.126696811381806	OR7E12P	11	3377335	A	G	ips	False	FALSE	FALSE	TRUE	39
ENSG00000125898	20_798452_T_A	5.72427456175134e-06	0.00218030988639128	0.0185940498025185	-0.503212534199816	0.110929541472921	FAM110A	20	798452	T	A	ips	True	TRUE	TRUE	FALSE	4
ENSG00000169071	9_94646958_T_C	4.07787901464991e-06	0.0059802644781794	0.0393615379107635	0.367898552414926	0.079849958709072	ROR2	9	94646958	T	C	ips	True	TRUE	TRUE	FALSE	16
ENSG00000173406	1_57894573_G_T	1.88368770315082e-05	0.0158782852770549	0.0781227058936798	0.433199773509656	0.101256312446142	DAB1	1	57894573	G	T	ips	True	FALSE	FALSE	FALSE	0
ENSG00000082438	2_165562893_T_C	9.45180069809765e-05	0.00250712714327214	0.030055328358364	0.295171698715543	0.0756026618686537	COBLL1	2	165562893	T	C	defendo	False	TRUE	TRUE	FALSE	4
ENSG00000174469	7_148106871_C_T	5.17934260918068e-09	1.83029218622959e-08	1.3972905528641e-06	0.520118600876763	0.0890415045081716	CNTNAP2	7	148106871	C	T	defendo	True	TRUE	TRUE	FALSE	0
ENSG00000013016	2_31435579_A_G	0.000224962292301166	0.00457593855666799	0.0463077005326396	-0.269611932255288	0.0730814525823182	EHD3	2	31435579	A	G	defendo	True	FALSE	FALSE	FALSE	3
ENSG00000182472	19_39152743_C_G	1.19431973259633e-05	0.00950078908544504	0.0551226231973227	-0.465384914578709	0.106285697773884	CAPN12	19	39152743	C	G	ips	False	TRUE	TRUE	TRUE	7
ENSG00000143153	1_169117533_A_G	8.52708833911527e-06	0.00458163013352035	0.0323866392603574	-0.381213864577021	0.0856370906217551	ATP1B1	1	169117533	A	G	ips	True	FALSE	FALSE	TRUE	37
ENSG00000265681	18_47037308_C_T	0.00225061648574989	0.0138011299287847	0.0763820550918453	-0.485266254652936	0.158843369261168	RPL17	18	47037308	C	T	mesendo	False	FALSE	FALSE	FALSE	2
ENSG00000136160	13_78379224_C_T	0.000283966205656693	0.00846987865611002	0.0565126209615885	-0.388940498773003	0.107160781899389	EDNRB	13	78379224	C	T	mesendo	True	FALSE	FALSE	FALSE	3
ENSG00000163686	3_58195620_T_C	9.2823280339343e-06	0.00382271060513052	0.040874891281678	-0.368783879248847	0.0831859039860583	ABHD6	3	58195620	T	C	defendo	True	TRUE	TRUE	FALSE	28
ENSG00000119705	14_78131604_T_A	0.00018739148943086	0.0192542516825665	0.0883734115239484	0.233977291964661	0.0626372390032792	SLIRP	14	78131604	T	A	ips	False	FALSE	FALSE	FALSE	0
ENSG00000197696	15_85186577_C_T	1.68358026322578e-11	2.4537237704018e-07	7.23455969456831e-06	-0.425930962132416	0.0632778412536334	NMB	15	85186577	C	T	ips	False	FALSE	FALSE	TRUE	48
ENSG00000172123	17_33748939_G_A	2.1517462128654e-08	8.15131126668623e-07	2.07210423232507e-05	0.588906494220361	0.105174348208597	SLFN12	17	33748939	G	A	ips	False	TRUE	TRUE	TRUE	16
ENSG00000138018	2_26599838_G_A	7.81144302700392e-06	0.000924333574616503	0.0146269961696598	-0.357439422906223	0.0799589294636266	EPT1	2	26599838	G	A	defendo	True	TRUE	TRUE	FALSE	10
ENSG00000144057	2_107329516_A_C	1.18185528702384e-07	0.00132441818079652	0.0190316663791688	-0.435352663713323	0.0821997058590997	ST6GAL2	2	107329516	A	C	defendo	False	TRUE	TRUE	FALSE	0
ENSG00000129353	19_10665691_T_C	2.47978327283952e-05	2.70678787034246e-05	0.000642543924950118	-0.352680207638834	0.0836402656525953	SLC44A2	19	10665691	T	C	mesendo	True	FALSE	FALSE	FALSE	26
ENSG00000163682	4_39446549_G_A	2.55361891336502e-46	9.53661468221292e-26	1.26061276268893e-22	-1.45785367442079	0.102024539911838	RPL9	4	39446549	G	A	ips	False	TRUE	TRUE	TRUE	49
ENSG00000163682	4_39446549_G_A	3.69088907702164e-37	1.32983395592925e-33	5.24027533385756e-30	-1.44569189871629	0.113504843230181	RPL9	4	39446549	G	A	mesendo	False	TRUE	TRUE	TRUE	49
ENSG00000163682	4_39446549_G_A	2.91592546564535e-32	5.00969942127784e-25	6.48925246347352e-22	-1.31330065213456	0.111065950109029	RPL9	4	39446549	G	A	defendo	False	TRUE	TRUE	TRUE	49
ENSG00000143919	2_44905265_G_A	0.000573648117633757	0.0106570454261355	0.0811345995346646	-0.292883281143298	0.0850471039309107	CAMKMT	2	44905265	G	A	defendo	False	TRUE	TRUE	FALSE	0
ENSG00000168038	3_41826877_G_C	1.20419875728215e-19	5.47762857100427e-15	7.49037051621094e-13	0.976240652359441	0.107649185044772	ULK4	3	41826877	G	C	ips	False	FALSE	FALSE	TRUE	39
ENSG00000170464	5_138688188_G_T	8.1474474523208e-05	0.00178175460497012	0.0238638363781009	-0.319694031131324	0.0811401844311038	DNAJC18	5	138688188	G	T	defendo	True	FALSE	FALSE	FALSE	36
ENSG00000241941	12_63046941_T_C	5.4149673922386e-06	0.00540611870136192	0.0364910554556702	0.444603875450337	0.0977574010603165	RPL32P26	12	63046941	T	C	ips	False	FALSE	FALSE	FALSE	0
ENSG00000183648	14_92605513_C_G	0.000204606140219568	0.00930734974030035	0.0543420268389088	-0.205532971382414	0.0553510788850561	NDUFB1	14	92605513	C	G	ips	False	FALSE	FALSE	FALSE	33
ENSG00000241186	3_46641870_G_A	1.20943772007396e-07	0.00195652846523252	0.0170710801693833	-0.673366197734658	0.127240759092818	TDGF1	3	46641870	G	A	ips	False	TRUE	TRUE	FALSE	1
ENSG00000158825	1_20915172_C_T	1.77573257273421e-11	1.43681696481097e-08	5.50515835688375e-07	0.694373171139095	0.103277603220069	CDA	1	20915172	C	T	ips	False	TRUE	TRUE	TRUE	21
ENSG00000160014	19_47085885_A_G	0.000333511175370188	0.00684940241553184	0.0610078817291532	0.266333431335172	0.074233581933085	CALM3	19	47085885	A	G	defendo	False	FALSE	FALSE	FALSE	4
ENSG00000140451	15_65117256_C_T	2.64197679169357e-07	2.41361541837868e-05	0.000405569032922791	0.487328104026742	0.0946756055951544	PIF1	15	65117256	C	T	ips	True	TRUE	FALSE	FALSE	35
ENSG00000143753	1_224313279_C_T	9.74308225510488e-06	0.0108668735924587	0.0601866694707025	-0.279165672702748	0.0631196975499394	DEGS1	1	224313279	C	T	ips	True	TRUE	TRUE	TRUE	21
ENSG00000137642	11_121434556_C_T	3.98165222039855e-07	0.000787508052477358	0.0129078801325501	0.89675931062569	0.176881435037574	SORL1	11	121434556	C	T	defendo	True	TRUE	TRUE	FALSE	0
ENSG00000206535	3_100181999_G_T	2.84662783528963e-08	5.04075736976041e-06	0.000213581219450831	-0.526162217199922	0.0947934612625988	LNP1	3	100181999	G	T	defendo	False	TRUE	TRUE	FALSE	40
ENSG00000105146	19_57752326_C_G	1.13223023597018e-06	0.00094174076493653	0.00946657938529662	-0.457451566432228	0.0939876952431435	AURKC	19	57752326	C	G	ips	False	FALSE	FALSE	FALSE	29
ENSG00000115738	2_8785113_A_T	0.000396609051022603	0.0123563467006425	0.0890395824134236	0.356713951635103	0.100700374330635	ID2	2	8785113	A	T	defendo	True	FALSE	FALSE	FALSE	0
ENSG00000240024	3_183136671_T_C	0.00210245020321369	0.0115674393983418	0.0852482031158902	0.295768707104802	0.0961735268621683	LINC00888	3	183136671	T	C	defendo	True	FALSE	FALSE	FALSE	9
ENSG00000185650	14_69316207_C_A	4.84365123736165e-05	0.0168596623751656	0.0811884010842517	-0.315678243719847	0.0776949746432389	ZFP36L1	14	69316207	C	A	ips	False	TRUE	FALSE	FALSE	0
ENSG00000171227	2_120186937_G_A	5.80416760277765e-10	2.3910361267048e-06	5.23861258371043e-05	-0.585873536437838	0.0945619407163216	TMEM37	2	120186937	G	A	ips	False	FALSE	FALSE	FALSE	11
ENSG00000178935	19_58230620_C_T	4.21156523724318e-05	0.0020890524983173	0.0262035058945957	0.301562167785091	0.0736315588362107	ZNF552	19	58230620	C	T	defendo	False	TRUE	TRUE	FALSE	36
ENSG00000135074	5_156752957_A_G	5.11126460029765e-10	6.06464349520711e-07	1.63050439843469e-05	-0.866526450626133	0.139410433661915	ADAM19	5	156752957	A	G	ips	False	TRUE	TRUE	FALSE	25
ENSG00000152234	18_43769305_C_T	0.000285867165841489	0.00722241181819247	0.0453822285726448	-0.211746735497592	0.0583681081728469	ATP5A1	18	43769305	C	T	ips	False	TRUE	FALSE	FALSE	13
ENSG00000138794	4_110567473_G_A	1.66634322354051e-06	0.000210943471167159	0.00266831600844206	0.274423335907929	0.0572887683206536	CASP6	4	110567473	G	A	ips	False	TRUE	TRUE	FALSE	22
ENSG00000101115	20_50402269_G_A	2.28187929526178e-05	0.00572269910284745	0.0380451396129656	0.31737128602396	0.074933757818779	SALL4	20	50402269	G	A	ips	False	TRUE	TRUE	FALSE	1
ENSG00000163958	3_195926090_G_C	3.33476835144326e-06	0.0156726970352962	0.0773030106595108	-0.574011500286791	0.123468713562622	ZDHHC19	3	195926090	G	C	ips	False	FALSE	FALSE	FALSE	4
ENSG00000088451	13_95240054_G_A	4.28660294112734e-09	2.60093894115154e-06	5.65165973624712e-05	-0.383342156248652	0.0652748808698634	TGDS	13	95240054	G	A	ips	True	FALSE	FALSE	TRUE	42
ENSG00000137142	9_38407767_C_A	9.16375302616704e-19	1.4333776032163e-13	1.57894438136514e-11	1.18783003491847	0.134295977291457	IGFBPL1	9	38407767	C	A	ips	False	TRUE	TRUE	FALSE	2
ENSG00000137142	9_38407767_C_A	1.45187546755763e-09	1.53388087340153e-15	5.49411010018676e-13	0.852963691719725	0.140994581272296	IGFBPL1	9	38407767	C	A	defendo	False	TRUE	TRUE	FALSE	2
ENSG00000011523	2_65279223_C_T	3.25473090598072e-05	0.00471522208701087	0.0329492099514418	0.27238532151321	0.0655580913222812	CEP68	2	65279223	C	T	ips	False	TRUE	TRUE	TRUE	19
ENSG00000166922	15_32937244_G_A	2.08722852536434e-05	0.00707561430589712	0.0502374811718412	0.525703743799046	0.123539502710856	SCG5	15	32937244	G	A	mesendo	False	FALSE	FALSE	FALSE	2
ENSG00000119013	2_201994540_C_T	9.85155785651209e-08	5.72872929788534e-06	0.00011302407517546	-0.44601876709739	0.0836895983247836	NDUFB3	2	201994540	C	T	ips	False	FALSE	FALSE	FALSE	48
ENSG00000119013	2_201994540_C_T	2.74085802923022e-06	0.000127224086031926	0.00233177997281697	-0.489885882302705	0.104467950356332	NDUFB3	2	201994540	C	T	mesendo	False	FALSE	FALSE	FALSE	48
ENSG00000085491	1_108739849_C_T	3.08141944299153e-21	4.01225270799981e-14	4.74954700889052e-12	-0.786899687014076	0.0831823782910744	SLC25A24	1	108739849	C	T	ips	False	TRUE	TRUE	TRUE	25
ENSG00000085491	1_108739849_C_T	4.38237314926036e-14	3.46615802502809e-15	6.50407816877906e-13	-0.74096876557665	0.0981531082086253	SLC25A24	1	108739849	C	T	mesendo	False	TRUE	TRUE	TRUE	25
ENSG00000197457	20_62316630_C_T	3.30152933546866e-08	3.46754019897169e-06	7.25988535226374e-05	0.353844112747	0.0640483014313652	STMN3	20	62316630	C	T	ips	False	TRUE	TRUE	FALSE	29
ENSG00000167646	19_55693666_G_A	7.31454754171789e-06	0.00150531336406337	0.0139310807541504	0.592838413460503	0.132202406270919	DNAAF3	19	55693666	G	A	ips	True	FALSE	FALSE	FALSE	30
ENSG00000167311	11_3663422_A_G	7.28692274909199e-10	2.86561783728666e-05	0.000470997214982	-0.479267370547496	0.0778065590806151	ART5	11	3663422	A	G	ips	False	FALSE	FALSE	FALSE	29
ENSG00000173660	1_46774783_A_G	1.35506228241832e-05	0.011972882934238	0.0872688789790742	-0.331310922689476	0.0761455909139111	UQCRH	1	46774783	A	G	defendo	False	TRUE	TRUE	TRUE	20
ENSG00000177685	11_837772_C_T	2.99508389815681e-05	0.0125861297965428	0.0668607298122187	-0.431698041369383	0.103429470557402	EFCAB4A	11	837772	C	T	ips	True	TRUE	FALSE	FALSE	38
ENSG00000135899	2_231081384_T_C	0.000214915300829888	0.0063245654816565	0.0465401636921508	-0.384780385808838	0.103972035213029	SP110	2	231081384	T	C	mesendo	True	FALSE	FALSE	FALSE	1
ENSG00000079459	8_11625008_G_A	0.000324447946611405	0.00799457196625336	0.0681294102854697	0.204717772539417	0.0569458549538585	FDFT1	8	11625008	G	A	defendo	True	TRUE	TRUE	FALSE	39
ENSG00000109062	17_72649002_G_A	1.64838559695402e-05	0.00691378953523702	0.0614004358858843	0.335260583966096	0.0778252449656676	SLC9A3R1	17	72649002	G	A	defendo	True	FALSE	FALSE	FALSE	0
ENSG00000112305	6_71512581_C_G	6.29156772989038e-07	0.000273678420390538	0.00334452596622381	0.269232038776877	0.0540404630336044	SMAP1	6	71512581	C	G	ips	True	FALSE	FALSE	FALSE	18
ENSG00000216490	19_18282895_A_G	5.68066074904975e-08	4.73193387423354e-05	0.000727323600088534	0.450593651228998	0.0830040790810646	IFI30	19	18282895	A	G	ips	False	FALSE	FALSE	FALSE	3
ENSG00000184005	1_76520435_T_C	1.41016391468633e-07	0.000653630667423035	0.00700550447927692	0.483897865433484	0.0919272961270873	ST6GALNAC3	1	76520435	T	C	ips	False	FALSE	FALSE	TRUE	3
ENSG00000180694	8_91674716_G_C	6.65922085843251e-06	0.000238185298113025	0.00298435137760641	0.377777577205503	0.0838704375621093	TMEM64	8	91674716	G	C	ips	False	TRUE	TRUE	TRUE	12
ENSG00000100299	22_51060049_G_A	6.27830176800337e-07	5.92799951010801e-06	0.000244314872311952	-0.69778477842841	0.140048422153025	ARSA	22	51060049	G	A	defendo	False	TRUE	FALSE	FALSE	45
ENSG00000136682	2_114234425_T_A	2.30561306539859e-11	6.1866851135965e-08	2.10591484207408e-06	0.696942786289291	0.104251121416901	CBWD2	2	114234425	T	A	ips	False	TRUE	TRUE	TRUE	27
ENSG00000117602	1_24814904_A_C	2.32855250639037e-10	8.88158509580656e-05	0.00225581409792491	-0.53145777805086	0.0838533742792749	RCAN3	1	24814904	A	C	defendo	False	TRUE	TRUE	TRUE	9
ENSG00000175265	15_34865229_T_C	9.48238857853432e-21	3.0064499496471e-15	4.33540828389394e-13	0.989275743669082	0.105899206430854	GOLGA8A	15	34865229	T	C	ips	False	FALSE	FALSE	FALSE	8
ENSG00000134809	11_57283988_C_T	3.14755265689184e-30	2.43221554406811e-26	8.85395957722508e-23	-0.988101677242357	0.0864882251897966	TIMM10	11	57283988	C	T	ips	False	FALSE	FALSE	TRUE	50
ENSG00000134809	11_57283988_C_T	1.62783290633776e-22	6.60413741994892e-17	1.67896286885857e-14	-0.934439105970927	0.0957153560229769	TIMM10	11	57283988	C	T	mesendo	False	FALSE	FALSE	TRUE	50
ENSG00000134809	11_57283988_C_T	5.73236518384206e-21	3.67871919530277e-28	6.67125706161417e-25	-1.01736498342848	0.108290159583047	TIMM10	11	57283988	C	T	defendo	False	FALSE	FALSE	TRUE	50
ENSG00000214954	8_92215923_A_G	3.35128452006275e-07	6.22499295954471e-05	0.000922834446301567	-0.633148204100121	0.124084956514847	LRRC69	8	92215923	A	G	ips	False	FALSE	FALSE	FALSE	15
ENSG00000155366	1_113230758_A_G	1.85867033538343e-05	0.0048379729194774	0.0335117155263344	-0.32470040810055	0.0758428680651362	RHOC	1	113230758	A	G	ips	False	TRUE	TRUE	TRUE	40
ENSG00000168899	2_85801964_T_A	4.31438618663925e-05	0.00263981317089046	0.0314535432557957	0.361961314464236	0.0884998600645191	VAMP5	2	85801964	T	A	defendo	False	TRUE	TRUE	FALSE	38
ENSG00000183971	16_2069693_T_C	2.52861543921325e-05	0.00847963674801048	0.0707645827755352	0.602376833005204	0.143006623700176	NPW	16	2069693	T	C	defendo	False	TRUE	TRUE	TRUE	6
ENSG00000160200	21_44469954_C_T	3.12368366483715e-06	0.000453353643240429	0.00513771546380461	-0.436303754053285	0.0935769123440643	CBS	21	44469954	C	T	ips	False	FALSE	FALSE	FALSE	8
ENSG00000215252	15_34814869_G_A	3.34758580975503e-13	5.76877337753407e-12	9.1490194841139e-10	-0.625788676088772	0.085964454910698	GOLGA8B	15	34814869	G	A	defendo	False	FALSE	FALSE	FALSE	9
ENSG00000146733	7_56087465_G_A	4.73468097319302e-06	0.000114826215650797	0.00214444684064846	0.791731664296379	0.173010223556744	PSPH	7	56087465	G	A	mesendo	False	TRUE	TRUE	FALSE	48
ENSG00000185437	21_40822488_A_G	4.19813604170538e-06	0.00142307002285401	0.0132472395536407	0.487701018448636	0.105991451139619	SH3BGR	21	40822488	A	G	ips	False	TRUE	TRUE	TRUE	47
ENSG00000070081	11_17305294_T_G	2.51820982101174e-08	0.000130245019111512	0.00309968234398518	-0.545529804539778	0.0979054374801151	NUCB2	11	17305294	T	G	defendo	False	TRUE	FALSE	TRUE	23
ENSG00000156968	16_15494721_T_C	4.04099881692502e-05	0.0100646190907271	0.0572705343814457	0.486571891994068	0.118527970270984	MPV17L	16	15494721	T	C	ips	False	FALSE	FALSE	FALSE	7
ENSG00000101470	20_44451901_T_C	2.09486230313683e-05	0.00511956128865483	0.0350944226348368	0.370008958342473	0.0869681823150149	TNNC2	20	44451901	T	C	ips	True	FALSE	FALSE	FALSE	48
ENSG00000143420	1_150682095_C_G	0.00101819598529999	0.00588732549924431	0.0550335280253915	0.282779369109589	0.0860702083158204	ENSA	1	150682095	C	G	defendo	True	TRUE	TRUE	FALSE	42
ENSG00000159228	21_37464713_C_A	7.58162478360189e-05	0.0136875015089443	0.0708142629937302	-0.617004957823805	0.155917444725517	CBR1	21	37464713	C	A	ips	True	FALSE	FALSE	FALSE	18
ENSG00000237289	15_43913487_C_T	6.19883177457715e-07	2.75336709842465e-06	8.67982149296075e-05	-0.531731758311339	0.10666812010136	CKMT1B	15	43913487	C	T	mesendo	False	FALSE	FALSE	TRUE	50
ENSG00000189266	1_24364016_T_C	2.74908817341009e-24	6.80155390976825e-21	3.85317579387514e-18	-0.926996570018881	0.0911661340187182	PNRC2	1	24364016	T	C	ips	False	FALSE	FALSE	TRUE	49
ENSG00000189266	1_24364016_T_C	3.72727273235659e-23	4.85229018493675e-23	3.18678088286534e-20	-1.02687169122261	0.103608822079372	PNRC2	1	24364016	T	C	mesendo	False	FALSE	FALSE	TRUE	49
ENSG00000189266	1_24364016_T_C	5.2956231654599e-20	5.57691495761109e-12	9.0299851557833e-10	-0.877622168822403	0.0958330873963624	PNRC2	1	24364016	T	C	defendo	False	FALSE	FALSE	TRUE	49
ENSG00000184979	22_18600803_G_A	7.4091841712323e-05	0.0155286689524164	0.0768794794644176	0.597976777325593	0.150899504994572	USP18	22	18600803	G	A	ips	False	TRUE	TRUE	FALSE	0
ENSG00000171444	5_112712305_T_C	3.56163154882249e-05	0.0184419002018406	0.0860410946492379	0.450831287340868	0.109048709544797	MCC	5	112712305	T	C	ips	True	TRUE	TRUE	FALSE	4
ENSG00000152208	4_93338863_T_C	1.05493538791573e-26	3.9819746536282e-17	8.5356280427721e-15	1.18365691638039	0.110656505003709	GRID2	4	93338863	T	C	ips	False	TRUE	TRUE	TRUE	2
ENSG00000178381	7_1197994_T_C	5.13260033647472e-23	1.53833234997835e-14	1.96787359266161e-12	-0.826660022095539	0.0836782361457803	ZFAND2A	7	1197994	T	C	ips	False	TRUE	TRUE	TRUE	48
ENSG00000152208	4_93338863_T_C	5.00116819709367e-19	2.10486451485323e-13	3.11114171969078e-11	0.917729454058694	0.102974049467029	GRID2	4	93338863	T	C	mesendo	False	TRUE	TRUE	TRUE	2
ENSG00000138801	4_108716425_T_A	1.63631724731184e-06	0.000151310242492026	0.00267374602818174	-0.297320248061368	0.0620215174896173	PAPSS1	4	108716425	T	A	mesendo	False	TRUE	TRUE	FALSE	11
ENSG00000066084	12_51064064_A_G	4.17743606482944e-14	1.827899208812e-10	9.99822617602602e-09	0.718982719523028	0.0951621003469506	DIP2B	12	51064064	A	G	ips	False	FALSE	FALSE	TRUE	43
ENSG00000066084	12_51064064_A_G	9.13139459166299e-12	3.90223073808439e-14	6.40705411398378e-12	0.663042255809125	0.0972264141939656	DIP2B	12	51064064	A	G	mesendo	False	FALSE	FALSE	TRUE	43
ENSG00000112697	6_75992476_T_C	0.00110970941721418	0.00166065105834373	0.0225753033159236	0.51270883284624	0.157218372760977	TMEM30A	6	75992476	T	C	defendo	True	TRUE	TRUE	FALSE	1
ENSG00000144134	2_114425425_C_A	3.00628922748667e-06	0.00690832502972166	0.0614004358858843	-0.392631076850633	0.0840681624082096	RABL2A	2	114425425	C	A	defendo	True	TRUE	TRUE	FALSE	48
ENSG00000184378	3_169458572_C_T	3.23555325827812e-05	0.00680649859616822	0.0434651194799687	-0.330752408364574	0.0795800883972437	ACTRT3	3	169458572	C	T	ips	False	FALSE	FALSE	FALSE	24
ENSG00000184378	3_169458572_C_T	2.45610665576821e-05	0.000628333203323739	0.00867870534361901	-0.410072264648711	0.0972012609540129	ACTRT3	3	169458572	C	T	mesendo	False	FALSE	FALSE	FALSE	24
ENSG00000145817	5_143550217_G_T	1.65050290592895e-06	9.75943782584587e-07	2.38901296037878e-05	0.508116337088027	0.106032234428412	YIPF5	5	143550217	G	T	ips	True	FALSE	FALSE	FALSE	10
ENSG00000157214	7_89861832_G_A	2.82075029894645e-07	0.000233027840932656	0.00292435065707209	0.437173465555069	0.0851352579853572	STEAP2	7	89861832	G	A	ips	False	FALSE	FALSE	FALSE	39
ENSG00000106049	7_27700295_T_A	1.01304470748353e-05	0.000827427056513956	0.0107430528155325	-0.345139254223901	0.0781853894812201	HIBADH	7	27700295	T	A	mesendo	False	TRUE	TRUE	FALSE	8
ENSG00000223572	15_43929733_A_C	7.66589199564305e-06	0.000635275584792847	0.00875291719073625	-0.473785388925933	0.105890187667179	CKMT1A	15	43929733	A	C	mesendo	False	FALSE	FALSE	TRUE	50
ENSG00000173673	1_6207895_C_T	0.0229670660886205	0.00210232612236936	0.0262931804195569	0.427622340887836	0.188050007616598	HES3	1	6207895	C	T	defendo	True	FALSE	FALSE	FALSE	0
ENSG00000205609	16_28349828_C_A	0.000220650223295987	0.0017924187075611	0.0193509946013325	0.476722654860764	0.129049069598269	EIF3CL	16	28349828	C	A	mesendo	False	FALSE	FALSE	FALSE	3
ENSG00000205609	16_28349828_C_A	0.000246277017719528	0.00282025327138326	0.0326648563556866	0.383372524184064	0.10457228532213	EIF3CL	16	28349828	C	A	defendo	False	FALSE	FALSE	FALSE	3
ENSG00000116898	1_36984356_T_C	0.00106673846406281	0.00220466154534533	0.0271609623848022	0.334285004555608	0.102155772920319	MRPS15	1	36984356	T	C	defendo	True	FALSE	FALSE	FALSE	0
ENSG00000138829	5_127874849_T_C	5.55393050771354e-08	0.000434609558403436	0.00495967459518616	0.670843604553343	0.123484850833783	FBN2	5	127874849	T	C	ips	False	TRUE	TRUE	FALSE	21
ENSG00000164934	8_104464349_T_C	0.000101130790731706	0.0147345484940731	0.0742456166695856	-0.175248897579661	0.0450758964113638	DCAF13	8	104464349	T	C	ips	False	FALSE	FALSE	TRUE	25
ENSG00000164934	8_104464349_T_C	3.54186326989669e-05	0.00280288015311783	0.0268405479090541	-0.263180824086738	0.0636394576805977	DCAF13	8	104464349	T	C	mesendo	False	FALSE	FALSE	TRUE	25
ENSG00000136110	13_53261083_G_A	4.62849369652225e-05	0.0118006199368677	0.0638860317380819	0.563459791404334	0.138318662922265	LECT1	13	53261083	G	A	ips	False	FALSE	FALSE	FALSE	1
ENSG00000183439	4_165804642_C_T	0.000159558518796497	0.0123266299919301	0.0890253469718293	0.462425541209487	0.122474100420617	TRIM61	4	165804642	C	T	defendo	False	FALSE	FALSE	FALSE	0
ENSG00000188820	6_116783619_T_G	5.82186352756598e-05	0.0102012562242025	0.0578742263853478	-0.692946284771686	0.172378254458329	FAM26F	6	116783619	T	G	ips	False	FALSE	FALSE	FALSE	36
ENSG00000129991	19_55704270_A_G	0.00258750507092072	0.00811743704205115	0.0555815033453215	0.488698071305558	0.162201026302622	TNNI3	19	55704270	A	G	mesendo	False	FALSE	FALSE	FALSE	2
ENSG00000167720	17_2174781_G_A	1.35839698997745e-09	1.8140528618365e-05	0.000635084064613646	-0.610775577179051	0.100782504609148	SRR	17	2174781	G	A	defendo	False	FALSE	FALSE	TRUE	50
ENSG00000132561	8_99023531_A_G	5.25710946901708e-11	7.99391783706854e-07	2.04520431669985e-05	-0.656509146571941	0.100024759663771	MATN2	8	99023531	A	G	ips	True	TRUE	TRUE	TRUE	5
ENSG00000184110	16_28826049_C_T	1.75506605933062e-07	5.55309165135205e-06	0.00016089873187399	0.483762828339903	0.0926115434944988	EIF3C	16	28826049	C	T	mesendo	False	FALSE	FALSE	FALSE	44
ENSG00000139697	12_123759571_T_G	0.000109310305388837	0.00160250616817967	0.0220804185371444	-0.594053118927161	0.153544222180018	SBNO1	12	123759571	T	G	defendo	True	FALSE	FALSE	FALSE	8
ENSG00000118231	2_209004596_G_A	2.54453405650825e-05	0.00584743283032171	0.0387121362864274	0.378197307979069	0.089815747113471	CRYGD	2	209004596	G	A	ips	False	FALSE	FALSE	TRUE	7
ENSG00000109084	17_26610513_T_C	2.27293669586665e-07	2.16430327368808e-05	0.000724152220784203	0.305772571110083	0.0590807061134565	TMEM97	17	26610513	T	C	defendo	False	FALSE	FALSE	FALSE	36
ENSG00000169629	2_113118876_T_C	5.14486689733493e-06	0.00116772105072766	0.0173576255713713	-0.545025396990233	0.119554782157997	RGPD8	2	113118876	T	C	defendo	False	FALSE	FALSE	TRUE	39
ENSG00000164692	7_93975630_C_G	9.81834180980821e-05	0.00938883857868896	0.0601050786224459	-0.763179806516215	0.195936431488468	COL1A2	7	93975630	C	G	mesendo	False	FALSE	FALSE	FALSE	0
ENSG00000126878	9_133986577_A_G	4.06584631242792e-07	6.74703378155592e-05	0.000989132185947905	-0.297705975226696	0.0587672449757137	AIF1L	9	133986577	A	G	ips	False	FALSE	FALSE	FALSE	0
ENSG00000130035	12_4958152_A_G	1.22744876134749e-07	0.000428700631428206	0.00490636216772207	-0.531774029300832	0.100536548289134	GALNT8	12	4958152	A	G	ips	False	FALSE	FALSE	FALSE	2
ENSG00000100311	22_39548764_A_G	0.00153302494516817	0.00368540863825992	0.0324695955230369	-0.235618336712063	0.0743660657502711	PDGFB	22	39548764	A	G	mesendo	True	FALSE	FALSE	FALSE	0
ENSG00000090266	7_140379694_G_A	0.000211424505990032	0.00286716683252056	0.0273564412811701	-0.281804687343787	0.0760614756671759	NDUFB2	7	140379694	G	A	mesendo	False	FALSE	FALSE	FALSE	21
ENSG00000103253	16_844605_C_T	6.61230460776226e-06	0.0022028781165387	0.0224593745900941	0.440077732994048	0.0976691462133099	HAGHL	16	844605	C	T	mesendo	False	FALSE	FALSE	TRUE	25
ENSG00000176340	11_63784090_C_T	0.000232948590286399	0.00339600417432344	0.0370997654910539	-0.259962625591249	0.0706360256995582	COX8A	11	63784090	C	T	defendo	False	FALSE	FALSE	FALSE	13
ENSG00000129595	5_111556352_C_T	3.06533276412049e-05	0.00522828336255735	0.0510848570727155	-0.327332381207938	0.0785241349990041	EPB41L4A	5	111556352	C	T	defendo	False	TRUE	TRUE	FALSE	19
ENSG00000176903	14_74129118_C_A	5.14036850548627e-05	0.00586478468701258	0.0548793977703756	-0.316060399358304	0.0780559600127083	PNMA1	14	74129118	C	A	defendo	False	TRUE	TRUE	FALSE	5
ENSG00000134107	3_5052427_A_G	6.01893994095793e-08	1.04185712335158e-05	0.000393620732422481	0.481342845661192	0.0888375303154363	BHLHE40	3	5052427	A	G	defendo	True	FALSE	FALSE	FALSE	0
ENSG00000189306	22_42897414_A_C	9.18582453439001e-20	1.77718665504052e-12	1.54892491452247e-10	-0.986765854024791	0.108457500785485	RRP7A	22	42897414	A	C	ips	False	TRUE	FALSE	FALSE	37
ENSG00000163577	3_170533587_A_G	2.66740682638207e-05	0.000488919702789868	0.00902602520179984	-0.379420055450415	0.090334927392993	EIF5A2	3	170533587	A	G	defendo	False	FALSE	FALSE	FALSE	2
ENSG00000166342	18_70633417_A_T	1.03613157806133e-06	0.00451731851041609	0.0321007867804005	0.594570271605635	0.121722204995088	NETO1	18	70633417	A	T	ips	False	FALSE	FALSE	TRUE	1
ENSG00000108950	17_66601671_A_G	0.00933850946009158	0.015654948273117	0.0825272033546846	0.287470004471791	0.110590627619617	FAM20A	17	66601671	A	G	mesendo	False	TRUE	FALSE	FALSE	7
ENSG00000163703	3_9975386_C_G	3.50517706325646e-06	0.000556833847187787	0.00794872221508831	0.468560407662738	0.101009993489748	CRELD1	3	9975386	C	G	mesendo	False	FALSE	FALSE	TRUE	32
ENSG00000163703	3_9975386_C_G	2.41599844551323e-06	1.089517551636e-05	0.000408225290118058	0.434904618161106	0.0922366912250767	CRELD1	3	9975386	C	G	defendo	False	FALSE	FALSE	TRUE	32
ENSG00000048162	5_175810529_G_A	0.000612977218558705	0.00351471858972334	0.0382125085753014	0.238448760623151	0.0696036890500456	NOP16	5	175810529	G	A	defendo	True	TRUE	TRUE	FALSE	20
ENSG00000144580	2_219391672_C_T	4.14060042374541e-05	0.000323103909407802	0.00387685419301725	0.145738138035287	0.0355503020823456	RQCD1	2	219391672	C	T	ips	True	TRUE	TRUE	TRUE	29
ENSG00000152256	2_173341828_G_A	9.38162236160285e-09	6.11961030460521e-05	0.000910780921603901	0.649166846046666	0.113064822301843	PDK1	2	173341828	G	A	ips	True	TRUE	TRUE	TRUE	3
ENSG00000153395	5_1423002_G_A	0.00145160060262265	0.0125174019233002	0.0896523200842367	0.448803912553731	0.14094762377454	LPCAT1	5	1423002	G	A	defendo	False	FALSE	FALSE	FALSE	0
ENSG00000213853	16_10725478_C_G	0.000126470317922636	0.00159130129619769	0.0219952862622382	0.448705669142134	0.117056732018271	EMP2	16	10725478	C	G	defendo	True	FALSE	FALSE	FALSE	0
ENSG00000149547	11_125344535_C_T	9.80135888441999e-06	0.00335844061867282	0.0257197114817043	0.437460630703082	0.0989391959088364	EI24	11	125344535	C	T	ips	False	TRUE	FALSE	FALSE	2
ENSG00000149547	11_125344535_C_T	2.88419007298089e-06	3.48284691121235e-05	0.00079561318965405	0.541764556066975	0.115788889338148	EI24	11	125344535	C	T	mesendo	False	TRUE	FALSE	FALSE	2
ENSG00000121957	1_109373446_G_A	1.0327117205088e-05	0.00290164522975634	0.0333886712603933	-0.318048548297629	0.0721164438371587	GPSM2	1	109373446	G	A	defendo	True	FALSE	FALSE	FALSE	3
ENSG00000156398	10_104523018_C_T	6.26544960305397e-13	9.08012237045093e-09	3.58289728851057e-07	-0.741550876109467	0.103070803207916	SFXN2	10	104523018	C	T	ips	False	FALSE	FALSE	TRUE	33
ENSG00000161671	19_50977747_C_T	2.539013382622e-05	7.43407858654709e-06	0.000290597552127719	-0.326160371628733	0.0774487924010852	EMC10	19	50977747	C	T	defendo	False	FALSE	FALSE	FALSE	11
ENSG00000144036	2_73060015_A_G	4.53417320149055e-06	0.00038908153049178	0.00757069482772094	0.543820212757922	0.118601772997613	EXOC6B	2	73060015	A	G	defendo	False	TRUE	FALSE	TRUE	8
ENSG00000253203	5_68922087_T_G	0.000173113260199003	0.00722687353696093	0.0453822285726448	-0.377826165593719	0.100610643985115	GUSBP3	5	68922087	T	G	ips	False	FALSE	FALSE	FALSE	22
ENSG00000170017	3_105174202_T_C	1.40898582838458e-06	0.00212789910918611	0.0264307333964659	0.424229343798469	0.0879463405664267	ALCAM	3	105174202	T	C	defendo	False	TRUE	TRUE	TRUE	2
ENSG00000143156	1_169305468_A_G	4.17582558735077e-08	3.96503456473194e-05	0.00115602607484931	0.459314323870449	0.0837668052820071	NME7	1	169305468	A	G	defendo	False	TRUE	TRUE	TRUE	37
ENSG00000249242	4_83380808_A_G	0.00184044687908671	0.0144260142656359	0.0784629542089871	0.647325406301203	0.207819791155719	TMEM150C	4	83380808	A	G	mesendo	False	FALSE	FALSE	FALSE	0
ENSG00000142156	21_47408330_C_T	1.92976568861087e-08	1.83906044580165e-05	0.000324854118483055	-0.295179791630101	0.0525400856397333	COL6A1	21	47408330	C	T	ips	False	FALSE	FALSE	FALSE	5
ENSG00000111266	12_12710877_G_T	6.27068855674851e-06	0.00345016082597076	0.0262861707460538	-0.747959507321515	0.165585810623879	DUSP16	12	12710877	G	T	ips	False	TRUE	TRUE	TRUE	1
ENSG00000100376	22_45714489_T_C	5.0445612598182e-11	1.79057524526437e-08	9.34549506849407e-07	-0.997601897761153	0.151850898167071	FAM118A	22	45714489	T	C	mesendo	False	TRUE	TRUE	FALSE	47
ENSG00000100376	22_45714489_T_C	3.38845844172019e-10	2.02255604207509e-11	2.91099229599892e-09	-1.09343821964733	0.174117838192903	FAM118A	22	45714489	T	C	defendo	False	TRUE	TRUE	FALSE	47
ENSG00000175582	11_73548270_C_T	1.37210875901119e-06	0.00387645180125706	0.0287873607418721	-0.344778197578686	0.0713972271208035	RAB6A	11	73548270	C	T	ips	True	TRUE	TRUE	FALSE	18
ENSG00000151725	4_185620108_G_T	4.93060316391686e-18	1.87483560024369e-10	1.01847189743031e-08	-0.74005330527087	0.0855062098200693	CENPU	4	185620108	G	T	ips	False	TRUE	TRUE	TRUE	41
ENSG00000115806	2_171868565_G_A	0.000193252563044944	0.00118159168418224	0.0174493838410096	-0.241498836308969	0.0647853377672905	GORASP2	2	171868565	G	A	defendo	True	FALSE	FALSE	FALSE	5
ENSG00000050767	5_177888966_C_T	9.75629378970562e-07	0.000270591745757274	0.00331702678327887	0.385476050557369	0.0787249527391712	COL23A1	5	177888966	C	T	ips	True	FALSE	FALSE	TRUE	4
ENSG00000233927	19_8387207_G_A	1.06086312682862e-36	1.65256404035341e-19	6.2413382222095e-17	-1.33111027155942	0.105191404747718	RPS28	19	8387207	G	A	ips	False	TRUE	TRUE	TRUE	47
ENSG00000233927	19_8387207_G_A	4.94435784991197e-35	9.5763467249571e-36	7.54721193687584e-32	-1.38454520039631	0.112119819759124	RPS28	19	8387207	G	A	mesendo	False	TRUE	TRUE	TRUE	47
ENSG00000233927	19_8387207_G_A	3.968522733847e-30	1.61883623612006e-18	9.17411069116341e-16	-1.2924325759793	0.113326109242647	RPS28	19	8387207	G	A	defendo	False	TRUE	TRUE	TRUE	47
ENSG00000060237	12_1117683_T_C	5.03789387803695e-06	0.00180511803634135	0.0159963642436074	0.220739444206571	0.0483737891646801	WNK1	12	1117683	T	C	ips	False	FALSE	FALSE	FALSE	18
ENSG00000105143	19_15090314_T_C	2.3588969503949e-09	5.25949698833024e-06	0.000104546627898054	0.559734121214555	0.0937430404019466	SLC1A6	19	15090314	T	C	ips	False	TRUE	FALSE	TRUE	12
ENSG00000105143	19_15090314_T_C	6.33220482534499e-07	7.52846462426312e-05	0.00150590257556441	0.461601566398052	0.0926761950909903	SLC1A6	19	15090314	T	C	mesendo	False	TRUE	FALSE	TRUE	12
ENSG00000109919	11_47611940_C_G	0.000319320064741878	0.0027310902245296	0.0321041858354476	-0.483230156130735	0.134264155087544	MTCH2	11	47611940	C	G	defendo	False	FALSE	FALSE	FALSE	6
ENSG00000125821	20_18571333_T_C	6.5882188419398e-05	0.00418055151061919	0.0434604880421512	0.209548475000386	0.0525093741089824	DTD1	20	18571333	T	C	defendo	True	FALSE	FALSE	FALSE	23
ENSG00000138363	2_216167244_C_T	1.39795708552409e-08	7.25480835719764e-05	0.00105576717867892	-0.279334493693404	0.0492337461186158	ATIC	2	216167244	C	T	ips	False	FALSE	FALSE	TRUE	9
ENSG00000176731	8_86121311_G_T	5.97534020732928e-16	5.41613157883207e-12	4.05249096792161e-10	-0.594888406238651	0.073535439732651	C8orf59	8	86121311	G	T	ips	False	FALSE	FALSE	FALSE	33
ENSG00000176731	8_86121311_G_T	1.85921661668914e-05	0.0122595197437503	0.071798323593694	-0.386305440058673	0.0902338256005706	C8orf59	8	86121311	G	T	mesendo	False	FALSE	FALSE	FALSE	33
ENSG00000168004	11_63267937_C_T	0.000272714873422211	0.00614719892973517	0.0565353457717887	0.274464046882307	0.0754037136618191	HRASLS5	11	63267937	C	T	defendo	True	FALSE	FALSE	FALSE	0
ENSG00000166598	12_104261323_T_A	5.97066019671515e-06	0.000524960300724385	0.00943234826747426	-0.315893662997361	0.0697733520997667	HSP90B1	12	104261323	T	A	defendo	False	TRUE	TRUE	FALSE	20
ENSG00000042753	19_47357875_G_A	1.13361390150239e-11	1.58598279506775e-07	4.87548113243233e-06	-0.378155545645985	0.0557059023739384	AP2S1	19	47357875	G	A	ips	False	TRUE	FALSE	TRUE	2
ENSG00000153406	16_4506232_G_A	8.58912178457913e-09	2.39671173032167e-07	1.43919584189834e-05	-0.592923619156829	0.103001258696699	NMRAL1	16	4506232	G	A	defendo	False	TRUE	TRUE	TRUE	46
ENSG00000111328	12_123799974_A_G	0.000277231078918934	0.0133976897686614	0.0696328383261725	0.277891103059693	0.0764340859689224	CDK2AP1	12	123799974	A	G	ips	False	FALSE	FALSE	TRUE	32
ENSG00000158406	6_26381638_G_A	3.88544922387938e-06	0.00198976777340705	0.0172661262158819	0.611011092703014	0.132327449765357	HIST1H4H	6	26381638	G	A	ips	False	FALSE	FALSE	FALSE	32
ENSG00000100097	22_38059925_A_C	2.11344294127332e-05	0.00785082031404287	0.0482311380575778	0.370160198872076	0.0870441669340141	LGALS1	22	38059925	A	C	ips	False	FALSE	FALSE	FALSE	23
ENSG00000173221	5_95152313_A_G	1.66278991404967e-09	1.04907683397665e-06	2.54447541247153e-05	-0.515627958841825	0.085542649971415	GLRX	5	95152313	A	G	ips	False	TRUE	TRUE	FALSE	2
ENSG00000162704	1_183586211_T_C	6.79420863440491e-06	0.00687342434382085	0.0611617656168339	0.34659141874864	0.0770197061460319	ARPC5	1	183586211	T	C	defendo	False	TRUE	TRUE	FALSE	24
ENSG00000125505	19_54675097_T_C	7.29789473217149e-07	1.22708931293926e-06	6.04699197333084e-05	-0.341681782782109	0.0689811404529121	MBOAT7	19	54675097	T	C	defendo	False	FALSE	FALSE	FALSE	31
ENSG00000101493	18_74061336_G_A	2.75774285266524e-06	0.00425641622446771	0.0309719043874484	0.358805374704266	0.076535604721756	ZNF516	18	74061336	G	A	ips	False	TRUE	TRUE	FALSE	0
ENSG00000163666	3_57149194_T_G	0.000307674654233472	0.0037405442574671	0.0326824754737343	-0.318636974723572	0.0882956369507361	HESX1	3	57149194	T	G	mesendo	True	FALSE	FALSE	TRUE	1
ENSG00000165983	10_16476762_G_A	5.11304076307074e-14	1.17494776804789e-09	5.51404835546022e-08	0.665005655606994	0.0883258946803811	PTER	10	16476762	G	A	ips	False	FALSE	FALSE	TRUE	11
ENSG00000125458	17_73087226_C_G	1.55731107125937e-05	0.00022763049428897	0.00499474459376938	-0.359658024021291	0.0832460406093263	NT5C	17	73087226	C	G	defendo	True	FALSE	FALSE	FALSE	3
ENSG00000122861	10_75672961_G_A	0.000222856964096052	0.000854510881244119	0.0137867634199904	-0.283123162093909	0.0766941079286086	PLAU	10	75672961	G	A	defendo	False	FALSE	FALSE	FALSE	13
ENSG00000204209	6_33278816_G_A	1.51632660675671e-19	5.53333108639458e-17	1.15489306825361e-14	-0.578136368613285	0.0639278710170981	DAXX	6	33278816	G	A	ips	False	FALSE	FALSE	TRUE	30
ENSG00000204209	6_33278816_G_A	5.241927787795e-11	3.73574207536476e-10	2.77752324654561e-08	-0.526475387666792	0.0802077418220397	DAXX	6	33278816	G	A	mesendo	False	FALSE	FALSE	TRUE	30
ENSG00000204209	6_33278816_G_A	1.74784879298515e-08	6.67575210989862e-06	0.000266658471819113	-0.399092649630627	0.0708205093615219	DAXX	6	33278816	G	A	defendo	False	FALSE	FALSE	TRUE	30
ENSG00000205572	5_69373667_A_G	4.43015187721403e-15	6.04073665560138e-11	3.60227593302867e-09	-1.11709898683106	0.142448660666864	SERF1B	5	69373667	A	G	ips	False	FALSE	FALSE	FALSE	48
ENSG00000178802	15_75209350_A_T	1.07902157021987e-07	7.81095992220841e-05	0.00112636833870728	0.350182282891038	0.0659118678002009	MPI	15	75209350	A	T	ips	True	TRUE	FALSE	TRUE	40
ENSG00000213316	5_179172891_C_T	2.28898240811181e-05	0.000280191179986023	0.00588100779167758	-0.551628234598157	0.130265073413634	LTC4S	5	179172891	C	T	defendo	False	FALSE	FALSE	FALSE	19
ENSG00000118181	11_118788081_C_G	0.000357360672300589	0.0170612329343652	0.0819210520219896	-0.256595589166221	0.0718811186667024	RPS25	11	118788081	C	G	ips	False	FALSE	FALSE	FALSE	1
ENSG00000228696	17_44305371_C_A	2.25007902574703e-21	5.77681814524195e-18	1.63632429722397e-15	1.43516465795298	0.151185266596725	ARL17B	17	44305371	C	A	ips	False	FALSE	FALSE	TRUE	49
ENSG00000152503	5_114451109_A_G	6.79365292859929e-05	0.0101593969965317	0.0577193228677165	-0.345227812298161	0.0866666396065833	TRIM36	5	114451109	A	G	ips	True	FALSE	FALSE	FALSE	2
ENSG00000132434	7_55438501_G_A	1.43301167933918e-09	1.64416227620124e-06	3.75797528055399e-05	0.430278523550491	0.0711001212069637	LANCL2	7	55438501	G	A	ips	False	TRUE	FALSE	FALSE	6
ENSG00000179899	12_55743934_T_C	1.56003711036779e-05	0.00358854014719942	0.0272097680172504	0.384976298897338	0.089114140282306	PHC1P1	12	55743934	T	C	ips	False	FALSE	FALSE	FALSE	1
ENSG00000134825	11_61605613_C_T	2.4801855148894e-05	0.00832499029010138	0.0501725946240379	-0.236854171853986	0.0561719011850618	TMEM258	11	61605613	C	T	ips	True	FALSE	FALSE	TRUE	39
ENSG00000099282	10_71267834_T_C	8.87527213859365e-10	1.50383542228983e-07	4.65906810920536e-06	0.51437007416938	0.0839318413621287	TSPAN15	10	71267834	T	C	ips	False	FALSE	FALSE	TRUE	23
ENSG00000105552	19_49335203_C_T	1.07015880347255e-06	0.00193345694377785	0.0247968281826885	-0.556670507341877	0.114112085757454	BCAT2	19	49335203	C	T	defendo	True	FALSE	FALSE	FALSE	1
ENSG00000003249	16_90063890_T_G	1.00148816524086e-06	1.8853079850413e-05	0.00064999138399621	0.675185176636466	0.138036687384633	DBNDD1	16	90063890	T	G	defendo	False	FALSE	FALSE	FALSE	37
ENSG00000021300	11_73364750_G_A	1.36139874211767e-07	3.68245311026225e-05	0.000581797998358447	0.648925287441411	0.123126795321562	PLEKHB1	11	73364750	G	A	ips	False	TRUE	TRUE	TRUE	11
ENSG00000134291	12_48336389_A_C	2.8332972174865e-05	0.00150653279631547	0.0211132626889504	-0.384737897477286	0.0919003707152728	TMEM106C	12	48336389	A	C	defendo	False	TRUE	TRUE	TRUE	11
ENSG00000170889	19_54726870_C_G	2.56918644331161e-10	5.34462046911709e-07	1.46675555678541e-05	-1.31623201533979	0.208173379780756	RPS9	19	54726870	C	G	ips	False	FALSE	FALSE	TRUE	5
ENSG00000170889	19_54726870_C_G	1.64659836582997e-13	2.97501644259187e-12	3.25644357754111e-10	-1.70523108372707	0.231225767127085	RPS9	19	54726870	C	G	mesendo	False	FALSE	FALSE	TRUE	5
ENSG00000166441	11_8700327_G_C	1.08516692555504e-19	4.35259323581327e-13	4.2618855049527e-11	-0.914283537446241	0.100691372830953	RPL27A	11	8700327	G	C	ips	False	FALSE	FALSE	FALSE	9
ENSG00000166441	11_8700327_G_C	2.78698869783255e-21	2.79828450735403e-13	3.80233658589416e-11	-1.10048917459222	0.116202683996282	RPL27A	11	8700327	G	C	mesendo	False	FALSE	FALSE	FALSE	9
ENSG00000166441	11_8700327_G_C	2.90385268594719e-17	1.21834133937837e-10	1.55593579887739e-08	-0.865953226032134	0.102475205036556	RPL27A	11	8700327	G	C	defendo	False	FALSE	FALSE	FALSE	9
ENSG00000128059	4_57179755_G_A	0.00047843471112058	0.0163522945155973	0.0844639003329217	-0.276507869495218	0.0791708031559881	PPAT	4	57179755	G	A	mesendo	True	FALSE	FALSE	TRUE	26
ENSG00000171766	15_45593323_T_A	0.000951004806226792	0.0120505100643086	0.0876937069663271	0.176396945814937	0.0533786623392675	GATM	15	45593323	T	A	defendo	False	TRUE	TRUE	FALSE	48
ENSG00000182704	11_76497563_G_A	1.4465483255001e-06	0.000535520904658007	0.00955858833025047	-0.486541574642988	0.100974043440939	TSKU	11	76497563	G	A	defendo	False	FALSE	FALSE	FALSE	21
ENSG00000106299	7_123370403_C_T	1.70292436202131e-08	5.50798852290366e-06	0.00010893999935343	-0.314813183093477	0.0558203665573247	WASL	7	123370403	C	T	ips	False	TRUE	TRUE	FALSE	23
ENSG00000139132	12_32552769_C_G	6.24671604264372e-05	0.00373445472540717	0.032668176259605	-0.353992157086813	0.0884252684021135	FGD4	12	32552769	C	G	mesendo	False	FALSE	FALSE	FALSE	6
ENSG00000197467	10_71613024_C_T	0.000255312384390136	0.00499028300983516	0.0395663032801138	-0.317659570424563	0.0868664865249901	COL13A1	10	71613024	C	T	mesendo	False	TRUE	FALSE	TRUE	2
ENSG00000112695	6_75932139_G_T	0.000711761744819903	0.0177224407583175	0.0888501439350597	0.304506597377994	0.0899574226822238	COX7A2	6	75932139	G	T	mesendo	False	FALSE	FALSE	FALSE	1
ENSG00000164258	5_52856504_G_C	9.40458430121482e-06	0.0001402953263345	0.00188275772004473	0.203367038251635	0.0459023363045095	NDUFS4	5	52856504	G	C	ips	False	TRUE	TRUE	TRUE	9
ENSG00000107562	10_44866208_C_G	0.00118864177184136	0.0137736499860382	0.0762835378432381	0.240942907434436	0.0743285793339308	CXCL12	10	44866208	C	G	mesendo	False	TRUE	TRUE	TRUE	2
ENSG00000143977	2_70488470_C_T	0.000122800588868935	0.0181433376778891	0.0850966160601801	0.190516350242364	0.0496076026834461	SNRPG	2	70488470	C	T	ips	True	FALSE	FALSE	FALSE	0
ENSG00000167614	19_54961762_G_C	8.56124129959721e-09	3.13558692472347e-05	0.000508567613427723	-0.608338179592565	0.105668959526388	TTYH1	19	54961762	G	C	ips	True	FALSE	FALSE	FALSE	34
ENSG00000136045	12_108073695_A_G	1.41399688834752e-05	0.00648746331674407	0.0419342680332129	-0.33946500388434	0.0781875415876974	PWP1	12	108073695	A	G	ips	False	TRUE	FALSE	TRUE	9
ENSG00000163565	1_159084280_G_C	7.29625048709072e-08	3.93214496358701e-06	0.000174775436022463	0.781621975914466	0.14518254411168	IFI16	1	159084280	G	C	defendo	True	FALSE	FALSE	FALSE	0
ENSG00000085231	5_68616331_C_T	2.08629141321136e-05	0.00195708360944877	0.0249586344563668	-0.283209740376113	0.0665522451297334	TAF9	5	68616331	C	T	defendo	True	FALSE	FALSE	FALSE	38
ENSG00000198042	8_33299819_G_T	4.16847920644723e-07	0.00016804997905775	0.0021921668081091	0.372882060354408	0.073676113025703	MAK16	8	33299819	G	T	ips	False	TRUE	FALSE	TRUE	40
ENSG00000117519	1_95350096_A_G	0.00018437300837628	0.011121316326352	0.067629764637163	-0.361565617467701	0.09668774418503	CNN3	1	95350096	A	G	mesendo	False	TRUE	FALSE	FALSE	3
ENSG00000117519	1_95350096_A_G	1.77561457480014e-05	0.012640734571725	0.0903216227107003	-0.336880802935463	0.0785016340161874	CNN3	1	95350096	A	G	defendo	False	TRUE	FALSE	FALSE	3
ENSG00000173295	8_8091720_C_G	4.15488883806575e-14	2.04593239460151e-09	9.11611910837277e-08	0.818503241664651	0.108324198754839	FAM86B3P	8	8091720	C	G	ips	False	FALSE	FALSE	TRUE	49
ENSG00000173295	8_8091720_C_G	2.31126135313347e-13	2.97836423234916e-11	2.69802046146912e-09	0.694940346138054	0.0948150036311667	FAM86B3P	8	8091720	C	G	mesendo	False	FALSE	FALSE	TRUE	49
ENSG00000115825	2_37490367_T_G	6.84353629002236e-07	0.000583444347449308	0.010193260429107	0.45950828206987	0.0925354874487384	PRKD3	2	37490367	T	G	defendo	True	TRUE	TRUE	FALSE	4
ENSG00000122515	7_44808017_G_A	0.000399117247233467	0.0202816462689988	0.091552489211482	0.203347437164685	0.0574319606847438	ZMIZ2	7	44808017	G	A	ips	False	FALSE	FALSE	FALSE	20
ENSG00000165238	9_95940809_C_T	2.31460373953638e-05	0.00897774149373446	0.0528880112745172	-0.472178781238145	0.111569287616109	WNK2	9	95940809	C	T	ips	False	FALSE	FALSE	FALSE	4
ENSG00000189060	22_38200124_C_T	0.000173368666452234	0.00204208814749104	0.025824764533647	0.268343488628716	0.071463727254473	H1F0	22	38200124	C	T	defendo	True	FALSE	FALSE	TRUE	39
ENSG00000100504	14_51403503_C_T	5.50174105724114e-12	3.34611219367121e-06	7.09590202938397e-05	-0.460272495063851	0.0667836900713711	PYGL	14	51403503	C	T	ips	False	FALSE	FALSE	FALSE	14
ENSG00000100347	22_44325748_A_G	0.000104948125222349	0.00695339676843761	0.0440837383499368	-0.250039856143207	0.0644622402047154	SAMM50	22	44325748	A	G	ips	False	FALSE	FALSE	FALSE	32
ENSG00000166165	14_104084841_C_T	4.71820434501747e-05	0.008590821475578	0.0567825791591724	-0.371419810793394	0.0912766780710362	CKB	14	104084841	C	T	mesendo	False	FALSE	FALSE	TRUE	39
ENSG00000176920	19_49214274_G_A	5.94001258971392e-10	4.4503431253194e-06	9.02724966229037e-05	-0.639915581552409	0.103345299414917	FUT2	19	49214274	G	A	ips	True	FALSE	FALSE	TRUE	36
ENSG00000119969	10_96381651_A_G	2.7661014802656e-06	0.00072130452067488	0.00756720628068145	0.47757866548664	0.10188421194179	HELLS	10	96381651	A	G	ips	False	FALSE	FALSE	FALSE	34
ENSG00000105258	19_36594659_A_T	0.000136915560973651	4.14052807102467e-07	1.16040078021938e-05	-0.192990874647828	0.0506049625786041	POLR2I	19	36594659	A	T	ips	True	TRUE	FALSE	FALSE	14
ENSG00000178934	19_39369369_T_G	0.000124609073436085	0.0048924340454581	0.04858869596839	-0.399941340402579	0.104236176387066	LGALS7B	19	39369369	T	G	defendo	True	FALSE	FALSE	FALSE	23
ENSG00000133216	1_23068395_A_G	0.000222181003176629	0.00315374555471639	0.0353038991566274	0.374922929591317	0.101540136319787	EPHB2	1	23068395	A	G	defendo	True	FALSE	FALSE	FALSE	1
ENSG00000033327	11_77928036_G_T	3.00036457504741e-06	0.00086630974102405	0.00884698906041605	0.512381695193209	0.109699036314946	GAB2	11	77928036	G	T	ips	True	TRUE	TRUE	FALSE	42
ENSG00000267041	19_37260787_A_G	6.86714688140239e-05	0.00335156438990513	0.0305364216553357	0.406924043668297	0.102220586128436	ZNF850	19	37260787	A	G	mesendo	False	FALSE	FALSE	TRUE	38
ENSG00000183255	21_46281948_C_T	1.27751530186163e-13	2.10156822655659e-08	7.71664385790906e-07	-0.710652005349687	0.0959240819140049	PTTG1IP	21	46281948	C	T	ips	False	FALSE	FALSE	TRUE	18
ENSG00000138757	4_76593147_C_A	1.22934800412559e-06	0.000429161495463004	0.00819328541675985	-0.466797417671875	0.0962300670051642	G3BP2	4	76593147	C	A	defendo	False	TRUE	TRUE	FALSE	24
ENSG00000141504	17_7445750_A_C	2.89217556693767e-05	0.00438328286595595	0.0315755477563805	0.259959529482298	0.0621645901110953	SAT2	17	7445750	A	C	ips	True	TRUE	FALSE	FALSE	20
ENSG00000184661	8_25310042_A_C	5.40677185769746e-05	0.012453117681831	0.0663303306338445	0.288953551471077	0.0715708200543524	CDCA2	8	25310042	A	C	ips	True	FALSE	FALSE	TRUE	10
ENSG00000158985	5_130628103_A_G	3.38521169244237e-13	2.79427764774352e-10	1.46767982291313e-08	0.899940896393683	0.123650301737856	CDC42SE2	5	130628103	A	G	ips	False	TRUE	FALSE	FALSE	20
ENSG00000158985	5_130628103_A_G	3.37891638955142e-10	1.43423023402885e-06	4.93594230691207e-05	0.619879049893563	0.0987019325447792	CDC42SE2	5	130628103	A	G	mesendo	False	TRUE	FALSE	FALSE	20
ENSG00000158985	5_130628103_A_G	5.6591417262276e-05	0.00113973368086753	0.0170586988983126	0.468980937842471	0.116470973441039	CDC42SE2	5	130628103	A	G	defendo	False	TRUE	FALSE	FALSE	20
ENSG00000164758	8_118533312_A_G	2.18568713572553e-08	3.82809711895549e-07	1.07664506316938e-05	-0.47044333372993	0.0840584455680051	MED30	8	118533312	A	G	ips	False	FALSE	FALSE	TRUE	9
ENSG00000139842	13_113853035_A_G	2.14651888323949e-05	0.00479537275683029	0.0332747541673828	0.43105600150178	0.101446942449399	CUL4A	13	113853035	A	G	ips	False	FALSE	FALSE	TRUE	3
ENSG00000139842	13_113853035_A_G	0.000153846715058971	0.000606395998415274	0.00851883387832112	0.420823388568641	0.111188435451009	CUL4A	13	113853035	A	G	mesendo	False	FALSE	FALSE	TRUE	3
ENSG00000165171	7_73258087_T_A	4.09734790687444e-32	3.88142560772228e-21	2.36802688531928e-18	-1.38845462175815	0.117706418602527	WBSCR27	7	73258087	T	A	ips	False	FALSE	FALSE	TRUE	49
ENSG00000135919	2_224841784_G_A	0.00011094833515753	0.00864054639676403	0.0715204429478502	0.440629744761513	0.113995974718	SERPINE2	2	224841784	G	A	defendo	True	FALSE	FALSE	FALSE	0
ENSG00000119431	9_116140033_C_T	9.48299199050371e-07	2.69282780323736e-05	0.000857421685174157	-0.62403366019098	0.127299916959977	HDHD3	9	116140033	C	T	defendo	False	TRUE	TRUE	FALSE	7
ENSG00000223756	11_3431767_C_T	1.81654440378946e-13	1.90131972866849e-08	7.14679646032916e-07	-1.11736648883128	0.151782127853686	TSSC2	11	3431767	C	T	ips	False	FALSE	FALSE	FALSE	16
ENSG00000121005	8_75869133_C_T	4.98860585605552e-05	0.00169916903840718	0.0230298712261307	-0.620329804060508	0.152935234211979	CRISPLD1	8	75869133	C	T	defendo	True	FALSE	FALSE	FALSE	0
ENSG00000103485	16_29679989_A_G	0.000200638505241732	0.00999545099056858	0.0627190452415189	-0.253839248156033	0.0682691851617698	QPRT	16	29679989	A	G	mesendo	False	TRUE	FALSE	FALSE	21
ENSG00000130305	7_72717933_C_T	2.96397997532849e-34	1.19017959705709e-25	1.34850690726958e-22	-0.956037523084183	0.0783388870101646	NSUN5	7	72717933	C	T	ips	False	FALSE	FALSE	TRUE	40
ENSG00000130305	7_72717933_C_T	2.22237176733005e-23	1.80164748398272e-26	2.14226165363254e-23	-0.914776213908435	0.0918212884509089	NSUN5	7	72717933	C	T	mesendo	False	FALSE	FALSE	TRUE	40
ENSG00000130305	7_72717933_C_T	2.42395500341733e-12	3.70646379447548e-13	8.84417254805356e-11	-0.713026499336367	0.101750077361968	NSUN5	7	72717933	C	T	defendo	False	FALSE	FALSE	TRUE	40
ENSG00000129195	17_6354033_C_G	1.41875465336509e-06	0.00255480736925334	0.0211289671240766	-0.400983244254145	0.0831509737511423	FAM64A	17	6354033	C	G	ips	False	FALSE	FALSE	FALSE	0
ENSG00000206527	3_123344318_G_A	2.65564053802721e-09	4.87385506629554e-06	9.7369024276609e-05	-0.731537702211711	0.122914846645783	PTPLB	3	123344318	G	A	ips	False	TRUE	TRUE	FALSE	6
ENSG00000139835	13_114015015_A_G	3.89359208046945e-08	2.04996793671735e-05	0.000693574816653215	0.51377211801158	0.0934877099104007	GRTP1	13	114015015	A	G	defendo	False	TRUE	TRUE	FALSE	31
ENSG00000163743	4_76330020_T_C	2.25290006829182e-06	1.15128400661979e-05	0.000429593042782193	0.321224020615179	0.0679220388830525	RCHY1	4	76330020	T	C	defendo	False	FALSE	FALSE	FALSE	8
ENSG00000138061	2_38204219_C_G	3.40575829243371e-06	0.000535209274824126	0.00592029284598879	0.712884504487872	0.153483530806879	CYP1B1	2	38204219	C	G	ips	True	TRUE	TRUE	FALSE	14
ENSG00000025772	20_43599951_T_C	0.000118557279082667	0.00791433176211463	0.0484169220611876	-0.25758516029891	0.0669210481911448	TOMM34	20	43599951	T	C	ips	False	FALSE	FALSE	FALSE	2
ENSG00000186577	6_34239473_G_A	0.000114694048917514	0.0141994516957832	0.0725168337030638	-0.570867817638817	0.148000634982191	C6orf1	6	34239473	G	A	ips	True	FALSE	FALSE	FALSE	4
ENSG00000109762	4_186118126_G_A	5.27966403949026e-05	0.0134838178300457	0.0946305587053826	0.288979874692647	0.0714785594179193	SNX25	4	186118126	G	A	defendo	True	FALSE	FALSE	FALSE	13
ENSG00000137868	15_74515234_C_A	1.58693246347713e-05	0.00365373667831891	0.0275199466768738	0.440585153305025	0.102075615811722	STRA6	15	74515234	C	A	ips	False	FALSE	FALSE	FALSE	0
ENSG00000129282	17_34982734_A_T	6.52624429610279e-06	0.00439382271172631	0.0316227510603561	-0.349420843480223	0.0775012782594323	MRM1	17	34982734	A	T	ips	False	FALSE	FALSE	FALSE	43
ENSG00000138759	4_78980923_G_A	1.28267182920166e-06	0.00317055044166199	0.0247016294917644	-0.304721412643781	0.0629275037730548	FRAS1	4	78980923	G	A	ips	False	TRUE	TRUE	TRUE	2
ENSG00000166263	17_53241905_G_C	1.61587303597042e-05	0.00294020010887388	0.0233521785777894	0.356442374801685	0.0826577222919968	STXBP4	17	53241905	G	C	ips	False	TRUE	FALSE	FALSE	33
ENSG00000214022	7_149984991_C_G	6.25010247286328e-05	0.00352536453465977	0.0382823506678665	0.485413447058692	0.121257456387413	REPIN1	7	149984991	C	G	defendo	True	FALSE	FALSE	FALSE	22
ENSG00000145088	3_121615679_G_A	4.06170784052314e-05	0.00151967633427461	0.0171445790113601	-0.429402923289589	0.104631841723577	EAF2	3	121615679	G	A	mesendo	False	FALSE	FALSE	FALSE	32
ENSG00000131378	3_16378182_T_A	7.46668559967257e-05	0.0174396382752531	0.0881121346540539	0.422801140604339	0.106743623514782	RFTN1	3	16378182	T	A	mesendo	False	FALSE	FALSE	FALSE	5
ENSG00000137955	1_76250636_G_C	4.41530392493498e-05	0.0112820177946965	0.0618382176637406	0.182828015475025	0.0447603363089854	RABGGTB	1	76250636	G	C	ips	True	FALSE	FALSE	TRUE	30
ENSG00000188229	9_140154845_A_T	0.00091053599134359	0.00847975745637814	0.0565126209615885	-0.224605753612526	0.0677175318994657	TUBB4B	9	140154845	A	T	mesendo	True	FALSE	FALSE	FALSE	41
ENSG00000150625	4_176970155_A_G	5.66138888405979e-06	0.00280943330523389	0.026870651647998	-0.441481594874429	0.0972714365000264	GPM6A	4	176970155	A	G	mesendo	False	FALSE	FALSE	FALSE	1
ENSG00000139263	12_59356801_T_C	0.000168262082790117	0.00464099468894522	0.0381018880556181	0.359695803723975	0.0956016777176604	LRIG3	12	59356801	T	C	mesendo	False	FALSE	FALSE	FALSE	3
ENSG00000168385	2_242294913_A_G	9.15794204524529e-12	6.5661669487797e-08	2.21606641932174e-06	0.891826485619221	0.130782607020991	SEPT2	2	242294913	A	G	ips	False	TRUE	TRUE	FALSE	20
ENSG00000121236	11_5537161_A_G	4.40956705650928e-06	0.00166974385458214	0.015113097791645	0.396642732541049	0.0863941967624425	TRIM6	11	5537161	A	G	ips	True	FALSE	FALSE	FALSE	8
ENSG00000173226	3_121542898_T_C	2.61614969860689e-05	0.00139237056065342	0.0198745211627224	0.339253156579991	0.0806873634612268	IQCB1	3	121542898	T	C	defendo	False	TRUE	TRUE	TRUE	33
ENSG00000242715	13_36796172_C_A	2.06487894653461e-06	0.00241470458243367	0.0202233333982944	0.443830334384325	0.0934976324450266	CCDC169	13	36796172	C	A	ips	False	TRUE	TRUE	FALSE	41
ENSG00000225273	15_82561661_C_G	1.15253321877004e-05	0.000445490209523988	0.00843303090749292	0.39677979350546	0.0904572562084531	UBE2Q2P2	15	82561661	C	G	defendo	True	FALSE	FALSE	FALSE	36
ENSG00000152969	4_6116708_T_C	0.0018824951454352	0.0147349478925929	0.0797031960133782	-0.302068781498056	0.0971854003235915	JAKMIP1	4	6116708	T	C	mesendo	False	FALSE	FALSE	FALSE	0
ENSG00000169251	3_161047973_T_G	1.42608869644539e-08	2.89692236217558e-05	0.000472758451319827	-0.330119459055598	0.0582198012549776	NMD3	3	161047973	T	G	ips	False	FALSE	FALSE	TRUE	27
ENSG00000136143	13_48515525_C_T	3.3096485103484e-09	1.39540694292856e-05	0.000252676867004082	-0.423992808154524	0.0716754675452613	SUCLA2	13	48515525	C	T	ips	False	TRUE	TRUE	TRUE	30
ENSG00000115216	2_27748782_G_C	0.00170048161448645	0.0163401977857694	0.0796554597651762	0.224708564676192	0.0716066174666974	NRBP1	2	27748782	G	C	ips	True	FALSE	FALSE	FALSE	33
ENSG00000160321	19_22287970_T_C	1.17356240185468e-05	0.0195490885621741	0.0891225500848807	0.573818597416839	0.130935801340082	ZNF208	19	22287970	T	C	ips	False	TRUE	TRUE	FALSE	30
ENSG00000160321	19_22287970_T_C	2.56967508747051e-06	1.25584977861886e-05	0.000334374127533935	0.548583726024503	0.116657343622646	ZNF208	19	22287970	T	C	mesendo	False	TRUE	TRUE	FALSE	30
ENSG00000116260	1_180124634_C_T	4.37892268664366e-16	2.21689268766465e-12	1.8315220525753e-10	-0.60874116104763	0.074898069939845	QSOX1	1	180124634	C	T	ips	False	TRUE	TRUE	TRUE	13
ENSG00000116260	1_180124634_C_T	4.22515704576495e-06	0.0117429800604495	0.0698472205920378	-0.47457437725841	0.10316861672124	QSOX1	1	180124634	C	T	mesendo	False	TRUE	TRUE	TRUE	13
ENSG00000116260	1_180124634_C_T	4.74775829051559e-07	4.62997769864258e-06	0.000197097146655622	-0.39197285280483	0.07783052147285	QSOX1	1	180124634	C	T	defendo	False	TRUE	TRUE	TRUE	13
ENSG00000151694	2_9698190_T_C	6.94413480366629e-08	0.000136580376970133	0.00322506241574285	0.407326021434349	0.0755341067717808	ADAM17	2	9698190	T	C	defendo	False	TRUE	TRUE	FALSE	17
ENSG00000124212	20_48180058_A_G	4.27480451024842e-05	0.0170737791719509	0.0819210520219896	-0.431989062050507	0.105566541947505	PTGIS	20	48180058	A	G	ips	True	FALSE	FALSE	TRUE	3
ENSG00000076924	19_7675917_C_G	1.79671835217981e-31	6.68490238431523e-18	1.82825085980749e-15	1.17797623914536	0.100933414279759	XAB2	19	7675917	C	G	ips	False	FALSE	FALSE	FALSE	30
ENSG00000076924	19_7675917_C_G	6.23955113421548e-31	3.34378622638106e-17	9.08713940313371e-15	1.24286209637017	0.107472724068331	XAB2	19	7675917	C	G	mesendo	False	FALSE	FALSE	FALSE	30
ENSG00000197894	4_99986316_G_C	2.19936458416897e-05	0.0109586690452025	0.0606104312852119	0.163835554790372	0.038607441315478	ADH5	4	99986316	G	C	ips	True	FALSE	FALSE	FALSE	26
ENSG00000196476	20_265238_T_C	8.58803948434782e-05	0.0212717671067631	0.0947279991845986	0.248254539113323	0.0632114219365889	C20orf96	20	265238	T	C	ips	True	TRUE	FALSE	FALSE	30
ENSG00000111802	6_24653376_G_A	1.54148857675822e-10	7.63552957499202e-07	1.97260215175453e-05	0.392416407389912	0.0613034590532911	TDP2	6	24653376	G	A	ips	False	FALSE	FALSE	TRUE	20
ENSG00000169314	22_24105789_G_A	2.87112294626261e-05	0.00501532267975121	0.0344096108044702	-0.360479876024145	0.0861679879432036	C22orf15	22	24105789	G	A	ips	True	FALSE	FALSE	TRUE	37
ENSG00000155099	8_92046783_T_C	1.35878779628592e-05	0.000609659250036007	0.00661467491029509	0.264219301122517	0.0607342448220969	TMEM55A	8	92046783	T	C	ips	True	FALSE	FALSE	FALSE	19
ENSG00000168765	1_110197132_T_C	2.93403205306295e-12	3.64211726065788e-08	1.28383768733878e-06	-0.549969444823773	0.0787826105203486	GSTM4	1	110197132	T	C	ips	False	TRUE	TRUE	TRUE	30
ENSG00000168765	1_110197132_T_C	1.69537354573828e-07	2.63691122834805e-05	0.000627847543828235	-0.468221218460129	0.0895265554911869	GSTM4	1	110197132	T	C	mesendo	False	TRUE	TRUE	TRUE	30
ENSG00000168765	1_110197132_T_C	2.40704633562995e-09	3.10627649790049e-07	1.80549609672302e-05	-0.541919361063404	0.0908096077002394	GSTM4	1	110197132	T	C	defendo	False	TRUE	TRUE	TRUE	30
ENSG00000215630	5_70578374_T_G	9.30745567135877e-14	1.85434320320526e-12	1.59860439925609e-10	-0.76942417384931	0.103273199869581	GUSBP9	5	70578374	T	G	ips	False	FALSE	FALSE	TRUE	49
ENSG00000087128	4_69337945_T_A	5.68143203733931e-09	8.77422475251138e-05	0.00124046526484032	0.746005627866785	0.128050412936849	TMPRSS11E	4	69337945	T	A	ips	False	FALSE	FALSE	FALSE	5
ENSG00000232196	16_3508261_C_G	5.43596412900962e-06	0.00141759335518187	0.0132273077315125	0.654918907915071	0.144026278041088	MTRNR2L4	16	3508261	C	G	ips	True	FALSE	FALSE	FALSE	0
ENSG00000185436	1_24478013_C_A	4.46970903911954e-09	2.04473318113994e-05	0.000353315486169877	0.452703671654844	0.0771767928338278	IFNLR1	1	24478013	C	A	ips	False	FALSE	FALSE	FALSE	11
ENSG00000147687	8_125617806_T_G	6.23642556035948e-05	0.00936925991078338	0.0751809630668482	-0.456277838487051	0.113964563192414	TATDN1	8	125617806	T	G	defendo	False	FALSE	FALSE	FALSE	1
ENSG00000197459	6_26196593_A_G	0.000379725767957354	0.0120897470030122	0.0879086884347717	-0.391474343653183	0.110156933577914	HIST1H2BH	6	26196593	A	G	defendo	False	FALSE	FALSE	FALSE	48
ENSG00000182141	19_21504506_A_G	5.46720233544159e-07	0.000174057038812671	0.0022520074895923	0.339170925313918	0.0677103262473743	ZNF708	19	21504506	A	G	ips	False	TRUE	TRUE	TRUE	47
ENSG00000081059	5_133452495_C_T	0.000283806160244966	0.0179566001618376	0.0893650399943237	0.279750431097355	0.0770736732857711	TCF7	5	133452495	C	T	mesendo	False	TRUE	TRUE	FALSE	7
ENSG00000116791	1_75189847_T_C	2.09605320323431e-22	3.1850616807601e-16	5.87473263082241e-14	-0.9866419115904	0.10132891065477	CRYZ	1	75189847	T	C	ips	False	TRUE	FALSE	TRUE	47
ENSG00000116791	1_75189847_T_C	1.67570055826813e-23	2.88953939656689e-22	1.62662434643776e-19	-1.03557445535459	0.103654915923268	CRYZ	1	75189847	T	C	mesendo	False	TRUE	FALSE	TRUE	47
ENSG00000116791	1_75189847_T_C	2.19949639473562e-21	1.49139747037662e-18	9.01536230202775e-16	-1.0292186016074	0.108394436085779	CRYZ	1	75189847	T	C	defendo	False	TRUE	FALSE	TRUE	47
ENSG00000267323	19_28298186_T_C	6.22419604903576e-13	1.94513843541487e-09	8.76549733433113e-08	1.02998987669707	0.143144036172375	SLC25A1P5	19	28298186	T	C	ips	False	FALSE	FALSE	FALSE	43
ENSG00000147912	9_37579553_G_T	0.000192490926273307	0.00299448437662816	0.0341106523541768	-0.394066806984016	0.105685543539607	FBXO10	9	37579553	G	T	defendo	True	FALSE	FALSE	FALSE	2
ENSG00000097033	1_87257298_A_G	0.000200425333083924	0.0191227589902768	0.0882038942479276	0.303025692023319	0.0814918219482951	SH3GLB1	1	87257298	A	G	ips	False	FALSE	FALSE	FALSE	19
ENSG00000049860	5_73879508_G_A	0.000135646502754672	0.00364805239935305	0.0393320075056231	0.282781228414888	0.0741045903122704	HEXB	5	73879508	G	A	defendo	False	FALSE	FALSE	FALSE	3
ENSG00000198496	17_41189045_A_G	1.34247256969206e-13	2.18866734465465e-10	1.18086741229565e-08	-0.761805791877485	0.102920271111711	NBR2	17	41189045	A	G	ips	False	TRUE	FALSE	TRUE	50
ENSG00000133983	14_70695997_G_A	3.27331632543463e-07	0.000667562023248015	0.00712592952402677	0.480303264312103	0.0940482153245436	COX16	14	70695997	G	A	ips	False	TRUE	FALSE	FALSE	18
ENSG00000124635	6_27023694_T_A	4.75846017167175e-07	4.30401018479448e-05	0.000670647364675537	0.450699364539517	0.0894989795694767	HIST1H2BJ	6	27023694	T	A	ips	False	FALSE	FALSE	FALSE	43
ENSG00000180071	9_38655438_T_G	0.000147571811686476	0.00547605423762357	0.0368327150284463	0.766679091144083	0.202017065625184	ANKRD18A	9	38655438	T	G	ips	False	FALSE	FALSE	FALSE	2
ENSG00000213967	19_24069443_T_C	7.71019346138498e-05	0.00296387343530058	0.0280078832550637	0.513168623486427	0.129809824027746	ZNF726	19	24069443	T	C	mesendo	False	FALSE	FALSE	FALSE	30
ENSG00000163956	4_3496110_C_T	3.28866328038221e-16	1.00588651567237e-13	1.13969767055959e-11	0.60824484219903	0.0745193474314356	LRPAP1	4	3496110	C	T	ips	False	TRUE	TRUE	FALSE	28
ENSG00000100292	22_35814215_A_G	2.605699435773e-05	0.00725909789469853	0.0455485224708559	-0.538634292679377	0.128080239523772	HMOX1	22	35814215	A	G	ips	True	FALSE	FALSE	FALSE	2
ENSG00000100122	22_26996946_G_A	7.62077109275187e-10	6.11289697957897e-06	0.000119415240453429	0.55751486699909	0.0906140506227591	CRYBB1	22	26996946	G	A	ips	True	FALSE	FALSE	TRUE	6
ENSG00000137267	6_3144028_A_G	7.08771522446889e-05	0.00163805473545179	0.0224363115275434	-0.263144254845541	0.0662277710968557	TUBB2A	6	3144028	A	G	defendo	False	TRUE	TRUE	TRUE	40
ENSG00000051128	19_19050957_A_G	2.14852248971196e-06	0.00035789598794381	0.00421774656153504	-0.433844400784789	0.0915490671308983	HOMER3	19	19050957	A	G	ips	False	FALSE	FALSE	TRUE	17
ENSG00000196236	22_41256802_A_G	1.91369780862338e-16	1.05198186520998e-13	1.17513732007989e-11	0.793905826018666	0.0964957082249825	XPNPEP3	22	41256802	A	G	ips	False	FALSE	FALSE	TRUE	36
ENSG00000196236	22_41256802_A_G	3.96238955134705e-13	3.69379307473349e-12	3.93393814350384e-10	0.691624923948896	0.0953066289373297	XPNPEP3	22	41256802	A	G	mesendo	False	FALSE	FALSE	TRUE	36
ENSG00000168461	18_9724574_G_T	2.45358202144443e-05	0.0199510284835355	0.0904203022256621	0.342177822959739	0.0811034799064704	RAB31	18	9724574	G	T	ips	False	TRUE	FALSE	FALSE	3
ENSG00000163040	2_132227543_A_G	1.40499940276887e-05	0.00456832512302605	0.0323354742440853	-0.423793691221869	0.097579101331399	CCDC74A	2	132227543	A	G	ips	False	TRUE	TRUE	TRUE	39
ENSG00000087302	14_52477867_G_A	5.28699241530556e-06	0.000985451729706336	0.0153291074555009	-0.267571269316528	0.0587672849469014	C14orf166	14	52477867	G	A	defendo	True	FALSE	FALSE	FALSE	4
ENSG00000144063	2_110867634_A_G	0.000345379941762086	0.00687601405616539	0.0438340006923411	0.365681885983632	0.102184447922141	MALL	2	110867634	A	G	ips	False	FALSE	FALSE	FALSE	7
ENSG00000135097	12_120821339_T_C	6.13523524437974e-06	0.00434032346631734	0.0446205123960382	-0.362057251719941	0.0800714982215123	MSI1	12	120821339	T	C	defendo	False	FALSE	FALSE	FALSE	7
ENSG00000183426	16_15105666_G_A	4.09120995173848e-06	0.000614065101541425	0.00665337572926452	0.905778785779723	0.196622295460796	NPIPA1	16	15105666	G	A	ips	False	FALSE	FALSE	FALSE	11
ENSG00000155085	6_109950839_T_A	8.5303201726403e-06	0.000154757548911681	0.00204228376506391	-0.480821999393138	0.108015351814329	AK9	6	109950839	T	A	ips	True	FALSE	FALSE	FALSE	42
ENSG00000111696	12_104219814_T_C	2.90407804143392e-05	0.00308069414671772	0.0348301429221	-0.41981815113303	0.100414289363191	NT5DC3	12	104219814	T	C	defendo	True	TRUE	TRUE	FALSE	21
ENSG00000099977	22_24242973_A_G	6.24364634553789e-07	0.000172200386720833	0.00299586751827103	-0.240609698503533	0.0482810323113282	DDT	22	24242973	A	G	mesendo	False	FALSE	FALSE	FALSE	48
ENSG00000099977	22_24242973_A_G	2.34011251367958e-09	6.48529101692811e-07	3.47555684680391e-05	-0.353368832393963	0.059168512558108	DDT	22	24242973	A	G	defendo	False	FALSE	FALSE	FALSE	48
ENSG00000135549	6_122793520_A_G	2.69086416157979e-05	0.00126892493123379	0.0148082079613389	0.567344558205972	0.135141077902743	PKIB	6	122793520	A	G	mesendo	False	TRUE	FALSE	TRUE	22
ENSG00000135549	6_122793520_A_G	5.54304871811472e-05	0.00178867832297081	0.0239047149111561	0.507774442723284	0.125952865331221	PKIB	6	122793520	A	G	defendo	False	TRUE	FALSE	TRUE	22
ENSG00000110011	11_64089216_C_G	9.51958007156324e-06	0.000566592735550701	0.00621543342598441	-0.407701457977335	0.0920775028462378	DNAJC4	11	64089216	C	G	ips	False	FALSE	FALSE	FALSE	35
ENSG00000066379	6_30074163_G_A	1.88126308045122e-15	5.59901486616463e-07	1.52600988189597e-05	-0.876397444271086	0.110253483952551	ZNRD1	6	30074163	G	A	ips	False	FALSE	FALSE	FALSE	45
ENSG00000066379	6_30074163_G_A	3.97623822458824e-15	1.01851841930443e-10	8.36150277440563e-09	-0.908798677204854	0.115686893670452	ZNRD1	6	30074163	G	A	mesendo	False	FALSE	FALSE	FALSE	45
ENSG00000140750	16_24834233_C_T	0.000211010008029345	0.0211561622087813	0.094557918863795	-0.313506823959293	0.0846067926727987	ARHGAP17	16	24834233	C	T	ips	True	FALSE	FALSE	FALSE	4
ENSG00000117569	1_97153245_G_A	1.64932639372663e-06	0.000671223561199162	0.00713480613467269	-0.41531648505751	0.0866644455481293	PTBP2	1	97153245	G	A	ips	False	TRUE	FALSE	FALSE	10
ENSG00000178607	17_62091702_A_G	0.000603981536468319	0.00994650150220029	0.0625114395116297	0.318043406819412	0.0927288886471105	ERN1	17	62091702	A	G	mesendo	False	FALSE	FALSE	FALSE	17
ENSG00000100422	22_47124827_A_C	8.44171444239146e-09	1.70097033792488e-05	0.000304531154140742	-0.449897356730764	0.0781154171906465	CERK	22	47124827	A	C	ips	False	TRUE	FALSE	TRUE	47
ENSG00000217416	5_62027073_C_T	0.000405155297018099	0.00831185686361421	0.070107231863649	0.499757950274981	0.141306176231798	ISCA1P1	5	62027073	C	T	defendo	False	FALSE	FALSE	FALSE	1
ENSG00000160710	1_154613064_T_A	0.000555516998548628	0.00337892546442538	0.0307501616855428	-0.350375606842915	0.101486028225325	ADAR	1	154613064	T	A	mesendo	False	TRUE	TRUE	FALSE	9
ENSG00000178974	14_55640671_T_A	0.00119576791368302	0.00732921866114286	0.0641473861606287	0.457155883258954	0.141102386312751	FBXO34	14	55640671	T	A	defendo	True	FALSE	FALSE	FALSE	4
ENSG00000198046	19_56894066_T_C	0.000569061054254834	0.0105304717753919	0.0651937719034045	-0.687945768394964	0.199639078293928	ZNF667	19	56894066	T	C	mesendo	False	FALSE	FALSE	FALSE	0
ENSG00000161638	12_54779993_C_G	0.000582276656012026	0.00842221146263883	0.0705145479576068	0.255656338706995	0.0743243546908738	ITGA5	12	54779993	C	G	defendo	True	FALSE	FALSE	FALSE	1
ENSG00000132361	17_2663238_A_G	0.000612159476794191	0.000948241414046611	0.011937991619817	-0.461738335477639	0.134768116210859	CLUH	17	2663238	A	G	mesendo	True	FALSE	FALSE	FALSE	0
ENSG00000123358	12_52541865_C_T	0.000355731071503088	0.00687511332529971	0.0492576694398027	-0.428366056580234	0.119959615887399	NR4A1	12	52541865	C	T	mesendo	False	FALSE	FALSE	FALSE	0
ENSG00000004779	16_23575689_A_G	0.00285044515912793	0.00607395265869466	0.0562943026385779	-0.244718104514203	0.0820259722237611	NDUFAB1	16	23575689	A	G	defendo	True	FALSE	FALSE	FALSE	2
ENSG00000110218	11_93827506_A_C	3.76231157908722e-10	2.67668955755324e-07	7.8049084805557e-06	0.420103432206818	0.0670707873625646	PANX1	11	93827506	A	C	ips	True	TRUE	TRUE	FALSE	23
ENSG00000110075	11_68408289_T_C	9.62860072349608e-05	0.00464531744500879	0.046849207780225	0.36484947421061	0.0935567790993562	PPP6R3	11	68408289	T	C	defendo	True	FALSE	FALSE	TRUE	23
ENSG00000185033	15_90725834_T_C	4.21942707476224e-06	0.00183439322448729	0.0162014847106438	0.351869592258974	0.0764888921187427	SEMA4B	15	90725834	T	C	ips	False	TRUE	TRUE	FALSE	6
ENSG00000185022	22_38543453_T_C	0.000194400181327586	0.00338475223349157	0.0370661593193897	-0.343709786844406	0.0922417536468006	MAFF	22	38543453	T	C	defendo	False	FALSE	FALSE	FALSE	30
ENSG00000141556	17_80661720_G_C	1.97075014884137e-05	0.0119866653600186	0.0646285515433613	-0.346140934425546	0.0810980328771531	TBCD	17	80661720	G	C	ips	False	FALSE	FALSE	FALSE	31
ENSG00000149499	11_62378221_A_G	0.000306316268225131	0.0117427660881104	0.063743167272955	0.288037887683469	0.079791121194922	EML3	11	62378221	A	G	ips	False	TRUE	TRUE	TRUE	42
ENSG00000164414	6_88236728_A_G	1.39820042851416e-19	1.33518286492972e-15	2.20616620276333e-13	0.718257146001078	0.0793441161028229	SLC35A1	6	88236728	A	G	ips	False	FALSE	FALSE	TRUE	40
ENSG00000166946	15_43443392_A_G	4.96956996458646e-09	1.40740716170055e-06	3.27343779145858e-05	0.55332031545544	0.0946139769500553	CCNDBP1	15	43443392	A	G	ips	False	FALSE	FALSE	TRUE	22
ENSG00000185829	17_44623100_G_T	1.04397701584227e-18	2.02577177678177e-13	2.20093071092903e-11	-1.13764292597747	0.12883404324831	ARL17A	17	44623100	G	T	ips	False	FALSE	FALSE	FALSE	48
ENSG00000185829	17_44623100_G_T	7.35613189988396e-10	8.08429499920322e-09	4.42053557916691e-07	-0.795359520089717	0.129153864090843	ARL17A	17	44623100	G	T	mesendo	False	FALSE	FALSE	FALSE	48
ENSG00000006459	7_139913409_G_A	6.5668829128998e-05	0.00105040525803804	0.0160074060928747	0.382071440358378	0.095722319136268	KDM7A	7	139913409	G	A	defendo	True	TRUE	TRUE	FALSE	5
ENSG00000121578	3_118908226_A_G	1.64983644841742e-06	0.000378720485341148	0.00740543557142986	-0.44330235315801	0.0925054776723551	B4GALT4	3	118908226	A	G	defendo	False	TRUE	TRUE	FALSE	14
ENSG00000164142	4_152397255_G_T	9.94963197438649e-07	0.000161621524592469	0.00372895970336155	-0.403122859495529	0.0823938640952528	FAM160A1	4	152397255	G	T	defendo	False	TRUE	TRUE	TRUE	33
ENSG00000178952	16_28823097_A_G	6.5899647539594e-05	0.00661766140537775	0.0426156194036022	-0.217627395156806	0.0545346762896623	TUFM	16	28823097	A	G	ips	True	FALSE	FALSE	TRUE	49
ENSG00000197594	6_132140203_T_C	4.61003757265593e-05	0.00338309239984684	0.0370661593193897	0.326596205342286	0.0801548584577026	ENPP1	6	132140203	T	C	defendo	True	TRUE	TRUE	FALSE	3
ENSG00000101255	20_361192_T_C	1.80669861135654e-05	0.0130151076940992	0.0681805664755889	0.434643191233905	0.101373766786245	TRIB3	20	361192	T	C	ips	False	FALSE	FALSE	TRUE	33
ENSG00000214425	17_43726659_A_C	9.24526467126732e-15	4.17398467527121e-11	2.55896564980248e-09	0.853779712152959	0.110176094399406	LRRC37A4P	17	43726659	A	C	ips	False	FALSE	FALSE	TRUE	50
ENSG00000070731	17_74555106_T_C	3.70434321060135e-08	2.02931907138476e-05	0.000499789401662246	-0.428838754667146	0.077908400909319	ST6GALNAC2	17	74555106	T	C	mesendo	False	FALSE	FALSE	FALSE	28
ENSG00000148926	11_10372959_C_T	2.33159917048824e-06	0.000359736908442671	0.00423315154047394	-0.335379674199872	0.0710199828146118	ADM	11	10372959	C	T	ips	True	FALSE	FALSE	FALSE	1
ENSG00000196912	2_98162433_A_G	9.95318794514262e-05	0.000523352162664348	0.00943234826747426	-0.298590024446601	0.0767242349547005	ANKRD36B	2	98162433	A	G	defendo	False	TRUE	TRUE	FALSE	48
ENSG00000095319	9_131690509_C_T	0.000450876197369605	0.0178516123512221	0.0839766588637772	-0.2720937021104	0.077555780476717	NUP188	9	131690509	C	T	ips	True	FALSE	FALSE	FALSE	28
ENSG00000091640	17_4777634_T_C	0.000263728371681659	0.0085782345581149	0.0711637452954548	-0.330343023103228	0.0905409977934884	SPAG7	17	4777634	T	C	defendo	False	TRUE	TRUE	FALSE	44
ENSG00000185442	15_93204305_C_T	0.000154432666106154	0.00485123057038708	0.04828526072484	0.383199205350474	0.101272810214496	FAM174B	15	93204305	C	T	defendo	True	FALSE	FALSE	FALSE	14
ENSG00000250317	4_25918516_A_G	3.81323818460301e-17	4.06565124224619e-13	4.03068490397609e-11	-0.581168925393229	0.069034707438055	SMIM20	4	25918516	A	G	ips	False	TRUE	TRUE	FALSE	27
ENSG00000172345	15_81621812_A_G	3.06849532953657e-09	2.69810222750536e-07	7.81566033843518e-06	1.22115383139339	0.206001387895268	STARD5	15	81621812	A	G	ips	False	FALSE	FALSE	FALSE	1
ENSG00000143320	1_156656123_C_T	2.14408124823583e-05	0.000818525227704622	0.0133222901287501	-0.328794652337832	0.0773755936821616	CRABP2	1	156656123	C	T	defendo	False	FALSE	FALSE	TRUE	2
ENSG00000123240	10_13163062_A_G	0.000141235480981664	0.00505539597904455	0.049903351365925	-0.395390510169575	0.10388625177915	OPTN	10	13163062	A	G	defendo	True	FALSE	FALSE	FALSE	5
ENSG00000124374	2_71506805_C_T	9.19640930964143e-05	0.0165064344665585	0.0800218683402961	0.287338441349127	0.0734717360874788	PAIP2B	2	71506805	C	T	ips	True	FALSE	FALSE	FALSE	12
ENSG00000117533	1_171667160_G_A	1.72889685629811e-22	6.43382585285119e-15	8.64880298415501e-13	1.06058955421022	0.108705069738295	VAMP4	1	171667160	G	A	ips	False	FALSE	FALSE	TRUE	21
ENSG00000105404	19_42428767_A_G	2.5904784630266e-06	6.60247819669281e-05	0.000971531586258984	0.249631908160577	0.053103274887975	RABAC1	19	42428767	A	G	ips	False	FALSE	FALSE	TRUE	22
ENSG00000105404	19_42428767_A_G	0.000266418823616454	0.0116517980968112	0.0694803390266729	0.282097740607465	0.0773731715811947	RABAC1	19	42428767	A	G	mesendo	False	FALSE	FALSE	TRUE	22
ENSG00000175643	16_11454447_G_A	5.89598461876503e-06	0.00260431510123119	0.0214489460296806	-0.5404593957621	0.119304460461935	RMI2	16	11454447	G	A	ips	False	TRUE	TRUE	FALSE	8
ENSG00000197971	18_74928845_T_C	1.36221225016995e-05	0.00856691327353437	0.0711349078771198	0.478612357340701	0.110029238135884	MBP	18	74928845	T	C	defendo	False	FALSE	FALSE	FALSE	1
ENSG00000167526	16_89624574_A_T	5.91132688198471e-11	1.60086794333362e-06	3.66959490136083e-05	-0.423303721916219	0.0646663799652444	RPL13	16	89624574	A	T	ips	False	TRUE	TRUE	TRUE	28
ENSG00000175387	18_45351643_G_C	0.000388568369049907	0.00286761726254394	0.0330390457365605	-0.269742503844452	0.0760324515066629	SMAD2	18	45351643	G	C	defendo	True	TRUE	TRUE	FALSE	0
ENSG00000095209	9_108447753_T_C	4.03937287046714e-07	1.48171237583087e-05	0.000381618276394656	0.423125963253156	0.083504679330063	TMEM38B	9	108447753	T	C	mesendo	False	TRUE	TRUE	TRUE	11
ENSG00000204435	6_31603591_A_G	1.47382838922119e-22	3.0447310058063e-14	3.71513232971406e-12	-0.986059323799786	0.100898766337493	CSNK2B	6	31603591	A	G	ips	False	FALSE	FALSE	FALSE	31
ENSG00000204435	6_31603591_A_G	3.87720542787281e-23	2.45902377329958e-16	5.69994275784106e-14	-1.16469430929693	0.117561526780355	CSNK2B	6	31603591	A	G	mesendo	False	FALSE	FALSE	FALSE	31
ENSG00000204435	6_31603591_A_G	2.28104839680406e-17	1.57539573306778e-15	5.49411010018676e-13	-1.03311068370705	0.121850563867697	CSNK2B	6	31603591	A	G	defendo	False	FALSE	FALSE	FALSE	31
ENSG00000131462	17_40818699_A_G	1.41465584754834e-05	0.000646251903460643	0.00882329011925051	-0.353568691493065	0.0814379042017883	TUBG1	17	40818699	A	G	mesendo	False	TRUE	FALSE	TRUE	41
ENSG00000150991	12_125389272_T_C	2.46000578272134e-05	0.00184947818835476	0.0243394653080019	-0.225223195991908	0.0533901873689765	UBC	12	125389272	T	C	defendo	False	TRUE	TRUE	FALSE	1
ENSG00000159231	21_37540494_G_C	1.11498223251985e-05	0.0139135650446303	0.0715173165979889	-0.277466741626523	0.0631527432813961	CBR3	21	37540494	G	C	ips	False	TRUE	TRUE	FALSE	27
ENSG00000130529	19_49661547_A_G	3.26798051461648e-05	0.00932130979906843	0.0750619068896679	0.529750941044693	0.127529734503064	TRPM4	19	49661547	A	G	defendo	True	FALSE	FALSE	FALSE	0
ENSG00000162522	1_33210413_C_T	0.000278915597863587	0.00292945258977312	0.0278160248257647	0.348689306591938	0.0959483831175777	KIAA1522	1	33210413	C	T	mesendo	True	TRUE	TRUE	FALSE	0
ENSG00000185043	15_90775643_G_A	1.84589089882021e-09	1.74087750198514e-05	0.000310275094192915	-0.523217593093452	0.0870459824968138	CIB1	15	90775643	G	A	ips	False	FALSE	FALSE	TRUE	21
ENSG00000185043	15_90775643_G_A	7.51587859331954e-07	0.000143032657130196	0.00255034903561958	-0.584009084245241	0.118040389773624	CIB1	15	90775643	G	A	mesendo	False	FALSE	FALSE	TRUE	21
ENSG00000179750	22_39358037_A_C	2.6755854373106e-11	6.48292021897006e-07	1.70256008858345e-05	-1.18786450794938	0.178266945029395	APOBEC3B	22	39358037	A	C	ips	False	TRUE	FALSE	TRUE	25
ENSG00000008394	12_16514190_A_T	1.06287295520316e-05	0.0138068335808513	0.0711531587330041	0.230783755434403	0.0524035626414657	MGST1	12	16514190	A	T	ips	False	FALSE	FALSE	FALSE	5
ENSG00000115306	2_54776993_C_G	8.0753057556744e-06	0.0148969820358998	0.0748738231872587	-0.280828015130908	0.0629210932054976	SPTBN1	2	54776993	C	G	ips	False	TRUE	FALSE	FALSE	19
ENSG00000140682	16_31451699_G_A	3.64122539660251e-06	0.00751831800178813	0.0467378634188237	0.436289935220024	0.0942132696792196	TGFB1I1	16	31451699	G	A	ips	False	TRUE	TRUE	TRUE	26
ENSG00000174080	11_66287586_G_A	4.06357192961842e-07	9.24881861760278e-09	4.99252318621077e-07	1.11049408691774	0.219207239926905	CTSF	11	66287586	G	A	mesendo	False	FALSE	FALSE	FALSE	8
ENSG00000110148	11_6302203_G_A	3.04561792261631e-06	0.000315003630152791	0.0064621097666822	-0.216037438111788	0.0462832981637971	CCKBR	11	6302203	G	A	defendo	True	TRUE	TRUE	FALSE	0
ENSG00000140600	15_84257744_A_G	0.000111845233346575	0.000822482043092164	0.0133412234597802	0.350883777608432	0.0908238454898327	SH3GL3	15	84257744	A	G	defendo	True	FALSE	FALSE	FALSE	0
ENSG00000083828	19_58274425_C_G	7.61859366537417e-06	0.00227415402766512	0.019270045564909	-0.347403748734484	0.077621176072619	ZNF586	19	58274425	C	G	ips	True	FALSE	FALSE	TRUE	48
ENSG00000086189	5_61602050_C_T	0.000312500020213942	0.0132765788256942	0.0691847283764539	0.29029050551813	0.0805308594981077	DIMT1	5	61602050	C	T	ips	True	FALSE	FALSE	FALSE	2
ENSG00000148843	10_105272239_C_T	7.18311513903765e-05	0.00730028128747708	0.0457547060814782	0.331945842461685	0.0836106654647512	PDCD11	10	105272239	C	T	ips	False	FALSE	FALSE	FALSE	7
ENSG00000117122	1_17306029_C_A	3.18008501592645e-09	1.16156667445366e-06	2.76655064173092e-05	0.425408293206973	0.0718349824514449	MFAP2	1	17306029	C	A	ips	False	TRUE	TRUE	TRUE	46
ENSG00000117122	1_17306029_C_A	2.82679340238144e-06	0.000459061339250352	0.00860015738691229	0.380273133798391	0.0812025484696609	MFAP2	1	17306029	C	A	defendo	False	TRUE	TRUE	TRUE	46
ENSG00000142530	19_50960201_T_C	1.09312971244634e-05	0.00238487409403061	0.0238520616077747	0.437351695767522	0.0994460089538589	FAM71E1	19	50960201	T	C	mesendo	True	FALSE	FALSE	FALSE	25
ENSG00000156795	8_124429395_A_G	7.6674735704091e-06	0.00182429866900399	0.0161302913781749	0.251221536685753	0.0561481176612856	WDYHV1	8	124429395	A	G	ips	False	TRUE	TRUE	TRUE	36
ENSG00000145506	5_1026433_G_T	0.000290209744694909	0.0143677244964683	0.0784165050638469	0.358603761804492	0.0989555902629611	NKD2	5	1026433	G	T	mesendo	False	FALSE	FALSE	FALSE	7
ENSG00000120256	6_150167871_T_C	2.91316612778498e-06	0.00401493692421476	0.0421841179331977	0.390810545993078	0.0835627890482036	LRP11	6	150167871	T	C	defendo	True	TRUE	TRUE	TRUE	49
ENSG00000146830	7_100264893_A_G	6.1035093482931e-07	0.000709075428325645	0.00746854795852177	0.201813458609386	0.0404605022754657	GIGYF1	7	100264893	A	G	ips	False	FALSE	FALSE	FALSE	28
ENSG00000145730	5_102388395_A_G	1.98174080121981e-05	0.0115345913748409	0.0629182336139685	-0.285875783762704	0.0669978739542525	PAM	5	102388395	A	G	ips	False	TRUE	TRUE	FALSE	34
ENSG00000092421	5_115887308_A_G	1.5406403480908e-05	0.00932904819887952	0.05437175327854	0.458724713026305	0.106117589496258	SEMA6A	5	115887308	A	G	ips	False	TRUE	TRUE	FALSE	1
ENSG00000173801	17_39942919_T_C	4.48877348381672e-06	0.00256351152527257	0.0211568302231521	-0.233380264096185	0.0508745887370679	JUP	17	39942919	T	C	ips	True	FALSE	FALSE	TRUE	6
ENSG00000154803	17_17105615_G_C	8.58797274927931e-06	0.00113138279491882	0.0110100850979112	0.261590770976961	0.0587847547220771	FLCN	17	17105615	G	C	ips	False	FALSE	FALSE	FALSE	43
ENSG00000089351	19_35495012_A_G	5.95300254209874e-07	1.34885483277863e-06	4.68302028502692e-05	0.607332077193776	0.121643148178962	GRAMD1A	19	35495012	A	G	mesendo	True	FALSE	FALSE	FALSE	1
ENSG00000127554	16_2064280_C_T	8.43701768348538e-05	0.0170651109711997	0.0819210520219896	-0.301408562187635	0.0766624012227227	GFER	16	2064280	C	T	ips	False	TRUE	FALSE	FALSE	6
ENSG00000090530	3_189880407_C_T	4.83890804521679e-06	0.000962738611788135	0.0120215575446423	0.536087218424222	0.117263311319927	LEPREL1	3	189880407	C	T	mesendo	False	TRUE	TRUE	FALSE	0
ENSG00000128951	15_48572635_A_G	1.13044065447549e-05	0.00207193057932779	0.0179274664162041	-0.3468607416845	0.0790009601247345	DUT	15	48572635	A	G	ips	False	FALSE	FALSE	TRUE	12
ENSG00000132196	1_162696248_A_G	4.74588777942858e-16	1.49280177810726e-10	8.27951353744729e-09	-0.602288382749901	0.0741932639107293	HSD17B7	1	162696248	A	G	ips	False	TRUE	FALSE	TRUE	4
ENSG00000189114	19_45664218_A_G	4.0412422375119e-12	1.03699813309325e-08	4.0652676755918e-07	0.637568656762283	0.0919252204873079	BLOC1S3	19	45664218	A	G	ips	False	TRUE	TRUE	TRUE	18
ENSG00000189114	19_45664218_A_G	4.26395648230547e-10	1.91431340948487e-06	6.31250629837102e-05	0.769150704547095	0.123181468595268	BLOC1S3	19	45664218	A	G	mesendo	False	TRUE	TRUE	TRUE	18
ENSG00000162069	16_3073240_G_T	4.38083162366454e-07	0.00142013482399748	0.0132354505999607	-0.524408846237483	0.103810075536458	CCDC64B	16	3073240	G	T	ips	False	FALSE	FALSE	FALSE	6
ENSG00000168938	5_122424887_T_A	4.15415643480932e-08	4.68919530121924e-05	0.000723558944365816	-0.489927926212003	0.0893349303389009	PPIC	5	122424887	T	A	ips	False	TRUE	FALSE	FALSE	16
ENSG00000169021	19_29701951_C_T	0.000115064109014494	0.00229519047302091	0.02313122661435	-0.440887370697248	0.114325834539106	UQCRFS1	19	29701951	C	T	mesendo	True	TRUE	TRUE	FALSE	8
ENSG00000070540	17_66444335_A_G	1.6791180743993e-10	3.53009837785167e-06	7.34853128210204e-05	0.564250417759159	0.088327762749867	WIPI1	17	66444335	A	G	ips	False	FALSE	FALSE	FALSE	6
ENSG00000122741	9_37744079_C_T	0.00177327298234139	0.0178841650853009	0.0892068629075444	0.342494103278162	0.109570365173638	DCAF10	9	37744079	C	T	mesendo	False	FALSE	FALSE	TRUE	45
ENSG00000013810	4_1793925_G_A	0.000290766291799086	0.0164869577670815	0.0800218683402961	0.31681033639893	0.0874347750867616	TACC3	4	1793925	G	A	ips	True	FALSE	FALSE	FALSE	0
ENSG00000048828	9_96149502_T_C	0.00017651266569486	0.0173955360117051	0.0825134648578757	-0.359309054025719	0.09580407574632	FAM120A	9	96149502	T	C	ips	False	FALSE	FALSE	TRUE	6
ENSG00000119509	9_102773356_T_C	0.0050741639268137	0.00639436719271084	0.0467946398775594	0.385313754777741	0.137499725098345	INVS	9	102773356	T	C	mesendo	False	FALSE	FALSE	FALSE	9
ENSG00000156253	21_30330451_G_A	2.09713252114642e-18	4.19439275119794e-11	2.55896564980248e-09	1.01679146253405	0.116178961121641	RWDD2B	21	30330451	G	A	ips	False	FALSE	FALSE	TRUE	46
ENSG00000042088	14_90422664_T_C	1.38642517096265e-10	9.00670757442403e-07	2.2393093517186e-05	-0.432495470973176	0.0673944335145245	TDP1	14	90422664	T	C	ips	False	TRUE	TRUE	TRUE	5
ENSG00000156253	21_30330451_G_A	2.98406668364069e-16	3.19696838060671e-12	3.45145459667338e-10	0.938688944877751	0.114838819632297	RWDD2B	21	30330451	G	A	mesendo	False	FALSE	FALSE	TRUE	46
ENSG00000156253	21_30330451_G_A	2.49187426277854e-16	4.14605538598225e-15	1.29633767488756e-12	0.988613054346556	0.120626166659057	RWDD2B	21	30330451	G	A	defendo	False	FALSE	FALSE	TRUE	46
ENSG00000001460	1_24754406_T_A	2.93824678665499e-05	0.0136995124098238	0.0708301994689556	-0.433792015979202	0.103822691986867	STPG1	1	24754406	T	A	ips	False	TRUE	TRUE	FALSE	14
ENSG00000022556	19_55486167_G_C	0.000188742593092411	0.00566447722871697	0.0537141528335992	0.478049261714501	0.128038867012745	NLRP2	19	55486167	G	C	defendo	False	FALSE	FALSE	TRUE	41
ENSG00000139187	12_9090528_G_A	7.23116096182636e-06	0.000881702961172044	0.00898837983426071	-0.597615972667655	0.133195191031157	KLRG1	12	9090528	G	A	ips	True	FALSE	FALSE	FALSE	2
ENSG00000187634	1_963013_C_T	3.48241935306077e-05	0.00153837504100401	0.0172707738312923	-0.304590957823869	0.0735836708037803	SAMD11	1	963013	C	T	mesendo	False	FALSE	FALSE	FALSE	44
ENSG00000110619	11_3103445_G_A	0.000211255979369961	0.00851736793171391	0.0707883352541805	0.341869591271844	0.0922684691380577	CARS	11	3103445	G	A	defendo	True	FALSE	FALSE	FALSE	0
ENSG00000107831	10_103550281_G_T	0.000109080808673522	7.68304709144256e-05	0.00197911883997634	0.361879481517663	0.093522182892021	FGF8	10	103550281	G	T	defendo	False	FALSE	FALSE	FALSE	9
ENSG00000134717	1_52642278_G_A	3.71374656152431e-06	0.000487923686626703	0.00902602520179984	0.476744937431581	0.103040081396708	BTF3L4	1	52642278	G	A	defendo	False	TRUE	TRUE	FALSE	30
ENSG00000136824	9_106856452_G_A	8.08964795983398e-07	0.00120426691057505	0.0177265035805451	0.348905539588283	0.0707261191735257	SMC2	9	106856452	G	A	defendo	False	TRUE	TRUE	TRUE	30
ENSG00000006327	16_3106026_G_A	0.00131465990986956	0.0122896515623514	0.071798323593694	0.26647290902941	0.0829420467150818	TNFRSF12A	16	3106026	G	A	mesendo	True	FALSE	FALSE	FALSE	22
ENSG00000124831	2_238506748_C_T	1.27950084370258e-06	0.000173318242336351	0.00393869563563341	-0.386407940837261	0.0797883495709993	LRRFIP1	2	238506748	C	T	defendo	False	TRUE	TRUE	TRUE	4
ENSG00000137942	1_93971502_G_T	4.23078202160659e-08	1.36637544345689e-06	6.66098024213779e-05	-0.426998669612931	0.0779061389400405	FNBP1L	1	93971502	G	T	defendo	True	FALSE	FALSE	FALSE	24
ENSG00000162174	11_62137245_G_A	4.25772796556322e-08	3.80704698751738e-06	7.8223932774317e-05	-0.710522047968787	0.129661705035981	ASRGL1	11	62137245	G	A	ips	False	TRUE	FALSE	TRUE	15
ENSG00000063177	19_49214274_G_A	2.52268571649905e-05	0.000134347735215009	0.00243964875564095	-0.192890535349247	0.0457872071893233	RPL18	19	49214274	G	A	mesendo	False	FALSE	FALSE	TRUE	36
ENSG00000134697	1_37971037_A_G	0.000136056356198124	0.00411577252037972	0.0429544629499673	-0.277879561257437	0.0728342953621725	GNL2	1	37971037	A	G	defendo	False	FALSE	FALSE	FALSE	17
ENSG00000136381	15_78663003_G_T	0.00154886401574411	0.0133041698234294	0.0938654347536879	0.37230571407949	0.117618425176268	IREB2	15	78663003	G	T	defendo	True	FALSE	FALSE	FALSE	2
ENSG00000185591	12_53680955_C_T	0.000269809354991745	0.0103720556272781	0.079959799719079	-0.526616532599045	0.144568248561584	SP1	12	53680955	C	T	defendo	True	FALSE	FALSE	FALSE	30
ENSG00000138111	10_104241983_T_C	1.66652258917279e-06	0.000916291494890285	0.00925671695951839	-0.540029843751911	0.112737438995559	TMEM180	10	104241983	T	C	ips	False	TRUE	TRUE	FALSE	39
ENSG00000132773	1_45775258_A_C	0.00039990647950493	0.0149340683694503	0.0803940194154998	-0.279156860243137	0.078854628893417	TOE1	1	45775258	A	C	mesendo	True	FALSE	FALSE	FALSE	0
ENSG00000167283	11_118174885_A_G	0.000546980490102067	0.005954321493354	0.0555452667049452	0.264084753420708	0.0763995419162646	ATP5L	11	118174885	A	G	defendo	True	FALSE	FALSE	FALSE	11
ENSG00000136783	9_107515214_G_A	2.62236919229716e-09	6.37415303332861e-07	1.6875143978256e-05	0.428361222539555	0.0719494183826369	NIPSNAP3A	9	107515214	G	A	ips	False	TRUE	TRUE	FALSE	33
ENSG00000152620	5_36242212_T_C	8.44976313151103e-14	3.11248003357839e-10	1.62405861845853e-08	0.704978266764905	0.0944616074529621	NADK2	5	36242212	T	C	ips	False	FALSE	FALSE	TRUE	9
ENSG00000171517	1_85219342_T_C	0.000185908271955397	0.00974266408580084	0.0615740839260324	0.354126305123994	0.0947512001133703	LPAR3	1	85219342	T	C	mesendo	True	FALSE	FALSE	FALSE	1
ENSG00000008128	1_1603594_G_A	4.20765274565516e-05	0.00269162214039362	0.0219627410669545	0.361927623446229	0.0883661715512686	CDK11A	1	1603594	G	A	ips	True	FALSE	FALSE	FALSE	33
ENSG00000228782	17_45544107_C_T	4.42024274478681e-06	0.000266456575224823	0.00419994033832323	0.466873835795622	0.101702667937237	MRPL45P2	17	45544107	C	T	mesendo	False	FALSE	FALSE	FALSE	45
ENSG00000056736	3_53956345_C_G	7.86809907920424e-05	0.0036700481129065	0.0275642737168367	0.342544012803787	0.0867555272486146	IL17RB	3	53956345	C	G	ips	False	FALSE	FALSE	FALSE	41
ENSG00000090615	12_133352702_A_C	2.26344523165319e-06	4.63906655764006e-05	0.00130897146624253	0.386999787386367	0.0818465757173981	GOLGA3	12	133352702	A	C	defendo	False	FALSE	FALSE	FALSE	35
ENSG00000196376	6_118571519_C_T	4.95240370881838e-05	0.00914709859356638	0.0592785468020414	0.538119185303725	0.132611507851354	SLC35F1	6	118571519	C	T	mesendo	False	FALSE	FALSE	FALSE	2
ENSG00000086232	7_6026988_G_A	6.59638827086285e-06	0.00934721393248183	0.060010084334464	0.409301142337039	0.0908283949325467	EIF2AK1	7	6026988	G	A	mesendo	False	FALSE	FALSE	TRUE	28
ENSG00000110628	11_2988323_C_T	4.27134603317481e-06	0.00124624533731387	0.0145940276961659	-0.410910945780145	0.0893727178422408	SLC22A18	11	2988323	C	T	mesendo	False	FALSE	FALSE	FALSE	28
ENSG00000111752	12_9062838_A_G	4.39038080879992e-05	0.00221699479381232	0.0224869388209649	-0.271587360335798	0.0664691962791771	PHC1	12	9062838	A	G	mesendo	False	FALSE	FALSE	TRUE	19
ENSG00000198794	15_75362084_C_T	7.70509984015523e-06	0.00078187953106326	0.00809561392098964	0.72650323507025	0.162411750498708	SCAMP5	15	75362084	C	T	ips	False	TRUE	FALSE	FALSE	37
ENSG00000141971	19_17508678_A_C	1.29780624869202e-05	3.5219481786571e-05	0.00079990824012895	-0.461582282222336	0.105855972252493	MVB12A	19	17508678	A	C	mesendo	False	TRUE	TRUE	FALSE	12
ENSG00000104687	8_30541935_G_A	0.000176352422383918	0.0103605340822819	0.0585181461080325	0.242630142652183	0.0646895618138438	GSR	8	30541935	G	A	ips	False	FALSE	FALSE	FALSE	3
ENSG00000187193	16_56628680_C_T	5.41071383891998e-05	0.000118277383145569	0.00219330718408585	-0.760969398858933	0.188492271677716	MT1X	16	56628680	C	T	mesendo	False	FALSE	FALSE	FALSE	2
ENSG00000198464	19_52793171_G_A	0.000612639154308243	0.00966006897234818	0.0765658739744202	-0.342971338497616	0.100109668061276	ZNF480	19	52793171	G	A	defendo	True	FALSE	FALSE	FALSE	4
ENSG00000100523	14_53479723_T_C	0.000155499678356613	0.0135170774091077	0.0701613862116845	-0.498398851294369	0.131777714225018	DDHD1	14	53479723	T	C	ips	True	FALSE	FALSE	FALSE	8
ENSG00000187840	8_37852768_G_C	0.000368195367380314	0.000567113359221244	0.00806764532119625	0.321234899054883	0.0901866550549727	EIF4EBP1	8	37852768	G	C	mesendo	True	FALSE	FALSE	FALSE	1
ENSG00000197020	19_21955380_G_A	5.31357263858569e-05	0.0129124637280563	0.0679872329118446	0.433396394061573	0.10723948782869	ZNF100	19	21955380	G	A	ips	True	FALSE	FALSE	FALSE	0
ENSG00000114648	3_47328744_C_T	8.30205600186319e-06	0.0183342546737575	0.0856375606493753	-0.423617617234749	0.0950402833785638	KLHL18	3	47328744	C	T	ips	False	TRUE	FALSE	FALSE	26
ENSG00000145723	5_102401113_C_T	5.22572804768223e-06	0.000912328531466863	0.009241196589357	0.431456005081101	0.0947106890951491	GIN1	5	102401113	C	T	ips	True	FALSE	FALSE	TRUE	37
ENSG00000137106	9_37422656_C_T	0.000258739124652196	0.000291145253771138	0.00608276483466363	0.231130624211097	0.0632636432066312	GRHPR	9	37422656	C	T	defendo	True	FALSE	FALSE	FALSE	37
ENSG00000137288	6_33695130_G_A	8.5135493933423e-10	4.66805276011265e-06	9.42067279660711e-05	-0.380929630610192	0.0620907714955796	UQCC2	6	33695130	G	A	ips	False	FALSE	FALSE	TRUE	31
ENSG00000186318	11_117094413_T_C	3.50172058602437e-05	0.005181501540902	0.0353357758429507	0.309522339032891	0.0747979207775196	BACE1	11	117094413	T	C	ips	True	FALSE	FALSE	FALSE	2
ENSG00000124357	2_71314462_T_C	1.92477151804531e-05	0.0119539374941617	0.0646278310719149	0.159941258977877	0.0374267876385495	NAGK	2	71314462	T	C	ips	True	TRUE	TRUE	TRUE	7
ENSG00000101182	20_60729040_T_C	9.04619459911609e-06	0.00297882794628768	0.02357851299682	0.392240087623004	0.0883662504455682	PSMA7	20	60729040	T	C	ips	False	TRUE	TRUE	TRUE	12
ENSG00000079393	10_76829757_A_G	0.000191313500297955	0.00713114578601996	0.0449128778901144	-0.406448265542177	0.108960969576926	DUSP13	10	76829757	A	G	ips	True	FALSE	FALSE	FALSE	24
ENSG00000072736	16_68293320_T_C	9.03760301082945e-05	0.0129212670442321	0.0679872329118446	-0.393391649555698	0.100481249559326	NFATC3	16	68293320	T	C	ips	True	FALSE	FALSE	FALSE	34
ENSG00000138463	3_122661863_G_T	6.04729642675603e-05	0.00529359132349247	0.0359764467915954	-0.40598000205206	0.10121772402766	DIRC2	3	122661863	G	T	ips	True	FALSE	FALSE	FALSE	4
ENSG00000079332	10_71910663_C_T	3.20368090424033e-16	8.10855730124085e-12	5.90005155449358e-10	-0.423017075992362	0.0518060355627307	SAR1A	10	71910663	C	T	ips	False	TRUE	TRUE	TRUE	42
ENSG00000185483	1_64677055_G_A	9.27569087144753e-05	0.00806599294804647	0.0686090924667058	-0.344268468020092	0.0880753025229376	ROR1	1	64677055	G	A	defendo	True	FALSE	FALSE	FALSE	3
ENSG00000063761	14_78311319_G_A	9.78424467474929e-06	0.00333770174917118	0.0256511324624353	0.413804851983698	0.0935810469385701	ADCK1	14	78311319	G	A	ips	False	TRUE	TRUE	FALSE	26
ENSG00000117859	1_52169110_T_C	0.000382121382571042	0.00602902227568247	0.0559542870088659	-0.277879401834475	0.0782288801841245	OSBPL9	1	52169110	T	C	defendo	True	TRUE	FALSE	FALSE	13
ENSG00000203778	6_112435682_G_A	1.99593933338755e-07	0.000107668488426052	0.00149122630555591	0.402031331071898	0.0773179496134158	FAM229B	6	112435682	G	A	ips	False	FALSE	FALSE	TRUE	28
ENSG00000115762	2_131861401_T_G	7.16742015369472e-05	0.00734577099800739	0.0459469667380006	0.41778511015855	0.105218087047098	PLEKHB2	2	131861401	T	G	ips	False	FALSE	FALSE	FALSE	10
ENSG00000121769	1_31901450_T_C	0.000383005903103562	0.0190110505938377	0.0879698830046533	-0.246677644247797	0.0694568272679818	FABP3	1	31901450	T	C	ips	True	FALSE	FALSE	FALSE	20
ENSG00000197816	9_100083953_C_G	2.66442062383649e-07	8.12165144834069e-05	0.00116271505773806	-0.572308172967485	0.111219400699036	CCDC180	9	100083953	C	G	ips	False	FALSE	FALSE	TRUE	39
ENSG00000213988	19_20213231_C_T	0.000705985790544361	0.00579282538437281	0.0546572895554223	0.312809548490285	0.092349282184525	ZNF90	19	20213231	C	T	defendo	False	FALSE	FALSE	FALSE	40
ENSG00000145425	4_152122290_T_A	0.000217240845208856	0.0131598163579449	0.0687117119841787	-0.525759419183168	0.142171113889175	RPS3A	4	152122290	T	A	ips	False	TRUE	FALSE	FALSE	17
ENSG00000150316	11_94657035_T_C	0.000136101757929219	0.000608796687589293	0.00853734140652616	-0.354361670896895	0.0928828296453581	CWC15	11	94657035	T	C	mesendo	False	FALSE	FALSE	FALSE	1
ENSG00000197472	1_247155235_T_C	1.83367690553135e-05	0.00414227782574017	0.0303073982738242	0.409283626372842	0.0955324515213254	ZNF695	1	247155235	T	C	ips	False	FALSE	FALSE	FALSE	10
ENSG00000196187	1_226086138_G_T	4.23304977466323e-05	0.00577272445673706	0.0438927084825483	0.437530618568627	0.106861340278861	TMEM63A	1	226086138	G	T	mesendo	False	FALSE	FALSE	FALSE	15
ENSG00000084207	11_67376887_G_C	0.000947055440331716	0.0170962967242296	0.0819794982623898	0.360536687657108	0.109061845848426	GSTP1	11	67376887	G	C	ips	False	FALSE	FALSE	FALSE	1
ENSG00000153922	5_98310201_C_T	0.000152680981518784	0.00143733211624306	0.0203956388379617	0.69006903218013	0.182236483928061	CHD1	5	98310201	C	T	defendo	True	FALSE	FALSE	FALSE	0
ENSG00000156261	21_30355672_C_T	6.71832126543435e-06	0.015492921240778	0.0767983774835463	-0.2026419653507	0.0450073175225386	CCT8	21	30355672	C	T	ips	False	FALSE	FALSE	FALSE	34
ENSG00000138650	4_134169341_T_C	0.000416687048243827	0.00306723615103731	0.0240638074889306	0.445778432732532	0.126308492235464	PCDH10	4	134169341	T	C	ips	False	FALSE	FALSE	FALSE	0
ENSG00000141738	17_37898249_G_A	1.42303799029204e-05	0.00217513971708713	0.0185899360853817	-0.390730557805688	0.0900243552668642	GRB7	17	37898249	G	A	ips	False	TRUE	TRUE	FALSE	9
ENSG00000171724	16_77974474_A_T	4.46084617620585e-06	0.000440174563953415	0.00643610115746529	-0.334875416215728	0.0729787955250932	VAT1L	16	77974474	A	T	mesendo	True	TRUE	TRUE	FALSE	1
ENSG00000179988	10_124747327_A_G	3.57408102389126e-05	0.00421048752911068	0.0307214390938222	0.345778880400154	0.0836544704801214	PSTK	10	124747327	A	G	ips	True	FALSE	FALSE	TRUE	25
ENSG00000085511	6_161378463_T_C	2.20843275098554e-05	0.0122320668560511	0.0655063651766212	0.337992777222798	0.0796644849431561	MAP3K4	6	161378463	T	C	ips	True	FALSE	FALSE	FALSE	0
ENSG00000133731	8_82553983_A_G	1.92271923106037e-07	2.72151978696702e-05	0.000450624393097305	-0.311189494798994	0.0597676073841556	IMPA1	8	82553983	A	G	ips	False	TRUE	TRUE	TRUE	34
ENSG00000166002	11_93196249_C_A	0.000144147353230791	0.00210553174420372	0.0262970004732732	-0.362330455797142	0.0953265023764972	SMCO4	11	93196249	C	A	defendo	False	FALSE	FALSE	FALSE	7
ENSG00000180592	10_21751996_C_T	1.76649317873638e-05	0.00492471211750032	0.0392835373323821	-0.456524106877176	0.106353174688985	SKIDA1	10	21751996	C	T	mesendo	False	FALSE	FALSE	FALSE	0
ENSG00000177602	17_3629698_A_G	1.29886021637918e-05	0.00424516298776994	0.0309459762630016	0.319833071315286	0.0733512121502124	GSG2	17	3629698	A	G	ips	True	FALSE	FALSE	FALSE	6
ENSG00000124222	20_57221165_C_G	1.92615194773947e-05	0.00816499043833188	0.0495471646885449	-0.605201407299913	0.141624441662744	STX16	20	57221165	C	G	ips	True	FALSE	FALSE	FALSE	0
ENSG00000119943	10_100167860_G_C	1.95343302122335e-09	5.59552777108318e-05	0.00083892685683526	0.6125105379424	0.102057319640241	PYROXD2	10	100167860	G	C	ips	False	TRUE	FALSE	FALSE	39
ENSG00000134686	1_33763546_T_A	3.44965120912873e-10	2.89299700038939e-05	0.000472758451319827	0.512786728076641	0.0816917722344137	PHC2	1	33763546	T	A	ips	False	TRUE	TRUE	FALSE	23
ENSG00000143333	1_182581157_T_G	1.69069530638567e-05	0.00279323699363098	0.0224837534167738	0.411443103151856	0.0956343181025767	RGS16	1	182581157	T	G	ips	False	TRUE	TRUE	FALSE	0
ENSG00000254184	7_72200923_G_A	1.54223952009094e-13	2.00832434939797e-08	7.44318467914452e-07	1.04873932669982	0.142038939530719	TYW1B	7	72200923	G	A	ips	False	FALSE	FALSE	TRUE	48
ENSG00000198015	12_93883139_C_T	3.29168709261507e-06	0.00120008248927389	0.0176936333907856	0.39577979599557	0.0850823586565364	MRPL42	12	93883139	C	T	defendo	False	FALSE	FALSE	FALSE	29
ENSG00000166839	15_65176535_C_T	0.00102122350131071	0.00858647445344166	0.0567825791591724	0.302342683281148	0.0920481760494666	ANKDD1A	15	65176535	C	T	mesendo	True	FALSE	FALSE	FALSE	34
ENSG00000170248	3_33911932_A_G	6.31561857525489e-11	1.26753198300103e-07	3.9893037023069e-06	0.334060130862042	0.0511102404302716	PDCD6IP	3	33911932	A	G	ips	False	TRUE	TRUE	TRUE	30
ENSG00000112972	5_43191033_C_T	0.000327585436442419	0.0113184318420614	0.0844407199927839	0.246925450808233	0.0687345837501942	HMGCS1	5	43191033	C	T	defendo	False	FALSE	FALSE	FALSE	10
ENSG00000114859	3_184092481_G_A	0.000179082519327456	0.0108257159148618	0.0818750330468239	-0.656092769806051	0.175106039712249	CLCN2	3	184092481	G	A	defendo	True	FALSE	FALSE	FALSE	3
ENSG00000171310	12_104832250_G_A	0.000188162299544813	0.00841450215669213	0.0563907392805634	0.615521309710369	0.164824631341729	CHST11	12	104832250	G	A	mesendo	False	FALSE	FALSE	FALSE	0
ENSG00000189190	19_53284186_A_G	0.000141175192698388	0.00613470740119237	0.0565301055795089	-0.472364383791792	0.124107184770935	ZNF600	19	53284186	A	G	defendo	False	TRUE	TRUE	FALSE	35
ENSG00000211643	22_22663216_A_G	4.66527867015383e-07	8.34410881050801e-07	4.37335666338104e-05	0.510737677961652	0.101345065944776	IGLV5-52	22	22663216	A	G	defendo	False	FALSE	FALSE	FALSE	40
ENSG00000141503	17_4826592_G_T	4.56835990643205e-06	0.000213461200906801	0.00472080577680161	-0.572132051142069	0.124819030792619	MINK1	17	4826592	G	T	defendo	True	FALSE	FALSE	FALSE	36
ENSG00000172296	20_12908451_C_T	0.000152107340745458	0.00708150464938029	0.0624616527201269	0.340343569907972	0.0898572333541569	SPTLC3	20	12908451	C	T	defendo	True	FALSE	FALSE	FALSE	1
ENSG00000130511	19_18505741_T_A	4.29299052356299e-05	0.00399388631601305	0.0420306714994123	-0.413759186275378	0.10113597555637	SSBP4	19	18505741	T	A	defendo	True	TRUE	FALSE	FALSE	7
ENSG00000241945	21_45479712_C_T	5.80247858513177e-05	0.0092959204172852	0.0750574286697786	0.414503752619856	0.103092364438838	PWP2	21	45479712	C	T	defendo	False	FALSE	FALSE	FALSE	32
ENSG00000182117	15_34629870_C_A	5.97954096918371e-05	0.00196455670966409	0.0171034966616422	-0.196206282960581	0.0488851567014179	NOP10	15	34629870	C	A	ips	True	TRUE	TRUE	FALSE	5
ENSG00000168411	16_74587135_T_A	5.08077518542498e-05	0.00437213885372151	0.044737340512685	-0.346878046021746	0.085609163430721	RFWD3	16	74587135	T	A	defendo	False	FALSE	FALSE	FALSE	14
ENSG00000061794	12_27983738_T_C	0.000100487692938468	0.012190822569026	0.0653737730076665	-0.134243086326547	0.0345150143336229	MRPS35	12	27983738	T	C	ips	True	TRUE	TRUE	FALSE	0
ENSG00000115816	2_37481982_A_G	1.00840428947294e-05	0.00289776816161892	0.0230750692126474	-0.335738226403345	0.0760386391515038	CEBPZ	2	37481982	A	G	ips	False	FALSE	FALSE	FALSE	43
ENSG00000163029	2_17767608_G_A	7.57154388702268e-05	0.0107311081507911	0.0815038710507638	0.556239455777962	0.140550681718438	SMC6	2	17767608	G	A	defendo	True	FALSE	FALSE	FALSE	20
ENSG00000163933	3_53166194_T_C	0.000229347943438575	0.00784172160141417	0.048212585700652	-0.156039378645375	0.0423527204947845	RFT1	3	53166194	T	C	ips	False	TRUE	TRUE	FALSE	47
ENSG00000076242	3_37096024_T_C	0.000416882729927922	0.00898227026145738	0.0528880112745172	0.196439046084478	0.0556617175478308	MLH1	3	37096024	T	C	ips	True	FALSE	FALSE	FALSE	22
ENSG00000100038	22_22235510_G_A	0.000144926382542509	0.00414739776433038	0.0431756192934509	0.473062942427363	0.124503160841222	TOP3B	22	22235510	G	A	defendo	True	FALSE	FALSE	FALSE	0
ENSG00000135437	12_56114769_G_C	0.000118932832253842	0.00494045344647323	0.0340136349678606	-0.408494322035347	0.106148865590435	RDH5	12	56114769	G	C	ips	False	FALSE	FALSE	FALSE	37
ENSG00000111640	12_6643316_T_C	3.96824366623384e-12	9.36415549196505e-08	3.01906333419877e-06	-0.590993016001843	0.0851782642452967	GAPDH	12	6643316	T	C	ips	False	TRUE	FALSE	FALSE	13
ENSG00000111640	12_6643316_T_C	5.80938703219048e-10	7.20104297528923e-08	3.26161607103451e-06	-0.635886499647621	0.102636544709882	GAPDH	12	6643316	T	C	mesendo	False	TRUE	FALSE	FALSE	13
ENSG00000147324	8_8731238_G_C	1.44766101808283e-05	0.00659305401880863	0.0425474430365712	-0.355224219420029	0.0819148635196738	MFHAS1	8	8731238	G	C	ips	False	FALSE	FALSE	FALSE	5
ENSG00000166313	11_6450505_T_C	0.000714336218438892	0.00614774614577027	0.0565353457717887	0.308952036605448	0.0912974288419315	APBB1	11	6450505	T	C	defendo	True	FALSE	FALSE	FALSE	3
ENSG00000181350	17_16351932_T_C	5.00786560439068e-08	1.84935040167905e-05	0.000640027973623446	-0.339350559780148	0.062254381518285	FAM211A	17	16351932	T	C	defendo	False	FALSE	FALSE	FALSE	16
ENSG00000170906	19_54631097_G_A	1.4811081833673e-07	6.96288600344654e-05	0.00184067115389666	0.365731660532833	0.0695983121498153	NDUFA3	19	54631097	G	A	defendo	False	FALSE	FALSE	FALSE	39
ENSG00000168517	17_43215632_C_T	0.000420961022080834	0.00354110513354954	0.0317856420911786	0.53165231398309	0.150755699499318	HEXIM2	17	43215632	C	T	mesendo	False	FALSE	FALSE	FALSE	6
ENSG00000100234	22_33284221_T_G	0.000354060808427818	0.00515076054732951	0.0405126192933979	-0.589480602281426	0.16502117635146	TIMP3	22	33284221	T	G	mesendo	True	FALSE	FALSE	FALSE	0
ENSG00000127220	19_17414126_C_T	2.65092878679152e-08	7.95543265306915e-05	0.00114396858460486	-0.434687328357671	0.0781382456975692	ABHD8	19	17414126	C	T	ips	False	TRUE	TRUE	TRUE	43
ENSG00000008324	3_42588598_G_C	0.000175201422695216	0.00963647069439809	0.0557874039589528	0.222199754734112	0.059216537727471	SS18L2	3	42588598	G	C	ips	True	TRUE	TRUE	TRUE	38
ENSG00000104812	19_49406213_T_C	8.54096723091239e-05	0.00762090362041615	0.0657483403489962	-0.464285200459019	0.118178105046674	GYS1	19	49406213	T	C	defendo	True	FALSE	FALSE	FALSE	7
ENSG00000152348	5_81457358_C_A	3.04720599829696e-12	4.63261838403133e-08	3.20653712158639e-06	-0.818512574843226	0.117340562754087	ATG10	5	81457358	C	A	defendo	False	FALSE	FALSE	TRUE	50
ENSG00000162769	1_213088494_T_C	3.20126054572013e-08	3.29568354341388e-05	0.000529123766222542	0.450169304668837	0.0814040928728782	FLVCR1	1	213088494	T	C	ips	False	TRUE	TRUE	TRUE	49
ENSG00000185485	3_195771094_G_C	2.10876596489323e-06	4.60125263101363e-05	0.00130588321276438	0.439683909557899	0.0927072877539033	SDHAP1	3	195771094	G	C	defendo	False	FALSE	FALSE	FALSE	11
ENSG00000132507	17_7207964_A_C	7.99972694040304e-28	1.76678822390663e-20	8.75796545043638e-18	-1.01868805857435	0.0931740169954586	EIF5A	17	7207964	A	C	ips	False	TRUE	TRUE	TRUE	44
ENSG00000132507	17_7207964_A_C	1.16784555095935e-26	1.28746098809048e-22	7.80508091499064e-20	-1.12214105461838	0.104998127374829	EIF5A	17	7207964	A	C	mesendo	False	TRUE	TRUE	TRUE	44
ENSG00000132507	17_7207964_A_C	2.60722058612279e-23	3.45769807614008e-32	1.04507354701209e-28	-0.947053448393557	0.0952129666192661	EIF5A	17	7207964	A	C	defendo	False	TRUE	TRUE	TRUE	44
ENSG00000167384	19_45004042_T_C	1.32349992310822e-05	0.00057735284230664	0.00818376595220421	-0.338582285089757	0.0777245277479184	ZNF180	19	45004042	T	C	mesendo	False	FALSE	FALSE	FALSE	23
ENSG00000171984	20_5731803_T_C	2.10465737214089e-05	0.00835071187044324	0.0502131443785425	-0.348816150485051	0.0820070747113588	C20orf196	20	5731803	T	C	ips	False	FALSE	FALSE	TRUE	14
ENSG00000110756	11_18324378_G_A	0.000444547870237456	0.011797406794118	0.0863071507898269	-0.37368502849384	0.106398719134182	HPS5	11	18324378	G	A	defendo	True	FALSE	FALSE	FALSE	34
ENSG00000134440	18_55171020_G_A	9.08441933765033e-05	0.00844397425024903	0.0706315374086029	0.300166984851063	0.0766939557760565	NARS	18	55171020	G	A	defendo	True	FALSE	FALSE	FALSE	0
ENSG00000046889	8_68951445_G_A	4.68911378259269e-07	0.00101825487386313	0.0100949744676395	0.441290016596895	0.0875816015711913	PREX2	8	68951445	G	A	ips	False	FALSE	FALSE	FALSE	1
ENSG00000167641	19_38735804_A_T	2.28413761700611e-14	3.91549028162094e-13	3.93095229548186e-11	-0.496164521991675	0.0649980551685946	PPP1R14A	19	38735804	A	T	ips	False	TRUE	TRUE	TRUE	20
ENSG00000125968	20_30251007_T_A	0.000548686731870203	0.00526078510185943	0.0512918843637344	0.310866942803821	0.0899554442995819	ID1	20	30251007	T	A	defendo	True	FALSE	FALSE	FALSE	0
ENSG00000127337	12_69752200_A_G	2.15043316032786e-11	2.65857266109043e-06	5.76110994530829e-05	0.420433915090172	0.0627941934293948	YEATS4	12	69752200	A	G	ips	False	TRUE	FALSE	TRUE	39
ENSG00000146085	6_49453636_T_A	2.99288312055173e-07	5.25626955912658e-06	0.00015399691936627	-0.442724203165286	0.0864038464679163	MUT	6	49453636	T	A	mesendo	False	TRUE	TRUE	FALSE	43
ENSG00000171953	17_17972973_T_C	0.000240888341929844	0.0083194391495316	0.070107231863649	-0.287556965133569	0.078315895538643	ATPAF2	17	17972973	T	C	defendo	False	FALSE	FALSE	FALSE	33
ENSG00000140443	15_99190601_G_A	4.70129308510472e-18	3.07842186027764e-11	1.96899749459141e-09	-0.603077940419115	0.0696363029302414	IGF1R	15	99190601	G	A	ips	False	FALSE	FALSE	FALSE	2
ENSG00000167554	19_52789158_G_A	0.000203193641193329	0.00488678845863465	0.0391452617026851	0.541813614583512	0.145844358007575	ZNF610	19	52789158	G	A	mesendo	False	FALSE	FALSE	FALSE	4
ENSG00000106105	7_30769824_C_A	8.11084054642059e-05	0.00291142045818985	0.0334586926562072	-0.407009789724411	0.103273113809657	GARS	7	30769824	C	A	defendo	True	FALSE	FALSE	FALSE	1
ENSG00000138085	2_27407831_G_A	0.000118718036120662	0.0145171998838344	0.0787957736702252	-0.360087664390861	0.0935594364173825	ATRAID	2	27407831	G	A	mesendo	False	FALSE	FALSE	FALSE	41
ENSG00000188186	7_99816275_G_C	6.90723881817545e-06	1.38734877534223e-05	0.000360852493399343	-0.294824382036103	0.0655671315327396	LAMTOR4	7	99816275	G	C	mesendo	False	TRUE	TRUE	TRUE	36
ENSG00000174353	7_72382240_G_A	2.53595536680616e-11	3.69086485881443e-09	3.38044590483596e-07	-1.14060468640812	0.170972592610039	STAG3L3	7	72382240	G	A	defendo	False	FALSE	FALSE	FALSE	38
ENSG00000213465	11_64807447_A_C	0.000450711001048555	0.00509683084484615	0.0500860562183072	-0.468559701226797	0.133551432412871	ARL2	11	64807447	A	C	defendo	False	FALSE	FALSE	FALSE	18
ENSG00000164708	7_44067010_A_C	0.00079647000661656	0.014461062651448	0.0994316888552102	0.963219299272607	0.287183646266009	PGAM2	7	44067010	A	C	defendo	True	FALSE	FALSE	FALSE	31
ENSG00000143622	1_155878732_A_G	5.85791966987887e-05	0.00744018548297164	0.046391174264249	0.330472718007319	0.0822386024972178	RIT1	1	155878732	A	G	ips	True	FALSE	FALSE	TRUE	36
ENSG00000253540	3_129832190_G_A	3.74505027220097e-05	0.00123695856081826	0.0145068313263018	0.594947770386952	0.14431125488226	FAM86HP	3	129832190	G	A	mesendo	False	FALSE	FALSE	FALSE	17
ENSG00000110442	11_36314135_T_A	9.30025286207293e-05	0.0218960760109463	0.0968016071315942	-0.17861856141709	0.0457040291506946	COMMD9	11	36314135	T	A	ips	False	FALSE	FALSE	FALSE	14
ENSG00000115091	2_114579122_T_C	0.00174982416551854	0.0120130293259129	0.0707683464767255	-0.248529181707129	0.0794097994786929	ACTR3	2	114579122	T	C	mesendo	False	TRUE	TRUE	FALSE	13
ENSG00000067369	15_43890116_T_C	0.000534949759059148	0.0189700509607836	0.0879277303336375	-0.360106600232472	0.103998399319857	TP53BP1	15	43890116	T	C	ips	True	FALSE	FALSE	FALSE	45
ENSG00000143653	1_246967732_G_A	2.77570196588678e-05	0.012817808497148	0.0735370202967561	0.385194121382488	0.0919070142784087	SCCPDH	1	246967732	G	A	mesendo	False	FALSE	FALSE	FALSE	14
ENSG00000114544	3_125802782_C_G	0.000107219565994147	0.000417869368543196	0.00616717061940287	-0.359736945546272	0.0928678146507902	SLC41A3	3	125802782	C	G	mesendo	False	FALSE	FALSE	TRUE	47
ENSG00000248121	17_28865091_C_T	1.73261532654376e-05	0.00376616248414836	0.0280998824247906	0.40331891984372	0.0938643950551974	SMURF2P1	17	28865091	C	T	ips	True	FALSE	FALSE	FALSE	47
ENSG00000154889	18_11911060_C_T	9.55441262333431e-07	0.000348187530714636	0.00414024550694276	0.418836751926831	0.0854664127018027	MPPE1	18	11911060	C	T	ips	False	FALSE	FALSE	TRUE	41
ENSG00000172007	4_140332563_A_G	4.40906885366637e-22	1.97790819097344e-15	3.0759173885622e-13	-0.81320049679899	0.0841722666799012	RAB33B	4	140332563	A	G	ips	False	FALSE	FALSE	TRUE	26
ENSG00000140688	16_31518348_C_T	8.16923213969942e-05	0.00516945545604646	0.0352839650932286	-0.254439315479457	0.0645886639607648	C16orf58	16	31518348	C	T	ips	True	FALSE	FALSE	FALSE	24
ENSG00000172007	4_140332563_A_G	9.00751663459785e-05	0.01846336630049	0.0908879353339761	-0.367797758317598	0.0939246832669845	RAB33B	4	140332563	A	G	mesendo	False	FALSE	FALSE	TRUE	26
ENSG00000147677	8_117688031_G_A	1.16529834951647e-05	0.0213326748622541	0.0948394831445479	-0.255359984452823	0.0582484214437853	EIF3H	8	117688031	G	A	ips	True	FALSE	FALSE	FALSE	7
ENSG00000140577	15_91128686_C_T	0.000932646121755313	0.0125129238828263	0.0896523200842367	-0.374839379207699	0.113241306194313	CRTC3	15	91128686	C	T	defendo	True	FALSE	FALSE	FALSE	3
ENSG00000077254	1_78305492_A_G	0.000584939651666157	0.00702102719640061	0.0443706349759353	0.254044057064334	0.0738821641934919	USP33	1	78305492	A	G	ips	False	FALSE	FALSE	FALSE	9
ENSG00000135048	9_74368332_T_C	2.76724310597451e-07	0.000387236552780252	0.00449670457309927	0.875849601543747	0.170443635299963	TMEM2	9	74368332	T	C	ips	False	TRUE	TRUE	FALSE	3
ENSG00000106069	7_29184944_C_T	1.5084704959388e-05	0.0051568605279126	0.0352586849891199	0.48841493458944	0.112864430070377	CHN2	7	29184944	C	T	ips	True	FALSE	FALSE	FALSE	20
ENSG00000167930	16_201754_A_G	0.00404381254909882	0.0104874369787524	0.0650624069841646	0.341500095383885	0.118794060315896	ITFG3	16	201754	A	G	mesendo	True	FALSE	FALSE	FALSE	0
ENSG00000173409	1_231143914_T_C	2.64316385782275e-06	0.00262230629861144	0.0215300483951674	-0.335084844011828	0.0713437784881858	ARV1	1	231143914	T	C	ips	False	FALSE	FALSE	TRUE	17
ENSG00000166484	17_19267371_A_G	0.00321768311075581	0.0125254618939548	0.072435981023628	-0.339233188830022	0.115145025024466	MAPK7	17	19267371	A	G	mesendo	True	FALSE	FALSE	FALSE	35
ENSG00000163931	3_53281076_A_G	3.90322780882622e-05	7.11521707605912e-05	0.00187547272773232	-0.321117004182008	0.0780711164465737	TKT	3	53281076	A	G	defendo	False	FALSE	FALSE	FALSE	14
ENSG00000035115	2_290003_C_T	1.55102848446401e-06	0.000354018751054202	0.00419073478798615	-0.414376973594864	0.0862468487667447	SH3YL1	2	290003	C	T	ips	False	TRUE	TRUE	FALSE	27
ENSG00000175928	3_3822729_C_T	3.23574247419445e-06	0.00370344764145436	0.0277363279240825	0.400878809576536	0.0861131120646941	LRRN1	3	3822729	C	T	ips	False	FALSE	FALSE	FALSE	3
ENSG00000117640	1_26135741_C_G	0.000194334518060076	0.0192426960667604	0.0883734115239484	-0.254230706675754	0.0682265997126168	MTFR1L	1	26135741	C	G	ips	False	FALSE	FALSE	TRUE	29
ENSG00000133065	1_205771061_T_G	7.3888094592616e-07	0.000893307061090159	0.00907169514551896	-0.591177377104217	0.119409144935853	SLC41A1	1	205771061	T	G	ips	False	FALSE	FALSE	FALSE	2
ENSG00000133065	1_205771061_T_G	0.000147921520363073	0.00928595758601292	0.0598883259727153	-0.601918670877217	0.158627859491501	SLC41A1	1	205771061	T	G	mesendo	False	FALSE	FALSE	FALSE	2
ENSG00000105538	19_49312779_C_T	0.0025946718656215	8.10386007023129e-06	0.000314019861294414	0.318529606343805	0.105750834902436	RASIP1	19	49312779	C	T	defendo	False	FALSE	FALSE	FALSE	0
ENSG00000105193	19_39917761_G_A	1.07834698287163e-11	2.51805428330802e-07	7.36944041417007e-06	-0.371558360357321	0.0546760133467345	RPS16	19	39917761	G	A	ips	False	TRUE	TRUE	FALSE	27
ENSG00000170604	19_46319415_G_C	2.57153064014813e-05	0.012390042387164	0.0662182357269614	0.308412353917741	0.0732844496067602	IRF2BP1	19	46319415	G	C	ips	False	FALSE	FALSE	TRUE	21
ENSG00000179046	4_189034513_C_T	1.40676657073208e-05	0.00767027915929131	0.0473788877282304	-0.447511222106428	0.103046646243629	TRIML2	4	189034513	C	T	ips	True	FALSE	FALSE	FALSE	0
ENSG00000186395	17_38955961_G_A	7.51452191781687e-07	0.000433153217428467	0.00495017769033576	-0.319241551901394	0.0645249029707241	KRT10	17	38955961	G	A	ips	False	FALSE	FALSE	FALSE	1
ENSG00000142657	1_10366487_T_G	7.09601149608657e-05	0.00205935003077651	0.0212991309228269	0.241538121980236	0.0607942320072568	PGD	1	10366487	T	G	mesendo	False	FALSE	FALSE	FALSE	19
ENSG00000133597	7_140356552_A_G	4.43425863385323e-05	0.00236882776033406	0.0237518598363183	0.525398327387502	0.128660452430175	ADCK2	7	140356552	A	G	mesendo	False	TRUE	FALSE	TRUE	22
ENSG00000059588	1_234623253_C_T	1.15078528119557e-05	0.00751034402428854	0.0467378634188237	0.306788225194593	0.0699358488551509	TARBP1	1	234623253	C	T	ips	False	FALSE	FALSE	FALSE	3
ENSG00000100162	22_42354389_A_C	1.54373063989689e-05	0.00142792478827255	0.0202939083890984	0.303941008818605	0.0703183939900853	CENPM	22	42354389	A	C	defendo	True	TRUE	TRUE	FALSE	47
ENSG00000187097	14_74328905_G_T	0.000186037037245452	0.0163026257044684	0.0795922391111521	-0.494421258824752	0.132295144206551	ENTPD5	14	74328905	G	T	ips	False	FALSE	FALSE	FALSE	30
ENSG00000166913	20_43503276_C_A	3.36307154473017e-10	9.99561583315452e-06	0.000189205713891008	-0.556652663728972	0.0886242275467625	YWHAB	20	43503276	C	A	ips	False	TRUE	TRUE	FALSE	22
ENSG00000015568	2_110465111_T_C	3.79543720699557e-05	0.000623043473563911	0.0086615791415391	-0.460591914111183	0.111805223579686	RGPD5	2	110465111	T	C	mesendo	False	FALSE	FALSE	FALSE	4
ENSG00000143801	1_227078721_T_A	2.04347051788697e-07	0.000113099838780144	0.00155193262048141	0.375657054335859	0.0723065520455725	PSEN2	1	227078721	T	A	ips	True	FALSE	FALSE	TRUE	18
ENSG00000092068	14_23631536_C_A	1.13631901397631e-05	0.00313875505258586	0.0244779580545583	0.574313505687958	0.130839183326326	SLC7A8	14	23631536	C	A	ips	False	TRUE	TRUE	FALSE	0
ENSG00000204387	6_31859578_G_A	6.02231379336631e-05	0.00685366953566692	0.0492383188635657	0.678378124821953	0.169090017862237	C6orf48	6	31859578	G	A	mesendo	False	FALSE	FALSE	FALSE	20
ENSG00000213281	1_115249843_G_A	0.000186651667210252	0.0140678966692287	0.0721236289360329	0.213481525651871	0.0571351659027315	NRAS	1	115249843	G	A	ips	False	FALSE	FALSE	TRUE	7
ENSG00000183010	17_79928144_C_T	8.14025285391406e-05	0.00683293279282472	0.0435988199551594	0.276144882638754	0.0700833902839196	PYCR1	17	79928144	C	T	ips	True	FALSE	FALSE	FALSE	31
ENSG00000078674	8_17811536_A_C	5.59721595591843e-05	0.0104815848729644	0.0589585178066075	0.307676972141982	0.0763622135436535	PCM1	8	17811536	A	C	ips	True	FALSE	FALSE	FALSE	25
ENSG00000130881	19_33642273_A_C	1.49914027628759e-05	0.000400424962855349	0.00593193243218712	0.404611041572368	0.0934692458426122	LRP3	19	33642273	A	C	mesendo	False	FALSE	FALSE	FALSE	34
ENSG00000258984	2_238881226_C_T	0.000203394652231509	0.0153427456458489	0.0814098748343609	0.435888596787967	0.117339560565497	UBE2F-SCLY	2	238881226	C	T	mesendo	True	FALSE	FALSE	FALSE	12
ENSG00000165698	9_135676307_T_C	8.97233106695184e-06	0.0028531023791869	0.0329555633969145	0.443537469471385	0.0998831329531901	C9orf9	9	135676307	T	C	defendo	True	FALSE	FALSE	FALSE	5
ENSG00000069667	15_61467734_T_C	9.49506920560025e-07	0.000673373567323291	0.00713991729258252	-0.517039900343647	0.105479074274942	RORA	15	61467734	T	C	ips	False	TRUE	TRUE	FALSE	1
ENSG00000142856	1_64073916_T_C	7.92304643324145e-06	9.9694543629828e-05	0.00190704463287498	0.351993368503608	0.0787941449579549	ITGB3BP	1	64073916	T	C	mesendo	False	FALSE	FALSE	TRUE	43
ENSG00000154945	17_48762985_A_C	8.57056371750316e-07	5.03807601727768e-05	0.00108485155184727	-0.466876449437261	0.0948568511987452	ANKRD40	17	48762985	A	C	mesendo	False	FALSE	FALSE	FALSE	2
ENSG00000154945	17_48762985_A_C	5.60472036184382e-05	0.00399569704948794	0.0420306714994123	-0.392284095087811	0.097368431054965	ANKRD40	17	48762985	A	C	defendo	False	FALSE	FALSE	FALSE	2
ENSG00000144597	3_15498261_T_C	2.56762939841503e-08	0.00012451289106802	0.0016997180996936	-0.334076816897781	0.0599927347281677	EAF1	3	15498261	T	C	ips	False	FALSE	FALSE	TRUE	16
ENSG00000111412	12_117187907_T_C	5.64154848784671e-06	0.00530047894465659	0.0359924147972769	0.493015207271853	0.108608097112916	C12orf49	12	117187907	T	C	ips	False	TRUE	FALSE	FALSE	3
ENSG00000172270	19_588516_A_G	1.09551723158538e-08	0.000922929559159876	0.00930106196195658	0.400286570706502	0.0700384995458731	BSG	19	588516	A	G	ips	False	TRUE	TRUE	FALSE	2
ENSG00000171456	20_31009040_T_A	0.000610300417457633	0.0143986552098702	0.0992835324711447	-0.330276712822585	0.0963750217154681	ASXL1	20	31009040	T	A	defendo	False	FALSE	FALSE	FALSE	4
ENSG00000145882	5_148726146_A_G	9.68142550391555e-09	5.63848158872405e-05	0.000843771809399943	0.452797179387371	0.0789365414550085	PCYOX1L	5	148726146	A	G	ips	False	FALSE	FALSE	TRUE	26
ENSG00000146842	7_129798615_C_T	7.80532940741263e-06	0.00461814638017307	0.0325405683124191	-0.562333391250678	0.125788843968389	TMEM209	7	129798615	C	T	ips	False	FALSE	FALSE	FALSE	17
ENSG00000145882	5_148726146_A_G	1.53896925390165e-06	1.42622795121956e-05	0.000519362558769267	0.501668806037895	0.104381513046633	PCYOX1L	5	148726146	A	G	defendo	False	FALSE	FALSE	TRUE	26
ENSG00000163584	3_170536650_C_T	0.000134128471763943	0.0130500047024779	0.0743123956157714	-0.366687996783046	0.0960229907585552	RPL22L1	3	170536650	C	T	mesendo	False	TRUE	TRUE	FALSE	2
ENSG00000163584	3_170536650_C_T	0.000205503943574276	0.00437635699361368	0.044737340512685	-0.397180921907619	0.106994769561823	RPL22L1	3	170536650	C	T	defendo	False	TRUE	TRUE	FALSE	2
ENSG00000188659	15_82521580_G_A	0.000366506201418687	0.00540580002301562	0.0521299995858155	0.276368953729781	0.0775642680593566	FAM154B	15	82521580	G	A	defendo	False	FALSE	FALSE	TRUE	38
ENSG00000213588	6_33407624_A_G	2.08591835761218e-08	4.02903247950521e-05	0.000631631980365303	-0.587116421189643	0.10475392461317	ZBTB9	6	33407624	A	G	ips	False	FALSE	FALSE	FALSE	30
ENSG00000258405	19_52927603_A_G	6.59183387357962e-05	0.01158489437711	0.0693254963158568	0.698756176079922	0.175102422519595	ZNF578	19	52927603	A	G	mesendo	False	FALSE	FALSE	FALSE	40
ENSG00000077380	2_172630974_G_A	1.00942537909959e-05	0.0027794694701553	0.022425756621089	0.297765624760643	0.0674418752361246	DYNC1I2	2	172630974	G	A	ips	False	FALSE	FALSE	FALSE	45
ENSG00000175354	18_12881220_G_A	9.01601022878701e-05	0.00423464308336146	0.0438823422322214	0.578623485042784	0.147771926268392	PTPN2	18	12881220	G	A	defendo	True	FALSE	FALSE	FALSE	0
ENSG00000154719	21_26979628_G_A	8.14488622083158e-12	2.00828632237547e-09	2.02331808053039e-07	0.49215069290674	0.0719942154145358	MRPL39	21	26979628	G	A	defendo	False	FALSE	FALSE	TRUE	35
ENSG00000121644	1_244884549_A_G	0.00378523640960831	0.0133919741991075	0.0941317071564112	0.339799500317496	0.117353288259791	DESI2	1	244884549	A	G	defendo	True	FALSE	FALSE	FALSE	0
ENSG00000075043	20_62057928_T_G	6.98488911017396e-07	0.000125446364428255	0.0017095185165723	-0.626017223865203	0.126167787548709	KCNQ2	20	62057928	T	G	ips	False	FALSE	FALSE	FALSE	0
ENSG00000131495	5_140099762_C_T	2.50634674451701e-05	0.00839848140057694	0.0704948031093216	0.250681501780805	0.0594845694051143	NDUFA2	5	140099762	C	T	defendo	False	TRUE	TRUE	TRUE	44
ENSG00000029639	6_155635808_C_G	3.76378049761594e-11	2.1004341175211e-07	6.31021056491624e-06	-0.563525933659838	0.0852137028738203	TFB1M	6	155635808	C	G	ips	False	TRUE	TRUE	TRUE	44
ENSG00000183628	22_18888301_G_A	9.64677151215273e-06	0.00757187939427502	0.0469906603780791	-0.67648252036351	0.152879372252495	DGCR6	22	18888301	G	A	ips	False	FALSE	FALSE	TRUE	31
ENSG00000183628	22_18888301_G_A	5.43296842629644e-05	0.00107156846895801	0.0161668904461129	-0.66887107173024	0.16571904392025	DGCR6	22	18888301	G	A	defendo	False	FALSE	FALSE	TRUE	31
ENSG00000176912	18_688103_C_G	3.69001666460433e-07	0.000131513163272106	0.00178911964132538	-0.340255753973962	0.0669229491775379	C18orf56	18	688103	C	G	ips	False	FALSE	FALSE	FALSE	22
ENSG00000136856	9_130168867_G_A	5.84073469020882e-13	3.01212065297449e-13	3.95646927448058e-11	0.579874675285404	0.0804917627421067	SLC2A8	9	130168867	G	A	mesendo	False	FALSE	FALSE	TRUE	48
ENSG00000107537	10_13399789_T_C	8.76629138681693e-07	0.00321882069251032	0.0250285290893193	0.34968547444707	0.0711106253464041	PHYH	10	13399789	T	C	ips	False	FALSE	FALSE	FALSE	2
ENSG00000142227	19_48795635_C_T	0.00016390592944115	0.0108990311278514	0.0820128468387403	0.315429924847248	0.0836907170498303	EMP3	19	48795635	C	T	defendo	False	FALSE	FALSE	FALSE	36
ENSG00000179933	14_23549319_A_G	3.93495133644627e-05	0.00929414568727354	0.0543420268389088	-0.214956645788567	0.0522847787422447	C14orf119	14	23549319	A	G	ips	False	TRUE	TRUE	TRUE	4
ENSG00000107771	10_86358506_G_C	1.21197836114698e-05	0.00239232264708569	0.0290000799440651	-0.432042986765123	0.0987431606595238	CCSER2	10	86358506	G	C	defendo	False	TRUE	FALSE	FALSE	0
ENSG00000172687	19_21513408_G_A	3.34478895491253e-24	3.58393305579603e-17	7.89579933290479e-15	1.39234668735559	0.137189358084721	ZNF738	19	21513408	G	A	ips	False	TRUE	FALSE	TRUE	44
ENSG00000172687	19_21513408_G_A	2.78266193070618e-14	7.41447593503444e-12	7.49156481251603e-10	1.06147590647033	0.139520135304591	ZNF738	19	21513408	G	A	mesendo	False	TRUE	FALSE	TRUE	44
ENSG00000136718	2_131104524_G_A	8.77034655379863e-07	5.76469662297215e-05	0.00086103469202051	-0.289484352875316	0.0588694526554251	IMP4	2	131104524	G	A	ips	False	TRUE	TRUE	TRUE	27
ENSG00000183617	19_3761652_G_A	1.81831513552918e-10	7.9593762472219e-07	2.04295720642082e-05	0.346073334238136	0.0542779194842317	MRPL54	19	3761652	G	A	ips	False	TRUE	TRUE	TRUE	37
ENSG00000183617	19_3761652_G_A	6.78256212122006e-06	0.0104927419582635	0.0650624069841646	0.304130806143177	0.0675786125348063	MRPL54	19	3761652	G	A	mesendo	False	TRUE	TRUE	TRUE	37
ENSG00000204525	6_31239722_A_C	2.04019141629953e-32	2.16936827301953e-19	7.82076646808102e-17	-1.7386532474195	0.14666650982151	HLA-C	6	31239722	A	C	ips	False	TRUE	TRUE	FALSE	47
ENSG00000204525	6_31239722_A_C	1.71072744918422e-30	2.99420959882682e-20	1.47485355551096e-17	-1.75682688052024	0.15306645846906	HLA-C	6	31239722	A	C	mesendo	False	TRUE	TRUE	FALSE	47
ENSG00000196470	16_48526469_T_A	0.000550334499457122	0.0106820898320777	0.065925284475477	0.453142014063514	0.131156206117291	SIAH1	16	48526469	T	A	mesendo	True	FALSE	FALSE	FALSE	0
ENSG00000204525	6_31239722_A_C	2.81509650975447e-27	2.74845377705257e-18	1.38451279547499e-15	-1.6783501944163	0.155137824646827	HLA-C	6	31239722	A	C	defendo	False	TRUE	TRUE	FALSE	47
ENSG00000120159	9_26963668_G_A	0.000607339025934585	0.0128642027971951	0.0915576192470677	0.506981739129967	0.147880709327253	CAAP1	9	26963668	G	A	defendo	False	FALSE	FALSE	FALSE	20
ENSG00000128829	15_40317075_G_A	3.32214502475756e-05	0.00179345587609153	0.0159677538800088	-0.338831049839062	0.0816425028953867	EIF2AK4	15	40317075	G	A	ips	False	FALSE	FALSE	FALSE	27
ENSG00000149292	11_113204266_C_T	5.15583741923268e-05	0.000782579924736377	0.0102281732243918	-0.367380738710095	0.0907460671089455	TTC12	11	113204266	C	T	mesendo	False	FALSE	FALSE	FALSE	36
ENSG00000236698	1_17006446_A_T	0.00175289080894752	0.00823163286878976	0.0498309040879066	-0.293407214174532	0.0937645968677691	EIF1AXP1	1	17006446	A	T	ips	True	TRUE	TRUE	FALSE	17
ENSG00000135269	7_115850462_T_C	3.17671125736732e-06	0.00280142616856539	0.022511308662502	0.381645103773935	0.0819147798736928	TES	7	115850462	T	C	ips	True	FALSE	FALSE	TRUE	9
ENSG00000156966	2_232265752_C_T	3.98686667113167e-06	0.00118331915353995	0.0113759234239032	-0.202159187326993	0.0438326759650095	B3GNT7	2	232265752	C	T	ips	False	TRUE	TRUE	FALSE	9
ENSG00000130768	1_28264002_A_G	2.30523322216762e-07	0.00052919297649188	0.00586191833213872	-0.280506688635532	0.0542264926555014	SMPDL3B	1	28264002	A	G	ips	True	FALSE	FALSE	TRUE	19
ENSG00000100258	22_50971706_A_T	1.43477501529785e-05	0.00973668764396125	0.0559591186605023	-0.351521419166868	0.0810242664346337	LMF2	22	50971706	A	T	ips	True	FALSE	FALSE	FALSE	30
ENSG00000170421	12_53294381_T_C	7.87788407663457e-07	0.000474818490636738	0.0053416720418532	-0.350930358157486	0.07106200205224	KRT8	12	53294381	T	C	ips	False	TRUE	TRUE	FALSE	10
ENSG00000170421	12_53294381_T_C	2.82146416116026e-05	0.00904785527147849	0.0588827637110295	-0.290207701893366	0.069304695696502	KRT8	12	53294381	T	C	mesendo	False	TRUE	TRUE	FALSE	10
ENSG00000229117	12_56491880_T_G	0.000991826961946245	0.0169545658846064	0.0866540737583546	0.230146024685419	0.069892974117371	RPL41	12	56491880	T	G	mesendo	True	FALSE	FALSE	FALSE	5
ENSG00000100330	22_30255341_G_A	0.000296295411886274	0.0221143471021604	0.0974948494310375	0.532436156106066	0.147142068266911	MTMR3	22	30255341	G	A	ips	True	FALSE	FALSE	FALSE	36
ENSG00000163950	4_1786624_C_T	0.000133190960788061	0.017362949210817	0.0825098642396136	-0.311522853624673	0.0815401901351129	SLBP	4	1786624	C	T	ips	False	FALSE	FALSE	FALSE	7
ENSG00000131153	16_85731140_C_T	4.32372880229048e-05	0.00273651523278175	0.0222147802025961	0.35383154357863	0.0865227382340451	GINS2	16	85731140	C	T	ips	True	TRUE	TRUE	FALSE	2
ENSG00000089486	16_4594671_C_T	7.28756524060218e-06	0.00160476585221129	0.0220804185371444	-0.355622774682564	0.0792896089212342	CDIP1	16	4594671	C	T	defendo	False	FALSE	FALSE	TRUE	46
ENSG00000189136	15_85052366_T_C	0.000597169776426071	0.00631408015857815	0.057830365595471	0.318703289074157	0.0928380098678115	UBE2Q2P1	15	85052366	T	C	defendo	True	FALSE	FALSE	FALSE	46
ENSG00000181061	3_42811571_C_T	1.47359917623705e-05	0.00113633212173259	0.0135484779180966	-0.258721926657925	0.0597151908198002	HIGD1A	3	42811571	C	T	mesendo	False	FALSE	FALSE	TRUE	30
ENSG00000181061	3_42811571_C_T	8.7628420695109e-07	0.000294633045307779	0.00612739681882825	-0.246306843733481	0.0500871797090595	HIGD1A	3	42811571	C	T	defendo	False	FALSE	FALSE	TRUE	30
ENSG00000088448	13_111536743_T_C	4.42404928490746e-19	7.03371150280589e-11	4.10189328105823e-09	0.383370715431415	0.0429507504105265	ANKRD10	13	111536743	T	C	ips	False	TRUE	FALSE	FALSE	5
ENSG00000153094	2_111861838_G_A	0.000271228298162775	0.0159107217272977	0.0831524830696667	-0.539019990802952	0.148028138608438	BCL2L11	2	111861838	G	A	mesendo	False	FALSE	FALSE	FALSE	4
ENSG00000087884	11_77616268_C_T	5.33881704416541e-05	0.00145364154926772	0.0205306803430977	0.384252388004707	0.0951054628746634	AAMDC	11	77616268	C	T	defendo	False	TRUE	TRUE	FALSE	8
ENSG00000014641	2_63922369_G_A	0.000427502974058094	0.00848259909929111	0.0707645827755352	-0.219784930691245	0.0623946515819299	MDH1	2	63922369	G	A	defendo	True	FALSE	FALSE	FALSE	8
ENSG00000162738	1_160308963_G_A	1.54876022535472e-05	0.000266702486831036	0.00570351056087834	0.502254195308652	0.116218512919102	VANGL2	1	160308963	G	A	defendo	False	FALSE	FALSE	FALSE	1
ENSG00000133250	19_8566299_C_T	6.41250381166819e-05	0.000766292153375353	0.01263318134794	0.431080229419257	0.107848428755571	ZNF414	19	8566299	C	T	defendo	False	FALSE	FALSE	FALSE	16
ENSG00000180611	3_192650971_G_C	5.65348169346823e-06	0.000355260167800885	0.00706419559114683	0.768142422864254	0.169233475381228	MB21D2	3	192650971	G	C	defendo	False	TRUE	FALSE	FALSE	0
ENSG00000189180	10_38287233_G_C	0.00030068625124637	0.0117444748400213	0.063743167272955	-0.291176479576905	0.080553249185932	ZNF33A	10	38287233	G	C	ips	False	FALSE	FALSE	FALSE	4
ENSG00000100902	14_35822839_C_T	3.88264259990363e-05	0.0064255806468189	0.0585558567152498	0.592569899990066	0.144024996131078	PSMA6	14	35822839	C	T	defendo	False	FALSE	FALSE	FALSE	31
ENSG00000132122	1_48965583_C_T	3.90650456748748e-05	0.00130498190187351	0.0151468176937558	0.370713677822273	0.0901334808270688	SPATA6	1	48965583	C	T	mesendo	False	FALSE	FALSE	FALSE	38
ENSG00000168813	19_32971608_C_G	0.000254639570031892	0.0152062856552087	0.0759772062617095	0.321851904515018	0.0879966314316003	ZNF507	19	32971608	C	G	ips	False	FALSE	FALSE	FALSE	28
ENSG00000171345	17_39697570_A_C	5.04708653944827e-06	0.00914321578871083	0.0535969266831081	0.282038592995326	0.0618123302984856	KRT19	17	39697570	A	C	ips	False	TRUE	TRUE	FALSE	5
ENSG00000215440	20_57164391_A_C	0.000104955330442403	0.00614732906455555	0.0456379031286799	0.641688849240426	0.165433141326317	NPEPL1	20	57164391	A	C	mesendo	True	FALSE	FALSE	FALSE	0
ENSG00000093183	3_42725398_G_A	0.00274033633223802	0.00919389189172578	0.0745538304559797	-0.404127982892204	0.134913616695532	SEC22C	3	42725398	G	A	defendo	False	FALSE	FALSE	FALSE	1
ENSG00000108590	17_6478026_C_T	3.20220229871603e-07	5.40061442286755e-07	2.04628688514989e-05	0.754359757429828	0.147591286595771	MED31	17	6478026	C	T	mesendo	False	FALSE	FALSE	TRUE	19
ENSG00000196724	19_58359644_T_G	5.28677545805987e-06	0.000891141917411282	0.00906130990834249	0.636795670266359	0.139860612741462	ZNF418	19	58359644	T	G	ips	False	FALSE	FALSE	FALSE	28
ENSG00000151835	13_23937443_T_C	2.47490084730966e-06	0.0070119379100781	0.0443530291203557	0.336477286995842	0.0714360841652624	SACS	13	23937443	T	C	ips	False	FALSE	FALSE	TRUE	7
ENSG00000198231	17_61951315_C_T	0.00187377785756172	0.010331089716634	0.0798083114569705	0.287029006420743	0.0923058853229868	DDX42	17	61951315	C	T	defendo	False	TRUE	TRUE	FALSE	45
ENSG00000162368	1_47754752_A_C	5.69410041908027e-07	0.00243160286315154	0.0293194518721621	0.331094207484151	0.0662014490860596	CMPK1	1	47754752	A	C	defendo	False	TRUE	TRUE	FALSE	13
ENSG00000184752	12_95371279_A_C	4.98792867660127e-06	8.95248783995411e-06	0.000247562901250577	-0.321944701372364	0.070520024385727	NDUFA12	12	95371279	A	C	mesendo	False	FALSE	FALSE	FALSE	15
ENSG00000076043	11_114298921_G_A	0.000345252562310236	0.0093167582225581	0.0750619068896679	-0.273214018076425	0.0763435993818505	REXO2	11	114298921	G	A	defendo	False	FALSE	FALSE	FALSE	6
ENSG00000131187	5_176841339_T_C	0.000317472852800528	0.00328918897252369	0.0364193297097714	-0.343983137171436	0.0955347134636284	F12	5	176841339	T	C	defendo	True	TRUE	TRUE	FALSE	3
ENSG00000073969	17_44603035_T_C	9.72791996920664e-06	0.00323910231995973	0.0251615643931326	-0.235840017026351	0.0533196592430757	NSF	17	44603035	T	C	ips	False	FALSE	FALSE	FALSE	48
ENSG00000188191	7_652659_T_C	5.12921265073753e-09	2.35057944620591e-05	0.00040019116919348	-0.322472502471592	0.0551902522567458	PRKAR1B	7	652659	T	C	ips	False	FALSE	FALSE	FALSE	1
ENSG00000091039	12_76720420_G_A	5.15638867604505e-05	0.00599673664868743	0.0394372281964212	-0.317848308760293	0.0785116344726068	OSBPL8	12	76720420	G	A	ips	False	FALSE	FALSE	FALSE	2
ENSG00000198826	15_32947045_T_G	2.08120769720407e-05	0.00186043647296256	0.0163586334738602	0.39587806682561	0.0930165585418997	ARHGAP11A	15	32947045	T	G	ips	False	FALSE	FALSE	TRUE	22
ENSG00000177150	18_13664222_C_T	8.86400778981645e-06	0.010361104230088	0.0585181461080325	0.507653159261886	0.114254536619377	FAM210A	18	13664222	C	T	ips	False	TRUE	FALSE	FALSE	3
ENSG00000108384	17_56672309_G_A	1.7122739279567e-13	6.02967860003233e-11	3.60227593302867e-09	0.702794734448043	0.0953649003348504	RAD51C	17	56672309	G	A	ips	False	FALSE	FALSE	TRUE	39
ENSG00000135250	7_105078323_G_T	0.00018627414786094	0.00328953725127637	0.0364193297097714	-0.565493531528721	0.151325334239035	SRPK2	7	105078323	G	T	defendo	False	FALSE	FALSE	FALSE	1
ENSG00000105197	19_40041178_T_C	0.000841400746365299	0.00731669056711223	0.0640996089622779	-0.378507455545431	0.113366198673334	TIMM50	19	40041178	T	C	defendo	True	FALSE	FALSE	FALSE	1
ENSG00000108518	17_4859145_C_T	1.79015799589631e-05	0.00256868763532582	0.021177512048655	0.293907741376277	0.0685167596444912	PFN1	17	4859145	C	T	ips	True	FALSE	FALSE	FALSE	3
ENSG00000134108	3_5265000_G_A	5.25441986774877e-05	0.0166028111548195	0.0802264368484602	-0.2132699814234	0.0527372259319207	ARL8B	3	5265000	G	A	ips	False	FALSE	FALSE	FALSE	1
ENSG00000134108	3_5265000_G_A	0.000579876042195018	0.012820532891842	0.0735370202967561	-0.198151269379095	0.0575877753202619	ARL8B	3	5265000	G	A	mesendo	False	FALSE	FALSE	FALSE	1
ENSG00000170145	11_111648809_T_C	6.53616789872593e-05	0.000616535616330195	0.0107300436404394	-0.336649647254363	0.0843190841741032	SIK2	11	111648809	T	C	defendo	True	FALSE	FALSE	FALSE	38
ENSG00000151881	5_43420747_C_A	0.00281544871526498	0.0181570155803526	0.0899572781220422	0.32399965448553	0.108462635290151	C5orf28	5	43420747	C	A	mesendo	False	FALSE	FALSE	FALSE	23
ENSG00000013374	7_151067589_A_T	2.07316468998533e-07	0.000410710383289457	0.00473462905189395	0.393534837603641	0.0757868296202189	NUB1	7	151067589	A	T	ips	False	TRUE	TRUE	FALSE	10
ENSG00000074696	15_65816621_C_T	1.36334595354581e-05	0.000348609499792692	0.00529369046824261	0.473521140223175	0.108863372831777	PTPLAD1	15	65816621	C	T	mesendo	False	TRUE	FALSE	FALSE	15
ENSG00000121988	2_135990031_T_C	5.40757390655121e-06	0.000354613636602074	0.00419152080800902	-0.440078156789117	0.0967561887968318	ZRANB3	2	135990031	T	C	ips	False	FALSE	FALSE	TRUE	10
ENSG00000133636	12_86233571_G_A	2.87599680608921e-20	3.35528368852119e-18	1.02351594301894e-15	0.969253039482091	0.105085346965776	NTS	12	86233571	G	A	ips	False	FALSE	FALSE	TRUE	8
ENSG00000091947	17_42095884_T_C	2.82773646293965e-05	0.0129267691431845	0.0679872329118446	-0.565043570201786	0.134954682679948	TMEM101	17	42095884	T	C	ips	True	FALSE	FALSE	FALSE	7
ENSG00000170855	12_120889691_T_C	4.51429674107114e-05	0.00438479569625278	0.0447731281775747	-0.350331001175807	0.0858770819609914	TRIAP1	12	120889691	T	C	defendo	True	FALSE	FALSE	TRUE	14
ENSG00000179862	1_41284119_C_G	0.000144373788690489	0.00396811861320367	0.0418376454852585	0.473492712300316	0.124585229266582	CITED4	1	41284119	C	G	defendo	False	FALSE	FALSE	FALSE	0
ENSG00000011478	19_46190268_G_A	3.07223186423806e-06	0.00134667122248827	0.0127302910553671	-0.36725289603851	0.078709461592943	QPCTL	19	46190268	G	A	ips	False	FALSE	FALSE	TRUE	20
ENSG00000121570	3_108987810_A_T	0.000610004026142948	0.0135107402202405	0.0946729497325766	0.276145422615882	0.0805763644399055	DPPA4	3	108987810	A	T	defendo	False	TRUE	FALSE	FALSE	0
ENSG00000138032	2_44396235_T_G	1.2438150822239e-18	1.59427260899043e-12	1.42072915342872e-10	-1.17002441259888	0.132796051890318	PPM1B	2	44396235	T	G	ips	False	TRUE	FALSE	FALSE	3
ENSG00000138032	2_44396235_T_G	2.31800316782133e-11	5.44283626789208e-07	2.05241730506013e-05	-0.894327566962086	0.133792330144176	PPM1B	2	44396235	T	G	mesendo	False	TRUE	FALSE	FALSE	3
ENSG00000138032	2_44396235_T_G	1.81871007658768e-11	1.02263154805532e-09	1.065812907175e-07	-0.855194100758124	0.127263249809161	PPM1B	2	44396235	T	G	defendo	False	TRUE	FALSE	FALSE	3
ENSG00000165863	10_118422469_G_A	6.79904952597637e-07	0.00181930232762789	0.0161040674113656	0.880600683358448	0.177289631824584	C10orf82	10	118422469	G	A	ips	False	FALSE	FALSE	FALSE	7
ENSG00000196458	12_133503827_G_A	3.28760681244906e-06	0.00110191881684002	0.0107895490772816	0.563949419317324	0.121227787995335	ZNF605	12	133503827	G	A	ips	False	FALSE	FALSE	FALSE	32
ENSG00000159110	21_34602305_C_A	5.97094326436145e-06	0.00288296467575037	0.0230265453970696	0.368647888232609	0.0814256784962171	IFNAR2	21	34602305	C	A	ips	True	TRUE	TRUE	FALSE	9
ENSG00000196458	12_133503827_G_A	0.000513994537181463	0.00073116847969153	0.0097338004369457	0.439672636865255	0.12658441352298	ZNF605	12	133503827	G	A	mesendo	False	FALSE	FALSE	FALSE	32
ENSG00000110107	11_60716079_A_G	0.00126381990448598	0.00201255815789816	0.0209526637580295	-0.543065338980818	0.168440866253365	PRPF19	11	60716079	A	G	mesendo	True	FALSE	FALSE	FALSE	1
ENSG00000132970	13_27128177_T_C	2.03678562124022e-07	0.000419598476808801	0.00483006967290966	-0.551787457315523	0.106195711788507	WASF3	13	27128177	T	C	ips	False	FALSE	FALSE	FALSE	5
ENSG00000196208	2_11720282_A_G	2.21774863689141e-18	8.09120770687239e-11	4.65021441307566e-09	1.13368989131787	0.129629300627806	GREB1	2	11720282	A	G	ips	False	TRUE	TRUE	FALSE	4
ENSG00000186283	1_179008935_T_C	5.28124716126263e-05	0.0100344318670608	0.0785950278814255	-0.336322298820939	0.0831900536177574	TOR3A	1	179008935	T	C	defendo	False	FALSE	FALSE	TRUE	40
ENSG00000163378	3_69111512_A_C	3.06131997921024e-06	0.000682563248554935	0.00721805773762145	-0.569954834404479	0.122133295677908	EOGT	3	69111512	A	C	ips	False	FALSE	FALSE	FALSE	14
ENSG00000197958	9_130223754_G_A	0.000287875906123049	0.0117550469607696	0.0698662652328707	0.240088639696423	0.0662135839726779	RPL12	9	130223754	G	A	mesendo	False	FALSE	FALSE	FALSE	47
ENSG00000180104	5_429582_G_T	1.75364692866121e-23	1.28235751420164e-14	1.6673163167512e-12	1.11015340155977	0.11116998837193	EXOC3	5	429582	G	T	ips	False	TRUE	FALSE	FALSE	46
ENSG00000180104	5_429582_G_T	2.28855292407407e-11	1.36588513590692e-07	8.66082339401449e-06	0.581708420296353	0.0869998123963263	EXOC3	5	429582	G	T	defendo	False	TRUE	FALSE	FALSE	46
ENSG00000117481	1_46808852_C_T	2.8067914000257e-06	0.000452161101263027	0.0085060356992556	-0.437677029516378	0.0934314044857993	NSUN4	1	46808852	C	T	defendo	False	FALSE	FALSE	TRUE	33
ENSG00000147364	8_517269_T_C	0.000228624436022492	0.00893341741195182	0.0728440159745107	0.56989161538701	0.154648071776123	FBXO25	8	517269	T	C	defendo	False	FALSE	FALSE	FALSE	1
ENSG00000076382	17_26804846_T_C	0.00138857705745703	0.00379189634019263	0.032948515581848	-0.34413715313258	0.107643271360856	SPAG5	17	26804846	T	C	mesendo	False	FALSE	FALSE	FALSE	0
ENSG00000157916	1_2335969_C_G	6.27998844188752e-06	0.00763121863714976	0.0472480055920288	-0.219424141930242	0.0485802365686428	RER1	1	2335969	C	G	ips	False	TRUE	FALSE	FALSE	19
ENSG00000163939	3_52628056_C_A	1.35359594497795e-07	5.68883158092047e-05	0.00155369595218694	-0.335189319092502	0.0635859454578965	PBRM1	3	52628056	C	A	defendo	False	FALSE	FALSE	FALSE	48
ENSG00000171492	1_90278842_T_C	0.000245629844714519	0.0211812534249791	0.094557918863795	0.178179029732599	0.0485928603588304	LRRC8D	1	90278842	T	C	ips	False	FALSE	FALSE	FALSE	32
ENSG00000104805	19_49394597_T_A	5.52203846874636e-11	6.21411345269177e-07	1.65527628358218e-05	-0.60449973467972	0.0922036793733765	NUCB1	19	49394597	T	A	ips	False	FALSE	FALSE	TRUE	15
ENSG00000104805	19_49394597_T_A	1.14004117146651e-06	7.32279654757998e-05	0.00147223651463722	-0.506709938617177	0.104137373231402	NUCB1	19	49394597	T	A	mesendo	False	FALSE	FALSE	TRUE	15
ENSG00000166794	15_64447351_T_C	0.000874386487217648	0.0173469018937104	0.0824836012114691	0.215625775757522	0.0647893390034281	PPIB	15	64447351	T	C	ips	False	TRUE	FALSE	FALSE	19
ENSG00000035687	1_244546626_C_T	2.84009668363972e-05	0.00979754207386174	0.0562273749622686	-0.296309404735823	0.0707871136941404	ADSS	1	244546626	C	T	ips	True	FALSE	FALSE	FALSE	1
ENSG00000168827	3_158352372_C_T	2.54894486201265e-10	1.70183246524699e-06	3.87861144531734e-05	-0.403391789586574	0.0637875454547096	GFM1	3	158352372	C	T	ips	False	TRUE	TRUE	TRUE	43
ENSG00000156052	9_80604672_G_T	1.9588912173796e-06	0.000763193493312888	0.00793320789614803	-0.427057481671015	0.0897628458209382	GNAQ	9	80604672	G	T	ips	True	TRUE	TRUE	TRUE	10
ENSG00000180537	6_13909700_A_C	5.04011821335837e-05	0.00111123002549784	0.013329850598919	-0.39984580793515	0.0986358160233592	RNF182	6	13909700	A	C	mesendo	False	FALSE	FALSE	FALSE	3
ENSG00000119599	14_73393391_G_A	3.10643001957978e-05	0.000919769469664567	0.0146057520230073	0.387852767809693	0.0931102769755723	DCAF4	14	73393391	G	A	defendo	False	TRUE	TRUE	FALSE	31
ENSG00000157570	11_45048588_G_A	7.52075179029264e-05	0.00309121552771698	0.0349055738640786	0.522105652356162	0.131872166264359	TSPAN18	11	45048588	G	A	defendo	False	FALSE	FALSE	FALSE	0
ENSG00000104325	8_91152822_G_A	0.00139003171072639	0.00483970223620122	0.0389940574124694	0.247734925194154	0.0774967685906653	DECR1	8	91152822	G	A	mesendo	True	FALSE	FALSE	TRUE	22
ENSG00000148908	10_121302244_G_A	1.5712426655728e-06	0.00662694426891247	0.0596101585986953	0.456954044655503	0.0951600079549637	RGS10	10	121302244	G	A	defendo	False	FALSE	FALSE	FALSE	3
ENSG00000122642	7_33006857_C_A	0.000191892030144087	0.00881755100372666	0.0722892792826614	0.48117895136779	0.129021145097965	FKBP9	7	33006857	C	A	defendo	False	FALSE	FALSE	FALSE	37
ENSG00000126432	11_64089216_C_G	0.000339211784257532	0.00588485228779339	0.0443394769531041	-0.313302377837891	0.0874327434915551	PRDX5	11	64089216	C	G	mesendo	False	FALSE	FALSE	FALSE	35
ENSG00000197728	12_56401085_G_A	9.76250818625861e-30	3.34903799957482e-26	8.85395957722508e-23	-0.840847668615717	0.0742408675872562	RPS26	12	56401085	G	A	ips	False	TRUE	TRUE	TRUE	50
ENSG00000114054	3_136111658_G_T	7.80733403465871e-09	1.27111808683337e-05	0.000233321845476611	0.321508512255079	0.0556959437727411	PCCB	3	136111658	G	T	ips	False	FALSE	FALSE	TRUE	38
ENSG00000120594	10_20089050_C_T	2.40302538379532e-08	2.86831441529173e-05	0.000470997214982	0.546200397998342	0.0978826340904719	PLXDC2	10	20089050	C	T	ips	False	TRUE	TRUE	FALSE	7
ENSG00000197728	12_56401085_G_A	1.39468512713189e-15	8.70282568469399e-18	3.94558433402209e-15	-0.733292079605788	0.0918230209216428	RPS26	12	56401085	G	A	defendo	False	TRUE	TRUE	TRUE	50
ENSG00000085978	2_234199461_G_A	1.64940940145248e-05	0.00184682163061876	0.0162569427329352	0.394899895381055	0.0916724561160163	ATG16L1	2	234199461	G	A	ips	False	FALSE	FALSE	TRUE	11
ENSG00000159111	17_45924358_G_A	6.26537977184549e-08	2.07239536422375e-05	0.000356541757637593	-0.295501220876364	0.0546106272479582	MRPL10	17	45924358	G	A	ips	False	TRUE	TRUE	TRUE	42
ENSG00000107854	10_93469095_T_C	0.000132257693190823	0.000627078841360789	0.0108718011353327	-0.421405971246544	0.110251738149523	TNKS2	10	93469095	T	C	defendo	True	FALSE	FALSE	FALSE	10
ENSG00000185627	11_268020_A_G	0.00145217462670871	0.000982514972570871	0.0153291074555009	-0.202444188976645	0.0635802232163271	PSMD13	11	268020	A	G	defendo	False	TRUE	FALSE	FALSE	16
ENSG00000154518	2_176054942_G_T	0.000105074545886321	0.000424598587442223	0.00624727838902054	-0.424928307518013	0.109558130688525	ATP5G3	2	176054942	G	T	mesendo	False	TRUE	TRUE	FALSE	26
ENSG00000104728	8_1821955_G_C	6.86233228590983e-18	3.86320741655629e-13	3.92818685303385e-11	-0.564317127390392	0.0654874494261688	ARHGEF10	8	1821955	G	C	ips	False	TRUE	FALSE	FALSE	0
ENSG00000116062	2_48032312_G_A	0.000104899344214557	0.0124725359834931	0.0722242971546201	0.312747379128504	0.0806263813785844	MSH6	2	48032312	G	A	mesendo	False	TRUE	FALSE	FALSE	9
ENSG00000196576	22_50720622_C_T	0.000110088566546792	0.0129328736297417	0.0738588653353261	-0.321252633290712	0.0830709495921701	PLXNB2	22	50720622	C	T	mesendo	True	FALSE	FALSE	FALSE	5
ENSG00000152661	6_121780380_A_G	1.84500175183962e-05	0.000279671663762407	0.00437325310802501	0.339997315609775	0.0793854415598727	GJA1	6	121780380	A	G	mesendo	True	TRUE	TRUE	FALSE	0
ENSG00000139746	13_79875952_G_C	0.000113057966448436	0.0154469852584761	0.0766665060499996	0.240290787801599	0.0622400491009839	RBM26	13	79875952	G	C	ips	False	FALSE	FALSE	FALSE	10
ENSG00000106366	7_100864711_C_T	5.50685712220304e-05	0.000718243001788026	0.012060315931555	0.46992392448657	0.116519606338517	SERPINE1	7	100864711	C	T	defendo	True	FALSE	FALSE	FALSE	12
ENSG00000147535	8_38178918_C_T	0.0033134406328544	0.0123208623369488	0.0718140505432599	-0.347176226921887	0.118205510780971	PPAPDC1B	8	38178918	C	T	mesendo	False	FALSE	FALSE	FALSE	2
ENSG00000140835	16_71550736_G_A	7.07949402091906e-08	0.000154502101481102	0.00358293290008886	-0.454184706470538	0.0842777431062901	CHST4	16	71550736	G	A	defendo	True	FALSE	FALSE	FALSE	17
ENSG00000113532	5_100193095_T_A	0.00257833252733972	0.00536379656899255	0.0416478838679811	0.484013115683911	0.160588634681333	ST8SIA4	5	100193095	T	A	mesendo	True	FALSE	FALSE	FALSE	0
ENSG00000163807	3_44736493_T_C	0.000595681092321099	0.01355116098104	0.0702922966910592	-0.24293429260184	0.070752615585949	KIAA1143	3	44736493	T	C	ips	False	FALSE	FALSE	TRUE	38
ENSG00000099860	19_2545177_G_A	0.000248351545953026	0.0133773460407502	0.0941018335128293	-0.338164640102801	0.0922950051685621	GADD45B	19	2545177	G	A	defendo	True	TRUE	FALSE	FALSE	0
ENSG00000198246	10_73124160_T_C	2.83946874039468e-05	0.00673356669164383	0.0431035037306825	-0.292336796614871	0.0698372358961535	SLC29A3	10	73124160	T	C	ips	True	TRUE	TRUE	FALSE	2
ENSG00000204628	5_180711157_A_G	0.000481044922055182	0.00469052849627729	0.038307265287751	-0.389876342602098	0.111677375451147	GNB2L1	5	180711157	A	G	mesendo	False	FALSE	FALSE	FALSE	38
ENSG00000101104	20_43481937_A_C	0.000684283746055311	0.0124480135116041	0.0663303306338445	-0.505470857484677	0.148851781081256	PABPC1L	20	43481937	A	C	ips	False	FALSE	FALSE	FALSE	1
ENSG00000113318	5_79951133_T_C	1.69907006031355e-08	0.00038065763397085	0.00443980959567554	-0.400411660781979	0.0709931499152378	MSH3	5	79951133	T	C	ips	False	TRUE	FALSE	TRUE	43
ENSG00000089248	12_112486818_A_G	7.94232498629522e-05	0.00730349541938424	0.0457547060814782	-0.263387269915859	0.0667456515173955	ERP29	12	112486818	A	G	ips	True	FALSE	FALSE	FALSE	7
ENSG00000160284	21_47649802_G_C	4.9237629373062e-09	3.2270669765186e-06	6.88024262651549e-05	-0.514765850741164	0.0879982478034358	SPATC1L	21	47649802	G	C	ips	False	TRUE	TRUE	FALSE	41
ENSG00000129925	16_343151_C_T	4.22274686626677e-06	0.011102747149774	0.0611090008559056	-0.308088892193982	0.0669742933263846	TMEM8A	16	343151	C	T	ips	True	FALSE	FALSE	FALSE	45
ENSG00000162236	11_62675063_G_A	1.10159533676607e-05	0.00149221749197429	0.0168727562397552	0.652656961217862	0.148459149116237	STX5	11	62675063	G	A	mesendo	False	FALSE	FALSE	TRUE	30
ENSG00000160284	21_47649802_G_C	1.45230883334726e-07	4.35044428058627e-05	0.00125228765201148	-0.57371682997659	0.109102640581436	SPATC1L	21	47649802	G	C	defendo	False	TRUE	TRUE	FALSE	41
ENSG00000108278	17_34848874_T_C	2.22768689342529e-23	6.11683222459156e-17	1.2246815049715e-14	0.841273327976884	0.0844453985226377	ZNHIT3	17	34848874	T	C	ips	False	FALSE	FALSE	TRUE	45
ENSG00000139154	12_19669330_A_G	5.48408776067683e-06	0.0194040788484665	0.0888041337676293	0.174797070233672	0.0384561370880442	AEBP2	12	19669330	A	G	ips	False	FALSE	FALSE	FALSE	1
ENSG00000196365	19_5735516_G_C	0.000102379422500627	0.0154799280582626	0.0767819590299767	-0.242922579292941	0.0625302268532176	LONP1	19	5735516	G	C	ips	False	FALSE	FALSE	FALSE	19
ENSG00000188171	19_20865166_C_T	9.11165335506711e-06	0.000128178571691676	0.00234382316142143	0.495449721391325	0.11165699646153	ZNF626	19	20865166	C	T	mesendo	False	FALSE	FALSE	FALSE	32
ENSG00000085733	11_70251812_T_C	2.50540677406162e-08	4.71178738071872e-06	9.48479999088467e-05	-0.182712580151926	0.0327859366078336	CTTN	11	70251812	T	C	ips	False	TRUE	FALSE	FALSE	19
ENSG00000197969	9_80023542_G_A	0.000314862401098624	0.0134364041854541	0.0754092890421263	0.343060945541844	0.0952218388117439	VPS13A	9	80023542	G	A	mesendo	False	FALSE	FALSE	FALSE	7
ENSG00000139832	13_111165390_C_T	5.3371203432411e-05	0.0215259945517106	0.0956453189859494	-0.301192302363824	0.074546068508037	RAB20	13	111165390	C	T	ips	True	FALSE	FALSE	FALSE	1
ENSG00000170373	20_23666196_C_G	0.00155007673578188	0.00986316600378413	0.0621363469098975	-0.305736184990624	0.0965947992120028	CST1	20	23666196	C	G	mesendo	False	FALSE	FALSE	FALSE	6
ENSG00000091844	6_153411095_T_C	5.53259435267838e-06	0.00647344078338611	0.0418888521541119	-0.464684506837006	0.102274409962964	RGS17	6	153411095	T	C	ips	False	TRUE	TRUE	FALSE	5
ENSG00000180573	6_26106237_G_T	0.000177981859136172	0.00308932193990196	0.0289503525483855	0.431062674772185	0.114999787118311	HIST1H2AC	6	26106237	G	T	mesendo	False	FALSE	FALSE	FALSE	41
ENSG00000205238	7_102119322_T_C	0.000111072562903148	0.00729924911205202	0.0640468806317816	0.333611314061812	0.0863151769122351	SPDYE2	7	102119322	T	C	defendo	False	FALSE	FALSE	FALSE	47
ENSG00000160145	3_124284325_T_C	2.15796722257502e-05	0.00726224773256813	0.0638075991164332	0.297437733920784	0.0700201707228572	KALRN	3	124284325	T	C	defendo	False	TRUE	TRUE	FALSE	3
ENSG00000185070	14_86011813_G_A	1.3286715569313e-05	0.0180279440533872	0.0846876455762852	-0.490859490356105	0.112703192123254	FLRT2	14	86011813	G	A	ips	True	FALSE	FALSE	FALSE	1
ENSG00000204514	19_58371136_G_C	1.51488594878649e-05	0.00712079759937609	0.0448938359091869	-0.480190170589864	0.110987810454382	ZNF814	19	58371136	G	C	ips	True	FALSE	FALSE	TRUE	29
ENSG00000095777	10_26179418_A_G	7.91120307065675e-05	0.0112991467315788	0.0844407199927839	-0.267282060040283	0.0677165018072552	MYO3A	10	26179418	A	G	defendo	True	FALSE	FALSE	FALSE	0
ENSG00000106853	9_114366094_G_C	3.46689989589654e-13	9.69868852264167e-08	3.11425932187872e-06	-0.685794765920973	0.0942686822854984	PTGR1	9	114366094	G	C	ips	False	TRUE	TRUE	TRUE	40
ENSG00000231205	19_20597786_A_C	3.41932075055102e-05	0.0071351435516704	0.0449128778901144	-0.54091524060316	0.130543104566704	ZNF826P	19	20597786	A	C	ips	False	FALSE	FALSE	FALSE	23
ENSG00000106853	9_114366094_G_C	1.13203404616675e-11	4.82279923957441e-10	3.42422969256194e-08	-0.691649986991864	0.101883589815415	PTGR1	9	114366094	G	C	mesendo	False	TRUE	TRUE	TRUE	40
ENSG00000168297	3_58320298_C_A	7.32984012023591e-05	0.000254450791727901	0.00550643890451475	0.611827009236195	0.154294593611608	PXK	3	58320298	C	A	defendo	False	FALSE	FALSE	TRUE	11
ENSG00000070961	12_90138012_G_A	0.000251831563936798	0.0040403799200729	0.0423532886430948	-0.210449864182661	0.0574938351308823	ATP2B1	12	90138012	G	A	defendo	True	FALSE	FALSE	FALSE	0
ENSG00000198089	22_32008365_A_G	4.98730876322169e-05	0.00189046933794373	0.0245428823536683	0.457454954296555	0.112778609020216	SFI1	22	32008365	A	G	defendo	False	FALSE	FALSE	FALSE	13
ENSG00000127578	16_677854_G_T	4.45059809970968e-16	3.21347902050575e-10	1.66579959610239e-08	0.663819410798904	0.0816945574778331	WFIKKN1	16	677854	G	T	ips	False	FALSE	FALSE	TRUE	47
ENSG00000141096	16_68054788_A_G	0.00108043427130879	0.000447776523601741	0.00845865134629558	0.427280359382414	0.130718811033281	DPEP3	16	68054788	A	G	defendo	True	FALSE	FALSE	FALSE	34
ENSG00000184674	22_24295427_C_T	3.15269335220803e-26	2.27051421586674e-14	2.81373352904129e-12	1.05188534568046	0.0992838829616048	GSTT1	22	24295427	C	T	ips	False	FALSE	FALSE	TRUE	50
ENSG00000184674	22_24295427_C_T	1.78563515428077e-20	6.34406710625282e-21	3.33321396755415e-18	0.956768360360203	0.103161906807333	GSTT1	22	24295427	C	T	mesendo	False	FALSE	FALSE	TRUE	50
ENSG00000184674	22_24295427_C_T	1.11943464544257e-19	2.26528969475839e-18	1.20824740018971e-15	0.97066650967494	0.10694077242475	GSTT1	22	24295427	C	T	defendo	False	FALSE	FALSE	TRUE	50
ENSG00000154309	1_223196453_G_A	6.65770134075215e-05	0.00944534455445789	0.0754575994804269	0.329181761026196	0.0825389660638509	DISP1	1	223196453	G	A	defendo	True	FALSE	FALSE	FALSE	1
ENSG00000108960	17_53471105_T_G	6.00609526033773e-08	6.95668787474881e-05	0.00101611158539399	0.439713282921632	0.0811485793088043	MMD	17	53471105	T	G	ips	False	FALSE	FALSE	FALSE	7
ENSG00000137574	8_56712794_A_G	0.00015633484825192	0.00837038945956621	0.0562865639420648	0.596892182975331	0.157875212450474	TGS1	8	56712794	A	G	mesendo	False	FALSE	FALSE	FALSE	0
ENSG00000124383	2_71356722_A_T	6.75137659577514e-05	0.0133777844043476	0.0752744317129552	-0.349633877600251	0.0877400907267949	MPHOSPH10	2	71356722	A	T	mesendo	False	TRUE	FALSE	FALSE	7
ENSG00000069849	3_141579311_T_C	1.90159545646382e-07	1.35568316075008e-05	0.000353783800115021	0.327256708307394	0.0628287618372177	ATP1B3	3	141579311	T	C	mesendo	False	FALSE	FALSE	FALSE	3
ENSG00000138030	2_27260469_G_A	2.51634554095005e-05	0.00151136683810486	0.0139393417983456	0.279252329909917	0.0662783172648544	KHK	2	27260469	G	A	ips	True	TRUE	TRUE	FALSE	36
ENSG00000250462	17_28972565_G_A	5.46661846690561e-06	0.000818907368946187	0.00844592369921306	-0.580802545021395	0.127760270347438	LRRC37BP1	17	28972565	G	A	ips	True	FALSE	FALSE	TRUE	49
ENSG00000136108	13_52993412_G_A	1.53252384617895e-06	0.00159121523169145	0.0219952862622382	-0.324813203486561	0.0675716176461651	CKAP2	13	52993412	G	A	defendo	False	TRUE	FALSE	FALSE	47
ENSG00000164687	8_82239098_C_T	5.88954428272426e-05	0.00434118747632265	0.0314436632597642	-0.299447428071857	0.0745414558859615	FABP5	8	82239098	C	T	ips	True	FALSE	FALSE	FALSE	0
ENSG00000160256	21_46378941_G_A	0.000136842674922918	0.00996065749500854	0.0783773130214725	0.521134663366358	0.136644235982201	FAM207A	21	46378941	G	A	defendo	False	TRUE	TRUE	FALSE	5
ENSG00000213221	9_139302900_A_G	0.00139008396380407	0.0131422923545843	0.0931711853870888	-0.252257148175717	0.0789116840796663	DNLZ	9	139302900	A	G	defendo	False	FALSE	FALSE	FALSE	35
ENSG00000175782	12_69047296_A_G	0.000224811445851918	0.00294140060218234	0.0233521785777894	-0.490032978505314	0.132822998425092	SLC35E3	12	69047296	A	G	ips	True	FALSE	FALSE	FALSE	0
ENSG00000089775	14_64906591_A_G	6.70348153647835e-05	0.0140252375384662	0.0719980038912578	-0.391031225409195	0.0980870867547155	ZBTB25	14	64906591	A	G	ips	False	FALSE	FALSE	FALSE	27
ENSG00000142168	21_33023949_C_G	0.000102752729105243	0.0153163002359299	0.0763093162080702	0.35193258718941	0.0906109071416935	SOD1	21	33023949	C	G	ips	False	FALSE	FALSE	FALSE	8
ENSG00000162819	1_222915144_C_T	4.23334676995338e-07	0.000296584439153429	0.00359125112942673	-0.562721373788671	0.111250345937877	BROX	1	222915144	C	T	ips	False	FALSE	FALSE	TRUE	26
ENSG00000162819	1_222915144_C_T	4.54627163966e-07	0.000104742533437229	0.0019939277465838	-0.54409881831857	0.107859076935652	BROX	1	222915144	C	T	mesendo	False	FALSE	FALSE	TRUE	26
ENSG00000106591	7_42955732_G_A	2.44481081163927e-08	1.82260107240692e-05	0.000322665343613759	-0.265548129256007	0.0476135287383482	MRPL32	7	42955732	G	A	ips	False	FALSE	FALSE	FALSE	28
ENSG00000205707	12_25334858_T_C	6.12041489995507e-06	0.00263323395811235	0.0215881385674022	0.539848043591318	0.11937766511296	LYRM5	12	25334858	T	C	ips	False	FALSE	FALSE	FALSE	1
ENSG00000142166	21_34716789_T_G	5.35938707689474e-12	2.94854145959541e-09	2.81426296111351e-07	0.586311684330662	0.0850254877918754	IFNAR1	21	34716789	T	G	defendo	False	FALSE	FALSE	FALSE	12
ENSG00000136003	12_108868990_C_G	0.000365951641242774	0.00939016465171509	0.0752177815407361	0.298131405278215	0.0836626748746363	ISCU	12	108868990	C	G	defendo	False	TRUE	TRUE	FALSE	1
ENSG00000168386	3_99588417_A_G	3.58850983738422e-07	1.22193305704279e-05	0.000450394779788813	-0.435633985521567	0.0855932500070113	FILIP1L	3	99588417	A	G	defendo	False	FALSE	FALSE	FALSE	16
ENSG00000185187	11_403880_G_C	4.97321294874198e-06	0.00271594784678771	0.0320240406017847	-0.501773825682864	0.109895579160283	SIGIRR	11	403880	G	C	defendo	False	FALSE	FALSE	FALSE	30
ENSG00000170540	16_18823985_T_C	0.000104169693655076	0.0014131141999098	0.0132149755011188	-0.43837961807466	0.112964970957228	ARL6IP1	16	18823985	T	C	ips	False	TRUE	TRUE	FALSE	2
ENSG00000168803	15_43592408_A_G	2.9965956135333e-06	0.0004736695792935	0.00533631611901876	-0.724490758322338	0.155102233704154	ADAL	15	43592408	A	G	ips	False	FALSE	FALSE	TRUE	49
ENSG00000178081	15_30372822_C_T	0.000237249938236968	0.0103209186520913	0.0584277192902608	-0.459260764818048	0.124947011576684	ULK4P3	15	30372822	C	T	ips	False	FALSE	FALSE	FALSE	4
ENSG00000214026	11_1942684_A_T	0.000710554339695284	0.0212995458433649	0.0999784342622115	-0.401417336036722	0.118570496498722	MRPL23	11	1942684	A	T	mesendo	True	FALSE	FALSE	FALSE	1
ENSG00000156802	8_124436562_A_G	7.26350507883047e-06	0.0053117869890549	0.036007544278879	-0.35041975651175	0.0781172645307977	ATAD2	8	124436562	A	G	ips	False	FALSE	FALSE	FALSE	1
ENSG00000111679	12_7033823_T_C	0.000148460700984502	0.00451007217771437	0.0321007867804005	0.328532996259384	0.0866012170549878	PTPN6	12	7033823	T	C	ips	True	FALSE	FALSE	FALSE	48
ENSG00000082805	12_1163115_T_C	7.1341349373887e-06	0.0227866375110767	0.0993542064425694	0.416322475395317	0.0927294482003303	ERC1	12	1163115	T	C	ips	False	FALSE	FALSE	FALSE	14
ENSG00000073614	12_498737_C_G	0.000227968096927248	0.0210157995710269	0.0940634524286159	-0.313336869598003	0.085011458000125	KDM5A	12	498737	C	G	ips	False	FALSE	FALSE	FALSE	31
ENSG00000197124	19_20150175_G_C	8.2894987050514e-06	0.000927068380633266	0.0146447147845398	-0.412697552500359	0.0925835815286627	ZNF682	19	20150175	G	C	defendo	False	FALSE	FALSE	FALSE	42
ENSG00000172244	5_43511565_C_T	2.63798291390761e-05	0.000223179243855385	0.00365675117264902	-0.352765022208601	0.0839385387766216	C5orf34	5	43511565	C	T	mesendo	False	FALSE	FALSE	FALSE	24
ENSG00000100764	14_90727628_T_C	3.28740638798796e-05	0.000683723150974861	0.0116935724820113	-0.193077538885628	0.0464957467653351	PSMC1	14	90727628	T	C	defendo	False	FALSE	FALSE	FALSE	4
ENSG00000139190	12_6576859_T_C	1.53777135751792e-07	4.63183935714837e-07	1.78068176549115e-05	-0.69590064111088	0.132603558639984	VAMP1	12	6576859	T	C	mesendo	False	TRUE	TRUE	FALSE	41
ENSG00000167740	17_3951975_C_A	3.55271174262455e-05	0.000397042578603122	0.00769258442152312	0.359359578488041	0.0869110930864156	CYB5D2	17	3951975	C	A	defendo	True	FALSE	FALSE	FALSE	12
ENSG00000117151	1_85034062_G_A	3.12029366740304e-05	0.00410362202956275	0.0429169941076071	0.335790137862174	0.0806314728661778	CTBS	1	85034062	G	A	defendo	False	FALSE	FALSE	TRUE	31
ENSG00000164434	6_123037332_T_C	0.000297643797216941	0.0212280787774118	0.0998809267061579	-0.304907358318144	0.0842904403464305	FABP7	6	123037332	T	C	mesendo	False	FALSE	FALSE	FALSE	3
ENSG00000225648	7_72300332_G_A	2.09912067270103e-17	7.39145425492058e-19	2.84123438276293e-16	-0.725633250315678	0.0854875724346585	SBDSP1	7	72300332	G	A	mesendo	False	FALSE	FALSE	TRUE	49
ENSG00000117523	1_171522459_A_T	5.35068977081188e-06	3.64719134599895e-05	0.00108784246145412	-0.337404029207064	0.0741458348480874	PRRC2C	1	171522459	A	T	defendo	False	FALSE	FALSE	FALSE	8
ENSG00000112877	5_526807_G_A	5.1974260131959e-08	0.000362048404107963	0.00425404009599535	-0.434605886616867	0.0798259195839085	CEP72	5	526807	G	A	ips	False	FALSE	FALSE	FALSE	21
ENSG00000181649	11_2946522_G_A	6.43977989628605e-06	0.0146168808409264	0.0739178077848314	0.450892716376288	0.0999449429442322	PHLDA2	11	2946522	G	A	ips	False	TRUE	FALSE	FALSE	8
ENSG00000147416	8_20066618_A_G	8.37060206130455e-05	0.00104266955061462	0.0159431098679676	-0.336584517122278	0.0855679712126588	ATP6V1B2	8	20066618	A	G	defendo	True	FALSE	FALSE	FALSE	1
ENSG00000256073	21_33728588_C_A	1.58310816476101e-05	0.00243448783044226	0.0203291747100372	0.689514112605008	0.159728237857918	C21orf119	21	33728588	C	A	ips	False	TRUE	TRUE	TRUE	24
ENSG00000256073	21_33728588_C_A	1.20565202388349e-08	8.01997845718218e-08	3.59126305511659e-06	0.867129827397615	0.152156734413017	C21orf119	21	33728588	C	A	mesendo	False	TRUE	TRUE	TRUE	24
ENSG00000256073	21_33728588_C_A	3.54705294064802e-10	1.61454157607485e-07	1.00963005936415e-05	0.948058390460359	0.151138974417858	C21orf119	21	33728588	C	A	defendo	False	TRUE	TRUE	TRUE	24
ENSG00000184787	21_46187983_C_T	1.04044390870428e-07	0.00163278449927328	0.0148338314296135	-0.482349698345989	0.0906755076271421	UBE2G2	21	46187983	C	T	ips	False	FALSE	FALSE	FALSE	17
ENSG00000117461	1_46593044_C_T	6.99748422835192e-06	0.00105892340325253	0.0160814307682541	0.367644027344779	0.0818120275974942	PIK3R3	1	46593044	C	T	defendo	False	FALSE	FALSE	FALSE	28
ENSG00000174951	19_49252698_C_T	7.47358967767151e-05	0.0105177680246004	0.0590782477307788	-0.356659481126263	0.0900500090172185	FUT1	19	49252698	C	T	ips	True	TRUE	TRUE	FALSE	28
ENSG00000156030	14_74113613_G_C	1.01809641692723e-19	2.85753217247903e-12	2.28925751477775e-10	-0.680887282648849	0.0749298231426973	ELMSAN1	14	74113613	G	C	ips	False	FALSE	FALSE	FALSE	18
ENSG00000136930	9_127173209_C_T	0.000139661551454645	0.00955066470275472	0.0759144577739185	0.203093089604581	0.0533225308798036	PSMB7	9	127173209	C	T	defendo	False	FALSE	FALSE	FALSE	16
ENSG00000120820	12_104419468_A_G	2.06721332534542e-05	0.00368507569845046	0.0324695955230369	0.65678683887158	0.154265676246994	GLT8D2	12	104419468	A	G	mesendo	False	FALSE	FALSE	FALSE	14
ENSG00000152778	10_91148879_A_G	1.09450858282117e-10	2.02375922711697e-06	4.50961086642897e-05	-0.679042727165905	0.105224342511896	IFIT5	10	91148879	A	G	ips	False	FALSE	FALSE	TRUE	34
ENSG00000179387	4_141422855_T_C	3.85914855415115e-05	0.000723114446994855	0.0120973095369427	0.480414092259277	0.116725642600122	ELMOD2	4	141422855	T	C	defendo	False	TRUE	TRUE	FALSE	9
ENSG00000141994	19_5783634_T_C	7.70148240998035e-19	1.10341319906008e-17	2.73480843492264e-15	-0.495652085090889	0.0559157971384552	DUS3L	19	5783634	T	C	ips	False	FALSE	FALSE	TRUE	34
ENSG00000179889	16_15229093_T_C	6.62262711384547e-05	0.00594658309144984	0.0392664061566215	0.405648060807135	0.101680159671837	PDXDC1	16	15229093	T	C	ips	False	FALSE	FALSE	FALSE	43
ENSG00000146701	7_75696188_T_G	7.24230827992412e-09	9.52292090327598e-06	0.000180689372508734	-0.407877474644518	0.0705035227272837	MDH2	7	75696188	T	G	ips	False	FALSE	FALSE	TRUE	32
ENSG00000196792	14_31399899_G_C	6.27443573313713e-07	3.54288128284533e-05	0.000802350337968341	-0.350494354927345	0.0703440502922032	STRN3	14	31399899	G	C	mesendo	False	FALSE	FALSE	FALSE	4
ENSG00000188783	1_203504544_C_T	1.56243279371385e-05	0.00159067896976361	0.0177316769110464	0.37739653598143	0.0873664285142056	PRELP	1	203504544	C	T	mesendo	True	FALSE	FALSE	FALSE	2
ENSG00000204634	2_101626384_T_C	0.000496946357554451	0.00748117890391289	0.0651003559200121	-0.434038156704904	0.124637758694397	TBC1D8	2	101626384	T	C	defendo	True	FALSE	FALSE	FALSE	0
ENSG00000100592	14_59827968_A_T	2.23179902901416e-07	0.00542237997412797	0.036569695162735	-0.470920615614545	0.0909303587468322	DAAM1	14	59827968	A	T	ips	False	FALSE	FALSE	FALSE	29
ENSG00000100592	14_59827968_A_T	3.79156261629248e-10	8.98330827368854e-08	3.99990540624005e-06	-0.554160421985141	0.0884904475599788	DAAM1	14	59827968	A	T	mesendo	False	FALSE	FALSE	FALSE	29
ENSG00000144724	3_62306915_A_T	6.80436056419529e-09	2.07021850318547e-07	8.76197325290676e-06	-0.527075919624325	0.0909428452024035	PTPRG	3	62306915	A	T	mesendo	False	FALSE	FALSE	FALSE	5
ENSG00000147955	9_34587241_C_A	0.00136055209116935	0.0155745206948317	0.0821581736634236	-0.605763058044997	0.18913005626985	SIGMAR1	9	34587241	C	A	mesendo	False	FALSE	FALSE	FALSE	9
ENSG00000132305	2_86403814_C_G	2.2927915211602e-10	1.23249055142718e-06	2.91794771567867e-05	-0.319906697413829	0.0504558734096933	IMMT	2	86403814	C	G	ips	False	FALSE	FALSE	TRUE	47
ENSG00000162614	1_78339481_A_T	0.000242179640028159	0.0054783825583951	0.0526770814012412	0.160913978364005	0.0438410987601925	NEXN	1	78339481	A	T	defendo	True	FALSE	FALSE	FALSE	9
ENSG00000077809	7_74005525_T_A	0.000168605194540143	0.0129775936526278	0.0681805664755889	-0.343456511563415	0.0912978801687447	GTF2I	7	74005525	T	A	ips	True	FALSE	FALSE	FALSE	18
ENSG00000001630	7_91764128_C_A	1.12804388230873e-05	0.000681506569021984	0.00922855586512633	-0.296210182579495	0.067457705049792	CYP51A1	7	91764128	C	A	mesendo	False	FALSE	FALSE	FALSE	9
ENSG00000169902	7_65624083_A_C	0.000102163003142404	0.00970207609915101	0.0558995922946099	0.343263518032031	0.088347100820464	TPST1	7	65624083	A	C	ips	True	FALSE	FALSE	TRUE	49
ENSG00000077044	2_234369487_G_A	3.15028137361143e-05	0.00162693069470644	0.0223514734950452	0.340108962429224	0.0817113593846948	DGKD	2	234369487	G	A	defendo	False	FALSE	FALSE	FALSE	6
ENSG00000172890	11_71225678_T_C	0.000172486590094168	0.0227843063735114	0.0993542064425694	0.468366086417769	0.124690201317039	NADSYN1	11	71225678	T	C	ips	True	FALSE	FALSE	TRUE	49
ENSG00000187608	1_958248_A_G	1.29875681321819e-06	0.000184982717003617	0.00237400370976147	0.370018965444581	0.0764510830886567	ISG15	1	958248	A	G	ips	False	TRUE	TRUE	TRUE	45
ENSG00000001617	3_50290902_C_T	0.000582589136050081	0.0165063422002533	0.0800218683402961	-0.34414649321462	0.100054417026249	SEMA3F	3	50290902	C	T	ips	False	FALSE	FALSE	TRUE	25
ENSG00000121851	1_145558824_A_C	0.000317289982484421	0.00864489471154056	0.0715204429478502	0.258811296277489	0.071876879267408	POLR3GL	1	145558824	A	C	defendo	True	FALSE	FALSE	FALSE	31
ENSG00000184887	14_105683386_T_C	0.00344980236300992	0.0142171123784949	0.077796123841935	-0.417583031946204	0.142786523414671	BTBD6	14	105683386	T	C	mesendo	True	FALSE	FALSE	FALSE	0
ENSG00000171421	5_1820665_G_A	1.40858809443677e-16	8.04931058464936e-12	5.90005155449358e-10	0.499178529552481	0.0604039116271679	MRPL36	5	1820665	G	A	ips	False	FALSE	FALSE	TRUE	23
ENSG00000165996	10_17535270_A_G	0.00128372624643295	0.0140034300055348	0.097149345435311	0.213061969739435	0.0661766740784827	PTPLA	10	17535270	A	G	defendo	False	FALSE	FALSE	FALSE	4
ENSG00000109390	4_140297770_C_T	0.000452154348519771	0.00796061818397497	0.048529767657904	-0.356683994129604	0.101688663165071	NDUFC1	4	140297770	C	T	ips	True	FALSE	FALSE	TRUE	3
ENSG00000100580	14_77812115_T_C	2.19773165213545e-05	0.00371565005562716	0.0277752601481338	-0.375557485584276	0.0884957140989745	TMED8	14	77812115	T	C	ips	True	FALSE	FALSE	FALSE	42
ENSG00000152894	6_128256981_T_C	0.000474303740962812	0.0114760417209422	0.0848672316126232	0.442070240513208	0.126491407655571	PTPRK	6	128256981	T	C	defendo	True	FALSE	FALSE	FALSE	0
ENSG00000137101	9_35616583_A_T	6.35139979053369e-06	0.00133740392219402	0.0126728953584763	-0.435413140552843	0.0964511000271616	CD72	9	35616583	A	T	ips	False	FALSE	FALSE	TRUE	7
ENSG00000183856	1_156525023_T_C	9.97975712802893e-05	0.0010491682367147	0.0160074060928747	-0.252632861166759	0.0649260957514351	IQGAP3	1	156525023	T	C	defendo	False	FALSE	FALSE	FALSE	28
ENSG00000100983	20_33418740_C_T	3.80099595507685e-07	1.7637282221083e-05	0.000312941280646479	0.34211525388752	0.0673632473823766	GSS	20	33418740	C	T	ips	False	FALSE	FALSE	TRUE	45
ENSG00000167216	18_44580919_C_T	2.7353389983594e-06	0.000307619046253186	0.00371352683086172	-0.359068033772826	0.0765643667653881	KATNAL2	18	44580919	C	T	ips	False	FALSE	FALSE	FALSE	21
ENSG00000083520	13_73313960_T_G	0.000564362731740007	0.00461448540313133	0.0380012622718292	0.291753616731151	0.0846107242617286	DIS3	13	73313960	T	G	mesendo	False	FALSE	FALSE	TRUE	17
ENSG00000179262	19_13159859_C_G	0.000198052772865457	0.000903447686588275	0.0114841274740587	-0.527221859756364	0.141669662495902	RAD23A	19	13159859	C	G	mesendo	False	FALSE	FALSE	FALSE	0
ENSG00000125877	20_3193893_A_C	2.20237720221906e-11	2.82031882716914e-06	6.07839756500336e-05	-0.726721438660824	0.108596596978228	ITPA	20	3193893	A	C	ips	False	FALSE	FALSE	TRUE	30
ENSG00000102978	16_57515188_C_G	9.25594877704293e-09	3.44785543947361e-06	7.25347991329922e-05	-0.443426481919175	0.0772005074942523	POLR2C	16	57515188	C	G	ips	False	TRUE	TRUE	TRUE	21
ENSG00000102978	16_57515188_C_G	1.263237856781e-08	0.000300136388494298	0.00621334663896501	-0.5637863542831	0.0990669254957883	POLR2C	16	57515188	C	G	defendo	False	TRUE	TRUE	TRUE	21
ENSG00000178338	5_178234526_T_C	0.000363237575581185	0.0119839050270891	0.0646285515433613	0.440919633486141	0.123664641146748	ZNF354B	5	178234526	T	C	ips	False	FALSE	FALSE	FALSE	0
ENSG00000102699	13_24976086_T_C	4.62092700812265e-06	0.0174745620691316	0.0826607625814144	-0.38720994214675	0.0845196510359751	PARP4	13	24976086	T	C	ips	False	FALSE	FALSE	FALSE	13
ENSG00000152467	19_58556890_G_T	1.20971253666868e-06	3.70586832551881e-05	0.00109811948852726	0.485991748189624	0.100121082121778	ZSCAN1	19	58556890	G	T	defendo	False	FALSE	FALSE	FALSE	14
ENSG00000163961	3_196211219_T_C	5.61753379800402e-13	5.24018043613502e-10	2.59755632241233e-08	-0.611709469093533	0.0848482000158217	RNF168	3	196211219	T	C	ips	False	FALSE	FALSE	FALSE	0
ENSG00000163961	3_196211219_T_C	2.91144746811834e-14	1.6037058668211e-10	1.25138235822235e-08	-0.776078452094831	0.102086072941409	RNF168	3	196211219	T	C	mesendo	False	FALSE	FALSE	FALSE	0
ENSG00000163961	3_196211219_T_C	2.72663049082955e-11	5.29558092235018e-12	8.73035614942169e-10	-0.690792274663014	0.10371280998903	RNF168	3	196211219	T	C	defendo	False	FALSE	FALSE	FALSE	0
ENSG00000176890	18_660647_C_A	1.85272222491371e-07	0.000453449966592018	0.00513771546380461	-0.458500475774586	0.0879442034241644	TYMS	18	660647	C	A	ips	False	TRUE	TRUE	TRUE	14
ENSG00000140474	15_75128501_T_C	1.3619841226958e-05	0.000712649407920375	0.012040439798423	-0.365169268313468	0.0839488503071248	ULK3	15	75128501	T	C	defendo	True	FALSE	FALSE	TRUE	40
ENSG00000021355	6_2833739_A_G	4.54521165562111e-05	0.0050372598965413	0.0398380099991583	-0.438695480319976	0.107579828218548	SERPINB1	6	2833739	A	G	mesendo	False	FALSE	FALSE	FALSE	7
ENSG00000237440	19_20775782_G_A	1.59416173979831e-06	0.00173440990993635	0.0155610248276475	-0.793623796368533	0.1653708551187	ZNF737	19	20775782	G	A	ips	False	FALSE	FALSE	FALSE	2
ENSG00000213339	19_10724002_C_T	4.12108011304035e-05	0.010469051723521	0.0803782394155033	0.322765183992881	0.0787119953457887	QTRT1	19	10724002	C	T	defendo	True	FALSE	FALSE	FALSE	33
ENSG00000100908	14_24598198_A_T	4.5427256858023e-05	0.00551948305460766	0.0369730617662803	-0.282556838546331	0.0692883084592482	EMC9	14	24598198	A	T	ips	False	TRUE	FALSE	FALSE	32
ENSG00000136026	12_106626432_A_G	1.34157287256086e-05	0.00668783634555827	0.0428799876780893	0.254409925702633	0.0584418871220304	CKAP4	12	106626432	A	G	ips	False	TRUE	TRUE	TRUE	2
ENSG00000142794	1_21775849_C_T	3.68548737050093e-16	1.35115440856284e-10	7.54666987712632e-09	0.882833826726901	0.108343470222667	NBPF3	1	21775849	C	T	ips	False	FALSE	FALSE	TRUE	49
ENSG00000183431	1_38393857_T_C	8.03469089290266e-05	0.00766061497732369	0.0473560742915578	-0.173112703473342	0.0438997639435588	SF3A3	1	38393857	T	C	ips	True	FALSE	FALSE	TRUE	4
ENSG00000166965	15_91452836_T_C	1.17819795039157e-05	0.000170222799441993	0.00387807048174265	-0.416848280232238	0.0951364424347368	RCCD1	15	91452836	T	C	defendo	False	FALSE	FALSE	TRUE	43
ENSG00000048342	4_15503368_T_G	4.01850047190147e-07	0.000591036449563643	0.00645678549310155	-0.410093025066425	0.080916852867001	CC2D2A	4	15503368	T	G	ips	False	FALSE	FALSE	FALSE	8
ENSG00000198453	19_37490962_A_G	2.77952482385613e-06	0.0015669994499415	0.0143678389360869	0.480964502840281	0.102628229857991	ZNF568	19	37490962	A	G	ips	False	TRUE	TRUE	TRUE	48
ENSG00000198453	19_37490962_A_G	4.79928390990431e-07	0.00476284811918912	0.0476671928042729	0.533261455719648	0.105928416538669	ZNF568	19	37490962	A	G	defendo	False	TRUE	TRUE	TRUE	48
ENSG00000197153	6_27767825_G_T	8.20481361983993e-05	0.00435198968849408	0.0314644354946968	0.565922858221821	0.143695876705645	HIST1H3J	6	27767825	G	T	ips	True	FALSE	FALSE	FALSE	6
ENSG00000005812	13_77682508_A_G	0.000440954179406871	0.00935813780329717	0.060010084334464	0.499669681160874	0.142182817378597	FBXL3	13	77682508	A	G	mesendo	True	FALSE	FALSE	FALSE	0
ENSG00000125730	19_6602948_T_C	2.3249442677424e-05	0.00922342397124446	0.0596508184490478	-0.64033041232241	0.151337026989303	C3	19	6602948	T	C	mesendo	False	FALSE	FALSE	FALSE	4
ENSG00000123179	13_50344984_A_G	8.87093148079486e-07	0.00105270235324403	0.0103716637326701	0.334726185032029	0.0681007505285797	EBPL	13	50344984	A	G	ips	False	TRUE	TRUE	FALSE	11
ENSG00000170222	17_10652380_C_T	1.9882011414481e-05	0.00212964392722482	0.0182818055953751	-0.343195874796035	0.0804451109133636	ADPRM	17	10652380	C	T	ips	False	FALSE	FALSE	FALSE	47
ENSG00000176125	7_100492322_C_T	0.000245463750353397	0.0150364019087338	0.0753358555958503	-0.377371616150946	0.1029116666496	UFSP1	7	100492322	C	T	ips	False	FALSE	FALSE	FALSE	28
ENSG00000145675	5_67529191_G_A	0.000188869209055024	0.0184827975882827	0.0861021822904875	-0.35983390050634	0.0963808795578507	PIK3R1	5	67529191	G	A	ips	True	TRUE	TRUE	FALSE	0
ENSG00000138303	10_73865742_A_C	0.00226354559404063	0.00313460122003519	0.0352200367650114	-0.241580612787718	0.0791216677759386	ASCC1	10	73865742	A	C	defendo	False	FALSE	FALSE	FALSE	23
ENSG00000166451	16_81056441_T_G	7.12843408092609e-16	5.58498227996706e-09	2.35614852997344e-07	0.699734411247464	0.0867263864347053	CENPN	16	81056441	T	G	ips	False	TRUE	TRUE	TRUE	37
ENSG00000121691	11_34463875_T_C	7.60817766329854e-06	0.00484961032076315	0.0335185599189473	-0.598351113420553	0.133682162503919	CAT	11	34463875	T	C	ips	False	TRUE	TRUE	FALSE	25
ENSG00000186300	19_2852744_C_T	0.000284289516252696	0.0140124867916847	0.0769037398547188	-0.55013596393809	0.151585582099695	ZNF555	19	2852744	C	T	mesendo	False	FALSE	FALSE	FALSE	3
ENSG00000130713	9_133481695_G_A	0.000257738457315524	0.0157206611980732	0.07749139486906	0.139891223023128	0.0382797404175714	EXOSC2	9	133481695	G	A	ips	True	FALSE	FALSE	FALSE	0
ENSG00000214087	17_79634162_T_G	3.83570174347398e-33	4.72279176147002e-26	9.36434746776893e-23	-1.07065007939445	0.0892679963575123	ARL16	17	79634162	T	G	ips	False	TRUE	FALSE	TRUE	44
ENSG00000214087	17_79634162_T_G	8.6628332025165e-13	3.16191137763247e-09	2.98647925042471e-07	-0.828309118064578	0.115843592526321	ARL16	17	79634162	T	G	defendo	False	TRUE	FALSE	TRUE	44
ENSG00000122033	13_28080449_C_T	0.000208577795885549	0.00559515662197239	0.0535161610545328	0.276422386086606	0.0745396452092041	MTIF3	13	28080449	C	T	defendo	True	FALSE	FALSE	FALSE	5
ENSG00000033178	4_68511316_G_A	2.15694243469826e-12	3.55814461269557e-10	1.83248989524097e-08	0.608371763816223	0.0866140062630264	UBA6	4	68511316	G	A	ips	False	TRUE	TRUE	FALSE	40
ENSG00000140365	15_75636490_G_A	0.00143503597703072	0.00871847513717056	0.071736466387944	0.180543389286566	0.0566408892626108	COMMD4	15	75636490	G	A	defendo	False	TRUE	TRUE	TRUE	36
ENSG00000170892	19_54695163_T_C	3.79838487148518e-24	1.6735374362707e-16	3.23735472990974e-14	-0.951416568186993	0.0938589145186115	TSEN34	19	54695163	T	C	ips	False	FALSE	FALSE	TRUE	13
ENSG00000170892	19_54695163_T_C	1.57650928702231e-16	1.58543699905753e-14	2.77666291010021e-12	-0.969047930708972	0.117452349584067	TSEN34	19	54695163	T	C	mesendo	False	FALSE	FALSE	TRUE	13
ENSG00000111725	12_120043595_T_C	4.77564112190352e-05	0.00564931330353166	0.037683611738978	0.537536757039732	0.132191655847194	PRKAB1	12	120043595	T	C	ips	False	TRUE	TRUE	FALSE	3
ENSG00000198270	12_112322778_G_A	9.24684453504949e-05	0.00328675563275659	0.0254321024750375	0.627205261878275	0.160429041281074	TMEM116	12	112322778	G	A	ips	True	FALSE	FALSE	TRUE	44
ENSG00000106399	7_7673059_G_C	3.92645554818978e-07	0.0006519941067049	0.00699742006751385	-0.248480968719061	0.04898600311864	RPA3	7	7673059	G	C	ips	False	FALSE	FALSE	FALSE	1
ENSG00000145632	5_57701001_G_A	6.30054620403159e-06	0.00656006292759261	0.0593486989633577	0.450973535530854	0.0998602972952106	PLK2	5	57701001	G	A	defendo	True	FALSE	FALSE	FALSE	1
ENSG00000148218	9_116193990_C_T	4.85395566920972e-05	0.012420889240222	0.0663303306338445	0.44562759338534	0.109691597349882	ALAD	9	116193990	C	T	ips	True	TRUE	TRUE	FALSE	8
ENSG00000125629	2_118881001_G_A	2.05715246991373e-06	2.51838683906604e-05	0.000812461870945145	0.413241676588248	0.0870398949605817	INSIG2	2	118881001	G	A	defendo	False	FALSE	FALSE	FALSE	9
ENSG00000162909	1_223825142_A_G	0.000957904224618119	0.0112274649871002	0.0840656562599962	-0.230284018025828	0.0697279437642654	CAPN2	1	223825142	A	G	defendo	True	FALSE	FALSE	FALSE	3
ENSG00000109794	4_186982149_G_T	3.24410672918699e-06	0.00170073234752843	0.0186680180272423	0.774416319971741	0.166372026616699	FAM149A	4	186982149	G	T	mesendo	True	FALSE	FALSE	FALSE	0
ENSG00000043355	13_100637102_T_C	0.000255622259593505	0.0183240173583571	0.0904279035140304	0.247311230238383	0.0676349375296571	ZIC2	13	100637102	T	C	mesendo	False	FALSE	FALSE	FALSE	0
ENSG00000114988	2_97289422_C_T	0.000190786919288266	0.00944518974299908	0.0603228998746941	0.389546814959775	0.104410579762262	LMAN2L	2	97289422	C	T	mesendo	True	FALSE	FALSE	FALSE	10
ENSG00000148773	10_129928920_C_G	2.45634019862878e-05	0.00887602227498857	0.0525276824293333	0.354035290889579	0.0839189932074308	MKI67	10	129928920	C	G	ips	True	FALSE	FALSE	FALSE	1
ENSG00000241015	19_53941319_A_G	1.476651947419e-07	0.00045693577788862	0.00516246079672457	-0.67824960479975	0.129056496207084	TPM3P9	19	53941319	A	G	ips	False	TRUE	FALSE	FALSE	38
ENSG00000115657	2_220135208_C_T	9.92413542117207e-05	0.00657919051101042	0.0476573896327296	-0.662917618557428	0.170309046765298	ABCB6	2	220135208	C	T	mesendo	False	FALSE	FALSE	TRUE	18
ENSG00000010361	19_50314738_A_C	0.000170731614292722	0.0222945709077174	0.0979218888920058	-0.622886533488654	0.165714288333505	FUZ	19	50314738	A	C	ips	False	FALSE	FALSE	TRUE	9
ENSG00000067221	15_74248477_T_C	5.73405466819109e-06	0.00333358400209818	0.0256443356350403	-0.531366982900414	0.117145286891855	STOML1	15	74248477	T	C	ips	False	FALSE	FALSE	FALSE	2
ENSG00000113734	5_172473689_C_G	1.43921572038096e-07	7.00071187097193e-05	0.00102066217013268	-0.421241560611452	0.0800813449527534	BNIP1	5	172473689	C	G	ips	False	FALSE	FALSE	FALSE	37
ENSG00000178307	17_21072231_A_G	4.00577992505293e-05	0.00679222409255922	0.0434089157936365	-0.193461510626496	0.0471036357824378	TMEM11	17	21072231	A	G	ips	False	FALSE	FALSE	FALSE	9
ENSG00000125885	20_5915922_A_C	4.60103324212534e-14	1.93141588153092e-08	7.19175541595145e-07	1.37520515328814	0.182321047484419	MCM8	20	5915922	A	C	ips	False	FALSE	FALSE	FALSE	44
ENSG00000177042	11_658050_G_A	1.63987454466867e-13	1.84207878444606e-08	6.95708997953611e-07	-0.716597985380438	0.0971620053184172	TMEM80	11	658050	G	A	ips	False	FALSE	FALSE	TRUE	43
ENSG00000123066	12_116374675_C_G	4.67856890189134e-05	0.00130741621870195	0.0188770995372876	0.301274358255067	0.074002643076713	MED13L	12	116374675	C	G	defendo	True	FALSE	FALSE	FALSE	0
ENSG00000156502	10_71060610_A_G	4.61773202696858e-06	0.00226055265377749	0.0277364727053535	-0.547986986974234	0.119610066407269	SUPV3L1	10	71060610	A	G	defendo	False	FALSE	FALSE	FALSE	1
ENSG00000171806	1_169758564_A_G	2.68181136536286e-11	1.55207901557531e-06	3.56807066135767e-05	-0.892404733017533	0.133933135082689	METTL18	1	169758564	A	G	ips	False	FALSE	FALSE	TRUE	43
ENSG00000158604	7_44713844_G_A	0.000479308381166972	0.0205403240366958	0.092404621537889	-0.480031520926904	0.137463661427132	TMED4	7	44713844	G	A	ips	False	TRUE	FALSE	FALSE	1
ENSG00000092758	20_61465531_G_T	5.42163306801918e-06	0.000993992638975566	0.00987913661619711	-0.308800227280313	0.0679014024707793	COL9A3	20	61465531	G	T	ips	False	FALSE	FALSE	TRUE	38
ENSG00000196172	19_23982470_G_T	5.63984556062451e-05	0.00427723685075476	0.031065573522517	-0.827680984680619	0.205512786649534	ZNF681	19	23982470	G	T	ips	False	FALSE	FALSE	FALSE	1
ENSG00000006016	19_18735221_G_T	1.31650141322228e-05	0.00125221762655783	0.0182545221744446	-0.457437552313884	0.104980816326227	CRLF1	19	18735221	G	T	defendo	True	FALSE	FALSE	FALSE	6
ENSG00000064666	19_1059243_T_A	1.05372652356096e-07	3.65117143457689e-06	0.000164708953927104	-0.497204235209205	0.0935085493362908	CNN2	19	1059243	T	A	defendo	False	TRUE	FALSE	FALSE	2
ENSG00000186815	12_113726152_C_T	4.36236448746942e-07	0.000599524290163513	0.00652255829950205	0.960395287891246	0.190086018554964	TPCN1	12	113726152	C	T	ips	False	FALSE	FALSE	TRUE	30
ENSG00000093217	3_38354140_G_A	0.00227349098051165	0.0170977011542521	0.0870029499132106	0.329727826164898	0.108037902143464	XYLB	3	38354140	G	A	mesendo	True	FALSE	FALSE	FALSE	0
ENSG00000088035	1_63833436_C_G	1.92280739764482e-06	9.47791534345815e-05	0.00236151491898105	-0.641198099603651	0.134666652619366	ALG6	1	63833436	C	G	defendo	False	FALSE	FALSE	FALSE	4
ENSG00000130227	8_21867834_A_G	9.45678033432019e-06	0.000325164951186857	0.00498571320354955	-0.355025644202281	0.0801550652279442	XPO7	8	21867834	A	G	mesendo	False	FALSE	FALSE	TRUE	5
ENSG00000112304	6_24684819_A_T	4.97716527651502e-23	1.87603096739124e-15	2.9992785702106e-13	0.921601026296517	0.0932595015432584	ACOT13	6	24684819	A	T	ips	False	TRUE	FALSE	TRUE	20
ENSG00000100362	22_37212536_A_C	0.000106689770711715	0.0144702363142757	0.0734739364796525	-0.565711744767791	0.145995725177783	PVALB	22	37212536	A	C	ips	True	FALSE	FALSE	TRUE	1
ENSG00000185838	22_19840196_C_G	4.50862415746746e-06	0.00276679912780973	0.0223918650843265	0.364525685815303	0.0794789605955648	GNB1L	22	19840196	C	G	ips	False	FALSE	FALSE	TRUE	36
ENSG00000148343	9_131862781_G_A	7.00380859119476e-05	0.00362400739059886	0.0274224460460474	-0.413799364046313	0.104070194214897	FAM73B	9	131862781	G	A	ips	True	FALSE	FALSE	FALSE	31
ENSG00000185838	22_19840196_C_G	8.72255284134098e-05	0.00433004890454837	0.0363220342876926	0.421443948022779	0.107411811140733	GNB1L	22	19840196	C	G	mesendo	False	FALSE	FALSE	TRUE	36
ENSG00000136270	7_45137525_C_T	6.56002493153268e-07	0.00117282003984482	0.0113023891738498	0.279639818003956	0.0562208080288128	TBRG4	7	45137525	C	T	ips	False	FALSE	FALSE	FALSE	34
ENSG00000068097	17_58167485_A_G	4.3746222651525e-08	5.0614128587773e-05	0.000771981930005275	0.87353099081639	0.159548456902865	HEATR6	17	58167485	A	G	ips	False	FALSE	FALSE	TRUE	34
ENSG00000107521	10_100179274_C_T	0.00011732711782679	0.00550657803773032	0.0422569393959184	0.3332981534937	0.0865339796777793	HPS1	10	100179274	C	T	mesendo	False	FALSE	FALSE	FALSE	38
ENSG00000099284	10_71796616_G_A	3.7435272923849e-06	0.00267413095642657	0.0316958408684417	0.338676822188405	0.0732252681508423	H2AFY2	10	71796616	G	A	defendo	False	FALSE	FALSE	FALSE	3
ENSG00000136816	9_132579111_T_G	3.43770911040278e-05	0.00371032853157258	0.027761646192248	-0.344807124956176	0.0832395722566836	TOR1B	9	132579111	T	G	ips	False	FALSE	FALSE	FALSE	24
ENSG00000148200	9_127246812_T_C	0.000180632790047239	0.0132743849483449	0.0748866986827941	0.346882513495629	0.0926337271950708	NR6A1	9	127246812	T	C	mesendo	False	FALSE	FALSE	FALSE	0
ENSG00000070759	1_46033300_T_C	0.000821665209163771	0.00581638309612538	0.0439496457700339	-0.331864004150832	0.0992003510396997	TESK2	1	46033300	T	C	mesendo	True	FALSE	FALSE	FALSE	45
ENSG00000177058	5_54821908_T_A	0.000104682724743013	0.0125997207646544	0.0668881273423434	-0.300938443153369	0.0775719769145894	SLC38A9	5	54821908	T	A	ips	True	FALSE	FALSE	FALSE	7
ENSG00000186104	11_14963144_A_G	0.00279303189119183	0.0162392449322914	0.0841993866976043	0.454551396833127	0.15204200498786	CYP2R1	11	14963144	A	G	mesendo	False	FALSE	FALSE	FALSE	0
ENSG00000214517	11_73828157_A_T	0.000545669494124642	0.0101072432356225	0.0788014200855205	-0.537863910575312	0.155574563351632	PPME1	11	73828157	A	T	defendo	False	FALSE	FALSE	FALSE	0
ENSG00000136732	2_127401993_T_C	3.08370051147278e-06	0.00062610725147607	0.00677459712443449	0.324995366670443	0.0696642867817865	GYPC	2	127401993	T	C	ips	True	TRUE	TRUE	TRUE	2
ENSG00000171757	3_169529958_A_G	4.49733905716222e-06	0.00188798228394336	0.0165824569604564	-0.402670894649892	0.0877858905807967	LRRC34	3	169529958	A	G	ips	False	FALSE	FALSE	FALSE	24
ENSG00000159842	17_828023_G_A	0.000212720269798903	0.0116027613425419	0.0693440818884558	0.645384599787649	0.174267638909647	ABR	17	828023	G	A	mesendo	False	FALSE	FALSE	FALSE	1
ENSG00000117676	1_26862939_T_C	0.000434799650068289	0.00740468288513379	0.0521044871066651	-0.344860389067013	0.098027182635719	RPS6KA1	1	26862939	T	C	mesendo	False	FALSE	FALSE	FALSE	6
ENSG00000186532	17_1673405_G_A	5.86701967981435e-06	0.0022352225967682	0.0190203557713955	0.467907597319921	0.103265197610978	SMYD4	17	1673405	G	A	ips	False	FALSE	FALSE	FALSE	17
ENSG00000188603	16_28512532_C_T	0.000817271691520925	0.00197690254846843	0.020718299389835	0.436090788120119	0.130297784293472	CLN3	16	28512532	C	T	mesendo	False	FALSE	FALSE	FALSE	1
ENSG00000174915	11_470331_A_G	0.000280417786996755	0.00052532753439038	0.00943234826747426	-0.285130443239967	0.0784888923314171	PTDSS2	11	470331	A	G	defendo	False	FALSE	FALSE	FALSE	37
ENSG00000117525	1_95029388_C_T	0.000716663560703724	0.00818554063296699	0.0557571662663803	-0.322702690079207	0.0953860168493395	F3	1	95029388	C	T	mesendo	False	FALSE	FALSE	FALSE	3
ENSG00000133422	22_31377027_A_G	5.35886643338037e-06	0.00779954057070153	0.0480277092447767	0.287561551233774	0.0631972202860871	MORC2	22	31377027	A	G	ips	False	FALSE	FALSE	FALSE	24
ENSG00000134285	12_49377151_G_A	4.42914544500462e-05	0.00330231874381227	0.0255027644889066	-0.300181139818148	0.0735040539128053	FKBP11	12	49377151	G	A	ips	False	FALSE	FALSE	FALSE	41
ENSG00000134285	12_49377151_G_A	0.000197209999116243	0.00932048298131902	0.0599637814979302	-0.297256169126629	0.0798525369561643	FKBP11	12	49377151	G	A	mesendo	False	FALSE	FALSE	FALSE	41
ENSG00000156453	5_141133430_T_C	0.0031646637679418	0.0123577218755315	0.0718748315451673	0.260697440928384	0.0883338753374985	PCDH1	5	141133430	T	C	mesendo	True	FALSE	FALSE	FALSE	1
ENSG00000100429	22_50676459_A_G	6.96130590167196e-12	5.93789785986879e-06	0.000116283049886861	-0.681210298971089	0.0993242757048796	HDAC10	22	50676459	A	G	ips	False	FALSE	FALSE	FALSE	47
ENSG00000100429	22_50676459_A_G	4.56429430951152e-05	0.00118321110667717	0.0139595834444443	-0.465441686512175	0.114165992628574	HDAC10	22	50676459	A	G	mesendo	False	FALSE	FALSE	FALSE	47
ENSG00000171222	20_34589995_T_C	0.000363995565783942	0.000625719155063968	0.00867870534361901	-0.306843816534152	0.0860736220408643	SCAND1	20	34589995	T	C	mesendo	False	TRUE	TRUE	FALSE	48
ENSG00000171222	20_34589995_T_C	2.624636478591e-05	5.46068052023029e-06	0.000229231374727344	-0.384928395512472	0.0915666361425894	SCAND1	20	34589995	T	C	defendo	False	TRUE	TRUE	FALSE	48
ENSG00000178104	1_144896319_T_C	6.94696812231873e-06	0.000232521564512854	0.00376258419244766	-0.347056743762373	0.0772042382189608	PDE4DIP	1	144896319	T	C	mesendo	False	FALSE	FALSE	FALSE	24
ENSG00000116857	1_201103404_C_T	7.53243368056831e-06	0.00191878898723092	0.0247238058232303	0.35562384007073	0.0794147060145153	TMEM9	1	201103404	C	T	defendo	False	TRUE	FALSE	FALSE	33
ENSG00000079257	3_158352372_C_T	2.38256019472566e-07	6.48133215529265e-05	0.000955478056319917	0.437538823067171	0.0846842944020259	LXN	3	158352372	C	T	ips	False	FALSE	FALSE	TRUE	43
ENSG00000079257	3_158352372_C_T	0.000507751244514274	0.00620849900882934	0.0459003603754022	0.349077812663264	0.100406846364157	LXN	3	158352372	C	T	mesendo	False	FALSE	FALSE	TRUE	43
ENSG00000159658	1_47041028_C_T	0.000137550323948592	0.0135576869097625	0.0949285557279115	0.422453875466524	0.110806639145467	EFCAB14	1	47041028	C	T	defendo	True	FALSE	FALSE	FALSE	3
ENSG00000196655	11_118868750_G_C	5.36869365444572e-22	1.07614135979839e-15	1.85545405944436e-13	0.735565924791757	0.07629597246358	TRAPPC4	11	118868750	G	C	ips	False	FALSE	FALSE	TRUE	48
ENSG00000196655	11_118868750_G_C	1.1395152062072e-14	1.91735235297961e-10	1.46707187011425e-08	0.682977799119601	0.0884384715448131	TRAPPC4	11	118868750	G	C	mesendo	False	FALSE	FALSE	TRUE	48
ENSG00000056050	4_170664777_T_C	3.83411269209259e-15	7.36013986635087e-10	3.60337753970757e-08	-0.737916034038857	0.0938796317267084	C4orf27	4	170664777	T	C	ips	False	TRUE	TRUE	FALSE	13
ENSG00000188958	3_190942298_T_A	6.17498012472673e-05	0.00635069417072345	0.0466453290331424	0.758432048564785	0.189322968488904	UTS2B	3	190942298	T	A	mesendo	False	FALSE	FALSE	FALSE	0
ENSG00000128039	4_56217015_C_T	1.40879665133961e-13	1.3523521938844e-09	6.30927711550966e-08	0.85082313519381	0.115046096553626	SRD5A3	4	56217015	C	T	ips	False	FALSE	FALSE	TRUE	27
ENSG00000128039	4_56217015_C_T	3.0660809503939e-11	1.78009190091257e-08	9.34549506849407e-07	0.749806336716998	0.112865498869171	SRD5A3	4	56217015	C	T	mesendo	False	FALSE	FALSE	TRUE	27
ENSG00000128039	4_56217015_C_T	4.42076853896846e-08	2.71136622623718e-05	0.000859613426656981	0.631373103620935	0.115358025195212	SRD5A3	4	56217015	C	T	defendo	False	FALSE	FALSE	TRUE	27
ENSG00000204427	6_31591218_G_A	1.72246748268551e-15	1.6062582735089e-09	7.40031100281008e-08	-0.725149671282429	0.0911009116488226	ABHD16A	6	31591218	G	A	ips	False	FALSE	FALSE	FALSE	29
ENSG00000204427	6_31591218_G_A	3.60593029697539e-09	7.13000024438113e-05	0.00143714130353702	-0.552933495135529	0.0936964941118219	ABHD16A	6	31591218	G	A	mesendo	False	FALSE	FALSE	FALSE	29
ENSG00000204371	6_31847196_T_C	4.54054276827783e-09	6.79456234079454e-06	0.000131757969697585	-0.517061566262044	0.0881877342318265	EHMT2	6	31847196	T	C	ips	False	FALSE	FALSE	FALSE	47
ENSG00000117395	1_43642410_A_G	7.26917416955285e-06	0.00306744500946627	0.0240638074889306	-0.35624758001705	0.0794193758769236	EBNA1BP2	1	43642410	A	G	ips	True	FALSE	FALSE	FALSE	7
ENSG00000168268	3_52531681_G_A	9.34825197613796e-05	0.00910213782208487	0.0534351179672756	-0.303427392000442	0.0776642164774126	NT5DC2	3	52531681	G	A	ips	True	TRUE	FALSE	FALSE	16
ENSG00000164659	7_86617463_T_C	0.00235143617541738	0.00830857899849066	0.0561584208304735	0.600379260492716	0.19737427736944	KIAA1324L	7	86617463	T	C	mesendo	False	FALSE	FALSE	FALSE	0
ENSG00000131504	5_140871249_G_T	0.000756909686727242	0.00665614837261219	0.0597561573117591	-0.563953635634256	0.167440207282181	DIAPH1	5	140871249	G	T	defendo	True	FALSE	FALSE	FALSE	10
ENSG00000134183	1_110255489_C_A	0.000326917092106601	0.0119849064000342	0.0872863506735985	0.529988834512954	0.147506739354353	GNAT2	1	110255489	C	A	defendo	False	FALSE	FALSE	FALSE	1
ENSG00000161551	19_52357613_C_T	1.23995630057978e-06	0.00389013164521559	0.0288619259157635	-0.624057712210733	0.128694417488197	ZNF577	19	52357613	C	T	ips	False	FALSE	FALSE	FALSE	42
ENSG00000118507	6_131420459_A_G	5.24138117290052e-05	0.00636996812808945	0.0582210259765098	-0.455598154912355	0.112643722139756	AKAP7	6	131420459	A	G	defendo	True	FALSE	FALSE	FALSE	8
ENSG00000109184	4_52853286_C_A	0.000159361852808218	0.00443104190671975	0.0317179281774276	0.256757778785649	0.0679971484358068	DCUN1D4	4	52853286	C	A	ips	True	FALSE	FALSE	FALSE	16
ENSG00000171574	19_58989424_C_T	2.1771712385254e-07	2.35859734240819e-05	0.000400289747959877	-0.556114101732948	0.107284680698222	ZNF584	19	58989424	C	T	ips	False	FALSE	FALSE	FALSE	44
ENSG00000241549	6_26921492_G_A	5.29474221288675e-06	0.00387470433746455	0.0287873607418721	-0.758761545153743	0.166659794788033	GUSBP2	6	26921492	G	A	ips	False	FALSE	FALSE	FALSE	47
ENSG00000159713	16_67449831_A_G	0.00186936810666052	0.0103332081503847	0.0798083114569705	0.267110286149342	0.0858809864442309	TPPP3	16	67449831	A	G	defendo	True	FALSE	FALSE	FALSE	36
ENSG00000141564	17_78649836_T_A	6.57982092566893e-05	0.00562545024577853	0.0535256038164742	0.746737527349963	0.187105863796796	RPTOR	17	78649836	T	A	defendo	True	FALSE	FALSE	FALSE	1
ENSG00000111602	12_56825737_T_C	6.88788714174664e-09	1.74517728381032e-05	0.000310344038262228	-0.4470661044659	0.0771650383949124	TIMELESS	12	56825737	T	C	ips	False	FALSE	FALSE	TRUE	5
ENSG00000118900	16_4830068_G_C	4.17908663567052e-05	0.0146742193205663	0.0740356985389822	0.267422692321779	0.0652672483248802	UBN1	16	4830068	G	C	ips	True	FALSE	FALSE	FALSE	42
ENSG00000144182	2_99810055_C_T	2.60837197964887e-08	0.00028964848939056	0.00351800782347573	-0.382154277790165	0.0686602090104949	LIPT1	2	99810055	C	T	ips	False	FALSE	FALSE	FALSE	46
ENSG00000185019	20_3131880_A_G	2.16396586020231e-05	0.000542953936459166	0.00598925508269034	0.686186689079378	0.16155968496671	UBOX5	20	3131880	A	G	ips	False	FALSE	FALSE	FALSE	0
ENSG00000197930	14_53144890_A_G	2.18980438650464e-06	0.000590693182681038	0.00645678549310155	0.268520138711008	0.0567088105654198	ERO1L	14	53144890	A	G	ips	False	FALSE	FALSE	FALSE	2
ENSG00000080815	14_73742281_G_A	0.00023425257725328	0.015592781975869	0.0771159594952611	0.246793253177642	0.0670836444593993	PSEN1	14	73742281	G	A	ips	True	FALSE	FALSE	FALSE	36
ENSG00000172340	3_67365224_G_A	6.0876451296947e-05	0.00194712117431874	0.0249016305707951	-0.350232451399219	0.0873531063651126	SUCLG2	3	67365224	G	A	defendo	True	FALSE	FALSE	FALSE	1
ENSG00000151065	12_2113348_A_C	2.4906109667971e-07	0.000394923187086071	0.00455926263632033	0.376275878124044	0.0729442153827357	DCP1B	12	2113348	A	C	ips	False	FALSE	FALSE	FALSE	7
ENSG00000196152	9_130194536_G_C	5.5341912988714e-05	0.00875891119677344	0.0520026106201412	-0.35319224314118	0.0876007636031924	ZNF79	9	130194536	G	C	ips	False	TRUE	TRUE	TRUE	48
ENSG00000103528	16_19298801_G_A	0.00213582243666259	0.0106113507987273	0.0809593951758498	0.263003006382238	0.0856501634186219	SYT17	16	19298801	G	A	defendo	False	FALSE	FALSE	FALSE	5
ENSG00000103111	16_77125714_A_C	0.000344596435337834	0.0142244425615824	0.077796123841935	0.348045189102976	0.0972400014174786	MON1B	16	77125714	A	C	mesendo	False	TRUE	FALSE	FALSE	1
ENSG00000092439	15_51073972_T_C	0.00010757954345449	0.00891439689473916	0.0526055313785135	0.355890882432808	0.0918943054504312	TRPM7	15	51073972	T	C	ips	False	FALSE	FALSE	FALSE	22
ENSG00000002822	7_1758672_T_C	0.000258320835800421	0.00599908117918906	0.0557334545008291	0.31568786389233	0.0863983078439125	MAD1L1	7	1758672	T	C	defendo	True	FALSE	FALSE	FALSE	3
ENSG00000165480	13_21678894_A_G	0.000153554883997723	0.0115537081096266	0.0691914108226549	0.307229878711484	0.0811650425692558	SKA3	13	21678894	A	G	mesendo	True	TRUE	FALSE	FALSE	3
ENSG00000141965	19_4778593_C_T	1.2889294053993e-07	0.000103656453363172	0.00144485010282362	-0.427136350168204	0.0808907071168976	FEM1A	19	4778593	C	T	ips	False	FALSE	FALSE	FALSE	3
ENSG00000011028	17_60802596_G_C	0.000247360627913856	0.0174053215423916	0.0825134648578757	0.298298431016956	0.081391620066036	MRC2	17	60802596	G	C	ips	False	FALSE	FALSE	FALSE	8
ENSG00000151366	11_77685935_C_T	0.000768130070912769	0.0150066629760984	0.0804606446612004	-0.372600816183588	0.110760231675539	NDUFC2	11	77685935	C	T	mesendo	False	FALSE	FALSE	FALSE	35
ENSG00000180822	6_3264671_T_C	6.92467967109312e-05	0.0142252536855333	0.0726018554657307	0.301168980440925	0.0756922982217547	PSMG4	6	3264671	T	C	ips	False	TRUE	FALSE	FALSE	42
ENSG00000180822	6_3264671_T_C	2.05731113248898e-07	1.18626375643737e-07	5.2522808822299e-06	0.458877637935877	0.0883462238104008	PSMG4	6	3264671	T	C	mesendo	False	TRUE	FALSE	FALSE	42
ENSG00000173264	11_64089874_C_T	0.000123366365767462	0.00640424910682062	0.041587561503565	0.306977445029209	0.0799558215365516	GPR137	11	64089874	C	T	ips	True	FALSE	FALSE	FALSE	35
ENSG00000066557	1_70654078_C_T	0.000313483671665897	0.0201156742378456	0.0909874531955068	-0.265232295375882	0.0735960096530746	LRRC40	1	70654078	C	T	ips	False	FALSE	FALSE	TRUE	5
ENSG00000168172	8_42705702_T_C	0.00162864807516893	0.0140431344492228	0.0972016863510271	0.282546153449399	0.089676503240389	HOOK3	8	42705702	T	C	defendo	True	FALSE	FALSE	FALSE	0
ENSG00000178127	18_9116080_T_C	8.15494652347718e-06	0.00308949415674534	0.0242128315146456	0.452745368898508	0.101487948199447	NDUFV2	18	9116080	T	C	ips	False	FALSE	FALSE	FALSE	4
ENSG00000103051	16_70510157_C_T	5.75705452655812e-06	0.0110657510814437	0.060947671626882	-0.550607664769119	0.121409703940316	COG4	16	70510157	C	T	ips	False	FALSE	FALSE	TRUE	3
ENSG00000237651	2_61381018_C_T	1.4552221793905e-18	2.95215480240914e-12	2.34141200752812e-10	0.785721129592663	0.0893568172209684	C2orf74	2	61381018	C	T	ips	False	FALSE	FALSE	FALSE	45
ENSG00000145365	4_113275780_T_C	0.000265254762875455	0.0177627748872184	0.083707700210079	-0.430028958015947	0.117911026420775	TIFA	4	113275780	T	C	ips	True	FALSE	FALSE	FALSE	2
ENSG00000174891	3_157755577_T_C	3.05072264175085e-06	0.00403592666359921	0.0297764909351384	-0.34836185380334	0.0746376400868051	RSRC1	3	157755577	T	C	ips	True	FALSE	FALSE	FALSE	4
ENSG00000185684	12_132563254_G_A	0.000117517004466145	0.0143809495135796	0.0732080472482753	0.573408428886616	0.148888957819643	EP400NL	12	132563254	G	A	ips	False	TRUE	FALSE	FALSE	36
ENSG00000101181	20_60776275_A_G	1.12042269231221e-08	1.94754102385342e-05	0.00033882089089175	0.471078056881322	0.0824801313095462	MTG2	20	60776275	A	G	ips	False	FALSE	FALSE	FALSE	31
ENSG00000105341	19_41885151_C_T	0.000371312543288942	0.0167017057014095	0.0805745201672331	0.185391745908963	0.0520810723145688	ATP5SL	19	41885151	C	T	ips	False	FALSE	FALSE	FALSE	26
ENSG00000167601	19_41825158_A_G	1.20429853572338e-06	0.00267020668759094	0.0218104368187763	-0.354925886200245	0.0731062972248749	AXL	19	41825158	A	G	ips	False	FALSE	FALSE	FALSE	15
ENSG00000116157	1_53048482_T_C	8.59961701239778e-07	0.000272239272642717	0.00333207282157757	0.382181877798414	0.0776596195797177	GPX7	1	53048482	T	C	ips	False	FALSE	FALSE	FALSE	30
ENSG00000184497	13_114545955_G_T	0.000118852892171663	0.0183065814520314	0.085566716945808	0.434762173926311	0.112969834633927	TMEM255B	13	114545955	G	T	ips	False	FALSE	FALSE	FALSE	6
ENSG00000164134	4_140287773_A_T	1.574719766066e-05	0.00415745616671037	0.0303904167141315	0.444176461601262	0.10286700169921	NAA15	4	140287773	A	T	ips	False	FALSE	FALSE	FALSE	6
ENSG00000141510	17_7557060_G_A	0.000677773276210727	0.0195855585286586	0.0953401423705806	-0.74623751221104	0.219583935737124	TP53	17	7557060	G	A	mesendo	False	TRUE	FALSE	FALSE	17
ENSG00000163938	3_52717229_T_A	7.50218786458579e-06	0.000667281321155732	0.00712592952402677	0.229898407210095	0.0513289904492125	GNL3	3	52717229	T	A	ips	False	TRUE	FALSE	TRUE	49
ENSG00000150977	12_124016464_C_T	9.90826362526729e-06	0.00289086504972862	0.0230652317884242	-0.547397204904374	0.123868901034806	RILPL2	12	124016464	C	T	ips	False	FALSE	FALSE	FALSE	48
ENSG00000170801	4_8209383_A_G	3.49795539729625e-05	0.00965479888456349	0.0558527409941211	-0.487103389807127	0.117704419280581	HTRA3	4	8209383	A	G	ips	True	FALSE	FALSE	FALSE	0
ENSG00000051009	11_6203685_C_A	0.000169795247137031	0.00394445464972433	0.0417321373754242	0.295294350318738	0.0785320982761523	FAM160A2	11	6203685	C	A	defendo	True	FALSE	FALSE	FALSE	2
ENSG00000104880	19_7475514_G_A	0.000659692337323656	0.00464526707424109	0.046849207780225	0.336481797572802	0.0987965484250682	ARHGEF18	19	7475514	G	A	defendo	True	TRUE	TRUE	FALSE	3
ENSG00000126870	7_158674521_C_G	8.90922909396422e-08	0.000243739442113156	0.00303953683951063	-0.492393016821166	0.0920761285094639	WDR60	7	158674521	C	G	ips	False	TRUE	TRUE	FALSE	35
ENSG00000124782	6_7253731_G_T	4.56157164972827e-05	0.0158084588195041	0.0778274329852425	-0.315059379041773	0.0772767959312439	RREB1	6	7253731	G	T	ips	True	FALSE	FALSE	FALSE	6
ENSG00000142698	1_34678365_C_T	0.0018385723395306	0.00838811286037135	0.0704948031093216	0.242676384654962	0.0779022245972227	C1orf94	1	34678365	C	T	defendo	False	FALSE	FALSE	FALSE	0
ENSG00000129566	14_20795805_C_G	0.000414765071751202	0.00560555672265886	0.0535228881013384	0.530418784914317	0.150238728816875	TEP1	14	20795805	C	G	defendo	True	FALSE	FALSE	FALSE	16
ENSG00000143337	1_179861079_C_T	5.85678319741329e-08	2.05161557178982e-05	0.000353734052356269	-0.380092121865186	0.0700873596254405	TOR1AIP1	1	179861079	C	T	ips	False	TRUE	FALSE	TRUE	9
ENSG00000175787	9_97033328_A_C	4.60622101654935e-05	0.000250275368334176	0.00311614308575543	0.506785827564669	0.124372004528591	ZNF169	9	97033328	A	C	ips	True	FALSE	FALSE	FALSE	20
ENSG00000257267	18_32782208_T_C	1.38850923915365e-05	0.00165134102357224	0.0149852520367582	0.309496828862398	0.0712195816509893	ZNF271	18	32782208	T	C	ips	False	TRUE	TRUE	FALSE	7
ENSG00000170802	2_48530981_A_G	0.000162461279458831	0.00884476197417046	0.0524286591396064	0.449180321095757	0.119107910345495	FOXN2	2	48530981	A	G	ips	True	FALSE	FALSE	FALSE	45
ENSG00000101361	20_2638579_T_C	4.13268068599827e-06	0.00381834604628232	0.0284624559277544	-0.32442022549782	0.070455747068312	NOP56	20	2638579	T	C	ips	False	FALSE	FALSE	FALSE	14
ENSG00000198860	1_184034791_A_G	0.000404441675019421	0.00947684280786192	0.0755760611551092	-0.321428653183276	0.0908717412596824	TSEN15	1	184034791	A	G	defendo	True	FALSE	FALSE	FALSE	1
ENSG00000141013	16_90026512_T_C	4.58540241933743e-05	0.00633836846970895	0.0579942410624944	0.416932837409193	0.102294419230257	GAS8	16	90026512	T	C	defendo	False	FALSE	FALSE	FALSE	25
ENSG00000196126	6_32597313_T_C	9.59591076502057e-39	1.89081088811827e-15	2.9992785702106e-13	-2.06873779523827	0.158906763408025	HLA-DRB1	6	32597313	T	C	ips	False	TRUE	TRUE	FALSE	49
ENSG00000196126	6_32597313_T_C	2.25622712271792e-34	1.66701720101957e-17	4.86589799880798e-15	-2.02536360380064	0.165659567158082	HLA-DRB1	6	32597313	T	C	mesendo	False	TRUE	TRUE	FALSE	49
ENSG00000088205	2_118494178_C_A	1.77950288857669e-05	0.00615226032302648	0.0403596245153494	-0.282876071226928	0.0659246448935473	DDX18	2	118494178	C	A	ips	False	FALSE	FALSE	FALSE	4
ENSG00000140988	16_2010478_C_G	1.83786626755481e-11	8.13310180855615e-09	4.42053557916691e-07	0.566009937669846	0.0842482838832593	RPS2	16	2010478	C	G	mesendo	False	TRUE	FALSE	FALSE	38
ENSG00000140988	16_2010478_C_G	1.4694321439196e-14	3.99601007007715e-12	6.96793790462627e-10	0.550747495256516	0.0716171056377403	RPS2	16	2010478	C	G	defendo	False	TRUE	FALSE	FALSE	38
ENSG00000158483	11_71527895_C_T	3.50458264584375e-07	0.000104310379055178	0.0014514142486303	-0.325490073827353	0.0638958844482038	FAM86C1	11	71527895	C	T	ips	False	TRUE	TRUE	TRUE	29
ENSG00000159593	16_66743902_G_A	0.000177492933607135	0.0137207737984871	0.0708477566656575	-0.331953339956764	0.0885428956848686	NAE1	16	66743902	G	A	ips	False	FALSE	FALSE	TRUE	22
ENSG00000163902	3_128321226_A_G	7.03469105966778e-06	0.00298584817011623	0.0235870007948607	0.235378597253009	0.0523920897599946	RPN1	3	128321226	A	G	ips	False	FALSE	FALSE	FALSE	26
ENSG00000112294	6_24397110_T_G	0.000175289456858533	0.0227641964943723	0.0993542064425694	0.436518078076225	0.116336566670807	ALDH5A1	6	24397110	T	G	ips	True	FALSE	FALSE	FALSE	0
ENSG00000239672	17_49239518_G_A	4.62761854462234e-07	2.33127795242643e-05	0.000763124380608607	-0.28156700610792	0.0558538134387555	NME1	17	49239518	G	A	defendo	False	FALSE	FALSE	FALSE	41
ENSG00000151287	13_103421240_A_T	0.000155334870401028	0.00835008185663973	0.0561979562318697	0.388424811652576	0.102693179545549	TEX30	13	103421240	A	T	mesendo	False	TRUE	FALSE	FALSE	3
ENSG00000172638	11_65739549_T_G	0.000173525301811446	0.0122777684918148	0.088777506955114	0.281790043432732	0.0750492589209469	EFEMP2	11	65739549	T	G	defendo	False	TRUE	FALSE	TRUE	29
ENSG00000147862	9_14498799_T_C	0.000245399352997209	0.00699589401946642	0.0498511037744133	0.676904264313666	0.184592767342152	NFIB	9	14498799	T	C	mesendo	False	FALSE	FALSE	FALSE	0
ENSG00000205085	7_128375372_C_T	1.72931397247276e-05	0.00795639485243157	0.048529767657904	0.579332974013055	0.134814868636116	FAM71F2	7	128375372	C	T	ips	True	FALSE	FALSE	FALSE	10
ENSG00000138095	2_44100849_T_C	7.51084313594281e-06	0.00460325396580406	0.032510518356898	-0.522391944175228	0.116639889966351	LRPPRC	2	44100849	T	C	ips	False	TRUE	TRUE	FALSE	0
ENSG00000086062	9_33113322_C_T	3.44473127493179e-08	2.59513565987513e-06	8.24698241328924e-05	0.797850335874247	0.144611856044821	B4GALT1	9	33113322	C	T	mesendo	False	TRUE	FALSE	FALSE	5
ENSG00000170469	5_138738096_A_T	0.000694521451612542	0.00851090840173011	0.0510391617455248	-0.226092437301939	0.0666598619403827	SPATA24	5	138738096	A	T	ips	False	FALSE	FALSE	FALSE	36
ENSG00000226479	2_120997857_A_T	0.000238795851673987	0.0193426815592208	0.0886254245226788	0.460540848827018	0.12535182572381	TMEM185B	2	120997857	A	T	ips	True	FALSE	FALSE	FALSE	0
ENSG00000164219	5_114541887_T_G	4.69730832951938e-05	0.00342551164229174	0.0261234675243499	0.26475433141439	0.0650470307567689	PGGT1B	5	114541887	T	G	ips	True	FALSE	FALSE	FALSE	19
ENSG00000151657	10_7828752_T_C	2.1819334406536e-05	0.0118219014364948	0.0863071507898269	-0.358014012640388	0.0843296522916404	KIN	10	7828752	T	C	defendo	True	FALSE	FALSE	FALSE	22
ENSG00000121310	1_53263125_C_G	0.000317916094227197	0.0129911547300003	0.0681805664755889	-0.465167533393281	0.129204369952702	ECHDC2	1	53263125	C	G	ips	True	FALSE	FALSE	FALSE	0
ENSG00000108264	17_35831705_G_A	0.000670100242686958	0.0140837950798767	0.0772413068767199	-0.318927633512202	0.093760081349088	TADA2A	17	35831705	G	A	mesendo	False	FALSE	FALSE	TRUE	39
ENSG00000205838	5_34754725_A_G	3.25609443289773e-05	5.87139665476421e-05	0.0012177117826617	0.442389570262933	0.106477413013996	TTC23L	5	34754725	A	G	mesendo	True	FALSE	FALSE	FALSE	0
ENSG00000151388	5_33704608_G_A	1.77805298602615e-05	0.0128181922955491	0.0676404543634904	-0.408502538381097	0.095198044912167	ADAMTS12	5	33704608	G	A	ips	False	FALSE	FALSE	FALSE	0
ENSG00000020922	11_94169708_C_T	0.000371515587492892	0.0195005609653369	0.0949850534237288	0.279198936131758	0.078436968287225	MRE11A	11	94169708	C	T	mesendo	False	FALSE	FALSE	FALSE	47
ENSG00000114738	3_50599511_A_G	0.000257627080082661	0.0110289602044609	0.0827844326557376	0.499679383618344	0.13672778200719	MAPKAPK3	3	50599511	A	G	defendo	False	FALSE	FALSE	FALSE	3
ENSG00000102898	16_67843538_T_A	9.65287938835332e-06	0.000351360500555164	0.00416548460490501	-0.423026071385081	0.0956032941568474	NUTF2	16	67843538	T	A	ips	False	FALSE	FALSE	FALSE	30
ENSG00000175390	11_8010307_T_G	1.39595805198818e-07	1.58444339527763e-05	0.000400229243829563	-0.438304821911309	0.0832364566890186	EIF3F	11	8010307	T	G	mesendo	False	TRUE	FALSE	FALSE	33
ENSG00000175390	11_8010307_T_G	5.36154235088988e-07	4.83679598310935e-05	0.00134944581126147	-0.284198562809355	0.056693429637656	EIF3F	11	8010307	T	G	defendo	False	TRUE	FALSE	FALSE	33
ENSG00000114115	3_139224563_A_G	5.70859917876946e-05	0.00869920543204463	0.0716429250977082	0.516462602437366	0.128328251099898	RBP1	3	139224563	A	G	defendo	True	TRUE	TRUE	FALSE	4
ENSG00000197837	12_14955899_A_G	0.000841161274249011	0.0137711366304554	0.0762835378432381	0.344540095379899	0.103190241772007	HIST4H4	12	14955899	A	G	mesendo	True	FALSE	FALSE	FALSE	7
ENSG00000198865	5_42847580_C_A	0.000352192575792269	0.0212866780288076	0.0999775796358548	-0.490103287457753	0.13714798590741	CCDC152	5	42847580	C	A	mesendo	False	FALSE	FALSE	FALSE	8
ENSG00000158560	7_95420784_A_G	1.24321333666965e-07	0.00018707339102295	0.00239309006333322	0.943034103514565	0.178367611138713	DYNC1I1	7	95420784	A	G	ips	True	FALSE	FALSE	FALSE	0
ENSG00000005436	2_75923413_T_C	2.89373532841444e-07	0.000119150996966653	0.00163214158852822	0.416051543992912	0.0810978769679634	GCFC2	2	75923413	T	C	ips	False	FALSE	FALSE	FALSE	47
ENSG00000145220	4_4286718_T_A	1.07922797445693e-05	0.000491692219386589	0.00902602520179984	0.216519665392367	0.0492016499531222	LYAR	4	4286718	T	A	defendo	False	FALSE	FALSE	FALSE	12
ENSG00000159063	11_77867049_G_C	4.0618138027479e-12	9.69717461706966e-07	2.38112068630675e-05	0.353723106056664	0.0510053929208258	ALG8	11	77867049	G	C	ips	False	FALSE	FALSE	TRUE	49
ENSG00000104518	8_144646352_C_T	1.12329459996714e-08	1.14265202113363e-05	0.000211742939327626	0.533931233987767	0.0934921010026304	GSDMD	8	144646352	C	T	ips	False	FALSE	FALSE	TRUE	40
ENSG00000166938	15_66552066_G_C	2.4955563897741e-08	8.72126921486242e-05	0.0012351803674714	1.21170658988422	0.217401811349274	DIS3L	15	66552066	G	C	ips	False	FALSE	FALSE	FALSE	9
ENSG00000146856	7_134691599_A_T	3.71311788504803e-06	0.000906138390512718	0.00919023235894559	-0.524721965839147	0.113408617304276	AGBL3	7	134691599	A	T	ips	False	FALSE	FALSE	FALSE	32
ENSG00000166938	15_66552066_G_C	4.20352402813868e-12	1.53212901897008e-09	9.5832204149198e-08	1.36952419558018	0.197617856435744	DIS3L	15	66552066	G	C	mesendo	False	FALSE	FALSE	FALSE	9
ENSG00000104518	8_144646352_C_T	5.51316784901374e-08	0.000121710892167284	0.00291186527501964	0.65989978896752	0.121441007865901	GSDMD	8	144646352	C	T	defendo	False	FALSE	FALSE	TRUE	40
ENSG00000172059	2_10213353_G_A	0.000339904220584631	0.0124455216573125	0.0721739263406861	0.560200398954697	0.156357373507998	KLF11	2	10213353	G	A	mesendo	False	TRUE	TRUE	FALSE	3
ENSG00000256018	6_26198845_G_C	4.54002563524286e-06	6.1044374038248e-05	0.00125285584729838	0.374501410525319	0.0816798291778995	HIST1H3G	6	26198845	G	C	mesendo	False	FALSE	FALSE	FALSE	5
ENSG00000176022	1_1226221_A_G	0.000708389163917456	0.00440110009915705	0.0367042303410359	-0.391442707392911	0.115595598303945	B3GALT6	1	1226221	A	G	mesendo	False	FALSE	FALSE	FALSE	41
ENSG00000160193	21_44238289_T_C	1.20306867526861e-14	5.72884998689208e-09	2.39140186467224e-07	-0.808464673748646	0.104781576869237	WDR4	21	44238289	T	C	ips	False	TRUE	FALSE	FALSE	7
ENSG00000159685	3_126363655_A_C	0.000187333773980424	0.00193954981270852	0.024839835853697	0.43330936423013	0.115997320912723	CHCHD6	3	126363655	A	C	defendo	False	FALSE	FALSE	TRUE	9
ENSG00000164117	4_175227273_C_T	2.13765109854939e-05	0.00298531190478382	0.0340536187566877	-0.609301445809458	0.143364855004621	FBXO8	4	175227273	C	T	defendo	True	FALSE	FALSE	FALSE	1
ENSG00000175906	17_41440633_A_G	0.000120913049310281	0.00170654025858448	0.0187057157929441	0.367102856397896	0.0954935770523151	ARL4D	17	41440633	A	G	mesendo	True	FALSE	FALSE	FALSE	48
ENSG00000101596	18_2836795_G_A	0.000282298834447521	0.0115988499613618	0.0853660652654261	-0.421530270895278	0.116091290199942	SMCHD1	18	2836795	G	A	defendo	True	FALSE	FALSE	FALSE	0
ENSG00000112033	6_35401134_G_C	7.49450365004982e-11	8.53534285747163e-10	5.7006666697126e-08	-0.765516042483657	0.117583351053672	PPARD	6	35401134	G	C	mesendo	False	TRUE	TRUE	FALSE	21
ENSG00000137103	9_35825413_C_T	5.75153096736841e-06	0.000956556800578994	0.00960334180535401	0.372275556901972	0.082083576187926	TMEM8B	9	35825413	C	T	ips	True	FALSE	FALSE	TRUE	31
ENSG00000074603	15_65772135_T_C	0.000549938534929415	0.0224929419976495	0.0985068717101611	-0.502052757668708	0.145304638972689	DPP8	15	65772135	T	C	ips	True	FALSE	FALSE	FALSE	15
ENSG00000064651	5_127390739_T_G	0.00116492796337291	0.00283352932548454	0.0270682667099396	0.286225472985705	0.0881417591810236	SLC12A2	5	127390739	T	G	mesendo	False	FALSE	FALSE	FALSE	6
ENSG00000096384	6_44210736_T_C	7.89882585084138e-05	0.0183761406557711	0.0906283796528512	-0.177030607657521	0.0448468357584524	HSP90AB1	6	44210736	T	C	mesendo	False	TRUE	TRUE	FALSE	0
ENSG00000129055	3_134303936_C_G	2.4742622630205e-09	1.40518795263369e-06	3.27343779145858e-05	-0.402406969888134	0.0674823203330304	ANAPC13	3	134303936	C	G	ips	False	FALSE	FALSE	TRUE	43
ENSG00000114120	3_140623404_C_G	0.000195110725732645	0.0114586860464922	0.0625902834669665	-0.40094875797401	0.107629615301513	SLC25A36	3	140623404	C	G	ips	True	FALSE	FALSE	FALSE	0
ENSG00000012048	17_41311469_T_G	3.64123826410222e-07	0.000140865604887284	0.00188721757407849	0.496993422845528	0.0977022510482668	BRCA1	17	41311469	T	G	ips	True	FALSE	FALSE	TRUE	50
ENSG00000121413	19_58604997_C_T	3.97468240407941e-05	0.0133020558695687	0.0692719763836066	-0.45711695274081	0.1112491875287	ZSCAN18	19	58604997	C	T	ips	False	FALSE	FALSE	FALSE	22
ENSG00000107960	10_105623955_C_T	0.000387161992689185	0.0132789120395822	0.0938392372969306	-0.293775522217491	0.0827843661943451	OBFC1	10	105623955	C	T	defendo	False	FALSE	FALSE	FALSE	7
ENSG00000105696	19_18654587_G_T	0.000123131347108664	0.0153599238382516	0.0763777902379202	0.49143531187872	0.127984396799681	TMEM59L	19	18654587	G	T	ips	True	FALSE	FALSE	FALSE	20
ENSG00000104979	19_13884312_A_G	0.000495110186654699	0.000505041955111001	0.00921408279195126	-0.297170439828052	0.0853107484912912	C19orf53	19	13884312	A	G	defendo	False	FALSE	FALSE	TRUE	24
ENSG00000181467	3_152953424_T_G	0.000163597094709234	0.00205262600618191	0.0259218757230926	-0.368384144934804	0.0977284661714616	RAP2B	3	152953424	T	G	defendo	False	TRUE	FALSE	FALSE	1
ENSG00000006007	16_19497948_T_C	1.10894335812082e-06	3.42414585053525e-05	0.00103493253913608	-0.475088270415556	0.0975290236527145	GDE1	16	19497948	T	C	defendo	False	TRUE	TRUE	TRUE	12
ENSG00000155363	1_113196896_G_A	1.59314997353456e-07	3.71806515852998e-05	0.000837212368959902	-0.655291168146248	0.125020842427176	MOV10	1	113196896	G	A	mesendo	False	TRUE	TRUE	TRUE	44
ENSG00000116793	1_114173410_A_G	0.000299837235607309	0.0127688706349237	0.0675054435163218	0.431470594725694	0.119341082812164	PHTF1	1	114173410	A	G	ips	False	FALSE	FALSE	FALSE	10
ENSG00000136098	13_52783120_G_A	8.59439809646927e-06	0.000927442772416397	0.0116948266202742	0.41228025485586	0.0926510840156809	NEK3	13	52783120	G	A	mesendo	False	TRUE	FALSE	FALSE	47
ENSG00000138767	4_78626271_T_G	2.25300392784791e-13	4.7965225880363e-09	2.05633316489991e-07	-1.21480736039298	0.165666351462068	CNOT6L	4	78626271	T	G	ips	False	FALSE	FALSE	FALSE	32
ENSG00000139291	12_72121298_T_C	0.000417047127182731	0.00535561329004614	0.0518263544719831	0.410600723213119	0.11634864674274	TMEM19	12	72121298	T	C	defendo	True	FALSE	FALSE	FALSE	0
ENSG00000105810	7_92237426_G_A	0.00030141664092352	0.0137000356040442	0.0761776633760382	0.285887017781311	0.0791036894623737	CDK6	7	92237426	G	A	mesendo	False	TRUE	TRUE	FALSE	29
ENSG00000101193	20_61589365_T_C	0.000103502097873671	0.0172408819300862	0.0822253901481286	0.282080281661648	0.0726593074241019	GID8	20	61589365	T	C	ips	False	FALSE	FALSE	FALSE	6
ENSG00000197345	11_68730729_A_G	1.50635916234674e-06	0.0011255922183048	0.0109833954748397	-0.282519990746825	0.0587312000717549	MRPL21	11	68730729	A	G	ips	False	FALSE	FALSE	TRUE	47
ENSG00000105771	19_44268006_T_C	2.24578744598038e-06	0.00352493472255627	0.0267530624110859	0.434440157873105	0.0918488476977601	SMG9	19	44268006	T	C	ips	False	FALSE	FALSE	FALSE	22
ENSG00000064102	12_26984680_C_A	0.000596430117561662	0.0190859538527589	0.0934659366782388	-0.292208896398342	0.085111883624729	ASUN	12	26984680	C	A	mesendo	False	FALSE	FALSE	FALSE	1
ENSG00000164307	5_96174186_A_G	4.73054594095976e-06	0.00483742211415134	0.0389940574124694	-0.470641737228943	0.102841129129825	ERAP1	5	96174186	A	G	mesendo	False	FALSE	FALSE	FALSE	32
ENSG00000092098	14_24617238_C_T	8.2037282521213e-05	0.0104268668914253	0.0586923570186072	0.38266554541363	0.0971634507400391	RNF31	14	24617238	C	T	ips	True	FALSE	FALSE	FALSE	28
ENSG00000174840	3_57506684_A_G	0.00018357435056242	0.00666238112872438	0.0427922104540067	0.333055225177259	0.0890376825479677	PDE12	3	57506684	A	G	ips	True	FALSE	FALSE	FALSE	6
ENSG00000083844	19_57787357_A_G	7.03885274928694e-05	0.0165669313630809	0.0801681448343993	0.384544322616374	0.0967414730737498	ZNF264	19	57787357	A	G	ips	False	FALSE	FALSE	FALSE	13
ENSG00000152291	2_85535570_C_G	0.000236825488327129	0.0171622960359342	0.0821469786610315	0.247302526036858	0.0672730439121013	TGOLN2	2	85535570	C	G	ips	False	FALSE	FALSE	FALSE	19
ENSG00000243449	4_2103096_C_T	0.000228393086413436	0.00274437252783144	0.0264186711764754	0.263647988147106	0.0715395685621373	C4orf48	4	2103096	C	T	mesendo	False	FALSE	FALSE	FALSE	1
ENSG00000142556	19_52560569_T_C	0.000588196981840895	0.00910835832097964	0.0591300306986204	-0.401931721949167	0.116942623268013	ZNF614	19	52560569	T	C	mesendo	False	FALSE	FALSE	FALSE	27
ENSG00000165629	10_7793035_A_C	0.000102111607135853	0.00824630366042716	0.0498498897842955	-0.287456733337034	0.073981558480587	ATP5C1	10	7793035	A	C	ips	False	FALSE	FALSE	FALSE	18
ENSG00000145782	5_115215510_G_A	0.000548514318465846	0.0212873358570509	0.0947441332024817	0.379605667880893	0.109843649235269	ATG12	5	115215510	G	A	ips	False	FALSE	FALSE	FALSE	1
ENSG00000108641	17_19203032_A_G	0.000292105786586356	0.00477295130219497	0.0331772261603638	0.381209038843155	0.105242344450859	B9D1	17	19203032	A	G	ips	False	FALSE	FALSE	FALSE	35
ENSG00000170113	15_23102155_T_C	0.000703677374477826	0.00969970992836702	0.0766976026005145	0.402168881785525	0.118698933525911	NIPA1	15	23102155	T	C	defendo	True	FALSE	FALSE	FALSE	17
ENSG00000153914	5_65350481_C_T	0.000204833155061604	0.00185568151507739	0.0243857093006602	0.505110594927339	0.136039140421519	SREK1	5	65350481	C	T	defendo	False	FALSE	FALSE	FALSE	1
ENSG00000164244	5_126963377_G_A	0.000858015728926276	0.00629749108789109	0.0577367470174766	-0.470627804497952	0.141186900303124	PRRC1	5	126963377	G	A	defendo	True	FALSE	FALSE	FALSE	0
ENSG00000090020	1_27530146_T_C	4.14399375492191e-05	0.00889967766014993	0.0525577758970022	-0.189288571231278	0.0461758139079261	SLC9A1	1	27530146	T	C	ips	True	FALSE	FALSE	FALSE	7
ENSG00000176887	2_5830506_G_A	7.83165793596729e-07	0.000210556665625456	0.00353067563423052	-0.458094483337737	0.092740756664136	SOX11	2	5830506	G	A	mesendo	False	FALSE	FALSE	FALSE	1
ENSG00000145022	3_49391240_C_T	0.000208328481250752	0.0135965705627592	0.0704817476862108	0.297229217346735	0.0801438379155016	TCTA	3	49391240	C	T	ips	True	FALSE	FALSE	FALSE	42
ENSG00000159086	21_34213590_C_T	0.000255540922982781	0.0108505717319999	0.0601383769546553	0.238883600980526	0.0653286824174922	PAXBP1	21	34213590	C	T	ips	True	FALSE	FALSE	FALSE	18
ENSG00000272047	6_158624945_G_A	6.45833633505922e-06	0.00332290711458845	0.0256285359481134	-0.317226047577855	0.0703258833922628	GTF2H5	6	158624945	G	A	ips	False	FALSE	FALSE	FALSE	19
ENSG00000112096	6_160070931_A_C	3.12876514514493e-09	4.52736731772857e-06	9.16006127322472e-05	-0.717830345062924	0.121159026683103	SOD2	6	160070931	A	C	ips	False	FALSE	FALSE	TRUE	12
ENSG00000112096	6_160070931_A_C	0.000114519270660315	0.0014708985548324	0.0166559831688543	-0.444969286793046	0.115349594388634	SOD2	6	160070931	A	C	mesendo	False	FALSE	FALSE	TRUE	12
ENSG00000003147	7_8299751_A_G	9.44349218556362e-05	0.0212599576325279	0.0947279991845986	-0.506771320202961	0.129792841712098	ICA1	7	8299751	A	G	ips	False	FALSE	FALSE	TRUE	1
ENSG00000164162	4_145933347_T_C	0.000913688369958502	0.014888907918306	0.0748738231872587	-0.378146234415229	0.11404243974171	ANAPC10	4	145933347	T	C	ips	False	FALSE	FALSE	FALSE	0
ENSG00000109625	4_8599467_G_C	7.45880100429572e-09	7.23129060662803e-06	0.00013988484715876	-0.460065541514258	0.0795926193219103	CPZ	4	8599467	G	C	ips	False	FALSE	FALSE	FALSE	2
ENSG00000119471	9_115140276_G_A	1.9958899043409e-08	0.000666707394071582	0.00712592952402677	-0.456877425382138	0.0814056225198582	HSDL2	9	115140276	G	A	ips	False	FALSE	FALSE	FALSE	17
ENSG00000107951	10_30688427_C_T	0.00032559957472324	0.019818976839065	0.09582532692684	0.208415582272046	0.0579893475707812	MTPAP	10	30688427	C	T	mesendo	False	FALSE	FALSE	FALSE	2
ENSG00000114857	3_42656578_T_G	4.08295902832127e-06	0.00135875948644707	0.012828392271208	-0.477154699560768	0.103569107445052	NKTR	3	42656578	T	G	ips	False	FALSE	FALSE	FALSE	29
ENSG00000112763	6_26378681_T_C	1.30157293623117e-05	0.000387777554367861	0.00756154873935374	0.335187841809798	0.0768807582918004	BTN2A1	6	26378681	T	C	defendo	True	FALSE	FALSE	FALSE	43
ENSG00000125648	19_6398037_T_C	3.81742953932784e-05	0.0100024563262528	0.057114073013539	0.285333425440078	0.0692849377237277	SLC25A23	19	6398037	T	C	ips	True	FALSE	FALSE	FALSE	44
ENSG00000159217	17_47114033_T_C	6.86793037004498e-05	0.00440283293845399	0.0448562787178652	-0.311800241930108	0.0783257246279749	IGF2BP1	17	47114033	T	C	defendo	False	FALSE	FALSE	FALSE	4
ENSG00000088179	2_120519332_C_G	0.00236628774477246	0.0117797775377597	0.0699078100752107	0.276142708941308	0.0908383430471154	PTPN4	2	120519332	C	G	mesendo	True	FALSE	FALSE	TRUE	27
ENSG00000182108	16_11118141_T_C	7.9813052955041e-05	0.018781889931136	0.0873043827141041	0.467966351017303	0.118623829607574	DEXI	16	11118141	T	C	ips	False	FALSE	FALSE	FALSE	1
ENSG00000116691	1_12094046_G_A	1.62198620301773e-05	0.00261033496055361	0.0255874422275993	0.396696806980917	0.0920103927078734	MIIP	1	12094046	G	A	mesendo	False	FALSE	FALSE	FALSE	17
ENSG00000183386	1_38461821_C_T	5.69236755484977e-06	0.00115272649423252	0.0111358105113509	-0.239680606665445	0.0528221138157387	FHL3	1	38461821	C	T	ips	False	TRUE	TRUE	TRUE	36
ENSG00000137269	6_53658211_C_T	0.000317842879984592	0.00394438455520898	0.0339738558221523	0.412983667290372	0.114707934596357	LRRC1	6	53658211	C	T	mesendo	True	TRUE	TRUE	FALSE	9
ENSG00000142494	17_19427601_C_A	2.52269224263971e-05	0.0022142445744225	0.0224869388209649	-0.415294427782678	0.0985801330873375	SLC47A1	17	19427601	C	A	mesendo	False	FALSE	FALSE	FALSE	21
ENSG00000142494	17_19427601_C_A	4.12883552985223e-08	0.000915038693313511	0.0145561205874496	-0.466844846063654	0.0851091181207638	SLC47A1	17	19427601	C	A	defendo	False	FALSE	FALSE	FALSE	21
ENSG00000137413	6_42027128_A_C	6.61439116838682e-09	4.3725023838381e-06	8.91495525883312e-05	0.904243919928463	0.155892486841239	TAF8	6	42027128	A	C	ips	False	FALSE	FALSE	FALSE	1
ENSG00000153721	6_154825116_C_T	2.88325416001156e-05	0.00737002047323364	0.0460623177137816	0.46643129181045	0.111519827485729	CNKSR3	6	154825116	C	T	ips	False	FALSE	FALSE	FALSE	0
ENSG00000169174	1_55481832_G_C	2.69807096968497e-06	0.000227365492720496	0.00369461762527261	0.54224122876444	0.115553387706592	PCSK9	1	55481832	G	C	mesendo	False	TRUE	TRUE	FALSE	0
ENSG00000126775	14_55965724_G_A	1.16794815113295e-05	0.00466138017770043	0.0327170995821699	0.388538522540547	0.0886368670716485	ATG14	14	55965724	G	A	ips	True	FALSE	FALSE	FALSE	5
ENSG00000068793	15_22918379_G_C	1.82534947622954e-09	1.82360948502067e-06	4.1206282941797e-05	0.462002450037094	0.0768386357784855	CYFIP1	15	22918379	G	C	ips	False	FALSE	FALSE	TRUE	6
ENSG00000136161	13_48987032_A_G	0.00234478221356096	0.0123152933963884	0.0718140505432599	0.463354685108684	0.152284840169799	RCBTB2	13	48987032	A	G	mesendo	False	FALSE	FALSE	FALSE	1
ENSG00000114978	2_74366032_A_C	4.22749640415049e-05	0.00655341372157589	0.0475580944174488	0.609730838394538	0.148908011489691	MOB1A	2	74366032	A	C	mesendo	False	FALSE	FALSE	FALSE	48
ENSG00000173137	8_145627795_T_C	1.68378021044765e-05	0.00100185769047553	0.0155020617200617	-0.390756163345654	0.0908067622965157	ADCK5	8	145627795	T	C	defendo	False	FALSE	FALSE	FALSE	47
ENSG00000140319	15_40328575_G_C	1.27740383561252e-24	9.78810202174184e-21	5.17542408591719e-18	-1.43927633764151	0.1405184874396	SRP14	15	40328575	G	C	ips	False	TRUE	TRUE	FALSE	28
ENSG00000164211	5_110839250_C_T	9.84053776507475e-05	0.00940645838346907	0.0547756758955582	0.207810471973485	0.0533601188261746	STARD4	5	110839250	C	T	ips	False	FALSE	FALSE	FALSE	8
ENSG00000176894	12_133195812_C_T	6.58452917117659e-06	0.00570507944069549	0.0379598209346065	-0.315548936365829	0.0700178208244545	PXMP2	12	133195812	C	T	ips	False	FALSE	FALSE	FALSE	35
ENSG00000204713	6_28913922_C_T	0.000132581452765671	0.00906706780566318	0.053288700006157	-0.231171344321806	0.0604905110877093	TRIM27	6	28913922	C	T	ips	False	FALSE	FALSE	FALSE	47
ENSG00000139514	13_30187701_C_T	3.81700829025865e-05	0.00749628106567011	0.0525613164801564	-0.342845712339291	0.083249612541707	SLC7A1	13	30187701	C	T	mesendo	False	TRUE	FALSE	FALSE	3
ENSG00000156170	8_95821289_C_A	7.05613202392843e-06	0.000322019725245519	0.00386969961191423	-0.346973858066985	0.0772428242021009	NDUFAF6	8	95821289	C	A	ips	False	FALSE	FALSE	FALSE	11
ENSG00000130714	9_134439661_G_A	5.09528940470716e-06	0.000118200969633695	0.00219330718408585	1.07015011992983	0.234639563139804	POMT1	9	134439661	G	A	mesendo	False	FALSE	FALSE	FALSE	4
ENSG00000225119	10_38802239_G_A	0.000477910445912781	0.0184629235714959	0.0908879353339761	0.471647426158108	0.135032595549038	LINC00999	10	38802239	G	A	mesendo	False	FALSE	FALSE	FALSE	15
ENSG00000175832	17_41723617_C_T	0.000102488735331541	0.000327312919343545	0.00659377381885488	0.399187190832046	0.102760853709893	ETV4	17	41723617	C	T	defendo	False	FALSE	FALSE	FALSE	15
ENSG00000169609	15_83641784_A_T	1.3239853616645e-05	0.00684404974621565	0.0610078817291532	0.403850342682466	0.0927090909733596	C15orf40	15	83641784	A	T	defendo	False	FALSE	FALSE	FALSE	23
ENSG00000158321	7_70144841_T_C	1.47172604235886e-05	0.00792407242674517	0.0484169220611876	-0.278385776504918	0.0642496211056054	AUTS2	7	70144841	T	C	ips	True	FALSE	FALSE	FALSE	0
ENSG00000213366	1_110118301_T_G	0.000365242357687105	0.00262228025680234	0.0256089784285248	0.40985830478704	0.114999441024824	GSTM2	1	110118301	T	G	mesendo	False	FALSE	FALSE	TRUE	34
ENSG00000172469	6_96033762_T_G	9.81009851486306e-07	0.000252362090283046	0.00312739585564448	-0.439119102932085	0.0897001688530439	MANEA	6	96033762	T	G	ips	False	TRUE	TRUE	TRUE	22
ENSG00000172469	6_96033762_T_G	1.07543465037408e-08	8.03587390076985e-06	0.000222998251077527	-0.57745248336921	0.100981804326005	MANEA	6	96033762	T	G	mesendo	False	TRUE	TRUE	TRUE	22
ENSG00000151148	12_109898075_T_C	1.83215236762907e-11	4.75614471860866e-07	1.31894820736706e-05	0.901141511438023	0.134122199837712	UBE3B	12	109898075	T	C	ips	False	FALSE	FALSE	FALSE	6
ENSG00000185928	16_29926471_T_C	0.000126404355927554	0.0021147463544595	0.0217636054457774	0.592690549957998	0.154613819268354	PAGR1	16	29926471	T	C	mesendo	True	FALSE	FALSE	FALSE	19
ENSG00000078269	6_158515111_C_T	2.01276083886932e-05	0.00713526213160875	0.0504515063668407	0.390588778144438	0.091612872220839	SYNJ2	6	158515111	C	T	mesendo	False	FALSE	FALSE	FALSE	16
ENSG00000251595	4_319553_A_G	0.000237249041905445	0.00300389528386657	0.0341749201928001	-0.382294376285122	0.10400742015326	ABCA11P	4	319553	A	G	defendo	True	FALSE	FALSE	FALSE	7
ENSG00000133739	8_85952208_G_A	0.00149964834377626	0.0148501055183028	0.080206612782418	0.262555313662801	0.0827010580284001	LRRCC1	8	85952208	G	A	mesendo	False	TRUE	TRUE	TRUE	34
ENSG00000023572	1_193018534_T_C	6.74523987358216e-05	0.00118776431870967	0.0113910426886529	0.288286671495903	0.0723411824133133	GLRX2	1	193018534	T	C	ips	False	FALSE	FALSE	FALSE	7
ENSG00000133028	17_10700325_T_C	0.000901804787822285	0.0162172262125533	0.0793473220785802	0.132456291795495	0.0399025451457912	SCO1	17	10700325	T	C	ips	False	FALSE	FALSE	FALSE	47
ENSG00000131127	4_343527_G_C	1.00645031934669e-13	1.91727168939467e-08	7.17276352248365e-07	1.06444300119435	0.143069279696357	ZNF141	4	343527	G	C	ips	False	FALSE	FALSE	FALSE	3
ENSG00000078808	1_1112982_C_T	0.000292379023506634	0.00907047811438316	0.053288700006157	-0.259894211767974	0.0717551247867524	SDF4	1	1112982	C	T	ips	False	TRUE	FALSE	FALSE	6
ENSG00000135622	2_74956805_C_T	0.000286449759606501	0.00547810560784877	0.0526770814012412	-0.599565801380856	0.165294612962982	SEMA4F	2	74956805	C	T	defendo	True	TRUE	FALSE	FALSE	36
ENSG00000106133	7_72392946_T_C	1.89887646076308e-06	2.12368322484737e-05	0.000521400433610899	-0.434175232973743	0.0911386323822096	NSUN5P2	7	72392946	T	C	mesendo	False	FALSE	FALSE	FALSE	48
ENSG00000136717	2_127863029_C_T	6.04663200683889e-15	1.61420006479522e-09	7.40031100281008e-08	-0.666987370251922	0.0854786397721747	BIN1	2	127863029	C	T	ips	False	FALSE	FALSE	TRUE	12
ENSG00000161267	3_197268831_C_T	7.31225832325159e-06	0.00268034241694139	0.0316980597762226	0.879801404959506	0.196191961921517	BDH1	3	197268831	C	T	defendo	False	TRUE	TRUE	FALSE	1
ENSG00000074590	12_106608400_T_A	0.000116549503267334	5.97709789526826e-05	0.00123314370397411	0.420413257240924	0.109105505914588	NUAK1	12	106608400	T	A	mesendo	True	FALSE	FALSE	FALSE	0
ENSG00000106803	9_102027586_C_T	0.00098550990182394	0.00842491714537128	0.0564125666372719	-0.248379117588592	0.0753890545082067	SEC61B	9	102027586	C	T	mesendo	False	FALSE	FALSE	FALSE	1
ENSG00000171735	1_7351434_C_T	5.9742178180393e-06	0.0155246491845085	0.0768794794644176	0.388015530223272	0.085705730665778	CAMTA1	1	7351434	C	T	ips	False	FALSE	FALSE	FALSE	0
ENSG00000187456	17_34221702_G_T	0.000327692728290316	0.000272837287044999	0.00580731207340329	-0.478307687973916	0.133145694185212	RDM1	17	34221702	G	T	defendo	False	FALSE	FALSE	FALSE	23
ENSG00000187990	6_26271241_G_A	0.000366768198899654	0.00734325528246487	0.0642082615377408	0.586269677781449	0.164548047474693	HIST1H2BG	6	26271241	G	A	defendo	False	FALSE	FALSE	FALSE	1
ENSG00000164953	8_94898598_C_T	0.000349776661653706	0.018738010201642	0.0871641304662368	0.442206702564689	0.123682513532979	TMEM67	8	94898598	C	T	ips	False	FALSE	FALSE	FALSE	0
ENSG00000100290	22_43534794_T_C	0.000385465836288943	0.00564928811515296	0.0536940782202124	0.29311572454993	0.0825715389852591	BIK	22	43534794	T	C	defendo	True	FALSE	FALSE	FALSE	8
ENSG00000225697	3_48599131_C_T	0.000559563023107452	0.0156119364007865	0.0771472502204446	-0.374916221500941	0.108655831833969	SLC26A6	3	48599131	C	T	ips	True	FALSE	FALSE	FALSE	0
ENSG00000205937	16_2368142_A_T	5.18594892161552e-05	0.000935011796660231	0.0147445080510555	-0.382757307309016	0.0945760565150504	RNPS1	16	2368142	A	T	defendo	True	FALSE	FALSE	FALSE	4
ENSG00000198369	2_65684395_T_A	0.000398951454838298	0.00464899195360146	0.046849207780225	0.245435621976425	0.069316893017494	SPRED2	2	65684395	T	A	defendo	False	FALSE	FALSE	FALSE	8
ENSG00000166455	16_81060761_T_C	0.000138294323501938	0.0100731831126319	0.0572705343814457	-0.434498775993862	0.114005793152164	C16orf46	16	81060761	T	C	ips	True	FALSE	FALSE	FALSE	37
ENSG00000124787	6_4960734_G_A	8.149001262983e-05	0.0144125729242473	0.0733219686333408	0.212571606241495	0.0539525231086202	RPP40	6	4960734	G	A	ips	True	FALSE	FALSE	FALSE	3
ENSG00000164933	8_104452199_G_A	2.47205233827359e-05	0.00454577154571957	0.0322481285699088	0.280339972421563	0.0664732326368677	SLC25A32	8	104452199	G	A	ips	True	TRUE	TRUE	FALSE	21
ENSG00000100883	14_35412246_G_A	9.61300844318564e-06	0.00450107196489749	0.0321007867804005	-0.23990426272262	0.0542070785635911	SRP54	14	35412246	G	A	ips	True	FALSE	FALSE	FALSE	35
ENSG00000119403	9_123677980_C_A	0.0029495156872005	0.00883526452943871	0.0578816114314489	0.560230917856942	0.188442703776971	PHF19	9	123677980	C	A	mesendo	True	FALSE	FALSE	TRUE	14
ENSG00000113163	5_74668589_C_T	0.000144945946651764	0.00612730831149402	0.05651936282	0.599422429309514	0.15776049554463	COL4A3BP	5	74668589	C	T	defendo	True	FALSE	FALSE	FALSE	0
ENSG00000136273	7_47980967_T_C	3.19004080058274e-06	0.00243503181108136	0.0203291747100372	0.275079531937009	0.0590528985881335	HUS1	7	47980967	T	C	ips	True	FALSE	FALSE	FALSE	24
ENSG00000103653	15_75088962_G_T	5.86961946275147e-05	0.00180074375508764	0.0159800938267343	-0.256189724321957	0.0637606360702619	CSK	15	75088962	G	T	ips	True	FALSE	FALSE	FALSE	39
ENSG00000197943	16_81949697_A_T	0.000153913359110702	0.0102209239912682	0.0638795364457067	-0.314210884242564	0.0830220274650138	PLCG2	16	81949697	A	T	mesendo	False	FALSE	FALSE	FALSE	0
ENSG00000137822	15_43798308_T_G	9.52344041877003e-07	0.000107735656828464	0.00149122630555591	-0.556220572667059	0.113485720872238	TUBGCP4	15	43798308	T	G	ips	False	FALSE	FALSE	FALSE	46
ENSG00000008311	7_121856717_A_G	0.00115486022724376	0.0113461926924776	0.0844663850822193	-0.205259921785306	0.0631607774977302	AASS	7	121856717	A	G	defendo	True	FALSE	FALSE	FALSE	8
ENSG00000131238	1_40586438_A_G	2.41370271240228e-07	4.30386417085586e-05	0.000949964978957609	-0.291070077202071	0.0563622143751483	PPT1	1	40586438	A	G	mesendo	False	FALSE	FALSE	FALSE	23
ENSG00000253304	1_29429004_C_T	0.00015198369810288	0.00901148349053751	0.0732828693270068	0.294273038588798	0.077689583559778	TMEM200B	1	29429004	C	T	defendo	True	FALSE	FALSE	FALSE	11
ENSG00000137312	6_30745804_A_C	2.07753884411077e-05	0.0066197379638013	0.0426156194036022	0.241797927712774	0.0568082129905219	FLOT1	6	30745804	A	C	ips	True	FALSE	FALSE	FALSE	11
ENSG00000188529	1_24364016_T_C	6.44108558652062e-07	9.26420899718883e-06	0.000255287173413124	-0.338666156862891	0.068039411746364	SRSF10	1	24364016	T	C	mesendo	False	FALSE	FALSE	TRUE	49
ENSG00000244038	1_20936176_C_T	4.06710391182987e-06	0.00474515719695691	0.0330709793818459	0.275875788337893	0.0598698726539084	DDOST	1	20936176	C	T	ips	False	TRUE	FALSE	TRUE	22
ENSG00000162688	1_100224135_C_T	0.000991634392338071	0.0153986026381342	0.0814766983293566	0.281654313421441	0.0855340920013402	AGL	1	100224135	C	T	mesendo	True	FALSE	FALSE	FALSE	6
ENSG00000129158	11_17818550_G_A	2.53978117015024e-05	0.000260948850778655	0.00560972908183082	-0.314436680723443	0.0746661404594328	SERGEF	11	17818550	G	A	defendo	True	FALSE	FALSE	FALSE	0
ENSG00000214435	10_104612335_T_A	3.68454984092845e-08	8.42606864272178e-05	0.00120195695701338	-0.56183041261268	0.102051887860097	AS3MT	10	104612335	T	A	ips	False	FALSE	FALSE	FALSE	49
ENSG00000214435	10_104612335_T_A	1.65137593175424e-08	4.85254306101905e-08	2.31777960820415e-06	-0.56584057362107	0.100236672333578	AS3MT	10	104612335	T	A	mesendo	False	FALSE	FALSE	FALSE	49
ENSG00000214435	10_104612335_T_A	8.67710034454032e-05	0.0132882702381824	0.0938392372969306	-0.374033742201056	0.0952980011835448	AS3MT	10	104612335	T	A	defendo	False	FALSE	FALSE	FALSE	49
ENSG00000103356	16_23528123_T_C	5.94525059242711e-07	3.97562957806096e-05	0.000625624994377223	0.371111175312715	0.0743264827400937	EARS2	16	23528123	T	C	ips	True	FALSE	FALSE	TRUE	42
ENSG00000182175	15_93731304_C_T	0.000252292244731871	0.0106630968325858	0.0658596415360905	-0.415760087737705	0.113598079980998	RGMA	15	93731304	C	T	mesendo	False	FALSE	FALSE	FALSE	0
ENSG00000155463	14_23202477_G_A	4.29608536634592e-05	0.00273778533495751	0.0321041858354476	-0.276325256195567	0.0675454874302475	OXA1L	14	23202477	G	A	defendo	False	FALSE	FALSE	TRUE	15
ENSG00000065485	3_122686440_A_G	6.90314414481041e-05	0.0103848525097406	0.079959799719079	0.315289610310737	0.0792264659321398	PDIA5	3	122686440	A	G	defendo	True	FALSE	FALSE	FALSE	0
ENSG00000196204	7_5014734_C_G	5.64744149263383e-07	0.00576772047466078	0.0383123324191484	-0.50253044653496	0.100447841563776	RNF216P1	7	5014734	C	G	ips	False	TRUE	TRUE	FALSE	39
ENSG00000196704	17_66233803_C_T	2.75997240847302e-05	0.00216593505379632	0.0267943429929884	-0.400904514253051	0.0956260908218148	AMZ2	17	66233803	C	T	defendo	False	FALSE	FALSE	FALSE	23
ENSG00000100490	14_50856927_A_G	1.52159297402111e-05	0.00211462586775611	0.0181903616619527	-0.30625945864376	0.0708026106988772	CDKL1	14	50856927	A	G	ips	False	FALSE	FALSE	FALSE	11
ENSG00000145050	3_51389976_G_T	0.000134778325988785	0.0122021604231154	0.0653903601540056	-0.264592941785054	0.0693094492510893	MANF	3	51389976	G	T	ips	False	FALSE	FALSE	FALSE	36
ENSG00000145050	3_51389976_G_T	0.000149361763269641	0.005807721495138	0.054657507059586	-0.370562945239499	0.0977189917267317	MANF	3	51389976	G	T	defendo	False	FALSE	FALSE	FALSE	36
ENSG00000137055	9_26878374_G_C	0.000107870807890148	0.0062622243971786	0.0574715251873776	0.475067544750799	0.122687687498047	PLAA	9	26878374	G	C	defendo	True	FALSE	FALSE	FALSE	24
ENSG00000204316	17_73983039_T_C	1.05655992824071e-06	1.77741015489934e-05	0.000627098230296382	-0.829015552104256	0.169852368081889	MRPL38	17	73983039	T	C	defendo	False	FALSE	FALSE	FALSE	19
ENSG00000144791	3_45535975_C_T	0.000243601375832952	0.000431424244563057	0.00631988179594721	0.593852380296509	0.161861385474269	LIMD1	3	45535975	C	T	mesendo	True	FALSE	FALSE	FALSE	35
ENSG00000184613	12_45259522_A_G	1.53603209388223e-08	1.799547514104e-05	0.000450235202421068	-0.569180794325035	0.100606601951755	NELL2	12	45259522	A	G	mesendo	False	FALSE	FALSE	FALSE	2
ENSG00000196396	20_49143114_A_C	9.01496798445386e-05	0.00521334833680311	0.0408418538612471	-0.400816803934541	0.102361986472357	PTPN1	20	49143114	A	C	mesendo	False	FALSE	FALSE	FALSE	3
ENSG00000117222	1_204959275_C_T	0.000184933993994637	0.00939043921300887	0.0752177815407361	0.649751568320501	0.173788227146165	RBBP5	1	204959275	C	T	defendo	False	FALSE	FALSE	FALSE	1
ENSG00000106459	7_129400275_G_A	9.89030912596396e-09	4.07354377142654e-05	0.000637240166316743	0.505204390645276	0.0881283277423924	NRF1	7	129400275	G	A	ips	False	FALSE	FALSE	FALSE	12
ENSG00000165233	9_95876788_T_G	8.19094856282249e-07	0.000345158856849304	0.00411246771611776	0.387595402057955	0.0786076073808456	C9orf89	9	95876788	T	G	ips	False	FALSE	FALSE	FALSE	20
ENSG00000167695	17_632686_G_A	3.34088711452755e-06	0.000930384777249866	0.00936429513234181	0.376986836560679	0.08109570308347	FAM57A	17	632686	G	A	ips	False	FALSE	FALSE	FALSE	18
ENSG00000118898	16_4835231_G_A	0.00013149256235071	0.00519648536604017	0.05088382652327	0.565335217596905	0.147852386959351	PPL	16	4835231	G	A	defendo	True	FALSE	FALSE	FALSE	4
ENSG00000213214	7_143866595_T_A	5.2095056124392e-11	1.03045487587444e-12	2.18281154481196e-10	-0.847292619179971	0.129065589252947	ARHGEF35	7	143866595	T	A	defendo	False	FALSE	FALSE	TRUE	37
ENSG00000102900	16_56894519_G_C	4.82804153381139e-05	0.00580796829746707	0.0439281791669802	0.315272297143107	0.0775806826661767	NUP93	16	56894519	G	C	mesendo	True	FALSE	FALSE	FALSE	2
ENSG00000160404	9_130497293_G_T	5.32129341938519e-08	2.39204608166275e-05	0.000402798040431872	-0.545402938551539	0.100253722675508	TOR2A	9	130497293	G	T	ips	True	FALSE	FALSE	FALSE	2
ENSG00000067182	12_6403457_C_G	0.000234356818679728	0.0206680233644251	0.0926637401033202	-0.22881390348859	0.0621983942266605	TNFRSF1A	12	6403457	C	G	ips	True	FALSE	FALSE	FALSE	2
ENSG00000198682	10_89384190_C_A	3.0749911765423e-05	0.00851382389784402	0.0510391617455248	0.374496593356095	0.0898538710942381	PAPSS2	10	89384190	C	A	ips	True	FALSE	FALSE	FALSE	2
ENSG00000145779	5_118538580_T_A	9.03526302845722e-05	0.00703579405305624	0.0499997987534184	-0.458130440406127	0.117015154171961	TNFAIP8	5	118538580	T	A	mesendo	True	FALSE	FALSE	FALSE	0
ENSG00000099624	19_1233052_A_C	0.000121599674106928	0.00225112780204918	0.0276582584956046	-0.299125982822118	0.0778390424197796	ATP5D	19	1233052	A	C	defendo	False	FALSE	FALSE	TRUE	14
ENSG00000198740	17_47411103_A_G	2.68993273700788e-05	0.00213759243606698	0.0183084944064617	0.211709695731676	0.0504281598624915	ZNF652	17	47411103	A	G	ips	True	FALSE	FALSE	TRUE	12
ENSG00000170502	4_88373852_C_T	0.00560473404513534	0.0137116393575781	0.0761776633760382	0.341621629890905	0.123326792213884	NUDT9	4	88373852	C	T	mesendo	True	FALSE	FALSE	FALSE	3
ENSG00000165476	10_65392260_C_T	8.48083763800506e-07	2.08039662189103e-05	0.000700944874269138	0.565453228936357	0.114836991239097	REEP3	10	65392260	C	T	defendo	False	TRUE	FALSE	FALSE	31
ENSG00000166228	10_72646785_T_A	4.16284332594013e-05	0.00638912747477666	0.0415696685669862	-0.209417497290165	0.0510992407193075	PCBD1	10	72646785	T	A	ips	False	FALSE	FALSE	FALSE	0
ENSG00000165617	14_59079971_T_C	6.27857701769493e-06	0.00215479866161339	0.0220547762344297	-0.277471173405071	0.0614311306856494	DACT1	14	59079971	T	C	mesendo	False	FALSE	FALSE	FALSE	0
ENSG00000127511	19_17056728_C_T	0.000129795731295567	2.27484298752016e-05	0.000752803977529344	0.460152578046637	0.120243300666074	SIN3B	19	17056728	C	T	defendo	True	FALSE	FALSE	FALSE	3
ENSG00000152413	5_78735837_T_A	0.000464965233626159	0.0100197566294569	0.0785923690939704	-0.298936171027388	0.0854062380280229	HOMER1	5	78735837	T	A	defendo	True	FALSE	FALSE	FALSE	0
ENSG00000174173	3_101218403_A_G	0.000341152975123394	0.0123729317759884	0.0890395824134236	-0.434491061561856	0.12130310058172	TRMT10C	3	101218403	A	G	defendo	True	FALSE	FALSE	FALSE	7
ENSG00000112759	6_44180578_T_C	0.000506409457288288	0.00487866459648254	0.0391452617026851	-0.22965826109067	0.0660441775596522	SLC29A1	6	44180578	T	C	mesendo	False	FALSE	FALSE	FALSE	0
ENSG00000135778	1_233089728_C_T	1.12153852910162e-10	8.53851893299084e-06	0.000163576502820416	-0.873745343763254	0.135473026000135	NTPCR	1	233089728	C	T	ips	False	TRUE	TRUE	TRUE	20
ENSG00000135778	1_233089728_C_T	2.82376562065903e-08	0.000230737999833299	0.00374170494778579	-0.761597388538598	0.137174664160048	NTPCR	1	233089728	C	T	mesendo	False	TRUE	TRUE	TRUE	20
ENSG00000135778	1_233089728_C_T	2.47634410170847e-05	0.00584342561065034	0.054849343606022	-0.620139547393835	0.147058962451353	NTPCR	1	233089728	C	T	defendo	False	TRUE	TRUE	TRUE	20
ENSG00000183474	5_68759660_A_C	6.65106000260921e-10	7.14474562762757e-10	4.90591372060759e-08	-0.71197052332237	0.115314310214047	GTF2H2C	5	68759660	A	C	mesendo	False	FALSE	FALSE	FALSE	11
ENSG00000164327	5_38870109_C_G	0.000122853616915881	0.0144533814025774	0.0994316888552102	0.389311674355522	0.101373723558058	RICTOR	5	38870109	C	G	defendo	True	FALSE	FALSE	FALSE	1
ENSG00000198586	2_171904870_C_T	9.96622425817921e-12	2.70416569750167e-08	9.79327385129132e-07	0.500367100756046	0.0735078414691222	TLK1	2	171904870	C	T	ips	False	TRUE	TRUE	FALSE	5
ENSG00000256060	19_57930256_T_G	2.53507065870442e-12	6.42974759034383e-08	2.1792988079e-06	0.475342999093083	0.0678930453916209	TRAPPC2P1	19	57930256	T	G	ips	False	FALSE	FALSE	TRUE	49
ENSG00000116001	2_70516458_A_C	5.48251423740686e-06	0.00113460047743454	0.0110278669453	0.616293937905612	0.135585619320704	TIA1	2	70516458	A	C	ips	True	FALSE	FALSE	FALSE	0
ENSG00000111321	12_6493351_A_G	2.4553707373976e-12	2.90941272696187e-07	8.36055227269254e-06	-0.770290516079187	0.109950029767326	LTBR	12	6493351	A	G	ips	False	FALSE	FALSE	TRUE	48
ENSG00000111321	12_6493351_A_G	2.12347199182717e-06	0.000194676059549072	0.00329240546779271	-0.475538995540843	0.100297093827107	LTBR	12	6493351	A	G	mesendo	False	FALSE	FALSE	TRUE	48
ENSG00000111321	12_6493351_A_G	4.8955766059816e-07	7.82770125842784e-05	0.00201066898374577	-0.55017725875174	0.109371331134171	LTBR	12	6493351	A	G	defendo	False	FALSE	FALSE	TRUE	48
ENSG00000172954	2_30861869_G_C	8.94283630994949e-09	4.46805875290174e-05	0.000693484389519876	-0.435237715494663	0.0756981229764817	LCLAT1	2	30861869	G	C	ips	False	TRUE	FALSE	FALSE	9
ENSG00000119314	9_115168173_G_A	0.00168141238092936	0.00333174553961925	0.0304614970375319	-0.317414705968409	0.101042380351036	PTBP3	9	115168173	G	A	mesendo	True	FALSE	FALSE	FALSE	16
ENSG00000115993	2_202175769_T_C	0.000412919157740941	0.00474690801987632	0.0386298203218298	0.407471360648748	0.115375870406435	TRAK2	2	202175769	T	C	mesendo	True	FALSE	FALSE	FALSE	2
ENSG00000100461	14_23369294_C_G	9.95034935430927e-06	0.000756682422402481	0.0125202825082027	-0.360806199002938	0.0816627025710622	RBM23	14	23369294	C	G	defendo	False	TRUE	FALSE	FALSE	47
ENSG00000163251	2_208666989_C_T	0.000305923735877684	0.00952614067758875	0.060594383074557	0.566414530972468	0.156891467237256	FZD5	2	208666989	C	T	mesendo	True	FALSE	FALSE	FALSE	0
ENSG00000108561	17_5432814_A_G	0.000581298118000507	0.019818355129242	0.09582532692684	-0.302882889151447	0.0880423954381214	C1QBP	17	5432814	A	G	mesendo	True	TRUE	TRUE	FALSE	1
ENSG00000125834	20_2142205_T_A	6.08807353003142e-08	0.00154380814266062	0.0173071152657543	0.43240091260408	0.07983481395636	STK35	20	2142205	T	A	mesendo	False	FALSE	FALSE	FALSE	4
ENSG00000106733	9_77696595_C_T	1.77260959380233e-13	2.30562386829777e-10	1.23556460413401e-08	-0.756660451030395	0.102738530245254	NMRK1	9	77696595	C	T	ips	False	FALSE	FALSE	TRUE	45
ENSG00000136982	8_120859539_C_T	8.04238571075975e-08	1.85074991135227e-05	0.000326192474868828	-0.247584718807639	0.0461380243693389	DSCC1	8	120859539	C	T	ips	False	FALSE	FALSE	TRUE	14
ENSG00000106624	7_44189692_C_G	0.0010335564371195	0.0138236093576226	0.0764527782557752	-0.480866231579864	0.146550628488946	AEBP1	7	44189692	C	G	mesendo	True	TRUE	TRUE	FALSE	0
ENSG00000148296	9_136195734_A_C	1.375883835146e-07	8.51713960033447e-05	0.00121059334189221	-0.35760848322372	0.0678774965869739	SURF6	9	136195734	A	C	ips	False	FALSE	FALSE	FALSE	43
ENSG00000099800	19_2459088_G_A	2.36142696001725e-07	0.00368223764324536	0.0324695955230369	-0.301382177968279	0.0583127943000692	TIMM13	19	2459088	G	A	mesendo	False	TRUE	TRUE	FALSE	28
ENSG00000102743	13_41273518_C_T	2.37230660347866e-05	0.000399163565358294	0.00592438202945444	0.427863478045714	0.10123071253764	SLC25A15	13	41273518	C	T	mesendo	False	FALSE	FALSE	FALSE	0
ENSG00000125954	14_65379283_A_G	6.25957011765636e-10	4.79109640222941e-06	9.59573924351744e-05	-0.592746109660187	0.0958554150742747	CHURC1-FNTB	14	65379283	A	G	ips	False	FALSE	FALSE	TRUE	40
ENSG00000125954	14_65379283_A_G	2.87944050191115e-08	5.73348092459678e-07	2.1415222969746e-05	-0.639539512434228	0.115261140612202	CHURC1-FNTB	14	65379283	A	G	mesendo	False	FALSE	FALSE	TRUE	40
ENSG00000125954	14_65379283_A_G	3.40905601602326e-10	3.60793178713701e-05	0.00107968416253741	-0.843788058648329	0.134383999523881	CHURC1-FNTB	14	65379283	A	G	defendo	False	FALSE	FALSE	TRUE	40
ENSG00000139620	12_49012988_T_G	2.30127343754524e-06	4.42775584345312e-06	0.00013268279157429	0.368720352036273	0.0780362281718571	KANSL2	12	49012988	T	G	mesendo	False	FALSE	FALSE	FALSE	30
ENSG00000153037	5_112248738_T_C	4.44480636712086e-08	5.38488318045969e-05	0.000813496515612155	-0.289711268238523	0.0529423673748397	SRP19	5	112248738	T	C	ips	True	FALSE	FALSE	TRUE	30
ENSG00000103510	16_31154358_G_A	0.000218266502417198	0.00765142788674684	0.0659489356793983	0.224739332593369	0.0607916424223026	KAT8	16	31154358	G	A	defendo	False	FALSE	FALSE	TRUE	48
ENSG00000118961	2_20883216_T_C	1.50471433185139e-07	9.41153741488187e-05	0.00132348853486394	-0.30955736444213	0.0589410594689193	C2orf43	2	20883216	T	C	ips	False	FALSE	FALSE	TRUE	37
ENSG00000182372	8_1704030_C_T	1.37575709101163e-08	0.000167188015925879	0.00218451568416134	0.402423979223806	0.0708944861183797	CLN8	8	1704030	C	T	ips	False	TRUE	TRUE	TRUE	45
ENSG00000185875	10_25374719_G_A	9.31859967627235e-05	0.00703949826955756	0.0444519463432066	-0.384618818110793	0.0984263452183314	THNSL1	10	25374719	G	A	ips	False	FALSE	FALSE	FALSE	1
ENSG00000118961	2_20883216_T_C	1.64856234310487e-08	4.08565883600903e-05	0.000909589672775129	-0.416571733310982	0.0737903861852253	C2orf43	2	20883216	T	C	mesendo	False	FALSE	FALSE	TRUE	37
ENSG00000118961	2_20883216_T_C	1.10424822113672e-05	0.0104588017846367	0.0803675939193124	-0.367097246358117	0.083513123945498	C2orf43	2	20883216	T	C	defendo	False	FALSE	FALSE	TRUE	37
ENSG00000070761	16_58071092_C_T	8.54180601669223e-05	0.00208853162973739	0.0262035058945957	-0.333103580146235	0.0847879418035919	C16orf80	16	58071092	C	T	defendo	True	FALSE	FALSE	FALSE	13
ENSG00000143971	2_67712034_T_G	3.36607889444301e-06	0.00169635338688129	0.0152714099683355	-0.65020478235502	0.139915763116251	ETAA1	2	67712034	T	G	ips	True	FALSE	FALSE	FALSE	1
ENSG00000130844	19_54024252_T_A	2.61965650558925e-07	0.0137137801180483	0.0708477566656575	-0.388491954416629	0.0754508920771916	ZNF331	19	54024252	T	A	ips	False	TRUE	TRUE	TRUE	8
ENSG00000160294	21_47804358_T_C	1.40663470331144e-05	0.00911365164088569	0.0534631381169349	-0.284489805987055	0.0655080363959827	MCM3AP	21	47804358	T	C	ips	False	TRUE	TRUE	FALSE	39
ENSG00000150433	11_124954282_A_G	0.000178600748792781	0.0145995792437565	0.0739178077848314	0.227140988480725	0.0606112222118506	TMEM218	11	124954282	A	G	ips	False	FALSE	FALSE	FALSE	18
ENSG00000177868	1_43187875_A_G	6.97616858948462e-05	0.0126694977981157	0.0671714700093805	0.250892850232613	0.0630844166966704	CCDC23	1	43187875	A	G	ips	False	FALSE	FALSE	FALSE	34
ENSG00000174292	17_7269994_T_C	0.000337699400136838	0.00209226613819126	0.0262035058945957	0.31096030116469	0.0867509035823039	TNK1	17	7269994	T	C	defendo	True	FALSE	FALSE	FALSE	2
ENSG00000147813	8_144676862_C_T	8.78369685386063e-30	2.20480821467338e-20	1.02863337493248e-17	1.10731808252518	0.0976884961507545	NAPRT1	8	144676862	C	T	ips	False	TRUE	TRUE	TRUE	45
ENSG00000153291	6_46618456_T_C	7.4987278962369e-11	1.64883200188031e-07	5.04911611423249e-06	0.770481798766014	0.118347630386467	SLC25A27	6	46618456	T	C	ips	False	FALSE	FALSE	FALSE	45
ENSG00000147813	8_144676862_C_T	5.41432779121591e-16	3.35564626790362e-13	4.33543842772682e-11	0.873430306890414	0.107806686790249	NAPRT1	8	144676862	C	T	mesendo	False	TRUE	TRUE	TRUE	45
ENSG00000153291	6_46618456_T_C	8.31775321144651e-05	0.00175443945517164	0.0190979390597714	0.405347360618837	0.103009316707517	SLC25A27	6	46618456	T	C	mesendo	False	FALSE	FALSE	FALSE	45
ENSG00000147813	8_144676862_C_T	1.83225962532782e-20	1.63746553247088e-10	2.03390352238991e-08	1.12968481499456	0.121842433596892	NAPRT1	8	144676862	C	T	defendo	False	TRUE	TRUE	TRUE	45
ENSG00000267106	19_9763152_T_C	0.00204715794911271	0.0115734341540657	0.0852482031158902	-0.429911070246746	0.139431936132924	C19orf82	19	9763152	T	C	defendo	True	FALSE	FALSE	FALSE	0
ENSG00000169372	12_94336451_T_C	2.03097453328532e-06	0.000445378547874306	0.00843303090749292	-0.85875491888337	0.180778423271885	CRADD	12	94336451	T	C	defendo	True	FALSE	FALSE	FALSE	0
ENSG00000153832	2_230697859_G_A	9.01031442089995e-06	0.00186558467485995	0.0244449927313555	0.570017213459737	0.128392227744393	FBXO36	2	230697859	G	A	defendo	True	FALSE	FALSE	FALSE	5
ENSG00000253958	8_8644080_T_C	0.000595965124926687	0.00774673862520619	0.0538277358481821	0.494733566170291	0.144092507356453	CLDN23	8	8644080	T	C	mesendo	True	FALSE	FALSE	FALSE	6
ENSG00000115561	2_86859904_T_A	5.86546233508411e-06	0.00179433895308492	0.0159677538800088	0.235156243550391	0.0518973309700528	CHMP3	2	86859904	T	A	ips	False	FALSE	FALSE	FALSE	9
ENSG00000185963	9_95413641_A_G	0.000240241634717269	0.00465087733030258	0.0381018880556181	-0.52113963652141	0.14190539335583	BICD2	9	95413641	A	G	mesendo	False	FALSE	FALSE	FALSE	4
ENSG00000111615	12_75877304_A_G	1.95920157271663e-05	0.000507455635484073	0.00923952784271017	0.314594357830367	0.0736842889264907	KRR1	12	75877304	A	G	defendo	False	FALSE	FALSE	TRUE	48
ENSG00000141295	17_45925890_A_G	1.29387513121821e-07	2.1969693808578e-06	7.18445196593662e-05	-0.558262563620286	0.105737325444722	SCRN2	17	45925890	A	G	mesendo	False	FALSE	FALSE	FALSE	38
ENSG00000138439	2_203606215_G_A	2.60902752559205e-11	3.48021879771667e-06	7.26376300773242e-05	-0.600601037686235	0.0900842653671535	FAM117B	2	203606215	G	A	ips	False	FALSE	FALSE	FALSE	9
ENSG00000140022	14_81737076_A_C	4.76702346478535e-05	0.0130608855418055	0.0682850697120981	-0.296671650230573	0.0729502779879046	STON2	14	81737076	A	C	ips	True	FALSE	FALSE	FALSE	3
ENSG00000032742	13_21226845_C_T	6.99419486318085e-07	0.000361761298056974	0.00717772713957938	0.476133434679342	0.0959651431139484	IFT88	13	21226845	C	T	defendo	False	TRUE	TRUE	FALSE	35
ENSG00000138439	2_203606215_G_A	1.80434116875485e-05	0.00285280399726314	0.0329555633969145	-0.399894219342788	0.0932627987066702	FAM117B	2	203606215	G	A	defendo	False	FALSE	FALSE	FALSE	9
ENSG00000254505	14_24673537_G_T	8.95894292482749e-05	0.0180446367321972	0.0846876455762852	-0.436928004269369	0.111541357953687	CHMP4A	14	24673537	G	T	ips	False	FALSE	FALSE	TRUE	20
ENSG00000150722	2_182887596_C_G	1.79084764893004e-06	0.00038821148782023	0.00450143512409724	0.53682689877788	0.112408044041062	PPP1R1C	2	182887596	C	G	ips	False	FALSE	FALSE	FALSE	9
ENSG00000054148	9_139825144_G_T	2.55231026185721e-08	2.80272102388718e-05	0.000663318823309828	-0.406762370106897	0.0730317607754636	PHPT1	9	139825144	G	T	mesendo	False	FALSE	FALSE	FALSE	34
ENSG00000197147	1_89895193_A_G	0.000275057203988612	0.0164474432422997	0.0799803222615435	0.424929502959255	0.116811891700814	LRRC8B	1	89895193	A	G	ips	True	FALSE	FALSE	FALSE	18
ENSG00000104763	8_17915839_A_T	3.03274572986996e-05	0.0172026710864797	0.0822253901481286	-0.404184175928758	0.0969035747087259	ASAH1	8	17915839	A	T	ips	False	FALSE	FALSE	FALSE	9
ENSG00000134262	1_114433970_T_G	1.09744285065695e-06	7.33929697091203e-07	2.70288377635115e-05	0.383004205565553	0.0785922242988786	AP4B1	1	114433970	T	G	mesendo	False	FALSE	FALSE	FALSE	18
ENSG00000166750	17_33580421_C_A	1.62053995806524e-07	0.000317266103658721	0.00381836090529147	0.467916445799442	0.0893258467974294	SLFN5	17	33580421	C	A	ips	False	FALSE	FALSE	FALSE	32
ENSG00000128928	15_40654038_A_G	1.13169555389464e-05	0.00485793140940658	0.0335328189597389	0.220864072106861	0.0503067381304327	IVD	15	40654038	A	G	ips	False	FALSE	FALSE	FALSE	21
ENSG00000012963	14_93663558_T_A	0.000131148796388165	0.0159952734533024	0.0785035013144036	-0.318490836352832	0.0832810090795771	UBR7	14	93663558	T	A	ips	False	FALSE	FALSE	FALSE	7
ENSG00000112280	6_70980388_G_A	0.000532120197595404	0.010862474409271	0.0820128468387403	0.290281211444074	0.0837983704782095	COL9A1	6	70980388	G	A	defendo	True	FALSE	FALSE	FALSE	5
ENSG00000170175	17_7318396_C_T	0.00117988280314944	0.0112533661867736	0.0680129392293783	-0.403894564357744	0.124516652365993	CHRNB1	17	7318396	C	T	mesendo	False	FALSE	FALSE	FALSE	9
ENSG00000198346	19_53978691_G_A	1.19017809167495e-05	0.00798736027752606	0.0486180541242308	0.489717141452992	0.111823412797571	ZNF813	19	53978691	G	A	ips	False	TRUE	FALSE	FALSE	0
ENSG00000249230	5_69291044_A_G	0.00314933235329593	0.0016430598970043	0.022437081102366	-0.300606694902669	0.101804870421318	CDH12P2	5	69291044	A	G	defendo	False	FALSE	FALSE	FALSE	21
ENSG00000172113	3_48333506_T_C	1.38623413298022e-07	1.25878644442502e-06	6.16966197509448e-05	-0.51375796679261	0.0975416350472258	NME6	3	48333506	T	C	defendo	False	FALSE	FALSE	FALSE	47
ENSG00000165714	12_12509314_A_C	5.7018172546695e-07	0.00335792028788405	0.0257197114817043	-0.428059426454166	0.0855938672349858	LOH12CR1	12	12509314	A	C	ips	False	FALSE	FALSE	TRUE	3
ENSG00000136908	9_130751596_G_A	0.000269621460594538	0.00484820654424437	0.0335185599189473	-0.275855563293638	0.0757249170429656	DPM2	9	130751596	G	A	ips	False	TRUE	FALSE	TRUE	33
ENSG00000125826	20_411773_T_C	6.94586003699756e-09	3.98568027337823e-06	8.14722004045063e-05	-0.36952795794691	0.0637972008927492	RBCK1	20	411773	T	C	ips	True	FALSE	FALSE	FALSE	2
ENSG00000128524	7_128430437_G_T	0.00112702578108535	0.00553692455683194	0.0423249666598997	-0.473208186805772	0.145301520111457	ATP6V1F	7	128430437	G	T	mesendo	True	FALSE	FALSE	FALSE	13
ENSG00000136280	7_45004063_T_C	9.48532968985531e-05	0.00198675809225903	0.0251953264756183	0.520101811526962	0.133243499772714	CCM2	7	45004063	T	C	defendo	True	FALSE	FALSE	TRUE	27
ENSG00000166685	17_71205854_A_G	3.93238802039499e-11	2.26476168125906e-06	4.98951947307002e-05	-0.669408984276494	0.101324233930336	COG1	17	71205854	A	G	ips	False	FALSE	FALSE	TRUE	23
ENSG00000149257	11_75284334_T_G	3.41370387924081e-06	0.00223989055234988	0.0190203557713955	0.305120495650116	0.0656990330047706	SERPINH1	11	75284334	T	G	ips	False	FALSE	FALSE	TRUE	3
ENSG00000104611	8_19107387_A_G	5.59431304361811e-06	0.000161279862098404	0.00372895970336155	-0.530726173006229	0.116869942154553	SH2D4A	8	19107387	A	G	defendo	True	FALSE	FALSE	FALSE	0
ENSG00000140262	15_57157876_C_T	0.000109927694260292	0.0141896377787554	0.0725168337030638	-0.290086411426244	0.0750049290256722	TCF12	15	57157876	C	T	ips	True	FALSE	FALSE	TRUE	7
ENSG00000112685	6_444600_G_A	0.000351501584353776	0.00480924332199369	0.0389138748288878	-0.289695291888363	0.0810551842152002	EXOC2	6	444600	G	A	mesendo	True	FALSE	FALSE	FALSE	0
ENSG00000197785	1_1469289_G_C	0.00121108538896578	0.0192188982502194	0.0940198666690797	0.341608719054534	0.105556752885454	ATAD3A	1	1469289	G	C	mesendo	True	FALSE	FALSE	FALSE	0
ENSG00000131876	15_101747869_C_A	0.00725817015590503	0.00643651852054132	0.0470128156586461	0.350824372579754	0.130672481018422	SNRPA1	15	101747869	C	A	mesendo	True	FALSE	FALSE	FALSE	1
ENSG00000243725	1_55211397_A_G	9.46023904792301e-05	0.0142081345513755	0.098193845331688	-0.31110598364075	0.0796883339186301	TTC4	1	55211397	A	G	defendo	True	FALSE	FALSE	FALSE	7
ENSG00000148229	9_116123671_A_G	4.00897611500095e-05	0.0110091015270765	0.0608397878225354	-0.196138238000668	0.0477575031455344	POLE3	9	116123671	A	G	ips	True	FALSE	FALSE	FALSE	6
ENSG00000104228	8_27125887_C_T	0.000435086688092033	0.0183211396155494	0.0904279035140304	-0.387646710599239	0.110194756712731	TRIM35	8	27125887	C	T	mesendo	False	FALSE	FALSE	FALSE	13
ENSG00000198783	17_33260973_C_T	0.000478153075519058	0.0029220824385612	0.0335387146338442	0.625953631285688	0.17921739642519	ZNF830	17	33260973	C	T	defendo	True	FALSE	FALSE	FALSE	7
ENSG00000082213	5_31643236_A_G	2.62355460062244e-05	8.65886154001431e-05	0.0016975455086033	-0.361964222574977	0.0861020161059313	C5orf22	5	31643236	A	G	mesendo	False	FALSE	FALSE	FALSE	3
ENSG00000155096	8_103782032_C_T	0.000774816302931448	0.00807565054356214	0.0686268617634522	0.264455100875502	0.0786685244832399	AZIN1	8	103782032	C	T	defendo	True	FALSE	FALSE	FALSE	0
ENSG00000135213	7_75111362_A_G	2.06391576412082e-06	0.00077367842116832	0.012708738620766	-0.250044600902821	0.0526735363582508	POM121C	7	75111362	A	G	defendo	False	FALSE	FALSE	TRUE	50
ENSG00000065183	1_118541748_C_T	0.00269208409399531	0.0107833194013161	0.0816844445436985	-0.45838669227411	0.15275120514163	WDR3	1	118541748	C	T	defendo	True	FALSE	FALSE	FALSE	0
ENSG00000075151	1_21318456_A_C	0.000153089092055322	0.0110384925884943	0.0608397878225354	-0.295324227850019	0.0780041998914437	EIF4G3	1	21318456	A	C	ips	True	FALSE	FALSE	FALSE	20
ENSG00000158042	11_6697366_T_G	1.98200967231757e-06	0.000503646213956172	0.00561816755293103	0.378433690003369	0.0795822907136648	MRPL17	11	6697366	T	G	ips	False	TRUE	FALSE	FALSE	2
ENSG00000204356	6_31905130_G_A	9.67773711871042e-05	0.0224030060923117	0.0983301855684466	-0.403047339249089	0.103384370491397	NELFE	6	31905130	G	A	ips	False	FALSE	FALSE	TRUE	44
ENSG00000058668	1_203703164_T_C	0.000246983570307091	0.0102669253746795	0.0795674765885968	-0.279392440630814	0.0762249443096795	ATP2B4	1	203703164	T	C	defendo	False	FALSE	FALSE	FALSE	2
ENSG00000154743	3_12543198_G_A	1.10700290230742e-06	0.000566463235506208	0.00621543342598441	0.576763558394515	0.118393139638261	TSEN2	3	12543198	G	A	ips	False	TRUE	FALSE	TRUE	11
ENSG00000109854	11_20386301_A_C	4.20789815960521e-05	0.0107327492979653	0.0597477178952561	-0.251268820333022	0.0613485555842235	HTATIP2	11	20386301	A	C	ips	False	FALSE	FALSE	TRUE	32
ENSG00000101577	18_3015946_A_G	0.000105644909745325	0.0136118461491103	0.0760824699181722	0.559424945196701	0.144284045984952	LPIN2	18	3015946	A	G	mesendo	True	FALSE	FALSE	FALSE	1
ENSG00000181638	8_144255788_G_A	0.000610622394356885	0.0116812165839506	0.0695666263570417	-0.359260908078669	0.104837015667792	ZFP41	8	144255788	G	A	mesendo	False	FALSE	FALSE	FALSE	22
ENSG00000152767	13_98749902_G_A	5.69673780450615e-05	0.0205982855890592	0.0925079570992235	0.3834231228083	0.0952596272337852	FARP1	13	98749902	G	A	ips	False	FALSE	FALSE	FALSE	0
ENSG00000131470	17_40817448_G_A	1.05174611145195e-05	0.00207276248115704	0.0179274664162041	0.230932075865031	0.052410093039133	PSMC3IP	17	40817448	G	A	ips	True	FALSE	FALSE	TRUE	41
ENSG00000123643	5_150798334_G_A	5.92931492797111e-10	0.000113065967471819	0.00155193262048141	0.657993742218484	0.106260017830225	SLC36A1	5	150798334	G	A	ips	False	TRUE	FALSE	TRUE	12
ENSG00000123643	5_150798334_G_A	6.54843469847177e-07	3.14313883292392e-06	9.8299137532333e-05	0.455374227386339	0.0915454168383473	SLC36A1	5	150798334	G	A	mesendo	False	TRUE	FALSE	TRUE	12
ENSG00000123643	5_150798334_G_A	9.44376117996158e-06	0.000274115565866912	0.00582085611803743	0.467171545967917	0.105467462608174	SLC36A1	5	150798334	G	A	defendo	False	TRUE	FALSE	TRUE	12
ENSG00000105793	7_89977760_A_G	1.48500804978511e-05	0.00389875507312401	0.0288988718746677	0.308351217998267	0.0711979461862258	GTPBP10	7	89977760	A	G	ips	False	TRUE	TRUE	FALSE	39
ENSG00000205078	16_77249144_G_C	4.52441242940213e-10	0.00022592764428513	0.00284424850776933	0.706115712687906	0.113254485671261	SYCE1L	16	77249144	G	C	ips	False	FALSE	FALSE	TRUE	45
ENSG00000205078	16_77249144_G_C	3.20275042735987e-09	6.00669278954491e-08	2.80114377102102e-06	0.59871550462838	0.101119796860585	SYCE1L	16	77249144	G	C	mesendo	False	FALSE	FALSE	TRUE	45
ENSG00000130177	13_114995495_T_G	1.9565649078842e-05	0.00559173755439416	0.0374254597240002	-0.388607925029926	0.091013343007455	CDC16	13	114995495	T	G	ips	False	TRUE	FALSE	FALSE	36
ENSG00000173821	17_78416493_A_G	8.96148272281416e-07	0.00750726198509923	0.0467378634188237	-0.334525915182544	0.068087571502744	RNF213	17	78416493	A	G	ips	True	FALSE	FALSE	FALSE	3
ENSG00000235169	1_3601123_A_G	0.000519573682903828	0.00885085027620783	0.0578891119598635	-0.281737780247159	0.0811817541010033	SMIM1	1	3601123	A	G	mesendo	False	FALSE	FALSE	FALSE	1
ENSG00000139410	12_113796856_A_C	0.00417177601742732	0.0166911586243469	0.0855853243421332	0.580296034141951	0.202555645920898	SDSL	12	113796856	A	C	mesendo	False	FALSE	FALSE	FALSE	21
ENSG00000256053	14_103967504_G_A	3.57265975278057e-05	0.00329849848343316	0.0254980895653509	0.501880264633976	0.121417478312803	APOPT1	14	103967504	G	A	ips	False	FALSE	FALSE	FALSE	40
ENSG00000154781	3_14778262_T_C	4.49348575226107e-05	0.00626367468161001	0.0409550166685269	-0.287287294635243	0.0704045611753209	CCDC174	3	14778262	T	C	ips	True	FALSE	FALSE	FALSE	2
ENSG00000177697	11_834389_T_C	2.11488452428504e-06	6.12237244394071e-05	0.00165219578408403	-0.38190400657641	0.0805343673761682	CD151	11	834389	T	C	defendo	False	TRUE	TRUE	FALSE	38
ENSG00000178764	8_123889903_A_G	0.000749079194587899	0.00419221543555564	0.0355260831555507	-0.367827646019945	0.109116727003436	ZHX2	8	123889903	A	G	mesendo	True	FALSE	FALSE	FALSE	0
ENSG00000106344	7_127950725_G_A	5.38586696651033e-06	0.00017788855737224	0.00305336082173048	-0.295153685602566	0.0648808189888784	RBM28	7	127950725	G	A	mesendo	False	FALSE	FALSE	FALSE	4
ENSG00000145337	4_89491955_A_G	0.000164508516054808	0.0226663752058719	0.0991569098373839	-0.219068577592512	0.0581379971631642	PYURF	4	89491955	A	G	ips	True	FALSE	FALSE	FALSE	9
ENSG00000198252	14_53228434_G_A	1.12636902418556e-07	4.64450311556768e-05	0.000718059790065662	-0.557753372558374	0.10513614099641	STYX	14	53228434	G	A	ips	False	FALSE	FALSE	FALSE	23
ENSG00000053900	4_25377811_A_C	0.00350298657128341	0.000600441476488942	0.00845024578509273	0.257824896895156	0.0883033910685013	ANAPC4	4	25377811	A	C	mesendo	True	FALSE	FALSE	FALSE	29
ENSG00000089063	20_5056899_G_A	1.64950427256873e-21	3.4843888970523e-12	2.70935032421335e-10	0.48214687939704	0.0506187888654768	TMEM230	20	5056899	G	A	ips	False	TRUE	TRUE	TRUE	40
ENSG00000143643	1_231143914_T_C	2.55021934431814e-08	0.000110103233672289	0.00151989482813169	-0.48756119317488	0.087536463861601	TTC13	1	231143914	T	C	ips	False	TRUE	TRUE	TRUE	17
ENSG00000198131	19_58780089_G_C	9.11113017781695e-06	0.00711898335360292	0.0448938359091869	0.252884543849584	0.0569911511080098	ZNF544	19	58780089	G	C	ips	False	FALSE	FALSE	FALSE	37
ENSG00000124608	6_44239922_C_T	0.000258982210509964	0.00229833248020219	0.0281619145408439	-0.278063803751835	0.0761149237354578	AARS2	6	44239922	C	T	defendo	True	FALSE	FALSE	FALSE	6
ENSG00000160172	11_67588591_A_T	4.73723037320162e-05	0.0108304074764556	0.066476241469729	0.332878959398376	0.0818240951264391	FAM86C2P	11	67588591	A	T	mesendo	False	TRUE	TRUE	FALSE	32
ENSG00000105778	7_32835209_A_G	1.50888253565911e-14	1.70582060204774e-14	2.92255173304554e-12	-0.631927061425332	0.0822096300433255	AVL9	7	32835209	A	G	mesendo	False	TRUE	TRUE	FALSE	31
ENSG00000137168	6_36805885_A_C	1.20490973896214e-06	0.00436190798278501	0.0314971827016542	-0.138625514411085	0.0285541527009252	PPIL1	6	36805885	A	C	ips	False	FALSE	FALSE	TRUE	14
ENSG00000244270	14_50048426_T_C	0.000116325398855727	0.000982876758526273	0.0121986571187965	-0.410194359892343	0.106440489838741	RPL32P29	14	50048426	T	C	mesendo	False	FALSE	FALSE	TRUE	45
ENSG00000167642	19_38760618_A_G	7.04563147902234e-06	0.0124611956891731	0.0663303306338445	-0.598209328930221	0.133163105818279	SPINT2	19	38760618	A	G	ips	False	FALSE	FALSE	FALSE	15
ENSG00000161395	17_37827163_A_G	2.2545267378086e-05	0.00367816123264427	0.0275729865713653	-0.353315195837334	0.0833670658525489	PGAP3	17	37827163	A	G	ips	False	FALSE	FALSE	TRUE	32
ENSG00000088280	1_23810063_C_G	1.59496872695463e-05	0.00106058340640214	0.0160814307682541	0.531593876926266	0.123192535711759	ASAP3	1	23810063	C	G	defendo	False	FALSE	FALSE	TRUE	9
ENSG00000134058	5_68583485_C_T	2.43271096205432e-05	0.000700488742337456	0.00739775488444172	-0.423573753762577	0.100350252983832	CDK7	5	68583485	C	T	ips	False	FALSE	FALSE	FALSE	5
ENSG00000107223	9_139820048_G_A	0.00025597394331303	0.0219261936978936	0.0968268109631527	-0.167611997233982	0.0458431274164832	EDF1	9	139820048	G	A	ips	False	FALSE	FALSE	FALSE	31
ENSG00000184227	14_74026300_C_G	5.6316754456884e-10	2.59180135533698e-05	0.000430945200166278	0.834387638873598	0.134569782618725	ACOT1	14	74026300	C	G	ips	False	FALSE	FALSE	TRUE	45
ENSG00000164080	3_51477627_C_T	4.30532092576459e-12	1.82848714360461e-08	6.93879951275343e-07	-0.706000706552824	0.101923385314066	RAD54L2	3	51477627	C	T	ips	False	FALSE	FALSE	TRUE	26
ENSG00000164080	3_51477627_C_T	1.90888882859994e-10	4.43110412372596e-09	2.49442587902316e-07	-0.825112333916272	0.129561538470366	RAD54L2	3	51477627	C	T	mesendo	False	FALSE	FALSE	TRUE	26
ENSG00000167553	12_49645240_T_C	1.58040635075832e-08	1.11992410977887e-06	4.01192307580966e-05	-0.245454331424493	0.0434232774712164	TUBA1C	12	49645240	T	C	mesendo	False	FALSE	FALSE	FALSE	38
ENSG00000167553	12_49645240_T_C	9.8561815373389e-07	0.000309136776353619	0.00635613519056988	-0.240486985867094	0.0491342442188489	TUBA1C	12	49645240	T	C	defendo	False	FALSE	FALSE	FALSE	38
ENSG00000153944	17_55417729_T_C	1.87550066286428e-05	0.00117888108947082	0.0174377548613101	-0.38546947338182	0.0900793937289204	MSI2	17	55417729	T	C	defendo	True	FALSE	FALSE	FALSE	0
ENSG00000164830	8_107670090_T_G	0.000738185065110982	0.0104736244108775	0.0650624069841646	-0.30808092365543	0.091283520556856	OXR1	8	107670090	T	G	mesendo	True	FALSE	FALSE	FALSE	6
ENSG00000179021	3_88278490_G_A	0.000179485300759257	0.0121645511265742	0.0653212229544946	0.392824009992173	0.10485744145535	C3orf38	3	88278490	G	A	ips	True	FALSE	FALSE	FALSE	0
ENSG00000179632	8_145126375_G_A	0.000197003227121587	0.0100915158346608	0.0787465107513892	0.218726246980618	0.0587527032939241	MAF1	8	145126375	G	A	defendo	False	FALSE	FALSE	FALSE	9
ENSG00000041357	15_78813334_G_A	7.58815447317917e-08	2.38638184134641e-05	0.000402699223423628	-0.245477135199482	0.0456560901048918	PSMA4	15	78813334	G	A	ips	False	TRUE	TRUE	FALSE	32
ENSG00000197563	18_59613555_C_A	1.46706551130574e-06	0.0013010018555182	0.0124020450339978	-0.334156473517273	0.0693893995566654	PIGN	18	59613555	C	A	ips	True	FALSE	FALSE	FALSE	20
ENSG00000010165	1_171660222_C_A	1.95099269549113e-05	0.00451897194266058	0.0321007867804005	-0.223981818056967	0.0524495161243953	METTL13	1	171660222	C	A	ips	True	FALSE	FALSE	FALSE	21
ENSG00000135211	7_77324475_A_G	6.59740951859414e-06	0.00565515938658782	0.0376909082282283	-0.364384630580486	0.0808615200138772	TMEM60	7	77324475	A	G	ips	True	FALSE	FALSE	TRUE	31
ENSG00000138777	4_106486217_C_G	6.44058890456307e-05	0.00545724747496084	0.0367423620668658	0.20421753278168	0.0511047435467021	PPA2	4	106486217	C	G	ips	False	FALSE	FALSE	FALSE	1
ENSG00000228716	5_79961312_C_A	3.66009792904508e-11	6.2193935993559e-07	1.65527628358218e-05	-0.461661323660876	0.0697666288998424	DHFR	5	79961312	C	A	ips	False	TRUE	TRUE	TRUE	37
ENSG00000131373	3_15539770_T_C	3.98752744399793e-07	0.00179584963197001	0.0159677538800088	0.713398688213531	0.14072222922742	HACL1	3	15539770	T	C	ips	False	FALSE	FALSE	FALSE	3
ENSG00000196653	3_44763037_A_C	0.000231724647514406	0.0106114432061401	0.0593103890594834	0.415097403112124	0.112747495061219	ZNF502	3	44763037	A	C	ips	False	FALSE	FALSE	TRUE	44
ENSG00000148297	9_136211248_A_G	8.03364768914712e-11	6.76971591156865e-07	1.76618248986142e-05	0.484364625794766	0.0745179882483024	MED22	9	136211248	A	G	ips	False	FALSE	FALSE	FALSE	44
ENSG00000121989	2_148716710_T_G	6.70946733856222e-14	2.00709139067515e-09	1.22620793340846e-07	0.79750241763067	0.106426831434116	ACVR2A	2	148716710	T	G	mesendo	False	FALSE	FALSE	FALSE	22
ENSG00000121989	2_148716710_T_G	5.89544577584891e-09	7.43530683088041e-06	0.000290597552127719	0.64340241134929	0.110556001258838	ACVR2A	2	148716710	T	G	defendo	False	FALSE	FALSE	FALSE	22
ENSG00000246705	12_14982909_A_G	3.51339852505317e-09	2.17508464173646e-06	4.81872175245848e-05	-0.501131815421778	0.0848568801605626	H2AFJ	12	14982909	A	G	ips	False	TRUE	FALSE	FALSE	7
ENSG00000103342	16_11956118_T_A	1.83682620579437e-07	0.000159646554323594	0.00209633808909036	0.350616442996542	0.0672305490451467	GSPT1	16	11956118	T	A	ips	False	FALSE	FALSE	FALSE	14
ENSG00000173715	11_66414818_T_A	2.84671122755647e-05	0.00145581251176421	0.0135202988475387	-0.405056189603698	0.0967784945358321	C11orf80	11	66414818	T	A	ips	False	FALSE	FALSE	FALSE	42
ENSG00000119684	14_75446879_C_G	1.0020592706843e-05	0.00788500772758016	0.0483662384607046	0.348763066946164	0.0789641157845524	MLH3	14	75446879	C	G	ips	False	FALSE	FALSE	TRUE	40
ENSG00000181991	15_89067344_T_C	0.000106397621409456	0.00823688009653143	0.0498309040879066	0.148143497265705	0.0382254589430129	MRPS11	15	89067344	T	C	ips	True	FALSE	FALSE	FALSE	9
ENSG00000116580	1_155722506_C_G	0.00134283416940844	0.00618728334148619	0.0568412857838586	0.296376244271894	0.0924250812149825	GON4L	1	155722506	C	G	defendo	True	FALSE	FALSE	FALSE	41
ENSG00000158856	8_21902242_G_C	6.23721108080948e-05	0.00407759231590085	0.0299277261375151	0.353628540396978	0.0883264943467867	DMTN	8	21902242	G	C	ips	True	FALSE	FALSE	FALSE	18
ENSG00000116212	1_54366599_A_G	2.37837197631533e-05	0.00314507752919556	0.0352503858787815	-0.493986292830906	0.116890993085303	LRRC42	1	54366599	A	G	defendo	False	TRUE	FALSE	FALSE	4
ENSG00000065534	3_123543783_C_T	0.000711920330824017	0.00364825279201529	0.0324151464118045	0.328954496798513	0.0971815834974673	MYLK	3	123543783	C	T	mesendo	False	FALSE	FALSE	TRUE	5
ENSG00000167965	16_2255807_G_A	3.97090406456913e-06	0.00475281513193491	0.0330952687658079	0.227103104269128	0.0492321816741448	MLST8	16	2255807	G	A	ips	True	FALSE	FALSE	FALSE	32
ENSG00000211455	12_27329738_C_A	0.000351232544191142	0.000646723413215925	0.00882329011925051	-0.374573711938203	0.104797834269901	STK38L	12	27329738	C	A	mesendo	False	TRUE	TRUE	FALSE	7
ENSG00000106333	7_100198878_C_A	0.00065506714460929	0.0217876766506986	0.0965376237758141	0.253671990690332	0.0744402615485874	PCOLCE	7	100198878	C	A	ips	False	FALSE	FALSE	FALSE	28
ENSG00000169169	19_50189156_G_A	1.51988956383965e-12	3.3414190098647e-11	2.12011608212289e-09	-0.595685494860968	0.084223657518492	CPT1C	19	50189156	G	A	ips	False	TRUE	FALSE	TRUE	20
ENSG00000169169	19_50189156_G_A	1.53033101083907e-06	0.000232078941224324	0.00506482757983733	-0.465893006047428	0.0969149910391408	CPT1C	19	50189156	G	A	defendo	False	TRUE	FALSE	TRUE	20
ENSG00000134910	11_125476543_A_C	7.46554221175152e-10	2.02701332712517e-06	4.50961086642897e-05	-0.390796489109681	0.063483309860453	STT3A	11	125476543	A	C	ips	False	FALSE	FALSE	TRUE	11
ENSG00000138674	4_83820170_G_A	3.297343264455e-08	7.39257832962583e-05	0.0010718828514128	0.514358652443227	0.0930988210697785	SEC31A	4	83820170	G	A	ips	False	FALSE	FALSE	TRUE	38
ENSG00000170899	6_52854321_T_C	5.26324777315386e-06	6.16392584429208e-06	0.000249511420285082	0.602843761875807	0.132376425130768	GSTA4	6	52854321	T	C	defendo	True	FALSE	FALSE	FALSE	1
ENSG00000187736	2_220067732_C_A	4.92223897273143e-05	0.00360451970556582	0.038955293849725	-0.344345329032264	0.0848289786142359	NHEJ1	2	220067732	C	A	defendo	True	FALSE	FALSE	FALSE	21
ENSG00000161981	16_104754_G_C	6.28157811727033e-13	2.07783892111733e-08	7.6649995101933e-07	0.484834568362497	0.0673921733020842	SNRNP25	16	104754	G	C	ips	False	TRUE	TRUE	TRUE	47
ENSG00000124126	20_47337594_G_C	5.32029551288839e-05	0.00327803266480043	0.0363808014213125	-0.259403985867668	0.0641915618798121	PREX1	20	47337594	G	C	defendo	True	FALSE	FALSE	FALSE	2
ENSG00000178053	3_158286103_C_T	1.71866727231629e-07	0.000386888314445363	0.00449670457309927	0.316603589227026	0.060565625016733	MLF1	3	158286103	C	T	ips	False	TRUE	FALSE	TRUE	44
ENSG00000167615	19_54938214_G_A	5.01818693990058e-05	0.00585833065121101	0.0548756356909316	-0.290645403005282	0.0716797269770724	LENG8	19	54938214	G	A	defendo	False	FALSE	FALSE	FALSE	27
ENSG00000173166	2_204266343_T_C	0.000170184968558391	0.0153303660398029	0.0763093162080702	0.315668931477047	0.0839634263431509	RAPH1	2	204266343	T	C	ips	False	FALSE	FALSE	FALSE	17
ENSG00000109171	4_48336371_T_C	0.00037781640210471	0.0203446483985468	0.0974107846578164	0.563341102999377	0.158459399933046	SLAIN2	4	48336371	T	C	mesendo	False	FALSE	FALSE	FALSE	0
ENSG00000182173	17_73513677_A_C	4.53738029805637e-05	0.000490824293707364	0.00708787050457363	-0.662982710600187	0.162565049673409	TSEN54	17	73513677	A	C	mesendo	False	FALSE	FALSE	FALSE	24
ENSG00000112559	6_41527895_G_A	3.71471741328786e-05	0.0145214596135504	0.0997510283375062	0.543246716487692	0.131710768627036	MDFI	6	41527895	G	A	defendo	True	FALSE	FALSE	FALSE	3
ENSG00000196072	10_102100472_C_T	9.66076382220461e-05	0.000830920949713036	0.013430058022333	-0.271884226976361	0.0697325403837872	BLOC1S2	10	102100472	C	T	defendo	True	FALSE	FALSE	FALSE	1
ENSG00000186184	13_28195495_C_T	4.72205536641703e-07	0.000169695326317272	0.00220637211785167	0.266633018662076	0.0529319931951388	POLR1D	13	28195495	C	T	ips	False	TRUE	FALSE	TRUE	37
ENSG00000116731	1_14235022_G_A	4.65770895190689e-05	0.00894596175690898	0.0728807636147106	-0.3929199652243	0.0964890781773505	PRDM2	1	14235022	G	A	defendo	False	FALSE	FALSE	FALSE	0
ENSG00000155906	6_151729053_A_C	4.32983390098051e-06	0.00202055512800089	0.0175141201342154	-0.299816293876524	0.0652499788724257	RMND1	6	151729053	A	C	ips	False	FALSE	FALSE	FALSE	15
ENSG00000155906	6_151729053_A_C	0.000216961172421797	0.00609799140871079	0.0564083051040834	-0.302496853098069	0.0817912334614917	RMND1	6	151729053	A	C	defendo	False	FALSE	FALSE	FALSE	15
ENSG00000114520	3_125141827_A_G	0.000189963358709615	0.0127557282151148	0.0910715184414378	0.22684045181771	0.0607824970903547	SNX4	3	125141827	A	G	defendo	False	FALSE	FALSE	FALSE	5
ENSG00000239779	2_74654861_G_A	0.000272609635136406	0.000628574719237888	0.00867870534361901	-0.51018100584075	0.140158583942682	WBP1	2	74654861	G	A	mesendo	True	FALSE	FALSE	FALSE	37
ENSG00000108433	17_45006109_A_G	9.05405798321451e-06	0.00256144853374299	0.0211568302231521	-0.261217312936708	0.0588511167115561	GOSR2	17	45006109	A	G	ips	True	TRUE	FALSE	FALSE	22
ENSG00000111364	12_124098269_A_G	1.9547498901501e-05	0.00272473342577334	0.0221645091594605	-0.306230582047611	0.0717168026856722	DDX55	12	124098269	A	G	ips	False	FALSE	FALSE	TRUE	35
ENSG00000166949	15_67340177_A_G	5.65723350721466e-05	0.0112708414093571	0.0680663576114151	0.517463792052137	0.128509112585802	SMAD3	15	67340177	A	G	mesendo	True	FALSE	FALSE	FALSE	2
ENSG00000100890	14_35690978_C_G	4.08867733816292e-06	0.000167873007989663	0.00383417037217039	0.469621944541116	0.101940522548393	KIAA0391	14	35690978	C	G	defendo	True	FALSE	FALSE	FALSE	33
ENSG00000164458	6_166582979_G_T	7.92559930429946e-05	0.00213504257252432	0.0183064241636455	0.551731140137444	0.13979772966535	T	6	166582979	G	T	ips	True	FALSE	FALSE	FALSE	0
ENSG00000125375	14_50768483_A_G	8.25803720272394e-08	8.15026422825417e-05	0.0011647089690254	-0.525156587699291	0.0979514285331293	ATP5S	14	50768483	A	G	ips	False	FALSE	FALSE	TRUE	29
ENSG00000125375	14_50768483_A_G	2.05230253167427e-05	7.9392445952691e-05	0.00203355986277494	-0.386829744971858	0.0908237959720948	ATP5S	14	50768483	A	G	defendo	False	FALSE	FALSE	TRUE	29
ENSG00000142867	1_85797110_A_G	0.000103134298063821	0.0104040406218368	0.0586471154285017	0.279680589527577	0.0720251315045878	BCL10	1	85797110	A	G	ips	True	TRUE	FALSE	FALSE	9
ENSG00000147316	8_6469894_C_T	2.40426426542043e-05	0.0192399635675992	0.0883734115239484	-0.312403897909542	0.0739661917730821	MCPH1	8	6469894	C	T	ips	True	FALSE	FALSE	FALSE	0
ENSG00000135426	12_55466583_G_A	7.41723460743128e-05	0.00500729674658636	0.0343842899015512	0.394506173218734	0.0995601874863684	TESPA1	12	55466583	G	A	ips	True	FALSE	FALSE	FALSE	1
ENSG00000139083	12_12035649_C_T	7.49888336561798e-06	0.00967073134839276	0.0558634169013756	0.478893434971535	0.106919402628778	ETV6	12	12035649	C	T	ips	True	FALSE	FALSE	FALSE	1
ENSG00000151503	11_134022087_G_T	0.000184399048475679	0.0101884485450293	0.0578429407769847	0.232967515002078	0.062299389817392	NCAPD3	11	134022087	G	T	ips	True	FALSE	FALSE	FALSE	9
ENSG00000167778	12_53471218_C_A	0.00139086808788792	0.0129012502655152	0.0738387852980842	0.35342859600122	0.110566004982438	SPRYD3	12	53471218	C	A	mesendo	True	FALSE	FALSE	FALSE	12
ENSG00000003402	2_201999283_A_G	5.00275796213076e-05	0.00253438438056794	0.0302769238728429	-0.33999378392172	0.0838352714553454	CFLAR	2	201999283	A	G	defendo	False	FALSE	FALSE	FALSE	48
ENSG00000170525	10_6275135_C_T	1.26774360395307e-06	0.0022500814242198	0.0190864578594812	-0.546439500026171	0.112790145621377	PFKFB3	10	6275135	C	T	ips	False	FALSE	FALSE	FALSE	5
ENSG00000249115	19_36015002_A_G	0.000318830948645587	0.000714403518537131	0.012040439798423	-0.34954329464986	0.0971088759099036	HAUS5	19	36015002	A	G	defendo	True	FALSE	FALSE	FALSE	1
ENSG00000139233	12_66512051_A_G	7.87299148896946e-11	1.65480116329722e-05	0.000296935595667037	0.328762790351582	0.0505554998630527	LLPH	12	66512051	A	G	ips	False	FALSE	FALSE	TRUE	49
ENSG00000110455	11_44087989_G_T	1.48385984189967e-07	0.00140588885733124	0.0131785300010784	0.930287409879294	0.177044128220939	ACCS	11	44087989	G	T	ips	False	FALSE	FALSE	TRUE	34
ENSG00000110455	11_44087989_G_T	1.14583104024562e-11	4.30073593787731e-06	0.000129864053493288	1.00412914779121	0.147951473931198	ACCS	11	44087989	G	T	mesendo	False	FALSE	FALSE	TRUE	34
ENSG00000110455	11_44087989_G_T	2.3220485357831e-07	0.00116751539284792	0.0173576255713713	0.792412944756138	0.15322649083991	ACCS	11	44087989	G	T	defendo	False	FALSE	FALSE	TRUE	34
ENSG00000159182	17_46780476_C_G	6.05144899071034e-05	0.00121164942782466	0.0177774533582048	0.48813733346018	0.121705862188886	PRAC1	17	46780476	C	G	defendo	False	FALSE	FALSE	FALSE	0
ENSG00000129933	19_19351968_G_A	0.00461342264422351	0.0117342767446647	0.0860137076161496	-0.247929882312456	0.0875194222864538	MAU2	19	19351968	G	A	defendo	True	FALSE	FALSE	FALSE	4
ENSG00000160226	21_45746293_C_T	1.8751303488377e-06	0.000722320109941125	0.0120973095369427	-0.397642047243839	0.0834254414478467	C21orf2	21	45746293	C	T	defendo	False	FALSE	FALSE	FALSE	8
ENSG00000223508	8_176818_G_A	0.000272083998485212	0.0058408420644137	0.044049994301109	0.341888038118815	0.0939117722644917	RPL23AP53	8	176818	G	A	mesendo	False	FALSE	FALSE	FALSE	39
ENSG00000160584	11_116843425_C_G	0.000434137996473608	0.0102446284960482	0.0794991418911637	0.623151265550823	0.177111517768239	SIK3	11	116843425	C	G	defendo	True	FALSE	FALSE	FALSE	43
ENSG00000213689	3_48474249_A_G	5.97085818146302e-07	0.000241901250377106	0.00302136436207352	-0.504815894154834	0.101121791552325	TREX1	3	48474249	A	G	ips	False	FALSE	FALSE	TRUE	43
ENSG00000143228	1_163301733_T_C	6.27476494401636e-06	0.00513289533006707	0.0351554420485018	-0.293810987033149	0.0650468544477728	NUF2	1	163301733	T	C	ips	False	FALSE	FALSE	TRUE	4
ENSG00000132541	8_99127984_C_G	0.000157079721323739	0.0161594885071815	0.0791136296283594	-0.197157893556364	0.0521636758565838	HRSP12	8	99127984	C	G	ips	True	FALSE	FALSE	TRUE	8
ENSG00000173153	11_64161332_C_T	3.22105168973803e-05	0.00347625614594382	0.0378397109014793	-0.397434189982871	0.0956003228654763	ESRRA	11	64161332	C	T	defendo	True	FALSE	FALSE	FALSE	14
ENSG00000197461	7_624474_A_G	0.00489618633038404	0.0157080720671322	0.0825661880831947	0.212505785343185	0.0755230893125955	PDGFA	7	624474	A	G	mesendo	True	FALSE	FALSE	FALSE	1
ENSG00000146205	2_242195394_C_T	5.27015008432079e-06	0.00873781435781658	0.0519889897671624	0.516366610517902	0.113394060790268	ANO7	2	242195394	C	T	ips	True	FALSE	FALSE	FALSE	32
ENSG00000167874	17_7751050_C_T	0.000330605155075068	0.0137242221760031	0.095945213094407	0.22173089948094	0.0617624942889883	TMEM88	17	7751050	C	T	defendo	True	FALSE	FALSE	FALSE	2
ENSG00000124588	6_3003970_A_G	2.62755241635729e-21	2.09928770008965e-13	2.24998154450896e-11	-1.08771116331734	0.114778879506278	NQO2	6	3003970	A	G	ips	False	TRUE	TRUE	TRUE	45
ENSG00000124588	6_3003970_A_G	9.9712476289857e-16	9.18528073815602e-13	2.0821570543348e-10	-0.851004677488075	0.10601497123013	NQO2	6	3003970	A	G	defendo	False	TRUE	TRUE	TRUE	45
ENSG00000104497	8_82682343_A_C	1.96793231733538e-05	5.15174025914086e-06	0.000152065040209733	0.667995288154078	0.156494210435526	SNX16	8	82682343	A	C	mesendo	True	FALSE	FALSE	FALSE	0
ENSG00000143162	1_167504393_T_C	5.59819464049123e-09	8.45996774701464e-05	0.00120462598330357	-0.468161710168885	0.0803250724730816	CREG1	1	167504393	T	C	ips	False	FALSE	FALSE	FALSE	14
ENSG00000196531	12_57171516_T_C	1.3987743203179e-19	2.13932026586822e-12	1.78603890296795e-10	0.573714429764703	0.0633771482132945	NACA	12	57171516	T	C	ips	False	FALSE	FALSE	FALSE	10
ENSG00000152520	13_28867268_C_T	2.9335691873852e-15	1.47715961472425e-09	6.8512533835133e-08	-0.505810516055385	0.0640777478159969	PAN3	13	28867268	C	T	ips	False	FALSE	FALSE	FALSE	3
ENSG00000152520	13_28867268_C_T	4.10910801606164e-12	3.00817688711203e-05	0.000707693565515938	-0.53571549256707	0.0772661694231535	PAN3	13	28867268	C	T	mesendo	False	FALSE	FALSE	FALSE	3
ENSG00000185869	19_37293817_A_G	0.00153898261138182	0.0120482013029717	0.070860481764584	-0.516046855186754	0.162933152100373	ZNF829	19	37293817	A	G	mesendo	False	FALSE	FALSE	FALSE	33
ENSG00000118402	6_80583474_G_A	0.000951858098090665	0.0149806131222397	0.0804606446612004	-0.316318143743254	0.0957268499159755	ELOVL4	6	80583474	G	A	mesendo	True	FALSE	FALSE	FALSE	1
ENSG00000168275	1_234509259_G_C	3.98615167355933e-18	4.67158425476368e-11	2.82833992892884e-09	0.480006776230502	0.0553055132586468	COA6	1	234509259	G	C	ips	False	FALSE	FALSE	TRUE	34
ENSG00000108395	17_56968532_G_T	3.63092031195001e-07	1.93488999041141e-05	0.000338763639656764	-0.589865194143691	0.115947325952718	TRIM37	17	56968532	G	T	ips	True	TRUE	FALSE	TRUE	39
ENSG00000154767	3_14186823_T_C	1.19509524118346e-08	3.43215485638966e-05	0.000547708146122008	0.630013392057409	0.110520436351551	XPC	3	14186823	T	C	ips	False	FALSE	FALSE	FALSE	35
ENSG00000168275	1_234509259_G_C	5.94679945216751e-09	3.55613387420809e-06	0.000108628824503844	0.408787420314444	0.0702595511225741	COA6	1	234509259	G	C	mesendo	False	FALSE	FALSE	TRUE	34
ENSG00000074842	19_4654757_G_A	0.000274274946385904	0.00814199380427009	0.0556047180073237	0.455607799795918	0.125220011560224	C19orf10	19	4654757	G	A	mesendo	False	FALSE	FALSE	FALSE	3
ENSG00000147596	8_70970391_C_T	2.12973590942836e-06	0.000891539744189583	0.0113557702153266	-0.32342453267346	0.0682228459265942	PRDM14	8	70970391	C	T	mesendo	False	FALSE	FALSE	FALSE	1
ENSG00000146909	7_156744068_C_G	0.000406097450515677	0.0122766663184902	0.071798323593694	0.344931688842562	0.0975460920580926	NOM1	7	156744068	C	G	mesendo	True	FALSE	FALSE	FALSE	16
ENSG00000135506	12_58085198_T_C	4.67643186463058e-06	0.000176172059375262	0.00399354038991008	0.268299427156405	0.0585959684413916	OS9	12	58085198	T	C	defendo	False	FALSE	FALSE	TRUE	48
ENSG00000145335	4_90718995_C_T	0.000141176265147069	0.00990442149289005	0.056680836721045	0.356099490512439	0.0935602441882663	SNCA	4	90718995	C	T	ips	True	FALSE	FALSE	FALSE	0
ENSG00000072849	17_5359190_G_A	0.000323292651849556	0.00281919221803117	0.0326648563556866	0.424867981486595	0.118153994412231	DERL2	17	5359190	G	A	defendo	True	FALSE	FALSE	FALSE	4
ENSG00000105825	7_93423683_T_G	0.0027395790818401	0.00937498434192832	0.060069238093908	-0.184384360469582	0.061552928852946	TFPI2	7	93423683	T	G	mesendo	True	FALSE	FALSE	FALSE	0
ENSG00000088682	16_57533476_G_A	0.000117976194134115	0.00353404766724571	0.0383307367582033	-0.469269353582769	0.121878841375824	COQ9	16	57533476	G	A	defendo	True	FALSE	FALSE	FALSE	1
ENSG00000137563	8_64036389_T_A	9.26329432867429e-06	0.0049159301987567	0.0487686297475867	-0.469950245999969	0.105995240008756	GGH	8	64036389	T	A	defendo	True	FALSE	FALSE	FALSE	0
ENSG00000119878	2_46836439_A_T	1.49829518934803e-06	0.000869747293883898	0.0139828282599961	0.373381472598257	0.0776024833156775	CRIPT	2	46836439	A	T	defendo	False	FALSE	FALSE	FALSE	40
ENSG00000164615	5_134065932_T_A	1.97875747923349e-05	0.000510508404828642	0.00735533155452101	0.297641303382547	0.0697497461843114	CAMLG	5	134065932	T	A	mesendo	False	FALSE	FALSE	FALSE	35
ENSG00000075407	10_38486141_C_A	3.97537986023694e-07	0.000737762942544644	0.00771944977236987	0.61553565961424	0.121404245336091	ZNF37A	10	38486141	C	A	ips	False	TRUE	TRUE	FALSE	28
ENSG00000103550	16_19789932_A_G	1.59539796247162e-08	3.46555375918435e-07	9.81642433068439e-06	0.585459313977226	0.103603229207854	KNOP1	16	19789932	A	G	ips	False	FALSE	FALSE	FALSE	0
ENSG00000103550	16_19789932_A_G	3.00992711652666e-07	7.78816727973765e-05	0.00154607816998389	0.556578707473057	0.108646845792526	KNOP1	16	19789932	A	G	mesendo	False	FALSE	FALSE	FALSE	0
ENSG00000151748	14_51044629_C_A	0.00204439466875193	0.0112038534547052	0.0678698371260544	-0.258277606606156	0.0837555851230335	SAV1	14	51044629	C	A	mesendo	True	FALSE	FALSE	FALSE	9
ENSG00000198648	2_169120541_A_T	5.59855270732736e-05	0.0110320883189331	0.0608397878225354	0.521829794828398	0.129514513864053	STK39	2	169120541	A	T	ips	False	FALSE	FALSE	TRUE	5
ENSG00000130414	2_240964714_G_C	1.30914934999184e-08	5.17405296316597e-05	0.000784635395240511	-0.501386312768457	0.0881966742042426	NDUFA10	2	240964714	G	C	ips	False	FALSE	FALSE	TRUE	32
ENSG00000071655	19_1536363_T_C	0.000136804017601648	0.00579213980722473	0.0438927084825483	0.474223811965543	0.124341689939179	MBD3	19	1536363	T	C	mesendo	True	FALSE	FALSE	FALSE	2
ENSG00000160602	17_27035953_G_A	8.5867358234032e-06	0.000488633245894709	0.00548153653348668	0.775758795178155	0.174327531949674	NEK8	17	27035953	G	A	ips	False	FALSE	FALSE	TRUE	20
ENSG00000139719	12_122703014_C_T	2.24613961908437e-05	0.00332506743736188	0.0256285359481134	-0.255865107640789	0.0603611510981829	VPS33A	12	122703014	C	T	ips	True	FALSE	FALSE	FALSE	8
ENSG00000152076	2_130898232_C_T	8.19749476775105e-09	6.09959674131465e-07	1.63436151418393e-05	-0.626758387816568	0.108730176168394	CCDC74B	2	130898232	C	T	ips	False	FALSE	FALSE	TRUE	33
ENSG00000152076	2_130898232_C_T	0.000151471693441534	0.000773668396902148	0.0101518629882003	-0.424441578556506	0.112029940401472	CCDC74B	2	130898232	C	T	mesendo	False	FALSE	FALSE	TRUE	33
ENSG00000257218	12_120992013_T_C	2.53971358120787e-05	0.00529458400024973	0.0411916398264716	-0.422945092057843	0.100432406621405	GATC	12	120992013	T	C	mesendo	False	FALSE	FALSE	TRUE	46
ENSG00000152076	2_130898232_C_T	1.9229841902455e-09	2.86988289785029e-12	5.31066782331885e-10	-0.600570760352942	0.100025402221401	CCDC74B	2	130898232	C	T	defendo	False	FALSE	FALSE	TRUE	33
ENSG00000124641	6_41962671_G_A	1.37731713790177e-05	0.00436446170963566	0.0314971827016542	-0.226441657328516	0.0520861297433128	MED20	6	41962671	G	A	ips	True	TRUE	FALSE	FALSE	12
ENSG00000165609	10_12210930_T_G	2.19189778820236e-05	0.0053895619793128	0.0364724194053796	0.354538404567677	0.0835310806790049	NUDT5	10	12210930	T	G	ips	False	FALSE	FALSE	FALSE	15
ENSG00000105281	19_47265153_C_T	7.34035636281677e-07	0.000120255747837238	0.00289231463180936	0.249940516394186	0.0504712623516281	SLC1A5	19	47265153	C	T	defendo	False	TRUE	TRUE	FALSE	29
ENSG00000139133	12_34135581_T_C	0.000398833500617045	0.0146266707112377	0.0739178077848314	-0.262837162661209	0.0742298688094522	ALG10	12	34135581	T	C	ips	True	FALSE	FALSE	TRUE	15
ENSG00000182923	3_134131962_A_T	0.000505505445995702	0.0119955149715488	0.0707683464767255	-0.303683177929768	0.0873199306654607	CEP63	3	134131962	A	T	mesendo	True	FALSE	FALSE	FALSE	1
ENSG00000139436	12_110292155_A_C	3.34939807058319e-05	0.00694463898253615	0.0616140589056415	0.281288584815403	0.0678080080974994	GIT2	12	110292155	A	C	defendo	True	TRUE	TRUE	FALSE	29
ENSG00000100058	22_25845855_C_G	4.70047321657395e-22	2.17174523353427e-17	4.94724806110292e-15	1.61861447598183	0.167652370637672	CRYBB2P1	22	25845855	C	G	ips	False	TRUE	FALSE	TRUE	45
ENSG00000100058	22_25845855_C_G	1.0866931955197e-13	8.01375221624304e-10	5.39804787692432e-08	1.42114657687486	0.191273655686745	CRYBB2P1	22	25845855	C	G	mesendo	False	TRUE	FALSE	TRUE	45
ENSG00000173611	9_127619005_G_C	4.17435985111753e-05	0.00765247881986589	0.0473426785115892	-0.566649949164006	0.1382878821637	SCAI	9	127619005	G	C	ips	True	FALSE	FALSE	FALSE	0
ENSG00000188368	19_42829272_G_A	0.000227460201441785	0.00791610128342798	0.0484169220611876	-0.555311768653596	0.150638481540095	PRR19	19	42829272	G	A	ips	True	FALSE	FALSE	FALSE	2
ENSG00000177200	16_53376459_G_A	0.000124418161000101	0.00464457392830596	0.0326569404788264	-0.254911280342602	0.0664306642370804	CHD9	16	53376459	G	A	ips	False	FALSE	FALSE	TRUE	5
ENSG00000176293	19_58572979_G_A	0.000732953273824216	0.0210814504787618	0.0994880002148227	0.425126122618589	0.125890692460621	ZNF135	19	58572979	G	A	mesendo	True	FALSE	FALSE	FALSE	7
ENSG00000159712	9_100001077_G_C	2.41709972175588e-07	2.60819974662162e-05	0.000624786496123015	0.35065683590521	0.0679039319270512	ANKRD18CP	9	100001077	G	C	mesendo	False	TRUE	TRUE	TRUE	40
ENSG00000159712	9_100001077_G_C	3.60712428607332e-06	5.06372876095423e-05	0.00140081582784207	0.355920618925141	0.0768258569527726	ANKRD18CP	9	100001077	G	C	defendo	False	TRUE	TRUE	TRUE	40
ENSG00000165118	9_86620546_C_T	3.92175288791335e-07	0.000199566302542517	0.00253247932223456	-0.631426044487573	0.124474917605869	C9orf64	9	86620546	C	T	ips	False	FALSE	FALSE	TRUE	20
ENSG00000165118	9_86620546_C_T	6.01078262644093e-06	1.06605290246112e-05	0.000290715105383429	-0.50456813639783	0.111481894975808	C9orf64	9	86620546	C	T	mesendo	False	FALSE	FALSE	TRUE	20
ENSG00000178150	19_48883003_T_C	2.87648026110049e-05	0.0113241199574407	0.0844407199927839	0.414098308945246	0.0989947956869372	ZNF114	19	48883003	T	C	defendo	True	TRUE	TRUE	FALSE	19
ENSG00000141349	17_42097956_G_A	0.000822121193368316	0.00859545507563217	0.0567825791591724	-0.204175269458566	0.0610346097628934	G6PC3	17	42097956	G	A	mesendo	False	FALSE	FALSE	TRUE	31
ENSG00000243667	2_68302228_A_G	7.10814645080001e-05	0.00666335519128139	0.0427922104540067	-0.415958341030654	0.104705863734109	WDR92	2	68302228	A	G	ips	True	FALSE	FALSE	FALSE	3
ENSG00000154079	6_71294625_G_C	1.32743986742941e-13	2.80097874582327e-09	1.22061060726192e-07	-0.720392422209778	0.0973056568669214	C6orf57	6	71294625	G	C	ips	False	TRUE	FALSE	FALSE	34
ENSG00000165821	14_22105050_T_C	1.68049823031549e-05	0.0112319827525767	0.0616918720252384	0.354068686503179	0.0822727984196907	SALL2	14	22105050	T	C	ips	False	FALSE	FALSE	FALSE	0
ENSG00000166667	7_101928585_G_A	0.000269814649942182	0.0120696562323054	0.0709337315048917	0.394366970625862	0.10826287771376	SPDYE6	7	101928585	G	A	mesendo	False	FALSE	FALSE	FALSE	20
ENSG00000213801	19_53434217_G_A	5.23213919634679e-05	0.0182581793654632	0.0854835948982301	0.534279279807799	0.132083623090875	ZNF816-ZNF321P	19	53434217	G	A	ips	False	FALSE	FALSE	FALSE	0
ENSG00000146918	7_158514644_A_C	4.73187035403408e-05	0.0130072719175479	0.0681805664755889	0.233481425427219	0.0573877287574012	NCAPG2	7	158514644	A	C	ips	False	FALSE	FALSE	FALSE	6
ENSG00000185344	12_124252924_C_T	0.000680428420422457	0.0103524320857723	0.0798887387800443	-0.615456513158236	0.181158024451762	ATP6V0A2	12	124252924	C	T	defendo	False	TRUE	TRUE	FALSE	2
ENSG00000148300	9_136288929_C_T	2.67118874493259e-12	4.82992522018039e-08	1.66552549532626e-06	0.49037977855955	0.0701141485465775	REXO4	9	136288929	C	T	ips	False	FALSE	FALSE	TRUE	44
ENSG00000153113	5_96074435_A_G	2.80450326265566e-09	3.22504398308776e-05	0.000520946187618243	0.477658889057822	0.0803780915532007	CAST	5	96074435	A	G	ips	False	FALSE	FALSE	FALSE	26
ENSG00000110871	12_121064024_G_T	0.000589141752318044	0.0103969142319153	0.079959799719079	-0.466716077578577	0.135808904067395	COQ5	12	121064024	G	T	defendo	True	FALSE	FALSE	FALSE	0
ENSG00000160191	21_44247575_G_T	0.000126463491541868	0.0040633502864961	0.0346951880488813	0.597631913957392	0.1559075389186	PDE9A	21	44247575	G	T	mesendo	True	FALSE	FALSE	FALSE	6
ENSG00000176623	8_87476439_C_T	0.000298866328846313	0.00272608866487249	0.0262969029939894	0.291650704534651	0.0806493554303881	RMDN1	8	87476439	C	T	mesendo	False	FALSE	FALSE	FALSE	39
ENSG00000141458	18_21167333_A_C	1.35133543096091e-05	0.0031207003774541	0.0290715638410786	0.416294164529868	0.0956641176884471	NPC1	18	21167333	A	C	mesendo	False	TRUE	TRUE	FALSE	27
ENSG00000087076	19_49293897_G_A	1.17739361238255e-05	0.00530758982115334	0.036007544278879	-0.579644870340555	0.132286688563222	HSD17B14	19	49293897	G	A	ips	False	FALSE	FALSE	FALSE	1
ENSG00000170955	11_6326376_T_C	2.21457337999192e-07	0.00150849012967588	0.0139393417983456	0.55048370200015	0.106263586917266	PRKCDBP	11	6326376	T	C	ips	False	TRUE	TRUE	TRUE	6
ENSG00000160072	1_1384389_A_T	1.06782178124747e-06	0.000182913919479193	0.0023589044760654	-0.363234909811598	0.0744530713451907	ATAD3B	1	1384389	A	T	ips	False	FALSE	FALSE	FALSE	44
ENSG00000172354	7_100366917_G_A	0.000120184059572245	0.0208199500363921	0.0932921562395663	0.285457084041406	0.074226627974613	GNB2	7	100366917	G	A	ips	False	FALSE	FALSE	TRUE	38
ENSG00000136754	10_27127994_C_A	3.78024171971153e-05	0.0127201002072989	0.0673468726791578	-0.511750890676112	0.124195814844197	ABI1	10	27127994	C	A	ips	True	FALSE	FALSE	FALSE	0
ENSG00000144566	3_19989504_T_C	7.65156027156754e-05	0.0147650285534708	0.0743519644322605	-0.292766377504767	0.0740232546669483	RAB5A	3	19989504	T	C	ips	False	TRUE	TRUE	TRUE	4
ENSG00000105866	7_21482397_A_G	2.58375762006506e-05	0.0165006329143026	0.0800218683402961	0.281220336281202	0.0668401546798376	SP4	7	21482397	A	G	ips	False	FALSE	FALSE	FALSE	10
ENSG00000170876	3_14175149_G_A	8.59498484470681e-06	8.85739386855421e-05	0.00173215836289314	-0.381544687337982	0.0857442114846017	TMEM43	3	14175149	G	A	mesendo	False	TRUE	FALSE	FALSE	29
ENSG00000154639	21_18848386_A_C	8.74602569554597e-05	0.0087408812732271	0.0574543243833973	0.419259165563493	0.106872611968497	CXADR	21	18848386	A	C	mesendo	True	FALSE	FALSE	FALSE	0
ENSG00000198892	1_201791200_G_A	3.02743422185578e-05	0.0107095893752567	0.0596906947549802	-0.438946559501436	0.10522781631983	SHISA4	1	201791200	G	A	ips	False	FALSE	FALSE	TRUE	21
ENSG00000130724	19_59079257_A_G	9.32267722411933e-05	0.00178297795614378	0.0193019540925871	0.22668204785795	0.0580109140523815	CHMP2A	19	59079257	A	G	mesendo	True	FALSE	FALSE	FALSE	30
ENSG00000161513	17_72811343_A_G	2.75603074053358e-05	0.0220566233816707	0.0972944471367348	-0.3736018424842	0.0891068090218771	FDXR	17	72811343	A	G	ips	False	FALSE	FALSE	TRUE	23
ENSG00000224051	1_1209636_A_G	0.00184870113816153	0.0139437305158163	0.0968834310277768	-0.406665475053996	0.130612780068117	GLTPD1	1	1209636	A	G	defendo	True	FALSE	FALSE	FALSE	32
ENSG00000155330	16_46773124_C_G	0.000147180347719982	0.0080641096969402	0.0553124737686515	0.374273467795538	0.0986025348446704	C16orf87	16	46773124	C	G	mesendo	False	FALSE	FALSE	FALSE	9
ENSG00000119929	10_101490852_T_A	0.00014702283833184	0.00533362486944777	0.0516687148835673	0.456457214385832	0.120245470643597	CUTC	10	101490852	T	A	defendo	True	FALSE	FALSE	FALSE	0
ENSG00000205583	7_75079683_A_G	4.63055980470556e-09	3.46920735153546e-06	7.25988535226374e-05	0.708931547450864	0.120979477946699	STAG3L1	7	75079683	A	G	ips	False	FALSE	FALSE	TRUE	50
ENSG00000205583	7_75079683_A_G	3.92895668811171e-08	5.16875131454499e-07	2.8752729218187e-05	0.590970512656562	0.107566223179943	STAG3L1	7	75079683	A	G	defendo	False	FALSE	FALSE	TRUE	50
ENSG00000182446	17_79524971_G_A	2.15160409923402e-05	0.00947044267261892	0.0755760611551092	-0.647996583960707	0.152521887927442	NPLOC4	17	79524971	G	A	defendo	True	FALSE	FALSE	FALSE	7
ENSG00000184117	22_29947905_C_T	0.000172493609101491	0.00345844145577833	0.031257239996052	-0.247409022586329	0.0658663498682724	NIPSNAP1	22	29947905	C	T	mesendo	True	FALSE	FALSE	FALSE	32
ENSG00000111907	6_125591614_A_G	1.70740280574461e-05	7.50283242849952e-05	0.00194930977804882	-0.37118381903927	0.0863203118728121	TPD52L1	6	125591614	A	G	defendo	True	FALSE	FALSE	FALSE	25
ENSG00000156671	10_76982863_T_C	0.00232397966860466	0.0149221119422392	0.0803845623098193	-0.264348105426216	0.0868034183990855	SAMD8	10	76982863	T	C	mesendo	False	FALSE	FALSE	FALSE	26
ENSG00000176444	1_155244683_G_C	0.00123705229989141	0.0176547120428777	0.0887929174623766	0.315641457900322	0.0977158734914128	CLK2	1	155244683	G	C	mesendo	True	FALSE	FALSE	FALSE	42
ENSG00000167552	12_49582692_T_G	7.13140936456137e-11	1.49839506168413e-07	4.65906810920536e-06	-0.437724720529466	0.0671576619220629	TUBA1A	12	49582692	T	G	ips	False	TRUE	FALSE	TRUE	41
ENSG00000166261	11_123605937_C_T	1.5072363139633e-08	3.24241418349149e-05	0.000522093442416231	-0.317605714895085	0.0561067709077328	ZNF202	11	123605937	C	T	ips	False	FALSE	FALSE	FALSE	25
ENSG00000197780	1_109606270_G_T	2.26536969063988e-09	4.77557428991571e-06	9.58886543802979e-05	0.427812935897591	0.0715701066748168	TAF13	1	109606270	G	T	ips	False	TRUE	TRUE	TRUE	15
ENSG00000128294	22_27020835_G_A	1.00456691225049e-05	0.00209220521860308	0.0180286544776203	0.265618051541636	0.0601464537833349	TPST2	22	27020835	G	A	ips	False	TRUE	TRUE	FALSE	5
ENSG00000254004	19_36941144_T_C	2.01498657841146e-10	5.31739862872628e-08	1.82507195130569e-06	0.517956694745348	0.0814372435409047	ZNF260	19	36941144	T	C	ips	False	FALSE	FALSE	FALSE	30
ENSG00000188352	9_20625228_G_A	0.000218828034896787	0.0142056825182458	0.077796123841935	0.388049835564341	0.104985413918262	FOCAD	9	20625228	G	A	mesendo	False	FALSE	FALSE	FALSE	0
ENSG00000101751	18_51866513_T_C	4.49410317274014e-13	3.9493534009927e-08	1.37987216699947e-06	-0.641575219221161	0.0886180441427738	POLI	18	51866513	T	C	ips	False	FALSE	FALSE	TRUE	47
ENSG00000203724	1_197919693_A_G	0.0013652295674582	0.00152060816196961	0.0171445790113601	0.432269807326465	0.13500402916999	C1orf53	1	197919693	A	G	mesendo	True	FALSE	FALSE	FALSE	0
ENSG00000006042	17_31155529_G_A	3.37445111390309e-05	0.00114008566834542	0.0170586988983126	0.233589518852792	0.056332748876458	TMEM98	17	31155529	G	A	defendo	True	TRUE	FALSE	FALSE	17
ENSG00000141580	17_80608681_T_G	3.50781600413418e-05	0.0174468255771681	0.0826607625814144	0.155611555280385	0.0376080887106773	WDR45B	17	80608681	T	G	ips	False	TRUE	TRUE	FALSE	10
ENSG00000180370	3_196540819_C_T	4.92457400627354e-05	0.011767871573877	0.0698897812518837	-0.736792923130618	0.181512833864517	PAK2	3	196540819	C	T	mesendo	True	FALSE	FALSE	FALSE	0
ENSG00000169242	1_155033308_G_A	6.23278709447438e-06	0.00148504424413078	0.0137595535415873	0.513427087282879	0.113631926006109	EFNA1	1	155033308	G	A	ips	True	TRUE	TRUE	TRUE	37
ENSG00000168374	3_57595419_C_T	0.000146092945744838	0.0105021413349328	0.0590322802609473	-0.211224900657375	0.0556203581608359	ARF4	3	57595419	C	T	ips	False	FALSE	FALSE	FALSE	12
ENSG00000165948	14_94572696_T_C	1.19975691442979e-10	2.45755194315594e-06	5.35476032116695e-05	0.543682654702437	0.0844311194869089	IFI27L1	14	94572696	T	C	ips	False	TRUE	FALSE	TRUE	23
ENSG00000074181	19_15260682_A_C	0.000100239733992233	0.00131677648447131	0.0152612403911137	-0.512421620605798	0.13172755512391	NOTCH3	19	15260682	A	C	mesendo	True	FALSE	FALSE	FALSE	1
ENSG00000177191	19_41889748_T_C	0.00177573254045242	0.0105106963509187	0.0651224996781225	-0.316744499463017	0.101345795289328	B3GNT8	19	41889748	T	C	mesendo	False	TRUE	FALSE	FALSE	26
ENSG00000092036	14_23416138_A_G	1.29703939169784e-10	1.61123072056708e-08	1.24868505379149e-06	-0.495356507063797	0.0770680812943522	HAUS4	14	23416138	A	G	defendo	False	FALSE	FALSE	TRUE	50
ENSG00000125812	20_23298695_G_A	0.000511693154939055	0.00355841551482016	0.0385489224243066	0.271471550957586	0.0781312171196547	GZF1	20	23298695	G	A	defendo	True	TRUE	FALSE	FALSE	8
ENSG00000196730	9_90041889_C_T	2.08521999069606e-05	0.0134281098077023	0.0754092890421263	0.345888611422039	0.0812791324185663	DAPK1	9	90041889	C	T	mesendo	True	FALSE	FALSE	FALSE	0
ENSG00000163964	3_196439625_G_A	7.93927833166921e-06	0.00365007856931159	0.0275199466768738	0.43657836245433	0.0977381818779997	PIGX	3	196439625	G	A	ips	False	TRUE	TRUE	TRUE	33
ENSG00000156411	14_104322983_C_T	0.000565985986751427	0.0120120493235052	0.0707683464767255	-0.222174291087138	0.0644467005908187	C14orf2	14	104322983	C	T	mesendo	False	TRUE	FALSE	FALSE	41
ENSG00000108666	17_30659006_T_A	0.00281985126423167	0.00173545475012001	0.0234166660708028	0.30423818095509	0.101863542205348	C17orf75	17	30659006	T	A	defendo	False	FALSE	FALSE	TRUE	45
ENSG00000183513	2_99216531_A_G	0.000128572884777524	0.0229470146217258	0.0998887397972973	0.263390870065012	0.0687852557229924	COA5	2	99216531	A	G	ips	True	TRUE	FALSE	TRUE	26
ENSG00000151552	4_17531084_A_G	2.06785907976056e-18	7.94743231661639e-12	5.89090168381514e-10	-0.676762334846723	0.0773131007292967	QDPR	4	17531084	A	G	ips	False	TRUE	TRUE	TRUE	14
ENSG00000215883	1_54632658_G_A	0.000224996326932558	0.00518658718681624	0.0407131451794428	0.604017507688673	0.163727684618709	CYB5RL	1	54632658	G	A	mesendo	True	FALSE	FALSE	FALSE	4
ENSG00000140400	15_75670079_C_T	1.27981212492463e-06	1.24041297114507e-06	4.38377362996958e-05	0.573831686387133	0.118490163201466	MAN2C1	15	75670079	C	T	mesendo	False	FALSE	FALSE	FALSE	39
ENSG00000112511	6_33440416_T_C	4.77586956492571e-07	1.83380284753149e-08	1.3972905528641e-06	-0.614350338859999	0.122013411426997	PHF1	6	33440416	T	C	defendo	False	FALSE	FALSE	FALSE	6
ENSG00000170558	18_25825027_A_G	5.27229206290633e-05	0.0173895065002801	0.0825134648578757	-0.341534028327023	0.0844708755288643	CDH2	18	25825027	A	G	ips	True	FALSE	FALSE	FALSE	0
ENSG00000124224	20_56749777_C_T	0.000336151698416627	0.0173446036506657	0.0877814987102338	-0.380333947910809	0.106069110392506	PPP4R1L	20	56749777	C	T	mesendo	True	FALSE	FALSE	FALSE	0
ENSG00000077585	1_236306535_A_C	1.776691272499e-06	0.000917362147808041	0.00925671695951839	-0.399830877274716	0.0836939913791316	GPR137B	1	236306535	A	C	ips	True	FALSE	FALSE	FALSE	13
ENSG00000106153	7_56106397_C_T	4.37866850851101e-06	0.000595523632293128	0.00841107460846937	0.779600351853506	0.169753339453878	CHCHD2	7	56106397	C	T	mesendo	False	TRUE	TRUE	TRUE	23
ENSG00000100345	22_36653986_C_A	0.00011053426308426	0.0144846350652348	0.0786732025282253	0.40448357601248	0.104619848719387	MYH9	22	36653986	C	A	mesendo	True	FALSE	FALSE	FALSE	0
ENSG00000110906	12_109997164_C_T	6.37053128268598e-05	0.00274452519301874	0.0222570233406764	0.400740277716787	0.100218940829872	KCTD10	12	109997164	C	T	ips	False	TRUE	FALSE	FALSE	8
ENSG00000264775	18_4937612_A_T	4.79254286943288e-05	0.0184423446589591	0.0860410946492379	-0.450306793746162	0.110762402832108	PPIAP14	18	4937612	A	T	ips	True	FALSE	FALSE	FALSE	1
ENSG00000187953	7_6763182_A_G	0.00045657809569849	0.013338351316184	0.0939733364752327	-0.386103704430584	0.110157440707261	PMS2CL	7	6763182	A	G	defendo	True	FALSE	FALSE	FALSE	31
ENSG00000248333	1_1520553_C_T	5.39945013045109e-06	0.00102716871776809	0.0101706329867836	0.318367169384427	0.0699917740519513	CDK11B	1	1520553	C	T	ips	True	FALSE	FALSE	FALSE	21
ENSG00000197860	5_65012635_A_C	7.37889511610075e-08	3.61140602993113e-05	0.000573211443222205	0.582926604484729	0.108316605058267	SGTB	5	65012635	A	C	ips	False	FALSE	FALSE	FALSE	23
ENSG00000173334	8_126440902_G_A	5.67861164469799e-08	0.000170690343304112	0.00221567703308268	0.38617789959697	0.0711371777164624	TRIB1	8	126440902	G	A	ips	False	FALSE	FALSE	FALSE	0
ENSG00000240303	3_132353895_C_T	0.000967920949357833	0.00778409905829882	0.0538812998160638	0.260905345562306	0.0790696823482715	ACAD11	3	132353895	C	T	mesendo	False	FALSE	FALSE	FALSE	8
ENSG00000167363	17_80791096_A_G	5.22974029808556e-05	0.0031246845339108	0.0351521730377909	-0.34157951863228	0.0844424701085177	FN3K	17	80791096	A	G	defendo	False	FALSE	FALSE	FALSE	41
ENSG00000153207	1_247031237_C_G	1.40256927846012e-05	0.00195343842640492	0.0170628900535076	-0.388496943799599	0.0894441459765842	AHCTF1	1	247031237	C	G	ips	False	FALSE	FALSE	FALSE	5
ENSG00000103415	16_4506232_G_A	0.000251037702480712	0.00743917705615106	0.0649217755863294	-0.315071421056372	0.0860568965849143	HMOX2	16	4506232	G	A	defendo	False	FALSE	FALSE	TRUE	46
ENSG00000047578	16_27835727_G_A	0.000526887151675647	0.0197226110830482	0.0957714625832433	0.620239337608534	0.178913408934228	KIAA0556	16	27835727	G	A	mesendo	True	FALSE	FALSE	FALSE	0
ENSG00000116198	1_3783498_T_C	7.95469796191073e-07	0.000268368992658984	0.00329487188391329	0.632878485801259	0.12820451990355	CEP104	1	3783498	T	C	ips	False	FALSE	FALSE	FALSE	10
ENSG00000127419	4_899265_T_C	0.00109143945677801	0.0194788158061355	0.0949378112098196	-0.31448733141811	0.0962963105903527	TMEM175	4	899265	T	C	mesendo	True	FALSE	FALSE	FALSE	15
ENSG00000181029	19_7750943_G_A	3.72134618381527e-05	0.00100855833205885	0.0124002281555659	0.28931944446348	0.0701528002961357	TRAPPC5	19	7750943	G	A	mesendo	False	FALSE	FALSE	FALSE	9
ENSG00000115758	2_10627860_G_T	1.49221398690482e-05	0.00439224247329819	0.036669162989318	-0.483257475445568	0.111611071428565	ODC1	2	10627860	G	T	mesendo	False	FALSE	FALSE	FALSE	0
ENSG00000137094	9_34903675_A_G	0.00208605568378411	0.0209884512177962	0.0993007258053289	-0.307381046217357	0.0998736573433261	DNAJB5	9	34903675	A	G	mesendo	True	FALSE	FALSE	FALSE	9
ENSG00000173894	17_77814533_G_A	0.000898234646605729	0.00540741762134243	0.0521299995858155	0.495169046693317	0.14912025485476	CBX2	17	77814533	G	A	defendo	True	FALSE	FALSE	FALSE	0
ENSG00000041988	1_6737212_T_C	5.85709579694846e-06	0.00049925216072447	0.0055769958171355	-0.267563661039088	0.0590454915473298	THAP3	1	6737212	T	C	ips	False	FALSE	FALSE	FALSE	6
ENSG00000108946	17_66503652_G_A	2.45288809526297e-06	0.00209355430853721	0.0180286544776203	-0.313166078291328	0.0664612914254944	PRKAR1A	17	66503652	G	A	ips	False	FALSE	FALSE	FALSE	4
ENSG00000055483	17_76932371_G_A	3.04292240366503e-06	0.000735417023342697	0.00770506866724268	0.280600738086677	0.0601128279122932	USP36	17	76932371	G	A	ips	True	FALSE	FALSE	FALSE	3
ENSG00000101126	20_49496411_T_C	3.24641864741227e-12	1.16680538754274e-09	1.20225556219422e-07	-0.495700956319807	0.0711537056506215	ADNP	20	49496411	T	C	defendo	False	TRUE	TRUE	FALSE	18
ENSG00000113851	3_3256890_G_A	1.66466979222121e-05	0.00597476289932908	0.0448027470617038	-0.425318385439778	0.0987805691535667	CRBN	3	3256890	G	A	mesendo	False	FALSE	FALSE	FALSE	0
ENSG00000232859	17_26185418_G_T	1.43177631214155e-05	0.00568231592730848	0.0378401046637327	0.462861117659416	0.106676309241014	LYRM9	17	26185418	G	T	ips	False	FALSE	FALSE	FALSE	46
ENSG00000023892	6_35183149_T_G	5.27166500879724e-05	0.00184358408003551	0.024313547535091	0.433092344472422	0.107115058138305	DEF6	6	35183149	T	G	defendo	True	FALSE	FALSE	FALSE	24
ENSG00000162836	1_147118181_C_T	1.08550944026194e-05	0.00632799115581645	0.0412897409736805	-0.460549860982335	0.104684715301383	ACP6	1	147118181	C	T	ips	False	FALSE	FALSE	FALSE	47
ENSG00000162836	1_147118181_C_T	0.00092268826087951	0.0128705339183774	0.0737165180508809	-0.315120787246187	0.0951136488993821	ACP6	1	147118181	C	T	mesendo	False	FALSE	FALSE	FALSE	47
ENSG00000151327	14_35414404_A_G	2.62041953712189e-05	0.013627318454566	0.0705949977362977	-0.362678336643259	0.0862663350037717	FAM177A1	14	35414404	A	G	ips	False	FALSE	FALSE	FALSE	12
ENSG00000155367	1_113196896_G_A	3.95318566325946e-05	0.00348609186736952	0.0265344336845812	-0.342609908917262	0.0833560425380015	PPM1J	1	113196896	G	A	ips	False	FALSE	FALSE	TRUE	44
ENSG00000170035	2_181825956_C_T	1.57385956955666e-05	4.52653152950896e-05	0.00129112835481546	-0.353018353985526	0.0817533757616087	UBE2E3	2	181825956	C	T	defendo	True	FALSE	FALSE	FALSE	10
ENSG00000258289	14_65375180_A_G	3.61390554046427e-16	5.25640517810519e-13	5.08409546056558e-11	-0.997255569764258	0.122349963610399	CHURC1	14	65375180	A	G	ips	False	TRUE	TRUE	TRUE	40
ENSG00000196502	16_28594549_A_G	0.000221608171197785	0.0195523128906306	0.0891225500848807	-0.398482406880359	0.107901555622639	SULT1A1	16	28594549	A	G	ips	True	TRUE	TRUE	TRUE	49
ENSG00000116830	1_117663913_C_T	1.38020626305814e-05	0.00872633173450187	0.0519596489616018	-0.255928774803668	0.0588749854395368	TTF2	1	117663913	C	T	ips	True	TRUE	FALSE	FALSE	9
ENSG00000182134	1_151653312_A_C	9.87405882865018e-08	7.2799048736388e-05	0.0010574790594028	0.399991885578667	0.0750590910532609	TDRKH	1	151653312	A	C	ips	True	FALSE	FALSE	FALSE	39
ENSG00000121542	3_122892195_C_T	3.86317892676483e-05	0.00159971568544703	0.0177570631137853	0.415823566917057	0.101038069071687	SEC22A	3	122892195	C	T	mesendo	True	FALSE	FALSE	FALSE	0
ENSG00000228252	3_130001692_A_G	4.04953547024504e-05	0.00341434378972419	0.0309652189689903	0.393397527884997	0.0958422654840599	COL6A4P2	3	130001692	A	G	mesendo	False	FALSE	FALSE	FALSE	17
ENSG00000166908	12_57960602_A_G	4.87498529005204e-05	0.00857938105171265	0.0513158051764318	0.698356053870356	0.171943617630913	PIP4K2C	12	57960602	A	G	ips	True	FALSE	FALSE	FALSE	0
ENSG00000198056	12_57146069_T_G	3.52400561266254e-08	9.98255871629203e-05	0.00139882748338721	-0.350475020544487	0.0635703533816668	PRIM1	12	57146069	T	G	ips	False	FALSE	FALSE	TRUE	15
ENSG00000165672	10_120920890_T_A	6.57553981205403e-05	0.00790364826513417	0.0484169220611876	-0.181920297950445	0.0455809932969404	PRDX3	10	120920890	T	A	ips	False	TRUE	TRUE	FALSE	48
ENSG00000100263	22_29755888_T_C	1.70621704903003e-05	0.0209913676959995	0.0993007258053289	-0.379976141138898	0.0883618386643493	RHBDD3	22	29755888	T	C	mesendo	False	FALSE	FALSE	FALSE	18
ENSG00000122643	7_33049117_T_C	7.93505927683122e-05	0.0109013232305316	0.060335336729759	-0.274521716210126	0.0695633954804697	NT5C3A	7	33049117	T	C	ips	False	FALSE	FALSE	FALSE	9
ENSG00000003756	3_50044813_T_G	3.91077719962024e-05	7.60403267494057e-05	0.00151716761088375	-0.853746260338415	0.207588354048067	RBM5	3	50044813	T	G	mesendo	False	FALSE	FALSE	FALSE	17
ENSG00000135638	2_73047552_A_T	0.00092553351603591	0.00247928473943928	0.0298546835689675	0.44699746117167	0.134953375220235	EMX1	2	73047552	A	T	defendo	False	FALSE	FALSE	FALSE	2
ENSG00000134463	10_11834968_A_G	9.22159452514066e-10	4.56328613804079e-05	0.000706881238591653	-0.79269079073078	0.129475314660429	ECHDC3	10	11834968	A	G	ips	False	TRUE	FALSE	TRUE	15
ENSG00000092531	15_42886656_C_T	5.48524357075281e-06	0.000376254889509819	0.00440790471675521	-0.380540333629073	0.0837213925788692	SNAP23	15	42886656	C	T	ips	True	FALSE	FALSE	FALSE	6
ENSG00000204256	6_32904041_T_C	4.4511911472753e-08	0.000377517698686697	0.00441617563579545	-0.740683298009116	0.135360112197115	BRD2	6	32904041	T	C	ips	False	FALSE	FALSE	FALSE	2
ENSG00000165338	10_93341742_A_T	0.000203565057936112	0.0108207701413473	0.0601116363142636	0.353029609979712	0.0950396531934753	HECTD2	10	93341742	A	T	ips	True	FALSE	FALSE	FALSE	1
ENSG00000188372	7_76132962_A_G	3.13128752942433e-12	1.22385552666728e-08	9.90816367348984e-07	-0.763966394441222	0.109581041720423	ZP3	7	76132962	A	G	defendo	False	TRUE	TRUE	FALSE	48
ENSG00000171700	20_62759030_T_G	4.97755776798066e-07	4.46864019213149e-05	0.000980996872143935	-0.430950323149172	0.0857241387211927	RGS19	20	62759030	T	G	mesendo	True	FALSE	FALSE	FALSE	11
ENSG00000204574	6_30551286_A_G	1.4460970962199e-06	0.000224043739779419	0.00282501580750423	-0.308937982703584	0.0641143858195097	ABCF1	6	30551286	A	G	ips	False	FALSE	FALSE	TRUE	35
ENSG00000170903	11_105862932_G_A	8.6898726862735e-05	0.00678572940038002	0.0434023821124974	-0.503838847487382	0.128381912864847	MSANTD4	11	105862932	G	A	ips	True	FALSE	FALSE	FALSE	0
ENSG00000115233	2_162277301_G_A	1.58968210699859e-05	0.00550389884456262	0.0369310521978426	-0.453869711022377	0.105162723311766	PSMD14	2	162277301	G	A	ips	True	TRUE	TRUE	FALSE	0
ENSG00000146350	6_121373646_T_C	0.000166826313107024	0.00322788849618953	0.0359534157505763	0.629175612421137	0.167130165011756	TBC1D32	6	121373646	T	C	defendo	False	FALSE	FALSE	FALSE	2
ENSG00000154277	4_41290052_C_T	6.6557362230317e-06	0.0193329992559102	0.0886254245226788	0.22226420075903	0.0493436795802046	UCHL1	4	41290052	C	T	ips	False	FALSE	FALSE	FALSE	0
ENSG00000167543	17_27901975_A_G	0.000112802713660447	0.000622214964368555	0.0108081407117833	0.376614549780085	0.0975366392325744	TP53I13	17	27901975	A	G	defendo	False	FALSE	FALSE	TRUE	31
ENSG00000090238	16_30033527_G_C	5.88875325880838e-05	0.000718717871694262	0.00963313844699877	-0.35993853466534	0.0895988023617868	YPEL3	16	30033527	G	C	mesendo	False	FALSE	FALSE	FALSE	44
ENSG00000131778	1_146784449_G_A	2.84172572259889e-10	4.39302750553342e-06	8.93383711073698e-05	-0.446280713769724	0.0707576119032	CHD1L	1	146784449	G	A	ips	False	FALSE	FALSE	FALSE	40
ENSG00000103257	16_87904869_A_G	1.60708794497154e-07	0.000208987376736419	0.00464452102230972	-0.380829835085251	0.0726795558040922	SLC7A5	16	87904869	A	G	defendo	False	FALSE	FALSE	FALSE	3
ENSG00000103429	16_14626740_A_G	0.00128796251024361	0.0133670063859859	0.0752744317129552	-0.229962723352148	0.0714469821064587	BFAR	16	14626740	A	G	mesendo	False	FALSE	FALSE	FALSE	5
ENSG00000144647	3_43196598_A_G	4.04305620724126e-05	0.00395522310854553	0.0417502292026082	-0.344694258760162	0.0839692604625488	POMGNT2	3	43196598	A	G	defendo	False	FALSE	FALSE	FALSE	12
ENSG00000260456	16_87349533_A_G	9.74109080411813e-07	0.00464895601302109	0.0381018880556181	0.551101466793138	0.112543231936663	C16orf95	16	87349533	A	G	mesendo	False	FALSE	FALSE	FALSE	8
ENSG00000151692	2_7057202_G_A	1.3611590326413e-05	0.00070090377117724	0.00942643472545103	0.382376838784891	0.0879020175122276	RNF144A	2	7057202	G	A	mesendo	False	FALSE	FALSE	FALSE	4
ENSG00000137760	11_107364062_T_A	0.000234836493662662	0.00266839475783996	0.0259628129097126	0.24310570182246	0.0660926990279736	ALKBH8	11	107364062	T	A	mesendo	False	FALSE	FALSE	FALSE	6
ENSG00000150455	11_126238006_A_C	0.00157127827991123	0.00269521044798432	0.0261339549275822	-0.407981424997746	0.129059585008911	TIRAP	11	126238006	A	C	mesendo	False	FALSE	FALSE	FALSE	31
ENSG00000092208	14_39583481_A_G	3.98443265819792e-06	0.00189428585237383	0.016619417561588	0.46035986504027	0.099813665817083	GEMIN2	14	39583481	A	G	ips	False	FALSE	FALSE	TRUE	8
ENSG00000213625	1_65946121_G_A	0.000556316683834172	0.0127004874462294	0.073273583849515	-0.320114517858069	0.0927313513365364	LEPROT	1	65946121	G	A	mesendo	True	FALSE	FALSE	FALSE	10
ENSG00000165914	14_91312051_G_A	0.000850246974589671	0.0130131077171512	0.0742095273548826	0.286516974305254	0.0858890382839843	TTC7B	14	91312051	G	A	mesendo	True	FALSE	FALSE	FALSE	1
ENSG00000215012	22_19833781_G_A	4.65381256025757e-09	1.61788594918698e-05	0.000290969875477259	0.576417741656424	0.0983799049751535	C22orf29	22	19833781	G	A	ips	False	FALSE	FALSE	TRUE	40
ENSG00000215012	22_19833781_G_A	9.55185473358153e-13	3.05938889647933e-09	1.7860252791452e-07	0.747776107232192	0.104777292160844	C22orf29	22	19833781	G	A	mesendo	False	FALSE	FALSE	TRUE	40
ENSG00000215012	22_19833781_G_A	1.76846851745397e-05	6.54788447532694e-05	0.00174111585749048	0.457505090678889	0.106587867469313	C22orf29	22	19833781	G	A	defendo	False	FALSE	FALSE	TRUE	40
ENSG00000213977	17_3566857_C_T	8.04855074702388e-24	2.18319745793036e-17	4.94724806110292e-15	-0.631177671189676	0.062722451153061	TAX1BP3	17	3566857	C	T	ips	False	FALSE	FALSE	FALSE	33
ENSG00000213977	17_3566857_C_T	1.10616332944553e-14	1.64529935770844e-13	2.49360849281787e-11	-0.725070619327999	0.0938430672196544	TAX1BP3	17	3566857	C	T	mesendo	False	FALSE	FALSE	FALSE	33
ENSG00000184886	17_34942750_T_A	0.000277503938160874	0.000135559815700463	0.00245036716529664	-0.368994724080671	0.10149926145807	PIGW	17	34942750	T	A	mesendo	False	FALSE	FALSE	FALSE	1
ENSG00000074266	11_86007090_G_C	8.69969411922023e-07	0.000714072768452761	0.00750126026449918	0.365024160144496	0.0742073067377166	EED	11	86007090	G	C	ips	False	FALSE	FALSE	FALSE	13
ENSG00000169439	8_97505396_G_C	0.00151150831823897	0.0189592475702861	0.0929226821872246	-0.162600809021706	0.0512537772357402	SDC2	8	97505396	G	C	mesendo	False	FALSE	FALSE	FALSE	0
ENSG00000162408	1_6598464_G_A	5.77279862247287e-05	0.0102826039402598	0.0582523951529835	-0.458274234480602	0.113944412931301	NOL9	1	6598464	G	A	ips	False	FALSE	FALSE	FALSE	0
ENSG00000172172	8_121337980_C_T	0.000118194122051666	0.00330036722694816	0.030244784783944	0.279891131447483	0.0727019818487325	MRPL13	8	121337980	C	T	mesendo	True	FALSE	FALSE	FALSE	0
ENSG00000188313	3_146254116_G_T	1.79145669042313e-05	0.00454830250598095	0.0375740190237549	-0.38373826520521	0.0894617123036121	PLSCR1	3	146254116	G	T	mesendo	False	TRUE	FALSE	FALSE	14
ENSG00000100316	22_39668258_G_A	4.8082757083145e-05	0.00789153149959878	0.0675688263882591	-0.20739439172769	0.051022594371332	RPL3	22	39668258	G	A	defendo	False	TRUE	FALSE	FALSE	10
ENSG00000109536	4_190904832_G_A	5.20529105442756e-05	0.00219962833619994	0.0187386517072114	0.322979193007252	0.0798225912509947	FRG1	4	190904832	G	A	ips	False	FALSE	FALSE	FALSE	28
ENSG00000115641	2_106106584_C_G	0.00133441303483548	0.00838540235178793	0.0563394467203459	0.231172119200933	0.072050485144203	FHL2	2	106106584	C	G	mesendo	False	FALSE	FALSE	FALSE	2
ENSG00000142684	1_26497340_A_C	1.42766311685411e-15	1.96615583805361e-12	1.65893281493313e-10	-0.382698795401634	0.0479389473596335	ZNF593	1	26497340	A	C	ips	False	FALSE	FALSE	TRUE	44
ENSG00000142684	1_26497340_A_C	1.26425953890879e-11	6.99920239175037e-07	2.60195256500224e-05	-0.512952654335935	0.0757386015070958	ZNF593	1	26497340	A	C	mesendo	False	FALSE	FALSE	TRUE	44
ENSG00000100417	22_41877989_A_G	9.83968349218732e-07	0.00011019012292239	0.00151989482813169	0.517409186400883	0.105705504222792	PMM1	22	41877989	A	G	ips	False	FALSE	FALSE	TRUE	44
ENSG00000187954	8_145688482_C_T	7.27415490116341e-06	0.00234286139969285	0.0197467527341836	0.333320058788381	0.0743104917736554	CYHR1	8	145688482	C	T	ips	False	FALSE	FALSE	FALSE	27
ENSG00000156475	5_146219757_C_T	2.96292353256631e-05	0.00816008454409016	0.0495471646885449	0.419472164298736	0.100441161377658	PPP2R2B	5	146219757	C	T	ips	False	FALSE	FALSE	TRUE	3
ENSG00000086061	9_33010550_C_T	1.02907039250438e-12	1.38842865271908e-07	4.35252987483341e-06	-0.318339978409594	0.0446695036062659	DNAJA1	9	33010550	C	T	ips	False	TRUE	FALSE	TRUE	41
ENSG00000197747	1_152037515_T_C	2.56536455097348e-05	0.000527355023975196	0.00584972917915394	0.279311000789925	0.066360877604798	S100A10	1	152037515	T	C	ips	False	FALSE	FALSE	FALSE	37
ENSG00000155542	5_56106526_T_C	4.15675637918746e-14	6.77941426129902e-11	3.98287905259329e-09	0.695952058942409	0.0921059670991905	SETD9	5	56106526	T	C	ips	False	FALSE	FALSE	FALSE	47
ENSG00000205571	5_69373667_A_G	1.59124852057422e-05	1.02784208848503e-05	0.000192719093568358	-0.565919209066186	0.131131475768076	SMN2	5	69373667	A	G	ips	False	FALSE	FALSE	FALSE	48
ENSG00000155229	10_99256756_T_C	0.000186992186157661	0.017478081325347	0.0826607625814144	-0.238012873200307	0.06370843627147	MMS19	10	99256756	T	C	ips	False	FALSE	FALSE	FALSE	11
ENSG00000161653	17_41987441_G_A	0.000321756011695566	0.0133813193952252	0.0752744317129552	0.40914687762823	0.113742801123212	NAGS	17	41987441	G	A	mesendo	True	FALSE	FALSE	FALSE	6
ENSG00000156875	1_100617887_C_T	0.000345915666265074	0.00772687584765058	0.0664503339334753	-0.43253350726185	0.120878839920393	HIAT1	1	100617887	C	T	defendo	True	FALSE	FALSE	FALSE	36
ENSG00000204590	6_30466471_A_G	5.93472038057471e-08	1.13510799458193e-05	0.000210837579522927	-0.431023658060476	0.0795135554569444	GNL1	6	30466471	A	G	ips	False	FALSE	FALSE	FALSE	30
ENSG00000186468	5_81588011_G_A	2.99402705441978e-05	0.00180196607178736	0.0240241772176483	0.234144569653208	0.0560970407168384	RPS23	5	81588011	G	A	defendo	False	TRUE	TRUE	TRUE	49
ENSG00000103024	16_1911585_T_C	0.000221934729116357	0.0052734765717762	0.0411085869918448	-0.292256006516335	0.0791454627998408	NME3	16	1911585	T	C	mesendo	True	FALSE	FALSE	FALSE	48
ENSG00000127080	9_95276837_G_C	0.00126794311834927	0.0148056394500099	0.0800306472062947	0.492110466217633	0.152680529966041	IPPK	9	95276837	G	C	mesendo	True	TRUE	FALSE	FALSE	10
ENSG00000092094	14_20907992_G_A	3.3046465726015e-14	7.79829922687727e-09	3.1237295033019e-07	-0.418560582116188	0.0551769196206444	OSGEP	14	20907992	G	A	ips	False	FALSE	FALSE	TRUE	9
ENSG00000119844	2_64806928_T_G	4.23304971962855e-05	0.00692445967480791	0.0440031663961544	0.358596701502081	0.0875827256141738	AFTPH	2	64806928	T	G	ips	False	FALSE	FALSE	FALSE	8
ENSG00000092094	14_20907992_G_A	1.44010335983076e-10	1.43726894325524e-06	6.9691125160395e-05	-0.481942343409437	0.0751673756235054	OSGEP	14	20907992	G	A	defendo	False	FALSE	FALSE	TRUE	9
ENSG00000198182	19_38265652_C_T	8.52967723537631e-05	0.000390869323274733	0.00452563713919997	-0.405661105914708	0.103247699928918	ZNF607	19	38265652	C	T	ips	False	FALSE	FALSE	TRUE	31
ENSG00000163155	1_151195332_T_A	0.000356013687021271	0.00967692985814207	0.0614543310380005	0.526662806136756	0.147495225157448	LYSMD1	1	151195332	T	A	mesendo	False	FALSE	FALSE	FALSE	12
ENSG00000114739	3_38590275_A_G	0.000971301920949329	0.0136809209683895	0.0761445395123559	-0.308753129776978	0.0935981423226858	ACVR2B	3	38590275	A	G	mesendo	True	FALSE	FALSE	FALSE	3
ENSG00000160767	1_155138842_G_A	0.000795444078845223	8.51832518029443e-05	0.00167415832255965	0.499736669892506	0.148980549577638	FAM189B	1	155138842	G	A	mesendo	False	FALSE	FALSE	FALSE	2
ENSG00000135596	6_109858605_A_G	7.63146011838793e-05	0.00298209413740174	0.0235808323296213	-0.344667910727074	0.0871322212616028	MICAL1	6	109858605	A	G	ips	False	FALSE	FALSE	TRUE	46
ENSG00000070770	16_58196965_T_G	2.25587893707792e-23	1.13250190962053e-11	7.96755651604351e-10	-0.862180903668601	0.086554921616216	CSNK2A2	16	58196965	T	G	ips	False	TRUE	FALSE	TRUE	9
ENSG00000070770	16_58196965_T_G	7.48920169940857e-16	4.90929374920156e-08	2.33076031476819e-06	-0.89475125282526	0.110980098202367	CSNK2A2	16	58196965	T	G	mesendo	False	TRUE	FALSE	TRUE	9
ENSG00000175575	11_73647693_A_G	8.42381409204042e-08	2.94964204693803e-07	1.17406139796639e-05	-0.507241440110008	0.0946733313707727	PAAF1	11	73647693	A	G	mesendo	False	TRUE	FALSE	FALSE	44
ENSG00000110002	11_124020151_G_T	0.000688840653193487	0.0192961416438116	0.0943391860402688	0.263250183901517	0.0775637985674178	VWA5A	11	124020151	G	T	mesendo	True	TRUE	FALSE	FALSE	6
ENSG00000132017	19_14003969_G_C	0.000641608466898335	0.0216101779633581	0.0958688376761017	0.386365496210864	0.113191249001606	DCAF15	19	14003969	G	C	ips	False	FALSE	FALSE	FALSE	0
ENSG00000140284	15_50378798_T_C	0.000246285710188542	0.0131533956933234	0.0745890995371159	0.571613994476265	0.155919178336437	SLC27A2	15	50378798	T	C	mesendo	False	FALSE	FALSE	FALSE	0
ENSG00000137944	1_89373371_T_C	1.54218536369428e-16	4.8708831011681e-15	6.8985591782422e-13	-0.388892916483913	0.047120302053519	CCBL2	1	89373371	T	C	ips	False	TRUE	TRUE	TRUE	44
ENSG00000170954	19_53655785_G_A	0.000186823964225669	0.00885110006051025	0.0578891119598635	-0.563910666782243	0.150931707710933	ZNF415	19	53655785	G	A	mesendo	True	FALSE	FALSE	FALSE	16
ENSG00000177951	11_214169_T_C	7.05172815309602e-15	1.30329359026476e-15	4.92393214063022e-13	-0.738524027843839	0.0948826731681665	BET1L	11	214169	T	C	defendo	False	TRUE	TRUE	FALSE	40
ENSG00000149054	11_6963477_A_G	5.38715434100643e-06	0.00441174385253759	0.0316655273839289	0.430761315756311	0.0946911976301122	ZNF215	11	6963477	A	G	ips	False	FALSE	FALSE	FALSE	9
ENSG00000149054	11_6963477_A_G	1.14316382397293e-06	0.00132277900490833	0.0190316663791688	0.512475697424072	0.105334043621733	ZNF215	11	6963477	A	G	defendo	False	FALSE	FALSE	FALSE	9
ENSG00000117155	1_85188231_T_C	0.000230274714849879	0.019772825134135	0.0899209650799487	0.447031377853055	0.12136857030357	SSX2IP	1	85188231	T	C	ips	True	FALSE	FALSE	FALSE	0
ENSG00000055732	1_85440793_G_A	6.82879891330797e-05	0.0216349393435861	0.0959144532983533	-0.334842935634274	0.0840854779348526	MCOLN3	1	85440793	G	A	ips	False	FALSE	FALSE	FALSE	38
ENSG00000106290	7_99699626_T_C	6.97863638990194e-11	3.0314207527756e-09	1.78290459771663e-07	-0.629761269886632	0.0965726275714951	TAF6	7	99699626	T	C	mesendo	False	FALSE	FALSE	TRUE	48
ENSG00000103126	16_294210_A_G	5.27002057854191e-07	0.000213271998370756	0.00353856284081432	0.434019385468908	0.0865233356847656	AXIN1	16	294210	A	G	mesendo	True	FALSE	FALSE	FALSE	14
ENSG00000006432	14_71258193_T_C	0.000554998740978865	0.00835436452562109	0.070336176951328	0.649161677884775	0.188015473692148	MAP3K9	14	71258193	T	C	defendo	False	FALSE	FALSE	FALSE	1
ENSG00000147536	8_41483340_G_A	0.00016480099298181	0.00152404438085012	0.0171587741484879	-0.583889350338058	0.154975004028211	GINS4	8	41483340	G	A	mesendo	True	FALSE	FALSE	FALSE	0
ENSG00000176485	11_63399150_A_G	1.37670850361468e-06	0.000514808057238187	0.00572656928949411	0.394386732867324	0.08168151740374	PLA2G16	11	63399150	A	G	ips	False	FALSE	FALSE	FALSE	26
ENSG00000104731	16_87709933_T_C	5.53580359160658e-07	0.000758888286364814	0.0078988086379713	-0.396593133773632	0.0792117617759299	KLHDC4	16	87709933	T	C	ips	False	TRUE	TRUE	FALSE	2
ENSG00000198171	20_3180403_G_A	0.000172694234117778	0.00168333124746946	0.015188658742348	0.295961141300949	0.0787982206736934	DDRGK1	20	3180403	G	A	ips	False	FALSE	FALSE	TRUE	29
ENSG00000145390	4_120149419_C_T	2.09202425333401e-05	0.00197563949207003	0.020718299389835	-0.413886188400368	0.0972743020334467	USP53	4	120149419	C	T	mesendo	False	TRUE	TRUE	FALSE	47
ENSG00000147592	8_71582755_T_A	0.00476871098288719	0.0103660338119694	0.0645815968852062	-0.308832948311702	0.109427691805538	LACTB2	8	71582755	T	A	mesendo	True	FALSE	FALSE	FALSE	1
ENSG00000167065	22_30973965_G_C	3.71557889181694e-05	0.000927273833022302	0.0116948266202742	-0.693003336536764	0.168021601488334	DUSP18	22	30973965	G	C	mesendo	True	FALSE	FALSE	FALSE	1
ENSG00000198162	1_117824480_T_G	1.385598266236e-05	0.00158727124042103	0.0144700692356966	-0.421188198564076	0.0969110680304624	MAN1A2	1	117824480	T	G	ips	True	FALSE	FALSE	TRUE	6
ENSG00000147439	8_22580436_C_T	0.00114452556525926	0.00970534765462032	0.0615356301162017	0.284365710941491	0.0874337579808242	BIN3	8	22580436	C	T	mesendo	False	FALSE	FALSE	FALSE	0
ENSG00000135049	9_88304981_A_G	0.000222346946034841	0.0120153248992075	0.0707683464767255	-0.583989522639676	0.158169638980599	AGTPBP1	9	88304981	A	G	mesendo	False	FALSE	FALSE	FALSE	0
ENSG00000030110	6_33546837_T_C	1.42547711586993e-10	1.8914371591193e-06	4.26174997996451e-05	-0.459585415240329	0.0716630307074372	BAK1	6	33546837	T	C	ips	False	FALSE	FALSE	TRUE	33
ENSG00000198912	1_3801247_T_G	9.77291940573752e-05	0.0175920269851526	0.083051085878866	-0.282007121393086	0.0723807557978731	C1orf174	1	3801247	T	G	ips	False	TRUE	FALSE	FALSE	43
ENSG00000154040	18_21740923_A_C	1.49256161226502e-05	0.0024919527527506	0.0207599810060298	-0.366161858513888	0.0845681724378797	CABYR	18	21740923	A	C	ips	False	FALSE	FALSE	FALSE	32
ENSG00000142102	11_295876_C_T	0.000131386029155844	0.00429974910709663	0.0362425033715986	0.373565892419197	0.0976937613043676	ATHL1	11	295876	C	T	mesendo	False	FALSE	FALSE	FALSE	19
ENSG00000227124	3_75849185_C_T	4.49692950639563e-07	4.77894372007368e-05	0.00133742041202695	-0.596621239222736	0.118221931065455	ZNF717	3	75849185	C	T	defendo	False	TRUE	TRUE	FALSE	20
ENSG00000138468	3_101271224_T_A	0.000588682553878481	0.00333856289081386	0.0304884573044841	0.655304645449783	0.190674246237024	SENP7	3	101271224	T	A	mesendo	False	FALSE	FALSE	FALSE	4
ENSG00000011114	14_93634363_C_T	0.000150321913983191	0.0188177863268199	0.0873555282492658	-0.487519254787964	0.128614824202955	BTBD7	14	93634363	C	T	ips	False	FALSE	FALSE	FALSE	7
ENSG00000169684	15_78911780_G_A	0.00178887874497181	0.0138392247592313	0.0764854666987299	-0.240275669568463	0.0769321925301531	CHRNA5	15	78911780	G	A	mesendo	True	FALSE	FALSE	FALSE	31
ENSG00000141696	17_39942449_C_T	4.35015458520821e-05	0.0130254480933036	0.0681896959622817	-0.485910792456265	0.118861280841878	LEPREL4	17	39942449	C	T	ips	True	FALSE	FALSE	FALSE	9
ENSG00000203666	1_245210852_G_A	2.80788657438235e-07	5.93354207889243e-05	0.00122737065273725	-0.494452522327907	0.0962736789668791	EFCAB2	1	245210852	G	A	mesendo	False	FALSE	FALSE	FALSE	45
ENSG00000175567	11_73680776_C_T	4.6128809941294e-07	0.000651020654064176	0.00699644008893892	0.446918764407627	0.0886435382128211	UCP2	11	73680776	C	T	ips	False	FALSE	FALSE	FALSE	28
ENSG00000175567	11_73680776_C_T	1.16985426244919e-05	5.74755126374138e-05	0.00120149434532685	0.437118638860374	0.0997274744026397	UCP2	11	73680776	C	T	mesendo	False	FALSE	FALSE	FALSE	28
ENSG00000135297	6_74258195_G_A	2.39079021894468e-05	0.00620832540693089	0.0406601562682332	-0.358184939052263	0.0847801141386342	MTO1	6	74258195	G	A	ips	True	FALSE	FALSE	FALSE	23
[truncated: 2,825 more rows]
