# Supplementary material for: Single-cell RNA-sequencing of differentiating iPS cells reveals dynamic genetic effects on gene expression
Source: Nat Commun. 2020 Feb 10;11:810. doi: 10.1038/s41467-020-14457-z (PMC7010688; doi:10.1038/s41467-020-14457-z)
Supplement: Supplementary file 6 — Supplementary Data 4 [file 41467_2020_14457_MOESM6_ESM.txt]

ensembl_gene_id	snp_id	p_value	empirical_feature_p_value	global_corr_p_value	beta	beta_se	gene_name	snp_chromosome	snp_position	ref_allele	alt_allele
ENSG00000204619	6_29961580_A_G	1.35589853961835e-75	5.45104407435443e-47	2.92993659428128e-43	-2.34527938826349	0.127472721135104	PPP1R11	6	29961580	A	G
ENSG00000204351	6_31927342_A_G	5.19550015865713e-59	3.14654859650582e-46	8.45635052004111e-43	-1.35977815493596	0.0839464357222692	SKIV2L	6	31927342	A	G
ENSG00000170892	19_54695163_T_C	5.0664483322999e-66	9.08489509863412e-45	1.62771059645408e-41	-1.6087615585556	0.0937368941282425	TSEN34	19	54695163	T	C
ENSG00000204371	6_31847012_C_A	1.12184222492868e-51	5.69008699725966e-42	7.64605545768294e-39	-1.28990448108549	0.085287547634875	EHMT2	6	31847012	C	A
ENSG00000137331	6_30628082_A_G	1.0459887304752e-66	1.89003027597206e-40	2.03178282704526e-37	-3.0734443157238	0.17813043585173	IER3	6	30628082	A	G
ENSG00000163682	4_39446549_G_A	1.32163991180011e-53	4.58066629738576e-40	4.10351412433802e-37	-1.25151263782738	0.0811941933724647	RPL9	4	39446549	G	A
ENSG00000093072	22_17680519_A_C	2.90435464119268e-56	2.80504108667676e-39	2.15387113163535e-36	1.26403366166798	0.0799801828199042	CECR1	22	17680519	A	C
ENSG00000152942	5_68695940_T_G	1.07172878004081e-51	4.18829055922221e-38	2.81400810779568e-35	-1.45243674130932	0.0960149649149766	RAD17	5	68695940	T	G
ENSG00000170291	17_7151111_A_C	2.21069543505133e-50	6.62754800670399e-38	3.9581194946478e-35	-1.23695612471445	0.082868923190826	ELP5	17	7151111	A	C
ENSG00000226278	7_55833413_A_C	8.47000764712185e-57	1.07629978714683e-37	5.78511215422914e-35	1.9081416608451	0.120146368195826	PSPHP1	7	55833413	A	C
ENSG00000108278	17_34842521_A_G	7.43237808500347e-49	1.20297588692191e-36	5.8781784404351e-34	-1.32865812264645	0.0904442509430298	ZNHIT3	17	34842521	A	G
ENSG00000233927	19_8387207_G_A	2.86683696428187e-47	2.07269931640984e-34	8.81758784373934e-32	-1.32146057553064	0.0915091045447529	RPS28	19	8387207	G	A
ENSG00000130305	7_72717933_C_T	8.05102588677035e-43	2.13262560279933e-34	8.81758784373934e-32	-1.47930549045827	0.107846025691125	NSUN5	7	72717933	C	T
ENSG00000127946	7_75094545_A_C	3.85982777828747e-49	5.28394679941315e-34	2.02865842614741e-31	-1.38154140794421	0.0937611656656792	HIP1	7	75094545	A	C
ENSG00000254870	6_31486901_T_C	9.66689870990186e-49	1.37912114929233e-33	4.94185146691357e-31	-1.73163884298452	0.118019085911795	ATP6V1G2-DDX39B	6	31486901	T	C
ENSG00000204389	6_31812038_T_G	2.38560553866825e-47	8.29809301009315e-33	2.7876410052579e-30	-1.91422863707491	0.132441275737186	HSPA1A	6	31812038	T	G
ENSG00000204525	6_31239722_A_C	4.40073796529446e-53	3.9143171175653e-31	1.23761514177926e-28	-1.94942177635797	0.127114856073102	HLA-C	6	31239722	A	C
ENSG00000204592	6_30465512_T_C	1.79382854613813e-43	4.27446310811043e-31	1.27640235425309e-28	-1.2641334528741	0.0914362925945252	HLA-E	6	30465512	T	C
ENSG00000240344	2_201754063_T_C	2.4702524228616e-44	5.00195742347257e-31	1.41502762427503e-28	-1.36485056398898	0.097718006377353	PPIL3	2	201754063	T	C
ENSG00000134809	11_57283988_C_T	1.06301096976012e-39	7.66979861359958e-31	2.0612586618477e-28	-1.04728108146245	0.0794265306772775	TIMM10	11	57283988	C	T
ENSG00000148291	9_136227260_A_G	5.71898545054416e-53	1.19066290717472e-30	3.04753048057363e-28	-1.51129084549666	0.0986554055901457	SURF2	9	136227260	A	G
ENSG00000148300	9_136286130_G_A	6.44138874031541e-47	4.66548370366506e-30	1.13986265307683e-27	-1.49107728689855	0.10365605980215	REXO4	9	136286130	G	A
ENSG00000214425	17_43685558_C_T	2.13913480887382e-37	8.29243582744003e-30	1.93790646622478e-27	-1.16686651771738	0.0913089203412228	LRRC37A4P	17	43685558	C	T
ENSG00000204310	6_32127477_C_A	2.59593083676603e-46	8.7929174537194e-30	1.96924740981832e-27	-1.3621036751348	0.095331332204212	AGPAT1	6	32127477	C	A
ENSG00000204531	6_31128552_A_C	6.42539355225475e-47	1.25354173971756e-29	2.6951151123044e-27	-1.5126427530267	0.105153981019059	POU5F1	6	31128552	A	C
ENSG00000172785	9_170391_G_C	1.32905105910497e-42	2.97564069648503e-29	6.1515657502709e-27	-1.06538466959277	0.077876550556116	CBWD1	9	170391	G	C
ENSG00000197728	12_56401085_G_A	8.29198759054579e-34	3.97535450805429e-29	7.91390127014761e-27	-1.04817805282508	0.086484472453199	RPS26	12	56401085	G	A
ENSG00000108592	17_61835992_T_C	5.40680125780263e-35	7.7498162124872e-29	1.4876881389402e-26	0.8159870973764	0.0661167794417469	FTSJ3	17	61835992	T	C
ENSG00000112511	6_33382288_G_A	1.13161651542693e-43	1.00779589158072e-28	1.8678978154312e-26	-2.08336572451613	0.150332292717245	PHF1	6	33382288	G	A
ENSG00000213588	6_33396315_T_G	2.19913954697925e-46	1.95337162218699e-28	3.49979130603774e-26	-2.32874628931555	0.162853381081561	ZBTB9	6	33396315	T	G
ENSG00000152208	4_93338863_T_C	1.39572854976457e-38	7.58220574532712e-28	1.31465682274258e-25	1.29007281106234	0.0993133760505741	GRID2	4	93338863	T	C
ENSG00000204209	6_33278816_G_A	1.64220377902518e-36	9.83570754533922e-28	1.65209172973613e-25	-1.28897647789171	0.102139148144924	DAXX	6	33278816	G	A
ENSG00000204713	6_28893927_G_A	4.50137631621664e-39	1.51796809320656e-27	2.47244837178642e-25	-1.24039109455795	0.0948583608527919	TRIM27	6	28893927	G	A
ENSG00000131791	1_146628479_C_G	2.80742065922729e-42	6.10514703909737e-27	9.65152054807896e-25	-1.31778383997352	0.0967113532430067	PRKAB2	1	146628479	C	G
ENSG00000152939	5_68680343_A_G	4.12712219042702e-34	2.57334402738147e-26	3.95192173025158e-24	-1.10793964530925	0.0909870647204762	MARVELD2	5	68680343	A	G
ENSG00000196655	11_118868750_G_C	1.56495759531515e-34	3.06992744737066e-26	4.53656718819619e-24	1.13338427423352	0.0924777612734551	TRAPPC4	11	118868750	G	C
ENSG00000102882	16_30134656_T_C	1.98830530604288e-35	3.13917046053319e-26	4.53656718819619e-24	1.02933019593146	0.0828642765847205	MAPK3	16	30134656	T	C
ENSG00000166435	11_74604594_A_G	2.45648766590205e-39	3.20724705790897e-26	4.53656718819619e-24	1.26175108369283	0.0961538191487779	XRRA1	11	74604594	A	G
ENSG00000167216	18_44524764_A_G	4.86805696228116e-36	5.30857136297259e-26	7.31630128550265e-24	1.0647527590136	0.0849495420935007	KATNAL2	18	44524764	A	G
ENSG00000136143	13_48546907_G_A	4.96365388628058e-33	6.42665135915222e-26	8.63581395555752e-24	-0.806499212587219	0.0673637954468639	SUCLA2	13	48546907	G	A
ENSG00000204574	6_30551286_A_G	3.71011853805947e-35	1.09185906666569e-25	1.43140080321553e-23	-1.14825882581386	0.0928119558690713	ABCF1	6	30551286	A	G
ENSG00000147813	8_144676862_C_T	6.32021948428364e-42	1.6034760226268e-25	2.05206781213144e-23	1.42581546536105	0.105097627956794	NAPRT1	8	144676862	C	T
ENSG00000141698	17_39975164_C_T	1.72241998007844e-29	6.2731018382735e-25	7.84137837991068e-23	-0.899166256924549	0.0797409968807327	NT5C3B	17	39975164	C	T
ENSG00000196126	6_32565243_A_G	3.60105905109457e-44	1.08248716455453e-24	1.32235666190565e-22	-1.47370334200673	0.105714849830976	HLA-DRB1	6	32565243	A	G
ENSG00000165171	7_73245519_T_C	4.90212970333484e-34	2.51343017039015e-24	3.00215311780285e-22	-1.38220059290018	0.113641225607561	WBSCR27	7	73245519	T	C
ENSG00000124587	6_42932200_G_T	2.16008418133093e-30	3.58686478369627e-24	4.1911741027876e-22	1.05678539754279	0.0922364102850347	PEX6	6	42932200	G	T
ENSG00000100376	22_45808036_T_C	1.27919415682623e-36	4.0402041700972e-24	4.62044689595311e-22	1.57402549117785	0.124532592200015	FAM118A	22	45808036	T	C
ENSG00000185000	8_145538917_C_T	5.10712796351957e-34	1.33167823374146e-23	1.49120239460313e-21	-1.12070556130972	0.0921670878297252	DGAT1	8	145538917	C	T
ENSG00000100439	14_23067931_C_T	9.92644949567543e-31	5.16584785618195e-23	5.66661960379582e-21	1.22389074120926	0.106198852554354	ABHD4	14	23067931	C	T
ENSG00000005955	17_34896877_G_A	1.26589421759494e-33	6.05917625995806e-23	6.51361537829944e-21	-1.20067555448887	0.0993515849156915	GGNBP2	17	34896877	G	A
ENSG00000186230	19_57939619_C_T	2.00120401650607e-33	1.03176835984012e-22	1.08740307831875e-20	1.12678562469101	0.0935292200238235	ZNF749	19	57939619	C	T
ENSG00000137806	15_41751678_C_T	1.69662306360071e-27	2.1340297753153e-22	2.20584838945691e-20	-0.909350763868638	0.0836972446462272	NDUFAF1	15	41751678	C	T
ENSG00000173137	8_145576148_G_C	4.31408784726186e-32	2.68333812632187e-22	2.72131026778683e-20	-1.05720242966261	0.0896574575720561	ADCK5	8	145576148	G	C
ENSG00000243317	7_135357476_A_C	1.06527156665071e-32	3.12633798430837e-22	3.11186462676487e-20	-1.18676590159123	0.0996547182006077	C7orf73	7	135357476	A	C
ENSG00000189266	1_24364016_T_C	6.40843941912811e-28	5.63627474294066e-22	5.50817834979153e-20	-1.0198359228881	0.093107813232021	PNRC2	1	24364016	T	C
ENSG00000117481	1_46806242_G_T	4.45828210515942e-30	1.14873683502693e-21	1.10258238219872e-19	-1.11866141440184	0.0981763154699204	NSUN4	1	46806242	G	T
ENSG00000085063	11_33755956_C_T	1.9844971639915e-30	1.37368900676905e-21	1.29536481232958e-19	-0.788227082021089	0.0687525353291512	CD59	11	33755956	C	T
ENSG00000155542	5_56194768_T_C	4.6294540646418e-29	2.12087838059884e-21	1.96546946014143e-19	1.38589829784904	0.123865405599753	SETD9	5	56194768	T	C
ENSG00000225648	7_72300332_G_A	2.45754130798852e-28	5.3426810153769e-21	4.86727363058192e-19	-1.25529896567067	0.113707335490278	SBDSP1	7	72300332	G	A
ENSG00000242110	5_34004707_C_T	1.92023611185053e-31	8.04245128082781e-21	7.20469693328504e-19	0.824507211658709	0.0706811260192997	AMACR	5	34004707	C	T
ENSG00000131778	1_146735170_G_A	2.60969741160426e-29	8.96365633571418e-21	7.89830482836103e-19	-1.14552421198012	0.101919849558038	CHD1L	1	146735170	G	A
ENSG00000111913	6_24979164_T_A	8.54267424036093e-30	9.81939768222298e-21	8.51278545567887e-19	1.02834800179036	0.0907022020942298	FAM65B	6	24979164	T	A
ENSG00000168653	1_39465139_A_C	3.56258137744464e-26	1.02871443527068e-20	8.77673151206305e-19	-0.772535352451115	0.0729958242695936	NDUFS5	1	39465139	A	C
ENSG00000204536	6_31117053_A_G	2.18665409715388e-33	1.12389723829557e-20	9.43898201477764e-19	-1.44821210030194	0.120282303863089	CCHCR1	6	31117053	A	G
ENSG00000224877	17_79213562_T_C	1.21012085884164e-27	1.74443268275846e-20	1.44251184057082e-18	0.84547127946216	0.0775977399176266	C17orf89	17	79213562	T	C
ENSG00000214087	17_79641534_C_T	8.63152887574255e-32	2.16942554778572e-20	1.76676726188762e-18	-1.08935129320019	0.0928448608373193	ARL16	17	79641534	C	T
ENSG00000178381	7_1196974_A_G	1.48975513191637e-29	2.77834965716742e-20	2.22890021911003e-18	-1.05453879043071	0.0934142032162968	ZFAND2A	7	1196974	A	G
ENSG00000257923	7_101909594_C_T	9.60324958110766e-34	2.82594324247152e-20	2.23374220946293e-18	-1.50239226832286	0.124084635556628	CUX1	7	101909594	C	T
ENSG00000164587	5_149826526_C_T	7.68615374860075e-26	3.77449889301418e-20	2.9402803405187e-18	-0.772297021650466	0.0734750161524639	RPS14	5	149826526	C	T
ENSG00000206503	6_29899140_T_G	3.27687734869787e-30	5.02166227826159e-20	3.855919781476e-18	-1.31790933489741	0.11539152064362	HLA-A	6	29899140	T	G
ENSG00000163281	4_44641392_T_G	3.30265126341433e-26	6.46525551168326e-20	4.8944722775659e-18	-0.8472339140088	0.0800003674709461	GNPDA2	4	44641392	T	G
ENSG00000166452	11_8893193_C_T	2.48998068589173e-23	1.10751427841939e-19	8.26790287218278e-18	0.89051620246591	0.0894877400923026	AKIP1	11	8893193	C	T
ENSG00000172062	5_70307464_T_C	6.80496119550165e-22	1.60866556749985e-19	1.18446282445121e-17	-1.35404810547476	0.140803348926837	SMN1	5	70307464	T	C
ENSG00000143337	1_179892028_G_A	1.19781509448427e-29	1.97921737448832e-19	1.4376074129599e-17	-0.676295686989798	0.059806806091057	TOR1AIP1	1	179892028	G	A
ENSG00000213523	5_139867969_A_G	3.12923515150027e-27	2.36221608218106e-19	1.69292175917736e-17	0.685506777595715	0.0634214991451498	SRA1	5	139867969	A	G
ENSG00000125954	14_65379283_A_G	2.6636483881958e-30	2.40495621565875e-19	1.70087387407553e-17	-1.45232449491918	0.126960446305226	CHURC1-FNTB	14	65379283	A	G
ENSG00000168038	3_42013850_A_G	7.87677697783527e-31	2.49675217886978e-19	1.74286296276888e-17	-1.35778776842364	0.117614167692621	ULK4	3	42013850	A	G
ENSG00000237651	2_61400816_G_A	5.71382157913732e-30	4.71720040294049e-19	3.25063534162245e-17	1.0982979915592	0.0965725167039435	C2orf74	2	61400816	G	A
ENSG00000085491	1_108739849_C_T	9.88323324774663e-31	5.04776288841488e-19	3.43439611003359e-17	-1.04510736176489	0.0906825909808247	SLC25A24	1	108739849	C	T
ENSG00000204438	6_31601012_T_C	1.48080412549302e-27	8.20272341667829e-19	5.45876736360975e-17	-1.22736371789749	0.112838458399101	GPANK1	6	31601012	T	C
ENSG00000229150	2_208977402_A_G	3.76976857116184e-26	8.22623433370462e-19	5.45876736360975e-17	1.01760797095014	0.0962005466328537	CRYGEP	2	208977402	A	G
ENSG00000196236	22_41256802_A_G	5.99607486885245e-27	8.39559526908455e-19	5.50006098172444e-17	1.00022079689895	0.0930531597092486	XPNPEP3	22	41256802	A	G
ENSG00000172687	19_21473528_T_A	9.521468485997e-27	8.49311625093658e-19	5.50006098172444e-17	1.31089826352351	0.122443190832658	ZNF738	19	21473528	T	A
ENSG00000142089	11_320394_C_T	1.25231939629105e-29	8.9456355519565e-19	5.72414258654028e-17	-1.11920693707586	0.0990089405387042	IFITM3	11	320394	C	T
ENSG00000111215	12_11129433_C_T	2.9244445291798e-25	1.19840302525211e-18	7.57813782307251e-17	-1.06028381623526	0.102104950864068	PRR4	12	11129433	C	T
ENSG00000064042	4_41346973_C_A	2.84761316987258e-33	1.2836329739973e-18	8.02270719457434e-17	2.12970845308045	0.17720542923922	LIMCH1	4	41346973	C	A
ENSG00000151725	4_185624388_T_C	1.54738941430449e-29	1.4299868968295e-18	8.83469038058721e-17	-0.957793256213468	0.084869282295521	CENPU	4	185624388	T	C
ENSG00000172469	6_96068600_T_C	1.65903558780955e-25	1.77728315783107e-18	1.08555662404449e-16	0.521307981475396	0.0499422612331461	MANEA	6	96068600	T	C
ENSG00000145725	5_102394158_T_C	3.28494189388292e-24	1.85661623380091e-18	1.12127119480589e-16	0.851361879302068	0.0838710048469112	PPIP5K2	5	102394158	T	C
ENSG00000164346	5_74068774_C_T	1.97615093052885e-26	2.68304358362747e-18	1.60237347245215e-16	1.37520118089149	0.129268378835735	NSA2	5	74068774	C	T
ENSG00000198563	6_31486901_T_C	1.07243185660758e-29	3.02776338005677e-18	1.7883769685234e-16	-1.26996569887601	0.112210535642323	DDX39B	6	31486901	T	C
ENSG00000135070	9_88890116_A_G	1.08107094477176e-24	3.41430638769177e-18	1.99477167025092e-16	-0.581281133815315	0.0566620347716313	ISCA1	9	88890116	A	G
ENSG00000164414	6_88194500_A_G	8.25363183291164e-22	4.48481878523198e-18	2.59203272011929e-16	0.922251114733847	0.096100751172186	SLC35A1	6	88194500	A	G
ENSG00000179344	6_32608629_A_G	5.48390961643578e-32	5.06819443266291e-18	2.89803711008011e-16	-1.2860077974104	0.109248954039967	HLA-DQB1	6	32608629	A	G
ENSG00000146707	7_76177284_C_T	6.03358519973128e-28	7.89831375448682e-18	4.46878339881237e-16	1.25128601405752	0.114181595286137	POMZP3	7	76177284	C	T
ENSG00000140471	15_101089301_C_G	8.91974489640272e-24	8.01776086231796e-18	4.47114996715399e-16	-0.896182218903512	0.0891465822386456	LINS	15	101089301	C	G
ENSG00000132305	2_86403814_C_G	1.31019403196277e-24	8.06886487377514e-18	4.47114996715399e-16	-0.642619036839998	0.0627547842575348	IMMT	2	86403814	C	G
ENSG00000198496	17_41334016_C_A	7.90484538828187e-23	9.78003817975219e-18	5.36405229288109e-16	-1.09843334473116	0.111678674206876	NBR2	17	41334016	C	A
ENSG00000099290	10_51815364_G_C	8.77072455398547e-23	1.00014695051402e-17	5.4300915160036e-16	0.822295929024241	0.0836926115660065	FAM21A	10	51815364	G	C
ENSG00000168275	1_234509259_G_C	5.63772841371986e-29	1.11639319655393e-17	6.00061425953043e-16	0.70452578691851	0.0630659362056511	COA6	1	234509259	G	C
ENSG00000125166	16_58750604_G_A	8.8860681753529e-24	1.22168204338225e-17	6.50152662309674e-16	-0.633183397507212	0.0629827754895796	GOT2	16	58750604	G	A
ENSG00000148296	9_136195734_A_C	9.41060472462643e-29	1.41232509030792e-17	7.44240039995807e-16	-1.19622156083595	0.107519148046976	SURF6	9	136195734	A	C
ENSG00000133636	12_86231051_A_G	9.67647988826145e-25	1.44408100633488e-17	7.53586066034586e-16	1.0860032912318	0.105750975740278	NTS	12	86231051	A	G
ENSG00000223756	11_3401133_A_T	1.5149798503628e-28	1.57572476760799e-17	8.14377095638675e-16	1.90921055994815	0.172262901435668	TSSC2	11	3401133	A	T
ENSG00000125505	19_54674742_C_T	2.28907462217698e-28	1.63462012788347e-17	8.36769942838754e-16	-0.959955721582653	0.0869043734035177	MBOAT7	19	54674742	C	T
ENSG00000204435	6_31603591_A_G	7.82244391700951e-25	2.40445627039066e-17	1.21924096573464e-15	-1.12067531561079	0.108909792160409	CSNK2B	6	31603591	A	G
ENSG00000236624	1_45943156_T_C	1.1157434596028e-25	2.5524059081347e-17	1.2821666962055e-15	1.29450440001746	0.123570777651907	CCDC163P	1	45943156	T	C
ENSG00000174652	19_9510962_T_C	1.25603980576706e-24	3.69359071545828e-17	1.83824563288932e-15	0.829279186267068	0.0809507515727906	ZNF266	19	9510962	T	C
ENSG00000056050	4_170678993_T_C	2.85989043288516e-22	4.43966593851502e-17	2.1892851112399e-15	-0.791940963128675	0.0815980822413305	C4orf27	4	170678993	T	C
ENSG00000167614	19_54948347_G_A	8.02781658540867e-26	4.90304113984234e-17	2.39580452394042e-15	-1.11922393400269	0.106522620457377	TTYH1	19	54948347	G	A
ENSG00000167695	17_639327_C_T	8.15907645452577e-25	5.43731300031748e-17	2.63293346033149e-15	1.04143749269536	0.101249206767412	FAM57A	17	639327	C	T
ENSG00000065675	10_6686635_A_G	3.76718496158334e-25	6.389024994628e-17	3.06616197187536e-15	1.05035407567776	0.101384923601456	PRKCQ	10	6686635	A	G
ENSG00000243566	7_76127071_G_T	2.78170719729516e-27	6.60485313322672e-17	3.14168942389882e-15	0.970026418384912	0.0896550537136992	UPK3B	7	76127071	G	T
ENSG00000146530	7_12346488_G_C	5.08339860595578e-23	6.69235014675116e-17	3.15538482479377e-15	-0.99410863496357	0.10061830449785	VWDE	7	12346488	G	C
ENSG00000183828	14_105637130_C_T	3.57036015029659e-27	6.87347021983844e-17	3.21260065476815e-15	0.965709535310313	0.0894453884426027	NUDT14	14	105637130	C	T
ENSG00000162616	1_78392446_G_A	4.27525264547288e-25	7.00281794867498e-17	3.24484066105777e-15	0.986157351291212	0.0952997444376477	DNAJB4	1	78392446	G	A
ENSG00000029639	6_155635624_A_G	1.05954683709292e-25	7.88512631623421e-17	3.62244100840413e-15	-0.91536446031599	0.0873380894760754	TFB1M	6	155635624	A	G
ENSG00000105143	19_15090314_T_C	7.58496513144736e-26	8.64251717719738e-17	3.93674035913378e-15	1.17826592303392	0.112084876738423	SLC1A6	19	15090314	T	C
ENSG00000163041	1_226266029_A_G	1.51017202116615e-24	1.52620362163656e-16	6.89356772967635e-15	-0.952449973755584	0.0931363166590696	H3F3A	1	226266029	A	G
ENSG00000152778	10_91156831_T_C	1.35237364065362e-25	1.58970118984454e-16	7.12053756210858e-15	-1.04470494404308	0.0998991083815967	IFIT5	10	91156831	T	C
ENSG00000101546	18_77769251_T_C	4.2834747075477e-23	2.19284120061403e-16	9.74092816510609e-15	-0.791007396891217	0.079922822067417	RBFA	18	77769251	T	C
ENSG00000135541	6_135818897_C_A	1.22472043384591e-23	2.38828437138152e-16	1.0522155957064e-14	-1.08891906068947	0.108656931495457	AHI1	6	135818897	C	A
ENSG00000169442	1_26613251_T_C	2.51219304805085e-24	2.64029863074886e-16	1.15378919501154e-14	-1.17878892914058	0.115828871292117	CD52	1	26613251	T	C
ENSG00000172007	4_140330090_A_G	1.13458817678929e-23	3.61282100393309e-16	1.56604157869743e-14	-0.642863901931716	0.0640993701687825	RAB33B	4	140330090	A	G
ENSG00000204560	6_30627867_T_C	3.25437647855571e-26	5.2878242006974e-16	2.27376472006741e-14	-2.15523709336937	0.203482557529635	DHX16	6	30627867	T	C
ENSG00000120539	10_27364894_C_T	1.76232895157699e-24	7.57132476025218e-16	3.22983144461678e-14	0.632260570315301	0.0619168968846499	MASTL	10	27364894	C	T
ENSG00000214941	17_15870401_T_A	7.14376483418061e-22	9.40837166801517e-16	3.98189013338387e-14	-0.753442204586623	0.0783889298982709	ZSWIM7	17	15870401	T	A
ENSG00000259024	17_15443734_A_G	1.09320306130046e-24	1.00178220161645e-15	4.20670318494691e-14	1.03461526905529	0.100862668434523	TVP23C-CDRT4	17	15443734	A	G
ENSG00000089063	20_5069335_A_T	4.27770666211499e-21	1.13110636465283e-15	4.7129438364148e-14	0.56856726311919	0.0603217829819865	TMEM230	20	5069335	A	T
ENSG00000142684	1_26489758_G_T	4.33628139730723e-22	1.23180122169229e-15	5.09302498480752e-14	-0.728233900313669	0.0753642953165992	ZNF593	1	26489758	G	T
ENSG00000213281	1_115302394_A_G	3.7428347238258e-22	1.31813103286286e-15	5.40836280864449e-14	0.403540245784171	0.0416970381756265	NRAS	1	115302394	A	G
ENSG00000180767	3_126238385_T_A	3.51802791257953e-23	1.68319356670762e-15	6.85391414357172e-14	-0.943444113811998	0.0951357971283704	CHST13	3	126238385	T	A
ENSG00000166946	15_43531411_G_C	6.38078639061991e-20	1.90839776626293e-15	7.71251083395738e-14	-0.968821464183108	0.106024912685131	CCNDBP1	15	43531411	G	C
ENSG00000137944	1_89406541_G_A	1.82454072859799e-22	2.0018972989741e-15	8.02999960211677e-14	0.521095467683642	0.0534395804508375	CCBL2	1	89406541	G	A
ENSG00000154719	21_26992924_G_A	1.38244907956892e-23	2.48004481130176e-15	9.87425385203706e-14	0.601381653572822	0.060080205894192	MRPL39	21	26992924	G	A
ENSG00000180185	16_1892882_T_C	6.14937099900149e-25	2.99913522127322e-15	1.18532014991671e-13	0.987390114146075	0.0957414703538121	FAHD1	16	1892882	T	C
ENSG00000184674	22_24295427_C_T	1.19276425996899e-21	3.27999123812926e-15	1.28685805385296e-13	1.02786980334776	0.107532690374511	GSTT1	22	24295427	C	T
ENSG00000213214	7_143877476_A_G	1.48330466088159e-18	4.0142363746547e-15	1.56075050484197e-13	-1.25583020197324	0.142855258825928	ARHGEF35	7	143877476	A	G
ENSG00000204348	6_31938412_G_T	4.87037586128525e-24	4.03617284159745e-15	1.56075050484197e-13	-1.5991762104775	0.158140968748749	DXO	6	31938412	G	T
ENSG00000169877	16_31522723_T_C	6.41167384953648e-21	4.39023476425672e-15	1.68553679387231e-13	-0.933740094973912	0.099513936965666	AHSP	16	31522723	T	C
ENSG00000071894	8_145600697_C_T	1.33749378843053e-18	4.96421925790792e-15	1.89238880803718e-13	-0.792633574948535	0.0900459681201397	CPSF1	8	145600697	C	T
ENSG00000116213	1_3572732_A_G	5.57861860776101e-23	5.42527686622491e-15	2.05358219577497e-13	0.771103979044786	0.0781206691279295	WRAP73	1	3572732	A	G
ENSG00000198042	8_33375410_G_T	5.19278232378398e-21	6.06269145365303e-15	2.27880916505e-13	0.663099856490692	0.0705034824698403	MAK16	8	33375410	G	T
ENSG00000173272	2_132232051_T_C	5.12668850301844e-24	7.52546577645617e-15	2.80898500904537e-13	-1.22004352980607	0.120708890735238	MZT2A	2	132232051	T	C
ENSG00000111671	12_6979010_G_A	3.21979644914031e-24	8.23778300534154e-15	3.05366136302437e-13	0.902231700614294	0.0888652801712433	SPSB2	12	6979010	G	A
ENSG00000092020	14_35560539_T_A	6.16295793639949e-22	1.16947271133008e-14	4.30542239097431e-13	0.941417774286942	0.0977915384167644	PPP2R3C	14	35560539	T	A
ENSG00000142794	1_21775497_A_C	2.3738062766013e-23	1.25214056436819e-14	4.57840575661147e-13	1.09680230739162	0.11016475653022	NBPF3	1	21775497	A	C
ENSG00000171421	5_1820665_G_A	9.06036802300089e-21	1.28900014309229e-14	4.68133562513543e-13	0.506474247551563	0.0541887047771773	MRPL36	5	1820665	G	A
ENSG00000204590	6_30466879_G_A	4.15366227203876e-22	1.53192160986698e-14	5.52622804650641e-13	-0.945900437122818	0.0978458057696871	GNL1	6	30466879	G	A
ENSG00000112304	6_24689311_T_C	3.01750368593208e-24	1.65115699747378e-14	5.91664672408037e-13	1.01573147963911	0.0999821111670618	ACOT13	6	24689311	T	C
ENSG00000204427	6_31591218_G_A	2.67156928629963e-22	1.90958583666432e-14	6.79736774069671e-13	-1.11593749098631	0.114899040971329	ABHD16A	6	31591218	G	A
ENSG00000136371	15_80170638_G_A	9.90990271976408e-22	2.19393748572625e-14	7.75816816649322e-13	-1.20395421308684	0.1257021058128	MTHFS	15	80170638	G	A
ENSG00000107371	9_37782925_G_A	1.01611802120849e-19	2.29872835509134e-14	8.07559909387757e-13	-0.634807392940798	0.0698572282991305	EXOSC3	9	37782925	G	A
ENSG00000186439	6_123906871_T_C	1.0893431436344e-23	2.3190208150343e-14	8.09398610446589e-13	1.01115250052737	0.1007807161164	TRDN	6	123906871	T	C
ENSG00000171160	10_99393234_G_A	3.17982430272285e-21	2.37443875354629e-14	8.23394197515104e-13	-0.8380405298237	0.0886192236376095	MORN4	10	99393234	G	A
ENSG00000145882	5_148734465_C_T	5.04216456598337e-21	2.76151246261341e-14	9.51482790693645e-13	0.752762149445062	0.0800104155645759	PCYOX1L	5	148734465	C	T
ENSG00000144115	2_88446892_G_T	3.2869965445165e-22	3.84253475659297e-14	1.31551765393495e-12	1.08336605377036	0.111788836898225	THNSL2	2	88446892	G	T
ENSG00000168385	2_242294913_A_G	1.53977204952447e-19	3.89242200671934e-14	1.32416273248167e-12	0.736179659034856	0.0814187245049506	SEPT2	2	242294913	A	G
ENSG00000258289	14_65379283_A_G	2.06465912703609e-21	4.39063269329289e-14	1.48425496748911e-12	-1.12168526389648	0.118050848917024	CHURC1	14	65379283	A	G
ENSG00000088756	18_6713257_T_C	5.67946927273086e-22	4.64979534813254e-14	1.56204084031666e-12	-0.763102454174264	0.079199639834814	ARHGAP28	18	6713257	T	C
ENSG00000125885	20_5938207_G_A	5.52880413251685e-24	5.02393543772455e-14	1.67724575802059e-12	-0.833232240820643	0.0824989062581444	MCM8	20	5938207	G	A
ENSG00000177042	11_659266_C_T	4.64695877964881e-23	1.0139691628905e-13	3.36425000161691e-12	-0.861880171898083	0.0871555373383242	TMEM80	11	659266	C	T
ENSG00000140043	14_74342437_C_T	1.65604246982773e-19	1.12154539335302e-13	3.69834804978347e-12	0.815921274643864	0.0903173538982621	PTGR2	14	74342437	C	T
ENSG00000161036	7_102111183_C_T	6.54637920150205e-18	1.1728189506561e-13	3.84384312785478e-12	-0.696211118062162	0.0807428104932965	LRWD1	7	102111183	C	T
ENSG00000228696	17_44310965_T_A	1.43309736724185e-16	1.29241064538236e-13	4.2101261682056e-12	0.961630054770876	0.116392602337936	ARL17B	17	44310965	T	A
ENSG00000172500	11_65644027_T_C	2.92212453095231e-21	1.39859657549453e-13	4.52858893412805e-12	-0.829082077130442	0.0875900610460331	FIBP	11	65644027	T	C
ENSG00000138744	4_76859705_C_G	1.20579528203689e-19	1.54800136421781e-13	4.98234040769876e-12	0.951954417914382	0.104972834935887	NAAA	4	76859705	C	G
ENSG00000136717	2_127846505_T_C	4.6588518093691e-20	1.69172469991188e-13	5.41251280762815e-12	-1.08071154248622	0.117831901134487	BIN1	2	127846505	T	C
ENSG00000116791	1_75192338_C_G	6.93564225511463e-20	1.83432627375307e-13	5.79991658763108e-12	-1.07178354823703	0.117408720726284	CRYZ	1	75192338	C	G
ENSG00000107968	10_30809648_T_G	3.72814952397772e-20	1.83439196992828e-13	5.79991658763108e-12	-0.749643312652552	0.0815217207320199	MAP3K8	10	30809648	T	G
ENSG00000167515	16_88927044_A_G	2.22819520815391e-20	2.16035700743772e-13	6.79059679377864e-12	-0.697301941785619	0.0753774780099837	TRAPPC2L	16	88927044	A	G
ENSG00000133731	8_82522091_C_T	2.57364501211237e-20	2.18872391501732e-13	6.83976317828032e-12	-0.59690017890783	0.0646318840010647	IMPA1	8	82522091	C	T
ENSG00000225190	17_43548321_T_C	5.65305360650079e-20	2.47040034881648e-13	7.67537786545559e-12	-1.28426174171653	0.140344704226962	PLEKHM1	17	43548321	T	C
ENSG00000166260	17_53000707_C_T	2.66234855983053e-20	2.6992106708047e-13	8.33808009059678e-12	-0.690153405878165	0.0747586399911174	COX11	17	53000707	C	T
ENSG00000162623	1_75189847_T_C	4.8168623470575e-18	3.12006186612929e-13	9.58304848266432e-12	-1.04343103636828	0.120521595832658	TYW3	1	75189847	T	C
ENSG00000182013	19_46970739_C_T	1.71144659060266e-21	4.49587341110172e-13	1.3730297113272e-11	-0.760743167066863	0.0798996907258472	PNMAL1	19	46970739	C	T
ENSG00000165476	10_65328740_T_A	1.26483153844919e-18	4.64705464989456e-13	1.40908659770983e-11	-0.532258643980812	0.0604234556262958	REEP3	10	65328740	T	A
ENSG00000124588	6_3000303_A_C	4.14381886330425e-22	4.66636985638832e-13	1.40908659770983e-11	-0.94460943901322	0.0977098075189767	NQO2	6	3000303	A	C
ENSG00000115750	2_9983686_G_T	6.45624199245402e-19	4.80793651092536e-13	1.44372415152931e-11	0.596710142569843	0.0671676682205341	TAF1B	2	9983686	G	T
ENSG00000182511	15_91404705_G_A	6.63231783110478e-20	5.62640822213412e-13	1.68010824262223e-11	-0.934075486221682	0.102269235061063	FES	15	91404705	G	A
ENSG00000111802	6_24653376_G_A	2.69994091526881e-19	6.24892252967567e-13	1.85295794732461e-11	0.551207997632302	0.061379587840872	TDP2	6	24653376	G	A
ENSG00000160948	8_145653903_G_C	7.57668387957354e-20	6.27420092792499e-13	1.85295794732461e-11	1.30175779297417	0.142751047383174	VPS28	8	145653903	G	C
ENSG00000082212	18_48421023_A_G	2.49956417640946e-17	8.86549408495831e-13	2.60393646351806e-11	0.407835612788022	0.0481628092600101	ME2	18	48421023	A	G
ENSG00000136810	9_113015602_C_T	1.75316754608009e-19	9.15940286129626e-13	2.67564115071714e-11	-0.821537365941745	0.0910018402083713	TXN	9	113015602	C	T
ENSG00000165983	10_16476762_G_A	1.11483420876494e-17	9.31484230177792e-13	2.70633969086904e-11	0.714128887168033	0.0834124111391759	PTER	10	16476762	G	A
ENSG00000103479	16_53454151_G_T	4.56358563874913e-17	9.99814967336791e-13	2.88925064033319e-11	-0.68383882231806	0.0814343039657465	RBL2	16	53454151	G	T
ENSG00000169629	2_113188918_C_T	1.24948883641896e-17	1.01446964593598e-12	2.91592251302675e-11	-0.817430072357477	0.095625223024437	RGPD8	2	113188918	C	T
ENSG00000144120	2_120443014_T_C	3.03164160229133e-19	1.08674335265978e-12	3.10704591840823e-11	0.845621002172372	0.0942978138802629	TMEM177	2	120443014	T	C
ENSG00000137312	6_30603519_G_A	2.24433040366402e-20	1.31307673866115e-12	3.73427960012763e-11	1.32897576912347	0.143672615073834	FLOT1	6	30603519	G	A
ENSG00000031691	6_49456545_G_A	1.53921688761732e-15	1.37398527451212e-12	3.88693256295652e-11	0.692385257258401	0.0868329988701791	CENPQ	6	49456545	G	A
ENSG00000011523	2_65276452_T_C	4.42812928943938e-17	1.86538319671121e-12	5.24944296644922e-11	0.573210239510195	0.068231451063052	CEP68	2	65276452	T	C
ENSG00000214078	20_34245924_C_T	1.27593393765074e-17	1.9152688058244e-12	5.36175586036594e-11	-1.46622097884326	0.171571106274265	CPNE1	20	34245924	C	T
ENSG00000204256	6_32953711_T_C	7.28030242404843e-21	2.48021779942465e-12	6.90734327022741e-11	-0.84994579143668	0.0907130663963936	BRD2	6	32953711	T	C
ENSG00000184378	3_169477506_A_G	7.01513722691226e-16	2.56299216778673e-12	7.10107464066011e-11	-0.694361790035237	0.0860396321006208	ACTRT3	3	169477506	A	G
ENSG00000116128	1_147144639_A_G	8.12244783723853e-20	2.66201846825424e-12	7.33761602120176e-11	1.37098354846972	0.150466803218767	BCL9	1	147144639	A	G
ENSG00000159479	1_43788858_C_T	9.54719624502711e-17	3.20228449582718e-12	8.78177629605871e-11	-0.575997203140405	0.0693113602254679	MED8	1	43788858	C	T
ENSG00000172113	3_48335857_C_T	1.296911104564e-15	3.55738803563749e-12	9.69858885477614e-11	-0.803637784792479	0.100518947575085	NME6	3	48335857	C	T
ENSG00000167645	19_38791841_A_G	5.5885850816862e-18	3.57268898279363e-12	9.69858885477614e-11	0.814403699874784	0.0942524127359339	YIF1B	19	38791841	A	G
ENSG00000123643	5_150798334_G_A	2.94265655815076e-17	4.16483195810888e-12	1.12492335999907e-10	0.909443510430948	0.107641502319287	SLC36A1	5	150798334	G	A
ENSG00000186184	13_28200940_T_C	5.06089123461308e-19	4.37550935798074e-12	1.17591830222784e-10	0.655698542709163	0.0735836742124435	POLR1D	13	28200940	T	C
ENSG00000132031	2_20207619_G_A	5.25356613022565e-16	4.98941677730366e-12	1.33423477008786e-10	0.772799029757339	0.0953427290148667	MATN3	2	20207619	G	A
ENSG00000118961	2_20883216_T_C	1.43468816030129e-18	5.34806832087064e-12	1.4230629302702e-10	-0.740757661911163	0.0842280210099461	C2orf43	2	20883216	T	C
ENSG00000103550	16_19707731_G_C	2.8969938212593e-18	5.51372480426779e-12	1.45991502032457e-10	1.10979537371304	0.127337088084513	KNOP1	16	19707731	G	C
ENSG00000167615	19_54965889_G_C	6.31421847370617e-21	5.55156487200177e-12	1.46272869140812e-10	-1.02657167390935	0.109388701301676	LENG8	19	54965889	G	C
ENSG00000198015	12_93854178_G_C	2.89463076808821e-18	5.63830851546919e-12	1.47283538198649e-10	0.541160395432693	0.0620916789425782	MRPL42	12	93854178	G	C
ENSG00000143228	1_163301327_C_T	1.12559572775225e-18	5.64472645248474e-12	1.47283538198649e-10	-0.629250338313875	0.0713284181341998	NUF2	1	163301327	C	T
ENSG00000160213	21_45201832_G_A	6.688734486281e-19	5.75439065221698e-12	1.49419584656149e-10	-0.758917349122136	0.0854640973994583	CSTB	21	45201832	G	A
ENSG00000161618	19_49945850_C_T	1.41334952879697e-18	5.94435246094711e-12	1.53610090801183e-10	-1.0966698482653	0.12467324724422	ALDH16A1	19	49945850	C	T
ENSG00000250021	15_90372102_T_C	4.10282732446838e-17	6.36139721919141e-12	1.63600549146126e-10	-0.582814649641727	0.0693008371513473	C15orf38-AP3S2	15	90372102	T	C
ENSG00000148680	10_92574989_C_T	3.54695840843935e-19	7.09870336539017e-12	1.81693027877308e-10	-1.10336942922866	0.123278132702127	HTR7	10	92574989	C	T
ENSG00000149089	11_34901878_G_C	3.35119104436931e-18	7.78940232921276e-12	1.98426745483827e-10	-0.464961645860351	0.0534506305351811	APIP	11	34901878	G	C
ENSG00000146701	7_75629533_T_C	1.40233004680548e-17	8.16645787818078e-12	2.06817532816924e-10	0.415592409701385	0.0486930902135391	MDH2	7	75629533	T	C
ENSG00000179163	1_24195523_A_G	5.88448722452099e-17	8.19574482065915e-12	2.06817532816924e-10	-1.21326860714051	0.144997441846089	FUCA1	1	24195523	A	G
ENSG00000215472	18_47023696_T_G	7.58169649376627e-16	9.0711270887596e-12	2.2783791976792e-10	-0.695893563492813	0.0863309320393806	RPL17-C18orf32	18	47023696	T	G
ENSG00000166689	11_17036091_G_C	2.87690253158626e-19	9.89540020033371e-12	2.47385039146172e-10	-0.781333950532553	0.0870729378693851	PLEKHA7	11	17036091	G	C
ENSG00000106733	9_77696595_C_T	2.81412176578407e-18	1.00420219751427e-11	2.49888312799897e-10	-0.923762427252146	0.10595184430365	NMRK1	9	77696595	C	T
ENSG00000243678	17_49243804_A_T	6.53299886092248e-18	1.04801674930123e-11	2.59589438010641e-10	-0.410629632194531	0.0476213165065562	NME1-NME2	17	49243804	A	T
ENSG00000148297	9_136223043_C_G	2.68991900143977e-19	1.08547995952041e-11	2.67635577410378e-10	0.616596175379594	0.0686577391275639	MED22	9	136223043	C	G
ENSG00000100908	14_24609534_T_G	2.61431040163559e-19	1.09659772797855e-11	2.69142173573291e-10	-0.89179178024991	0.0992659958842058	EMC9	14	24609534	T	G
ENSG00000084072	1_40203722_T_C	5.73584535507691e-19	1.19511253504686e-11	2.91987761923537e-10	-0.48939391308818	0.0550064057329022	PPIE	1	40203722	T	C
ENSG00000171222	20_34449840_G_T	1.1855154069648e-15	1.27976318243243e-11	3.11254663113233e-10	-0.827461698547319	0.103355890328576	SCAND1	20	34449840	G	T
ENSG00000140319	15_40323692_A_G	3.41820534592336e-18	1.50082277291337e-11	3.63374933225326e-10	-1.24999086972225	0.143732428308822	SRP14	15	40323692	A	G
ENSG00000168765	1_110197132_T_C	5.19977093621036e-17	1.56368877294936e-11	3.76898130691691e-10	-0.877553882446168	0.104693969558665	GSTM4	1	110197132	T	C
ENSG00000134330	2_9683822_T_C	4.44588024954375e-15	1.98253063364833e-11	4.75718911890438e-10	1.01117900510209	0.128949420951822	IAH1	2	9683822	T	C
ENSG00000164978	9_34232465_T_A	7.43146155493347e-18	2.06007051649333e-11	4.9212802462892e-10	0.952597612135937	0.110663593228339	NUDT2	9	34232465	T	A
ENSG00000184809	21_40912000_C_T	4.47077745745411e-18	2.18861061968519e-11	5.20521402838404e-10	1.09201928916599	0.126010107395783	C21orf88	21	40912000	C	T
ENSG00000188732	7_23731788_C_T	1.62596589425269e-19	2.35271651984034e-11	5.57086036969285e-10	-0.881212759563312	0.0975230700589953	FAM221A	7	23731788	C	T
ENSG00000106853	9_114366094_G_C	3.89414459018608e-17	2.39357957187875e-11	5.64275963781501e-10	-0.887782659352428	0.105486944465078	PTGR1	9	114366094	G	C
ENSG00000185829	17_44623100_G_T	2.44462782135548e-14	2.43065689052214e-11	5.70514523555785e-10	-0.891792533423622	0.116959868419719	ARL17A	17	44623100	G	T
ENSG00000141994	19_5799037_C_T	3.44934632540998e-15	2.47882570532461e-11	5.79290869770376e-10	-0.889164839633593	0.112931745337062	DUS3L	19	5799037	C	T
ENSG00000097046	1_91965850_C_T	3.94225090931934e-17	2.57982222701602e-11	6.00283393234687e-10	-0.473955420122449	0.0563253400789969	CDC7	1	91965850	C	T
ENSG00000006282	17_48625928_C_G	9.97497694948154e-17	2.85289090649893e-11	6.60960807693227e-10	-0.707757634358453	0.0852198156276646	SPATA20	17	48625928	C	G
ENSG00000132906	1_15905501_G_A	2.0726675443506e-17	3.85631723201417e-11	8.87413347009016e-10	-1.08779597418678	0.12813207078344	CASP9	1	15905501	G	A
ENSG00000130414	2_240964714_G_C	1.03006915520165e-16	3.86477919148971e-11	8.87413347009016e-10	-0.661007448920072	0.0796272966342717	NDUFA10	2	240964714	G	C
ENSG00000196313	7_72300332_G_A	1.8524732836694e-14	3.87985316780289e-11	8.87413347009016e-10	-1.02729781806811	0.134103679109633	POM121	7	72300332	G	A
ENSG00000204711	9_72433081_G_A	1.55796025259006e-15	3.95651026097989e-11	9.01112101160869e-10	1.10602152127491	0.138733713958217	C9orf135	9	72433081	G	A
ENSG00000188690	10_127548918_A_C	6.49763637905841e-17	4.03960728795254e-11	9.16155787721913e-10	-0.676731669927699	0.0809891997049532	UROS	10	127548918	A	C
ENSG00000136098	13_52734151_T_A	2.65057410605391e-16	4.32168257753794e-11	9.76010380661859e-10	-0.650150038420261	0.0794003896068958	NEK3	13	52734151	T	A
ENSG00000133103	13_40213298_C_T	7.7229795868716e-16	4.38189341407422e-11	9.85467797104369e-10	-0.418355389867091	0.0519147302215018	COG6	13	40213298	C	T
ENSG00000127337	12_69752200_A_G	2.88517961235063e-15	4.91403998828437e-11	1.10054035757828e-09	0.38098463112827	0.0482517113335854	YEATS4	12	69752200	A	G
ENSG00000141295	17_45930584_G_A	2.33763974485479e-15	5.62108805318543e-11	1.25366607697738e-09	-0.844633955773638	0.106619090069552	SCRN2	17	45930584	G	A
ENSG00000128039	4_56217015_C_T	4.30734170149669e-16	5.72801743536547e-11	1.27223545304481e-09	1.12250039664473	0.138075841665731	SRD5A3	4	56217015	C	T
ENSG00000146574	7_6855510_T_G	4.02643988589281e-17	5.78046000099551e-11	1.27859986801825e-09	-0.552968165581416	0.0657346485232464	CCZ1B	7	6855510	T	G
ENSG00000152620	5_36241922_G_A	3.46332676778667e-16	5.82928911251991e-11	1.2841161189961e-09	-0.44809744851917	0.0549409058422171	NADK2	5	36241922	G	A
ENSG00000100413	22_41889363_A_T	8.06709900555556e-13	5.91209572964453e-11	1.29704158905996e-09	0.52024111580238	0.0726592690285189	POLR3H	22	41889363	A	T
ENSG00000256060	19_57879098_G_T	3.82216830062672e-18	6.19773871090291e-11	1.3541809011423e-09	0.760920507260195	0.0876236578510162	TRAPPC2P1	19	57879098	G	T
ENSG00000213366	1_110205018_G_C	2.05982534454431e-15	6.44335999202132e-11	1.40214836989047e-09	-0.769970657470627	0.0970018639644027	GSTM2	1	110205018	G	C
ENSG00000108384	17_56672309_G_A	5.96733507565771e-16	7.20774779420303e-11	1.56216329596711e-09	0.898026850571855	0.111004796482084	RAD51C	17	56672309	G	A
ENSG00000100058	22_25866767_T_C	2.37508032897716e-18	7.71642049796304e-11	1.66569340963807e-09	1.96754079089391	0.225173486914157	CRYBB2P1	22	25866767	T	C
ENSG00000054148	9_139760431_G_A	1.67433666189867e-14	7.90801285635671e-11	1.70022299873849e-09	-0.689056655450053	0.0897975293337698	PHPT1	9	139760431	G	A
ENSG00000223705	7_75094329_G_A	1.12453520839034e-16	7.99733333160993e-11	1.71257659717925e-09	-0.949916517887889	0.114574249029433	NSUN5P1	7	75094329	G	A
ENSG00000115648	2_238385092_G_C	2.75544925617041e-17	8.39247422290946e-11	1.79006171321503e-09	-1.12995454101024	0.133619798141253	MLPH	2	238385092	G	C
ENSG00000168291	3_58436705_G_A	3.84657067228751e-16	9.09461391530138e-11	1.93215638499674e-09	0.545292604207227	0.0669621410135218	PDHB	3	58436705	G	A
ENSG00000166896	12_58335330_C_G	8.95203985988665e-17	9.47957888440818e-11	2.0060135249962e-09	-0.729983764789293	0.0877603733326341	XRCC6BP1	12	58335330	C	G
ENSG00000132436	7_50489038_C_T	4.46461355422185e-15	9.72286837860185e-11	2.04942842143716e-09	0.586623887798394	0.0748135622040888	FIGNL1	7	50489038	C	T
ENSG00000144366	2_189288305_A_G	8.64398377666233e-17	1.06802157805849e-10	2.24242842743719e-09	-0.434912649632356	0.0522601493734554	GULP1	2	189288305	A	G
ENSG00000127952	7_75623893_G_A	9.65646471584221e-17	1.14324413278572e-10	2.39102648314874e-09	1.31317264881216	0.158043433961799	STYXL1	7	75623893	G	A
ENSG00000100983	20_33496169_C_T	2.15647311405352e-16	1.26349210596813e-10	2.63227558400707e-09	0.511276410127599	0.0622517425139287	GSS	20	33496169	C	T
ENSG00000104497	8_82785974_G_T	1.35656341256796e-15	1.27897963424918e-10	2.65425346823796e-09	-0.715196144945855	0.0895187334056409	SNX16	8	82785974	G	T
ENSG00000189398	11_3401133_A_T	2.1712665135054e-19	1.33771943228311e-10	2.76547805412972e-09	1.31473579442204	0.146012654897601	OR7E12P	11	3401133	A	T
ENSG00000104883	19_7544039_A_C	9.16999612024086e-18	1.46555188155405e-10	3.01813886987918e-09	-0.861698438702593	0.100385280906128	PEX11G	19	7544039	A	C
ENSG00000179361	15_74954786_T_A	3.58362535264676e-15	1.65084442868767e-10	3.38675191933716e-09	0.678542697888634	0.0862332044694128	ARID3B	15	74954786	T	A
ENSG00000165502	14_50084843_T_A	4.46894175076974e-15	1.72807131066123e-10	3.53170516218712e-09	-0.59043737060611	0.075301073201617	RPL36AL	14	50084843	T	A
ENSG00000092036	14_23373986_G_A	2.70152617898805e-13	1.78650181188825e-10	3.63729112272216e-09	-0.410637857663864	0.0561863835197852	HAUS4	14	23373986	G	A
ENSG00000107798	10_91004668_C_T	1.19773277752831e-16	1.84882027168948e-10	3.74996616288344e-09	-0.689925850531044	0.0832908343406211	LIPA	10	91004668	C	T
ENSG00000106610	7_66783821_C_T	3.82177163375202e-17	1.95280216223681e-10	3.94425040618483e-09	-0.725709763099632	0.0862068115268558	STAG3L4	7	66783821	C	T
ENSG00000071967	2_172379686_G_A	1.53229796237479e-17	1.95928318721313e-10	3.94425040618483e-09	-0.797400262379181	0.0935401735559881	CYBRD1	2	172379686	G	A
ENSG00000117533	1_171667160_G_A	1.59742400289493e-16	2.1507708167299e-10	4.31358012507337e-09	0.617897106698584	0.0749058137348746	VAMP4	1	171667160	G	A
ENSG00000125877	20_3184571_T_C	3.84008788029526e-17	2.27866842026007e-10	4.55310202566384e-09	-1.08180063592116	0.128515276327987	ITPA	20	3184571	T	C
ENSG00000143801	1_227075402_G_A	5.15241140504437e-17	2.34927780965055e-10	4.67680369236374e-09	0.856067396548413	0.10211747191938	PSEN2	1	227075402	G	A
ENSG00000125124	16_56498493_T_C	7.68474965789075e-17	2.35884024464808e-10	4.67851220095441e-09	-0.652803812196177	0.0783114206174218	BBS2	16	56498493	T	C
ENSG00000112667	6_43186138_T_C	1.94863719007967e-15	2.51866513702286e-10	4.97714227192886e-09	-0.873743525070342	0.109979948082997	DNPH1	6	43186138	T	C
ENSG00000105750	19_21136342_G_C	1.55513075363108e-15	2.82238290802296e-10	5.55689019195827e-09	1.10354803543005	0.138419553117669	ZNF85	19	21136342	G	C
ENSG00000143643	1_231124974_T_C	2.55982943228517e-16	3.13755262791645e-10	6.15487142417586e-09	-0.838110578962001	0.102302926062529	TTC13	1	231124974	T	C
ENSG00000170430	10_131445027_G_A	1.62732905611349e-16	3.16060820175384e-10	6.16258754806615e-09	-0.829637592343426	0.100601516783726	MGMT	10	131445027	G	A
ENSG00000142166	21_34670816_A_G	6.26897628592583e-15	3.16441661126438e-10	6.16258754806615e-09	0.539068366133082	0.0691253793039798	IFNAR1	21	34670816	A	G
ENSG00000197345	11_68615600_T_A	4.47645801864203e-17	3.17778404606071e-10	6.16627855762013e-09	-0.640857548346854	0.076295349861382	MRPL21	11	68615600	T	A
ENSG00000134779	18_34324376_A_G	1.59084424945028e-14	3.23539634902122e-10	6.25548840854417e-09	-0.470002050722396	0.0611981569657578	TPGS2	18	34324376	A	G
ENSG00000156253	21_30373541_T_C	7.09186535056173e-16	3.25703701929435e-10	6.27475856434488e-09	-0.947801340313593	0.117463120067935	RWDD2B	21	30373541	T	C
ENSG00000186162	3_10118962_T_C	3.07932656741189e-16	3.4019133919688e-10	6.53045964468048e-09	0.891892595572025	0.109164390896053	CIDECP	3	10118962	T	C
ENSG00000145675	5_67503533_T_A	1.40453574652014e-16	3.49557131628707e-10	6.68636954369543e-09	-0.69394906191904	0.0839689448847122	PIK3R1	5	67503533	T	A
ENSG00000163956	4_3499137_A_C	9.06279152704225e-17	3.63842710728564e-10	6.91069091659921e-09	0.810566244895176	0.0974652718948753	LRPAP1	4	3499137	A	C
ENSG00000116199	1_179008935_T_C	1.18070519363107e-16	3.63855862235866e-10	6.91069091659921e-09	0.439863328403884	0.0530912812177124	FAM20B	1	179008935	T	C
ENSG00000169925	9_136954188_A_G	7.29755691276039e-14	3.80489065590842e-10	7.20115848509781e-09	0.640067376432425	0.0855430197714853	BRD3	9	136954188	A	G
ENSG00000011376	3_45526812_A_G	4.15106791235077e-16	3.83847176956783e-10	7.23922407315963e-09	-0.59396935184028	0.0730223894073824	LARS2	3	45526812	A	G
ENSG00000127220	19_17432161_G_A	2.47461022469486e-16	4.73637366771709e-10	8.90140278917852e-09	-0.704026488515649	0.0858934169932329	ABHD8	19	17432161	G	A
ENSG00000164695	8_82653644_A_G	8.36709761560974e-17	4.83956064131807e-10	9.06363834031075e-09	-1.4119382363906	0.169583296243719	CHMP4C	8	82653644	A	G
ENSG00000204315	6_32076499_G_A	1.14268360613169e-14	4.99213671427958e-10	9.28873586351165e-09	-0.726076058221703	0.094023552267791	FKBPL	6	32076499	G	A
ENSG00000146243	6_79496050_C_A	2.75345213478962e-16	4.99431496579662e-10	9.28873586351165e-09	0.608255887242464	0.0743256346187158	IRAK1BP1	6	79496050	C	A
ENSG00000132196	1_162726281_A_C	1.08474762349696e-16	5.13570589137865e-10	9.51876654324994e-09	-0.943886721820544	0.113788180476293	HSD17B7	1	162726281	A	C
ENSG00000110074	11_126070614_C_T	8.50907988072748e-15	5.47888918400918e-10	1.01199427587149e-08	0.822652755993142	0.10601524301431	FOXRED1	11	126070614	C	T
ENSG00000120675	13_43608939_G_T	2.69638225925473e-19	5.63260221867127e-10	1.03682332545142e-08	-1.24619364190207	0.138767246615923	DNAJC15	13	43608939	G	T
ENSG00000129103	7_56090668_C_A	1.72424901452113e-16	6.59544607080478e-10	1.20991561510448e-08	0.699439978923346	0.0848850250384142	SUMF2	7	56090668	C	A
ENSG00000203666	1_245134815_T_G	2.40504440559149e-14	6.89367054433789e-10	1.26032259486399e-08	-0.768362603730519	0.100744035184861	EFCAB2	1	245134815	T	G
ENSG00000111266	12_12710877_G_T	5.39328522241066e-16	7.46418870935737e-10	1.36000067285243e-08	-1.00216249334509	0.123688749757513	DUSP16	12	12710877	G	T
ENSG00000180992	6_44063217_T_C	1.59250159485729e-15	8.31323792294119e-10	1.50958310817291e-08	-0.444426736898242	0.0557655834787293	MRPL14	6	44063217	T	C
ENSG00000153006	5_64064411_G_C	2.1345021543149e-16	8.45153568186559e-10	1.52952897504091e-08	-1.07236290159757	0.130548700131976	SREK1IP1	5	64064411	G	C
ENSG00000171806	1_169758564_A_G	3.29002115727449e-15	8.78162763731655e-10	1.58080594357532e-08	-1.18171685119288	0.149975814192463	METTL18	1	169758564	A	G
ENSG00000134686	1_33834455_A_G	8.22383629356113e-16	8.79369138426607e-10	1.58080594357532e-08	0.498433295137177	0.0619108411976669	PHC2	1	33834455	A	G
ENSG00000170248	3_33840114_T_C	5.15910211670163e-16	8.93221681848866e-10	1.60035573415319e-08	0.503332899859106	0.0620809231679433	PDCD6IP	3	33840114	T	C
ENSG00000160828	7_74351391_A_C	3.5786797763665e-15	9.03204493758394e-10	1.6096121016253e-08	-0.893760746806745	0.113581888071177	STAG3L2	7	74351391	A	C
ENSG00000132600	16_68387341_C_T	4.44000958877339e-15	9.04377279276675e-10	1.6096121016253e-08	1.1985291552319	0.152837796734918	PRMT7	16	68387341	C	T
ENSG00000043514	1_40303627_C_T	5.9122566366466e-15	9.90441412339957e-10	1.756971394706e-08	-1.03861466230428	0.133056687616502	TRIT1	1	40303627	C	T
ENSG00000048544	6_42135189_C_T	2.02066925314694e-14	1.03211074870043e-09	1.8248671183565e-08	0.405244681266282	0.052977967283104	MRPS10	6	42135189	C	T
ENSG00000152348	5_81261923_A_G	3.51804918694321e-14	1.04927464432588e-09	1.84913180049882e-08	1.09828447909289	0.144936886063677	ATG10	5	81261923	A	G
ENSG00000136631	1_150110435_T_A	1.37586905706842e-14	1.11497304109129e-09	1.95849049766844e-08	-1.14286695852294	0.148451662869965	VPS45	1	150110435	T	A
ENSG00000163913	3_129139320_A_G	2.92342288809112e-15	1.13727022378304e-09	1.99114928220581e-08	-1.03174391994547	0.130697573932861	IFT122	3	129139320	A	G
ENSG00000156398	10_104487382_C_T	9.29402128258874e-16	1.16013677345092e-09	2.02458961616797e-08	-0.958212976180016	0.119242420952501	SFXN2	10	104487382	C	T
ENSG00000120451	11_130784754_C_G	1.33973919455567e-14	1.19352080145386e-09	2.07610847672324e-08	-0.485135741958685	0.062988445247003	SNX19	11	130784754	C	G
ENSG00000187456	17_34253191_G_C	9.21504303050806e-16	1.22070659881565e-09	2.1165480238899e-08	-0.626383992634618	0.0779386447951764	RDM1	17	34253191	G	C
ENSG00000041802	3_194369579_C_A	2.09588116321332e-16	1.26877768137501e-09	2.19282346574618e-08	1.00799080563526	0.122679364091801	LSG1	3	194369579	C	A
ENSG00000127578	16_656033_T_C	1.59915639084823e-15	1.31162662468919e-09	2.25961348736101e-08	0.537299107254171	0.0674233424097446	WFIKKN1	16	656033	T	C
ENSG00000173401	12_75706720_T_C	2.27598111983884e-14	1.35000314220566e-09	2.31829645069714e-08	0.831042822939893	0.1088608782551	GLIPR1L1	12	75706720	T	C
ENSG00000203791	10_126424137_C_T	1.74949271644438e-14	1.36184915894569e-09	2.33119115905929e-08	-0.504929861746761	0.0658505427678676	METTL10	10	126424137	C	T
ENSG00000114054	3_136117870_G_C	1.5905072473686e-14	1.45630977860975e-09	2.48497337784253e-08	0.402470576537978	0.0524048149113437	PCCB	3	136117870	G	C
ENSG00000183891	2_20101717_A_G	9.85871123293718e-15	1.4981495878626e-09	2.5482769449277e-08	1.27098523394916	0.164187376877069	TTC32	2	20101717	A	G
ENSG00000204514	19_58318706_C_T	3.59560864165142e-13	1.54499311141421e-09	2.61833025018253e-08	-0.873372498495949	0.120134224216777	ZNF814	19	58318706	C	T
ENSG00000134202	1_110282972_G_T	9.49382508942621e-15	1.54907703192491e-09	2.61833025018253e-08	0.777136787745437	0.100329330314375	GSTM3	1	110282972	G	T
ENSG00000116260	1_180124634_C_T	2.34813588222457e-15	1.62452607053922e-09	2.73725041821147e-08	-0.952138784816959	0.12019799508187	QSOX1	1	180124634	C	T
ENSG00000173226	3_121480375_A_G	8.4070772691162e-15	1.72722390148381e-09	2.90119679737342e-08	0.396745069355961	0.0511184534723217	IQCB1	3	121480375	A	G
ENSG00000100814	14_20779176_G_C	5.51263556043223e-14	2.08941200373496e-09	3.49269074945289e-08	-0.490441698642643	0.0652255365385641	CCNB1IP1	14	20779176	G	C
ENSG00000111321	12_6493351_A_G	8.18910686465179e-12	2.0923651462857e-09	3.49269074945289e-08	-0.764309521543786	0.111819638600202	LTBR	12	6493351	A	G
ENSG00000189306	22_42896474_T_C	2.56662973141355e-15	2.15002787507182e-09	3.577833257967e-08	-0.837299635573571	0.105848599196493	RRP7A	22	42896474	T	C
ENSG00000100122	22_26996946_G_A	2.85696738608007e-15	2.18367023639255e-09	3.6226015865079e-08	0.859739821296858	0.108869170412542	CRYBB1	22	26996946	G	A
ENSG00000169169	19_50194399_G_C	5.88145132005871e-14	2.30125060493923e-09	3.80591498721105e-08	-0.653602294649098	0.0870228841246271	CPT1C	19	50194399	G	C
ENSG00000187630	14_24478799_A_T	1.06097527354829e-13	2.52894657769386e-09	4.16965942665002e-08	-1.10649837851673	0.148861353407077	DHRS4L2	14	24478799	A	T
ENSG00000197927	2_132440073_G_C	4.90646107911457e-15	2.54169315164981e-09	4.17786011478494e-08	0.723838274758348	0.092452647827608	C2orf27A	2	132440073	G	C
ENSG00000164934	8_104399210_G_C	8.58263733111377e-13	2.58740857974403e-09	4.2400375107504e-08	-0.374625498119739	0.0523840871039261	DCAF13	8	104399210	G	C
ENSG00000165948	14_94571353_A_T	2.16512962705421e-15	2.62084372651963e-09	4.28177415622484e-08	0.62926162362489	0.0793370168533825	IFI27L1	14	94571353	A	T
ENSG00000167641	19_38735804_A_T	7.66568305075623e-15	2.67109156759302e-09	4.35064216879367e-08	-0.664300236952123	0.0854626757877483	PPP1R14A	19	38735804	A	T
ENSG00000170889	19_54700668_T_C	3.01618043025661e-14	2.79504683278978e-09	4.53878513576798e-08	-0.80737016634575	0.106266144058196	RPS9	19	54700668	T	C
ENSG00000128891	15_40837598_A_C	3.71768096518486e-14	2.96167817178688e-09	4.79488625605287e-08	-0.826283064799712	0.10914499874694	C15orf57	15	40837598	A	C
ENSG00000102858	16_4672282_G_A	1.20860267884088e-14	2.97504669359598e-09	4.80206552094147e-08	0.67056965000067	0.0869161981794289	MGRN1	16	4672282	G	A
ENSG00000161981	16_83807_G_C	3.1290801041492e-15	3.00985180254277e-09	4.84369930273647e-08	0.663270452323867	0.0841110926862018	SNRNP25	16	83807	G	C
ENSG00000077380	2_172690180_T_C	8.75564329944646e-15	3.0922838219293e-09	4.96150084671166e-08	-0.779290002532723	0.100474004932809	DYNC1I2	2	172690180	T	C
ENSG00000166451	16_81056441_T_G	1.659504793276e-15	3.18065781409471e-09	5.08810658033394e-08	0.778648894496982	0.0977654679650821	CENPN	16	81056441	T	G
ENSG00000101751	18_51781019_T_C	3.61028131374833e-15	3.30161266725923e-09	5.26592597489501e-08	-0.610745228374106	0.0776262507932002	POLI	18	51781019	T	C
ENSG00000077809	7_74138121_A_C	8.45652226872554e-15	3.54235059021287e-09	5.63317664196229e-08	-0.679678704908984	0.0875813114935264	GTF2I	7	74138121	A	C
ENSG00000138363	2_216179264_C_G	3.0568698323664e-13	3.69430395381277e-09	5.85748864067526e-08	-0.742958184723049	0.101888597301871	ATIC	2	216179264	C	G
ENSG00000160193	21_44276469_C_T	1.35984395326319e-14	3.72388439827388e-09	5.88702394200236e-08	-0.975892899237274	0.126738072225599	WDR4	21	44276469	C	T
ENSG00000180822	6_3251311_C_A	5.11310386025193e-15	3.93311699058944e-09	6.19956209433915e-08	0.91589658501111	0.117060983394433	PSMG4	6	3251311	C	A
ENSG00000157326	14_24478799_A_T	8.59402867830687e-15	4.0243248495514e-09	6.32478042434734e-08	-1.33525406496905	0.172102107732073	DHRS4	14	24478799	A	T
ENSG00000134283	12_42724542_C_T	1.80598528028924e-14	4.35651861096138e-09	6.82690692864195e-08	-0.44752738339296	0.0583954461996545	PPHLN1	12	42724542	C	T
ENSG00000105755	19_43995146_G_A	3.99581889612422e-13	4.43613778854153e-09	6.93146625110187e-08	-0.82077481377225	0.113121340259154	ETHE1	19	43995146	G	A
ENSG00000198498	4_164411073_A_G	1.90948556273019e-14	4.48074763147674e-09	6.98087589642182e-08	0.717918370218924	0.0937648780737615	TMA16	4	164411073	A	G
ENSG00000151470	4_130044425_A_G	1.02206856098809e-13	4.79271913942827e-09	7.4453378408355e-08	-0.856320709477241	0.115127533672551	C4orf33	4	130044425	A	G
ENSG00000171298	17_78093549_G_T	4.72533026454652e-14	5.13779440997996e-09	7.95840022030432e-08	-0.64522533363714	0.0855816977218095	GAA	17	78093549	G	T
ENSG00000172123	17_33760649_C_G	1.12165688990766e-13	5.1693842027197e-09	7.98432296662727e-08	0.804121382079819	0.108288634532478	SLFN12	17	33760649	C	G
ENSG00000180385	3_10037005_C_T	4.13068891573894e-13	5.28817202970234e-09	8.14439214384015e-08	0.677515409912315	0.0934348253200968	EMC3-AS1	3	10037005	C	T
ENSG00000119471	9_115140735_A_G	5.33356888745817e-14	5.35636254760302e-09	8.2258436189419e-08	0.523591280117287	0.0695942607451425	HSDL2	9	115140735	A	G
ENSG00000086232	7_6089160_C_T	2.00404550081711e-15	5.41975297351532e-09	8.29948041384425e-08	0.493245304780041	0.0621130110983792	EIF2AK1	7	6089160	C	T
ENSG00000164307	5_96114550_G_A	6.08871937634991e-14	5.51263280629208e-09	8.41772881325551e-08	-0.731457604554375	0.0974476492155455	ERAP1	5	96114550	G	A
ENSG00000113812	3_53905308_T_C	7.49311478963743e-13	5.55187692917995e-09	8.45363813379317e-08	-0.545629750897461	0.0760976977517739	ACTR8	3	53905308	T	C
ENSG00000134905	13_111395287_G_A	3.21883177614025e-14	5.66930038448235e-09	8.60804908803273e-08	0.973996539360804	0.128339793714465	CARS2	13	111395287	G	A
ENSG00000035115	2_211317_C_T	6.03993200082095e-15	5.86284468421647e-09	8.87684352852472e-08	-0.696746607104668	0.0892908733524791	SH3YL1	2	211317	C	T
ENSG00000100744	14_96846092_G_A	1.04620046196136e-13	6.03975003475243e-09	9.11900587545171e-08	-0.72718734586406	0.0978068303845232	GSKIP	14	96846092	G	A
ENSG00000175582	11_73379570_C_G	7.69974700125315e-13	6.23048489319899e-09	9.38063331154916e-08	0.40274487192368	0.0561990761759306	RAB6A	11	73379570	C	G
ENSG00000136243	7_23160529_T_C	1.94076776161296e-12	7.44496382507324e-09	1.11778452742626e-07	-0.629827386480594	0.0894809616275661	NUPL2	7	23160529	T	C
ENSG00000176920	19_49203829_C_T	1.4504840350196e-14	7.50393511857978e-09	1.1235001902005e-07	-0.770092957259769	0.10011833786441	FUT2	19	49203829	C	T
ENSG00000070718	8_42043493_G_A	1.28365420643408e-13	7.81574212324038e-09	1.16535706114495e-07	0.594269785989681	0.0802216508162184	AP3M2	8	42043493	G	A
ENSG00000105499	19_48565087_C_T	6.65208747197448e-15	7.82686215850776e-09	1.16535706114495e-07	0.668888316601983	0.0858548112292912	PLA2G4C	19	48565087	C	T
ENSG00000073969	17_44619118_G_A	6.72595453708185e-12	8.01472366977607e-09	1.19003164833539e-07	-0.422598974647256	0.0615731927874314	NSF	17	44619118	G	A
ENSG00000168411	16_74652537_T_C	5.29950146564166e-15	8.10266664645474e-09	1.19977518552667e-07	-0.514345913792724	0.0657765704896638	RFWD3	16	74652537	T	C
ENSG00000095397	9_117265406_C_T	3.70854310359311e-13	8.16820772744667e-09	1.20501420667787e-07	-0.471658975583813	0.0649149972334546	DFNB31	9	117265406	C	T
ENSG00000051128	19_19050957_A_G	9.39598962163523e-14	8.18288604173356e-09	1.20501420667787e-07	-0.866487049794115	0.116320617265394	HOMER3	19	19050957	A	G
ENSG00000172728	8_33362064_A_G	1.34483529135281e-11	8.28671456631069e-09	1.21696986175836e-07	-0.490841103647239	0.0725695877431373	FUT10	8	33362064	A	G
ENSG00000103199	16_4816102_T_C	1.10640632760408e-12	8.54701233620563e-09	1.25050100164735e-07	0.843419521983973	0.118514780311529	ZNF500	16	4816102	T	C
ENSG00000143198	1_165599649_C_T	3.1559451365164e-13	8.56156846703653e-09	1.25050100164735e-07	-0.671251521300328	0.0921090965427642	MGST3	1	165599649	C	T
ENSG00000205572	5_69290958_A_G	8.59554944528158e-10	8.91860167372991e-09	1.29911898675932e-07	-0.884444404667504	0.144198498536235	SERF1B	5	69290958	A	G
ENSG00000148290	9_136213056_A_C	5.23020627208506e-15	9.10829822387127e-09	1.3231651272738e-07	-0.897871379891872	0.114798986729696	SURF1	9	136213056	A	C
ENSG00000213689	3_48470756_T_C	3.89619600926505e-11	9.68090007751679e-09	1.40255647162228e-07	-0.572999028636353	0.0867132917377688	TREX1	3	48470756	T	C
ENSG00000115561	2_86710359_G_C	9.17093044328e-14	1.0234920358316e-08	1.47883614294116e-07	0.705619171557008	0.0946844306703853	CHMP3	2	86710359	G	C
ENSG00000197563	18_59706893_G_A	2.64518615353577e-14	1.06384050473753e-08	1.53301434370988e-07	-0.60223341388997	0.0790893510596766	PIGN	18	59706893	G	A
ENSG00000162769	1_213088494_T_C	6.92030435779731e-15	1.07155826935986e-08	1.54000708358484e-07	0.786437342850183	0.101007520956862	FLVCR1	1	213088494	T	C
ENSG00000176125	7_100448445_T_G	2.86161282033892e-12	1.10465888857957e-08	1.58334462545725e-07	-0.697837393270778	0.0999143202674924	UFSP1	7	100448445	T	G
ENSG00000104901	19_49888009_T_C	4.86494570840058e-14	1.18771917526802e-08	1.69787006596348e-07	-0.927468646259912	0.123080027881245	DKKL1	19	49888009	T	C
ENSG00000124562	6_34799130_T_C	1.5731686777366e-12	1.21282111880086e-08	1.72915501674546e-07	-0.409694281727079	0.0579656415488538	SNRPC	6	34799130	T	C
ENSG00000174353	7_72382240_G_A	1.39673806287337e-11	1.26892667333432e-08	1.80436026729165e-07	-1.5804735546339	0.233858597957913	STAG3L3	7	72382240	G	A
ENSG00000104808	19_49442508_G_A	2.66213554008083e-14	1.51084714640757e-08	2.14269248880444e-07	1.05273178092762	0.13826681489607	DHDH	19	49442508	G	A
ENSG00000160867	5_176511432_G_T	8.6583425198713e-14	1.52514737022051e-08	2.1572811174132e-07	-0.759167359423038	0.101766327209723	FGFR4	5	176511432	G	T
ENSG00000151552	4_17526682_A_C	2.36701795567909e-14	1.5388678854763e-08	2.17097533486794e-07	-0.735075325569637	0.0963536025195049	QDPR	4	17526682	A	C
ENSG00000132386	17_1689107_C_T	2.0900324261534e-12	1.61247243369036e-08	2.26885877672553e-07	0.522826062038932	0.0743882580402982	SERPINF1	17	1689107	C	T
ENSG00000228716	5_79944431_A_G	2.38627732699431e-14	1.63772834879421e-08	2.29837887454505e-07	-0.537246239050241	0.0704318318230383	DHFR	5	79944431	A	G
ENSG00000178104	1_144894611_T_C	3.38138737150123e-10	1.81266403951593e-08	2.53725795752355e-07	-0.584670656134484	0.0930974647211984	PDE4DIP	1	144894611	T	C
ENSG00000065534	3_123543783_C_T	1.1857119534846e-13	1.92212573004706e-08	2.68348759082737e-07	0.903205793517419	0.121752607527763	MYLK	3	123543783	C	T
ENSG00000176700	15_85174600_G_T	9.7806194806775e-12	2.00635328291991e-08	2.7938213429664e-07	-0.741255666115003	0.108852998082385	SCAND2P	15	85174600	G	T
ENSG00000078319	7_99894971_A_G	7.13015906963754e-13	2.02178982983911e-08	2.80804181782703e-07	-0.772200656103825	0.107595056455964	PMS2P1	7	99894971	A	G
ENSG00000079257	3_158320880_G_C	1.39014903520596e-11	2.09732928348678e-08	2.90545011710725e-07	0.742390492957516	0.109838470790473	LXN	3	158320880	G	C
ENSG00000140943	16_84143565_A_T	1.73758247782425e-14	2.10791285821399e-08	2.91260492966194e-07	0.861707178341776	0.112366894683557	MBTPS1	16	84143565	A	T
ENSG00000006007	16_19500680_A_G	1.17527072251101e-13	2.12387172560385e-08	2.92713130780576e-07	-0.787309432624542	0.106112959198917	GDE1	16	19500680	A	G
ENSG00000185436	1_24487402_T_C	9.0450868448301e-12	2.22499738210398e-08	3.05866050617334e-07	-0.705233713899023	0.103392552334774	IFNLR1	1	24487402	T	C
ENSG00000176654	12_7947304_T_C	6.51703752892236e-14	2.29072640153318e-08	3.14098370084754e-07	0.685009361082662	0.0913680773378486	NANOGP1	12	7947304	T	C
ENSG00000168778	12_124111723_T_C	5.76948804492871e-13	2.38185294851291e-08	3.25762375697938e-07	-1.15370626464927	0.160107524334945	TCTN2	12	124111723	T	C
ENSG00000013583	12_13176226_C_T	4.49826549477513e-12	2.40627229545521e-08	3.28266887635943e-07	-0.486317291093318	0.0702712660012638	HEBP1	12	13176226	C	T
ENSG00000124839	2_238520612_T_C	4.14759201001782e-14	2.48134407935015e-08	3.37651297898071e-07	-0.882124065599455	0.116740514939734	RAB17	2	238520612	T	C
ENSG00000124641	6_41871786_A_C	1.38655989813209e-13	2.67155649970549e-08	3.62616620390619e-07	-0.457483907057075	0.0618421119247529	MED20	6	41871786	A	C
ENSG00000124831	2_238520612_T_C	9.54695939704321e-13	2.69747243764918e-08	3.65063226707143e-07	-0.692881413340881	0.0970845691470231	LRRFIP1	2	238520612	T	C
ENSG00000120063	17_63003005_G_A	1.19792883345968e-12	2.70316547310656e-08	3.65063226707143e-07	0.511039033069003	0.0719205086749962	GNA13	17	63003005	G	A
ENSG00000134480	5_86769179_G_A	2.82622924629901e-11	3.01952568639254e-08	4.06425063746944e-07	-0.394247268749843	0.0592376288740402	CCNH	5	86769179	G	A
ENSG00000099974	22_24267047_C_T	1.8616876207228e-13	3.02455819655763e-08	4.06425063746944e-07	-0.829087105003785	0.112672650408557	DDTL	22	24267047	C	T
ENSG00000101000	20_33780768_A_C	5.46336474027865e-13	3.06906976500452e-08	4.11377861927555e-07	0.600715182292201	0.0832794549576122	PROCR	20	33780768	A	C
ENSG00000089486	16_4508606_T_C	2.25557429083109e-12	3.14211005606694e-08	4.201204945754e-07	0.6034373236314	0.0859879604672118	CDIP1	16	4508606	T	C
ENSG00000065029	6_35285543_G_C	1.48261623568351e-10	3.17487162353087e-08	4.23130048152482e-07	-0.783979476293056	0.122360028922812	ZNF76	6	35285543	G	C
ENSG00000137101	9_35616583_A_T	1.20773104461281e-13	3.18036308584482e-08	4.23130048152482e-07	-0.648970071167683	0.087510259438972	CD72	9	35616583	A	T
ENSG00000184227	14_74034190_T_G	3.97828664636054e-13	3.35987573737042e-08	4.45909495813798e-07	0.818121597647622	0.112746419577654	ACOT1	14	74034190	T	G
ENSG00000163807	3_44760717_A_G	1.06336423742515e-10	3.45694339959314e-08	4.5766190484983e-07	-0.370603358279634	0.0573897559379999	KIAA1143	3	44760717	A	G
ENSG00000021826	2_211337272_A_G	3.63544288098244e-13	3.63754413079392e-08	4.80388265382379e-07	0.527656290366002	0.0725950958550622	CPS1	2	211337272	A	G
ENSG00000183628	22_18887666_C_G	4.60640847255127e-13	3.68528597094687e-08	4.85500363414119e-07	-1.24822688789351	0.172492024529729	DGCR6	22	18887666	C	G
ENSG00000132507	17_7207964_A_C	2.352084290628e-13	4.0685012332302e-08	5.34674746853497e-07	-0.41323037769968	0.056397631794184	EIF5A	17	7207964	A	C
ENSG00000100417	22_41931010_T_C	4.9325549232713e-11	4.33401823543865e-08	5.68179298295566e-07	-0.67856294841176	0.103235560392502	PMM1	22	41931010	T	C
ENSG00000108828	17_41161083_G_T	1.64830100251735e-11	4.5008109326642e-08	5.8860978348952e-07	0.518860931251439	0.0770485944148976	VAT1	17	41161083	G	T
ENSG00000105404	19_42428767_A_G	1.34114011214063e-11	4.62507771319186e-08	6.03393110168126e-07	0.679056825392838	0.100390881857122	RABAC1	19	42428767	A	G
ENSG00000151148	12_109898075_T_C	3.34691562613285e-13	4.80279650845889e-08	6.25061375188983e-07	1.23448042333205	0.169579679162454	UBE3B	12	109898075	T	C
ENSG00000108590	17_6478026_C_T	8.36474111831931e-13	4.8776846801138e-08	6.33274366509573e-07	0.972983060883613	0.135985656533755	MED31	17	6478026	C	T
ENSG00000116977	1_236715517_T_C	4.06859945498692e-14	4.95294487937675e-08	6.4149596145438e-07	0.63561493411459	0.08408959304705	LGALS8	1	236715517	T	C
ENSG00000230055	17_36835079_C_T	2.19855039071549e-13	4.96637377753354e-08	6.41689008122838e-07	-0.92004130887581	0.125412314980011	CISD3	17	36835079	C	T
ENSG00000173409	1_231113996_C_T	2.0904000090256e-14	4.99819060781382e-08	6.4425127636129e-07	-0.781975756641834	0.102286686550774	ARV1	1	231113996	C	T
ENSG00000085978	2_234203597_T_C	2.27680433477713e-13	5.05301680274824e-08	6.49760025423542e-07	0.455146851652627	0.0620814466573018	ATG16L1	2	234203597	T	C
ENSG00000139197	12_7321745_T_C	1.05075653174876e-11	5.16694721385411e-08	6.62824465558539e-07	-0.354150686049726	0.0520857880402163	PEX5	12	7321745	T	C
ENSG00000037757	19_13869251_G_A	5.47557269247124e-13	5.21324003153705e-08	6.66054282195787e-07	-0.757892147532576	0.105073927344354	MRI1	19	13869251	G	A
ENSG00000128052	4_55993468_T_C	8.02826374784347e-13	5.23225246808447e-08	6.66054282195787e-07	0.577403915928161	0.080635439069299	KDR	4	55993468	T	C
ENSG00000146109	6_26686131_A_C	1.47942279238208e-12	5.23234367058163e-08	6.66054282195787e-07	-0.447317252500014	0.0632125017953072	ABT1	6	26686131	A	C
ENSG00000179750	22_39358037_A_C	1.56340434597855e-13	5.24169158121029e-08	6.66054282195787e-07	-1.56134287247801	0.211516801438432	APOBEC3B	22	39358037	A	C
ENSG00000136237	7_22439668_A_G	2.4916013185021e-12	5.48428294398559e-08	6.95236436125809e-07	0.873380451711663	0.124701426263868	RAPGEF5	7	22439668	A	G
ENSG00000146066	5_175809210_C_T	1.99135619600935e-12	5.5130396114262e-08	6.97237458836636e-07	-1.08486804866726	0.154208175508304	HIGD2A	5	175809210	C	T
ENSG00000151665	2_46802934_A_T	4.17739292472839e-14	5.58402215514671e-08	7.0455688323249e-07	0.37024864143429	0.0490048385654853	PIGF	2	46802934	A	T
ENSG00000175575	11_73611349_G_C	4.43443578988417e-13	5.62274705462865e-08	7.07781489207087e-07	-0.998914930414269	0.137941316753712	PAAF1	11	73611349	G	C
ENSG00000030110	6_33541507_A_G	2.30778342342609e-14	5.75812558123634e-08	7.23129188553087e-07	-0.49610830976645	0.0650019931362394	BAK1	6	33541507	A	G
ENSG00000225151	15_84931310_A_G	7.08833727729231e-13	6.08832507573573e-08	7.628147272243e-07	-0.384435391657343	0.0535595390041688	GOLGA2P7	15	84931310	A	G
ENSG00000135213	7_75101427_C_T	5.40255547579452e-13	6.19146409029374e-08	7.739331180854e-07	0.564465324916224	0.0782374756932986	POM121C	7	75101427	C	T
ENSG00000112357	6_137160506_A_G	5.4421163941997e-12	6.38844783921071e-08	7.96703291744967e-07	-0.841162584508281	0.122021878186579	PEX7	6	137160506	A	G
ENSG00000214954	8_92211314_G_A	3.68944230430532e-12	6.44015599561543e-08	8.01292667898993e-07	-0.798110858503996	0.114859328461157	LRRC69	8	92211314	G	A
ENSG00000138095	2_44128912_C_T	7.11753267890195e-14	6.61952700649641e-08	8.21708142488803e-07	0.669613729957653	0.0894525747428862	LRPPRC	2	44128912	C	T
ENSG00000140950	16_84520022_G_A	2.33928211529348e-14	6.68718886437326e-08	8.28194587696762e-07	-0.588398225488967	0.0771118227552807	TLDC1	16	84520022	G	A
ENSG00000128951	15_48539587_T_C	2.60490334410141e-11	6.93243819732687e-08	8.56594493162572e-07	-0.547610527204682	0.0821333471664654	DUT	15	48539587	T	C
ENSG00000065457	16_75661084_G_T	5.99940888774216e-13	7.04608856967714e-08	8.68640625877329e-07	0.931304302285527	0.129338916737204	ADAT1	16	75661084	G	T
ENSG00000171574	19_58963669_G_T	1.65550791678675e-12	7.23083990817329e-08	8.89376884890216e-07	-0.706317695395191	0.100033712466198	ZNF584	19	58963669	G	T
ENSG00000239704	17_15443734_A_G	4.94078943916334e-12	7.29078002517262e-08	8.94702010114903e-07	-0.727000486230566	0.10525153715133	CDRT4	17	15443734	A	G
ENSG00000175106	17_15443734_A_G	2.59549666124175e-13	7.43573033474575e-08	9.10411299874739e-07	-0.693820600434737	0.0948636325930456	TVP23C	17	15443734	A	G
ENSG00000114796	3_183383410_T_C	1.40347484751041e-12	7.50591529026983e-08	9.16915914829562e-07	-0.525826468623933	0.0742303987098149	KLHL24	3	183383410	T	C
ENSG00000173947	1_111804370_G_A	1.938342413338e-13	7.60281076832243e-08	9.26646565054488e-07	0.467282516354426	0.0635500765003694	PIFO	1	111804370	G	A
ENSG00000137288	6_33695130_G_A	6.14042758686747e-14	7.7397028837543e-08	9.41197030336766e-07	-0.540624673082558	0.0720347682487778	UQCC2	6	33695130	G	A
ENSG00000064995	6_34850826_G_C	7.28897426443509e-12	7.8807422505894e-08	9.56184998696064e-07	-0.682193779457422	0.0995631230761223	TAF11	6	34850826	G	C
ENSG00000105278	19_3823192_T_C	1.90837824495388e-12	8.04930968759959e-08	9.7443796263954e-07	0.527711292538879	0.0749481331282564	ZFR2	19	3823192	T	C
ENSG00000115539	2_101081959_C_T	3.88661994363784e-12	8.1380539554378e-08	9.82967326891e-07	-0.535180118880519	0.0771014702460853	PDCL3	2	101081959	C	T
ENSG00000169251	3_161068014_G_A	5.99936673419374e-12	8.47458587575876e-08	1.02132074816116e-06	-0.294124119517911	0.0427526833328324	NMD3	3	161068014	G	A
ENSG00000135698	16_82168162_A_T	9.36069208095105e-13	8.55460751781661e-08	1.0286582047741e-06	0.600576126662559	0.0841190855467615	MPHOSPH6	16	82168162	A	T
ENSG00000143632	1_229552870_G_A	5.64534622795553e-13	8.77260931810184e-08	1.05251744624179e-06	0.889483582936775	0.123388841144815	ACTA1	1	229552870	G	A
ENSG00000137500	11_83069949_A_G	5.5523268149198e-11	8.8117866219916e-08	1.05486324340976e-06	0.591555581611563	0.0902405562320351	CCDC90B	11	83069949	A	G
ENSG00000049323	2_33157471_G_A	1.43044236083008e-13	9.20123669965904e-08	1.09903675745388e-06	0.553422128073319	0.0748528125242885	LTBP1	2	33157471	G	A
ENSG00000124508	6_26403703_A_G	5.81132507266851e-11	9.35741356607646e-08	1.11521296803232e-06	0.792856534289025	0.121074307223219	BTN2A2	6	26403703	A	G
ENSG00000011638	16_21184277_A_G	4.72206292108066e-11	9.5508825772571e-08	1.13575223311624e-06	0.594833488158469	0.0904078463560547	TMEM159	16	21184277	A	G
ENSG00000111602	12_56815922_C_T	6.95260528078885e-12	9.91614866124745e-08	1.17658513044653e-06	-0.45356843124896	0.0661310937882684	TIMELESS	12	56815922	C	T
ENSG00000161265	19_36217957_A_G	5.83899542523056e-12	1.02524377816927e-07	1.21380750398798e-06	-1.08351029144985	0.157406347078653	U2AF1L4	19	36217957	A	G
ENSG00000105483	19_48732817_A_C	1.4543401681569e-11	1.08533189496612e-07	1.28212301988069e-06	0.524598302774984	0.0776908127272486	CARD8	19	48732817	A	C
ENSG00000178852	17_45402208_C_T	1.62375375558299e-11	1.11554935168562e-07	1.31492951595118e-06	0.808226863377043	0.119979310721836	EFCAB13	17	45402208	C	T
ENSG00000123297	12_58162085_G_T	3.53375721721161e-12	1.1497443061825e-07	1.35227056860421e-06	-0.354487567962165	0.0509711190990279	TSFM	12	58162085	G	T
ENSG00000119718	14_75446778_C_T	1.31168250777548e-10	1.21594364137423e-07	1.42700829132714e-06	0.368828023734556	0.0573978943407393	EIF2B2	14	75446778	C	T
ENSG00000123243	10_7696937_T_A	6.52383624040783e-12	1.24806302408949e-07	1.46151191289683e-06	0.920110037933318	0.1339761522479	ITIH5	10	7696937	T	A
ENSG00000257704	19_47783866_G_T	4.59031459731164e-11	1.255665728838e-07	1.46721830953452e-06	0.499138274163567	0.075814804526573	PRR24	19	47783866	G	T
ENSG00000114650	3_47371222_G_A	1.9378067898372e-11	1.29021095476429e-07	1.50431341406411e-06	0.687980978376216	0.102521011348486	SCAP	3	47371222	G	A
ENSG00000142657	1_10446596_G_T	1.18428254498439e-11	1.33660865772285e-07	1.55503734343116e-06	0.349281200631824	0.0515003276966162	PGD	1	10446596	G	T
ENSG00000171227	2_120189404_A_G	5.62547517622772e-12	1.34133096574228e-07	1.55648501733922e-06	-0.974036932474907	0.141393751692927	TMEM37	2	120189404	A	G
ENSG00000120860	12_102394872_A_T	1.13430943666294e-11	1.3436445551337e-07	1.55648501733922e-06	-0.909839570558667	0.134029754995373	CCDC53	12	102394872	A	T
ENSG00000159164	1_149885583_A_G	1.15734563471925e-09	1.37419737053644e-07	1.58845416901191e-06	-1.59780760815551	0.262536317073141	SV2A	1	149885583	A	G
ENSG00000135749	1_233408498_A_G	3.13417087710813e-12	1.39847631747095e-07	1.61304962310872e-06	0.829597736132046	0.11899721359894	PCNXL2	1	233408498	A	G
ENSG00000156802	8_124438987_A_G	4.72314324906291e-11	1.41358854074362e-07	1.62696239450117e-06	0.43954126431794	0.0668055604253361	ATAD2	8	124438987	A	G
ENSG00000135870	1_173842467_A_G	4.8906097145871e-10	1.41659217777642e-07	1.62696239450117e-06	-0.39532033564756	0.0635300238018247	RC3H1	1	173842467	A	G
ENSG00000131748	17_37828496_T_C	1.88012520065638e-10	1.42296216113922e-07	1.6307937466024e-06	-0.463285329672122	0.0727198184562139	STARD3	17	37828496	T	C
ENSG00000106290	7_99699626_T_C	1.06576629432644e-11	1.43655227508209e-07	1.64286586044431e-06	-0.763390164200671	0.11230737533536	TAF6	7	99699626	T	C
ENSG00000128791	18_9414663_A_G	4.15560645655028e-12	1.48661354835406e-07	1.6965072027721e-06	-0.635177678336644	0.0916326167213934	TWSG1	18	9414663	A	G
ENSG00000169220	5_176794191_G_A	6.56121693380747e-11	1.52027080862207e-07	1.73124083134777e-06	-0.349142324949499	0.0534644906118568	RGS14	5	176794191	G	A
ENSG00000103245	16_771750_T_C	1.27109607227095e-10	1.55144741323335e-07	1.76300866741469e-06	0.502397266627088	0.0781261545300092	NARFL	16	771750	T	C
ENSG00000171766	15_45616206_C_T	1.00776290537977e-11	1.57944511510126e-07	1.79103769307553e-06	0.613118195089203	0.0900930367047199	GATM	15	45616206	C	T
ENSG00000112294	6_24497385_C_T	1.55975729236816e-11	1.62125551301593e-07	1.83393265341124e-06	-0.789892050010974	0.117155933320532	ALDH5A1	6	24497385	C	T
ENSG00000241186	3_46642782_T_C	5.36125622423559e-12	1.62409641406697e-07	1.83393265341124e-06	-0.64209030903655	0.0931150369465934	TDGF1	3	46642782	T	C
ENSG00000244291	7_156429648_T_C	3.80824909746387e-14	1.6920530861275e-07	1.9066638559681e-06	-0.843308618002994	0.111439963443302	C7orf13	7	156429648	T	C
ENSG00000100804	14_23497629_C_T	2.32941344516965e-10	1.71157763620624e-07	1.92462992973282e-06	0.350288839108131	0.0552690474661283	PSMB5	14	23497629	C	T
ENSG00000117151	1_85038759_A_G	4.83482229154212e-12	1.73499741722767e-07	1.946891942481e-06	0.560577020080071	0.0811214429717351	CTBS	1	85038759	A	G
ENSG00000176476	16_28607228_A_G	3.2193377451886e-12	1.8597348633396e-07	2.08251588955335e-06	-0.626601273370687	0.0899281276634463	CCDC101	16	28607228	A	G
ENSG00000260916	15_55790298_A_G	4.95576246577315e-12	1.87060613967666e-07	2.09033459214787e-06	-1.1985457437748	0.17353031744514	CCPG1	15	55790298	A	G
ENSG00000165650	10_119029515_C_T	6.47939604101347e-12	1.87865476170243e-07	2.09240521573215e-06	0.329388212603149	0.047955024066466	PDZD8	10	119029515	C	T
ENSG00000103540	16_19555427_A_G	6.02832919657286e-12	1.8802447995103e-07	2.09240521573215e-06	0.831790211255141	0.120917694583029	CCP110	16	19555427	A	G
ENSG00000198040	12_133716808_A_G	4.36094076591384e-10	1.89442263444644e-07	2.10382707960414e-06	0.700318786171118	0.112221064604739	ZNF84	12	133716808	A	G
ENSG00000158483	11_71507385_A_C	4.24493206406467e-11	1.94555656364128e-07	2.15615834487287e-06	-0.55643150685309	0.0843683152753605	FAM86C1	11	71507385	A	C
ENSG00000182362	21_47746882_A_G	1.38700998545502e-12	1.96018711604401e-07	2.16790271659463e-06	-1.12816763362588	0.159225564552922	YBEY	21	47746882	A	G
ENSG00000123219	5_64861271_G_C	4.66768881607827e-11	1.99498611844088e-07	2.20185869945467e-06	0.645906896578294	0.0981447307927792	CENPK	5	64861271	G	C
ENSG00000182158	7_137554435_G_A	7.96853808981816e-11	2.09121017609747e-07	2.30333119828276e-06	-0.470877873664054	0.0724294533017367	CREB3L2	7	137554435	G	A
ENSG00000099984	22_24366843_A_C	3.9661359786757e-11	2.12239129797658e-07	2.33289464230017e-06	0.863316006142398	0.130699763342299	GSTT2	22	24366843	A	C
ENSG00000136110	13_53309144_A_C	4.99096068213996e-11	2.13705453249889e-07	2.34421830556761e-06	1.16798561310483	0.17774298169983	LECT1	13	53309144	A	C
ENSG00000167220	18_44658791_T_C	2.35134399909752e-11	2.16629575834193e-07	2.37145444152271e-06	0.628156410161566	0.0940022667277612	HDHD2	18	44658791	T	C
ENSG00000156261	21_30432557_G_A	1.11055185332374e-10	2.17729021250294e-07	2.37864563153389e-06	0.444687944001546	0.0689323153991408	CCT8	21	30432557	G	A
ENSG00000163110	4_95596744_A_T	3.9302608037218e-12	2.21743435478162e-07	2.41758849932463e-06	0.724058216298381	0.104336165823865	PDLIM5	4	95596744	A	T
ENSG00000021300	11_73339784_G_A	6.65903108002159e-12	2.30096258184248e-07	2.50357805345693e-06	0.451670243748982	0.0657952259872502	PLEKHB1	11	73339784	G	A
ENSG00000176204	2_77799952_A_T	1.2173180748398e-11	2.32990021040144e-07	2.52994249677683e-06	-1.06883433860214	0.157688413226964	LRRTM4	2	77799952	A	T
ENSG00000129055	3_134211036_C_G	1.34255255131302e-11	2.47421604732018e-07	2.68123247772696e-06	0.418615321412815	0.0618889416813351	ANAPC13	3	134211036	C	G
ENSG00000271303	20_634022_C_T	6.62250541840608e-12	2.79667259135345e-07	3.02457087583049e-06	-0.599000147761096	0.0872469317473739	SRXN1	20	634022	C	T
ENSG00000137343	6_30611676_C_A	1.93040549870891e-10	2.81713504995924e-07	3.04058292832553e-06	-0.536482823472883	0.084262847380111	ATAT1	6	30611676	C	A
ENSG00000126267	19_36148975_C_T	7.00489022508883e-11	2.88743896363865e-07	3.11021774974628e-06	-0.907709222979334	0.139207410510374	COX6B1	19	36148975	C	T
ENSG00000198056	12_57146069_T_G	3.03536725560919e-11	2.90472601309988e-07	3.12258089498205e-06	-0.488593282109686	0.073529675446926	PRIM1	12	57146069	T	G
ENSG00000257949	17_74016834_T_C	2.22914836897756e-12	2.91776875979552e-07	3.13034116728012e-06	0.704197972303447	0.100322498667083	TEN1	17	74016834	T	C
ENSG00000166938	15_66516848_G_A	5.10258214870418e-13	2.94459357761152e-07	3.15282722385078e-06	1.50712755407188	0.208670051645017	DIS3L	15	66516848	G	A
ENSG00000130332	19_2325005_A_G	7.1900577004192e-13	2.95191989994523e-07	3.15438800232777e-06	-0.480417725286167	0.0669499757460493	LSM7	19	2325005	A	G
ENSG00000042493	2_85641187_C_T	5.53738917456086e-11	3.02186398914305e-07	3.22272245694961e-06	0.782294234264807	0.119330017846595	CAPG	2	85641187	C	T
ENSG00000172922	11_65477954_G_A	4.04755711965916e-10	3.12654761878824e-07	3.32776153861684e-06	-0.405144627861471	0.0648005109152267	RNASEH2C	11	65477954	G	A
ENSG00000119943	10_100163120_A_C	4.84886700174246e-12	3.20402415796042e-07	3.40348462955169e-06	0.615692742741235	0.0891025785809575	PYROXD2	10	100163120	A	C
ENSG00000146085	6_49378609_A_G	4.64237090495418e-11	3.30153820632634e-07	3.50015193448257e-06	-0.394472399536083	0.0599322164243958	MUT	6	49378609	A	G
ENSG00000171130	7_149556518_C_T	6.83247115001542e-12	3.35126749763699e-07	3.54587899320998e-06	0.708686629812687	0.103290287273871	ATP6V0E2	7	149556518	C	T
ENSG00000136908	9_130681892_T_C	1.55857543095681e-11	3.44177871404184e-07	3.63449177619192e-06	-0.714208074708431	0.105928838260736	DPM2	9	130681892	T	C
ENSG00000187260	7_151107806_A_G	2.03862821251683e-12	3.49124202579948e-07	3.67949578003965e-06	0.623720263340772	0.0886997442313246	WDR86	7	151107806	A	G
ENSG00000106591	7_42941331_C_G	3.23050693570082e-10	3.65145683447073e-07	3.84081862889334e-06	-0.637187475968314	0.101345291619912	MRPL32	7	42941331	C	G
ENSG00000143622	1_155878732_A_G	1.34086366335046e-09	3.91602710243081e-07	4.11106417581405e-06	0.495054767706321	0.0816595613566532	RIT1	1	155878732	A	G
ENSG00000176845	17_81041760_A_G	5.12358075157582e-12	4.12532947195086e-07	4.32234872740396e-06	-0.628761126996202	0.0910969464787386	METRNL	17	81041760	A	G
ENSG00000151773	13_44400004_G_A	1.05744369917871e-11	4.1440378882666e-07	4.33350325353227e-06	-0.760312943264747	0.111836077106595	CCDC122	13	44400004	G	A
ENSG00000131373	3_15634532_T_C	2.48715261781022e-12	4.20953352096286e-07	4.39344578591802e-06	0.684662775826007	0.0977527880944291	HACL1	3	15634532	T	C
ENSG00000099940	22_21113793_G_A	3.56561351687165e-11	4.2527321318919e-07	4.429929915361e-06	1.15857982224527	0.174983263447834	SNAP29	22	21113793	G	A
ENSG00000173295	8_8098038_T_C	1.50034080336277e-11	4.32664506006478e-07	4.49820510773981e-06	0.771772155747377	0.114372752600939	FAM86B3P	8	8098038	T	C
ENSG00000106049	7_27787703_T_A	1.74144874689084e-12	4.4235630904693e-07	4.59008781705121e-06	0.353463860601435	0.0501099824428514	HIBADH	7	27787703	T	A
ENSG00000168028	3_39425757_C_T	1.29675866549679e-10	4.46509850459033e-07	4.62425968671167e-06	-0.400658975806221	0.0623346215411602	RPSA	3	39425757	C	T
ENSG00000144182	2_99771681_G_C	3.71308666371917e-11	4.50930866508848e-07	4.66106488836591e-06	-0.714632069872427	0.108030477905909	LIPT1	2	99771681	G	C
ENSG00000111666	12_102087937_G_T	6.94731590939852e-11	4.60129724126897e-07	4.74702036174717e-06	0.49857911695235	0.0764481995920127	CHPT1	12	102087937	G	T
ENSG00000100612	14_60609764_T_C	2.5442867241017e-10	4.74623072197847e-07	4.88716353467753e-06	-0.662637508968423	0.104776877794193	DHRS7	14	60609764	T	C
ENSG00000198721	6_4147933_C_T	3.40682068664591e-11	4.79405643250702e-07	4.92697072286444e-06	-0.425658701645939	0.0642230393212373	ECI2	6	4147933	C	T
ENSG00000198087	6_47397153_G_A	5.47678744204449e-12	4.82181123446902e-07	4.94603796979257e-06	-0.431799152544835	0.0626464461766286	CD2AP	6	47397153	G	A
ENSG00000035141	2_70454794_G_C	1.48328645402556e-11	5.01480744093691e-07	5.13420832659571e-06	-0.469081614925737	0.069498450059156	FAM136A	2	70454794	G	C
ENSG00000068097	17_58156330_A_G	4.39999077032422e-10	5.11607146770055e-07	5.22792546266004e-06	0.922534877393122	0.147862641025912	HEATR6	17	58156330	A	G
ENSG00000088451	13_95240054_G_A	7.17387042934776e-11	5.19370673465662e-07	5.29718739109381e-06	-0.312900280431373	0.0480131062186722	TGDS	13	95240054	G	A
ENSG00000159231	21_37548110_A_G	6.12274323662083e-11	5.22000052534426e-07	5.31392172263506e-06	-0.441252559357534	0.0674624857904434	CBR3	21	37548110	A	G
ENSG00000138759	4_78983343_T_A	1.89572024212567e-12	5.45431138859913e-07	5.5419523174483e-06	-0.49408829178206	0.0701635919786174	FRAS1	4	78983343	T	A
ENSG00000196542	3_160999414_G_A	3.52517444987739e-10	5.54824590793791e-07	5.62675959819259e-06	0.536616291329628	0.0855339592538499	SPTSSB	3	160999414	G	A
ENSG00000068793	15_22924706_C_T	7.17773520705404e-12	5.72500826645159e-07	5.79508920499817e-06	0.486189644990627	0.0709344321405231	CYFIP1	15	22924706	C	T
ENSG00000102699	13_25081803_T_G	1.7936658621533e-12	5.79996220598759e-07	5.85992502991376e-06	-0.653210557468235	0.0926585615327416	PARP4	13	25081803	T	G
ENSG00000215845	1_161008535_C_G	6.77432020465643e-11	5.95558796148207e-07	6.00587048974766e-06	0.805344308196471	0.123413625371261	TSTD1	1	161008535	C	G
ENSG00000254087	8_56743816_G_A	2.68785499698914e-12	6.05753440301697e-07	6.09723818524739e-06	0.771994708205654	0.11039301567578	LYN	8	56743816	G	A
ENSG00000135926	2_219159629_T_C	1.07976594272854e-09	6.30596780562534e-07	6.33152785125691e-06	0.549762624238392	0.0901671564608186	TMBIM1	2	219159629	T	C
ENSG00000183421	21_43183756_T_C	5.95419340831002e-12	6.32329751222707e-07	6.33152785125691e-06	-0.379919226025222	0.0552148692367968	RIPK4	21	43183756	T	C
ENSG00000038002	4_178360550_C_T	4.99533618595672e-12	6.32563718500226e-07	6.33152785125691e-06	-0.732316418978348	0.106045076095432	AGA	4	178360550	C	T
ENSG00000198826	15_32899892_C_A	1.07309064864062e-10	6.39220451985849e-07	6.38626469060897e-06	0.615773308551469	0.0953758903571666	ARHGAP11A	15	32899892	C	A
ENSG00000101181	20_60771956_T_C	1.10586390551153e-10	7.02875653476227e-07	7.00919695505168e-06	0.784307206346472	0.12156556359121	MTG2	20	60771956	T	C
ENSG00000215837	3_195327083_C_T	1.00961426185322e-11	7.23917230270936e-07	7.20565861046558e-06	-1.00715911710635	0.148000087288899	SDHAP2	3	195327083	C	T
ENSG00000066379	6_30074163_G_A	1.294276668254e-15	7.25918228788169e-07	7.21221999660947e-06	-1.15890881418994	0.144951676342116	ZNRD1	6	30074163	G	A
ENSG00000149084	11_43752522_G_A	6.77028174454794e-12	7.3549631134279e-07	7.29389892804628e-06	0.567787798734544	0.0827386916537738	HSD17B12	11	43752522	G	A
ENSG00000185880	15_45021766_C_T	7.83753352905701e-11	7.41228614031208e-07	7.33720874807202e-06	-0.88943059914371	0.136757921620263	TRIM69	15	45021766	C	T
ENSG00000185033	15_90725834_T_C	1.33994427495198e-11	7.49652197331172e-07	7.40695058214773e-06	0.784247921011091	0.115939983249797	SEMA4B	15	90725834	T	C
ENSG00000173262	12_8077588_T_G	6.12758704212956e-11	7.60535558406212e-07	7.50069576245712e-06	1.05753251073695	0.161687587766867	SLC2A14	12	8077588	T	G
ENSG00000103051	16_70548219_A_T	1.45033618691208e-10	8.03019990159207e-07	7.90518872293609e-06	-0.918739624336633	0.143317711244115	COG4	16	70548219	A	T
ENSG00000143367	1_151504689_T_C	8.45197746153055e-11	8.16930915453664e-07	8.02184025157662e-06	-0.61718978511586	0.0950644743349836	TUFT1	1	151504689	T	C
ENSG00000152076	2_130898232_C_T	5.03709573949964e-10	8.17854483952289e-07	8.02184025157662e-06	-0.651510906537893	0.104779144322244	CCDC74B	2	130898232	C	T
ENSG00000144559	3_11860940_C_T	1.63033810606537e-11	8.33214341183624e-07	8.15760965733179e-06	0.772855451422299	0.114738531324525	TAMM41	3	11860940	C	T
ENSG00000100577	14_77790872_T_A	4.4603159042761e-11	8.35128425227431e-07	8.16148346369151e-06	0.508872974200156	0.077243347411375	GSTZ1	14	77790872	T	A
ENSG00000063761	14_78188937_A_T	1.50700469123319e-12	8.50644039445474e-07	8.29802603078145e-06	1.0781554738106	0.152414384956237	ADCK1	14	78188937	A	T
ENSG00000185963	9_95448958_A_G	8.86977590053918e-11	8.55206432589923e-07	8.32741885778264e-06	0.487994462980583	0.0752490534394844	BICD2	9	95448958	A	G
ENSG00000183255	21_46292686_C_T	2.18149812288062e-10	8.59195554141819e-07	8.35113334682871e-06	-0.815135498875531	0.128408491619785	PTTG1IP	21	46292686	C	T
ENSG00000123427	12_58157988_A_G	5.9175561883932e-09	9.12344132078665e-07	8.85171549932903e-06	0.55915362324198	0.0960898421773118	METTL21B	12	58157988	A	G
ENSG00000145979	6_13312840_C_T	5.13863148673329e-10	9.24820741526414e-07	8.95659850750289e-06	-0.433136611476362	0.069694248139455	TBC1D7	6	13312840	C	T
ENSG00000118246	2_207681603_A_G	8.62477079374739e-12	9.37042133763114e-07	9.05863698561374e-06	0.481017439049188	0.0704502041984592	FASTKD2	2	207681603	A	G
ENSG00000239713	22_39428396_C_G	1.48769590638715e-11	9.42075100910868e-07	9.0909414114066e-06	0.607640463604601	0.0900328730682357	APOBEC3G	22	39428396	C	G
ENSG00000107614	10_17244048_T_C	8.02217034749596e-11	9.5413121299566e-07	9.19078132177691e-06	0.432904721487756	0.0665988386785242	TRDMT1	10	17244048	T	C
ENSG00000109381	4_139938087_G_A	2.46048571533371e-11	9.58274342249957e-07	9.2141776392959e-06	0.671319231912157	0.100561567421779	ELF2	4	139938087	G	A
ENSG00000033327	11_78128775_C_T	1.30495280556832e-10	9.60792239112537e-07	9.22189106762563e-06	-0.692096885368559	0.107692652317281	GAB2	11	78128775	C	T
ENSG00000136856	9_130166857_T_C	3.05786300078559e-11	9.74211898393599e-07	9.33402794377846e-06	-0.620393722667912	0.0933799521484235	SLC2A8	9	130166857	T	C
ENSG00000126878	9_133972131_G_T	1.8725140575585e-10	1.00531462445477e-06	9.61488763720296e-06	0.500151199632509	0.0784988240416774	AIF1L	9	133972131	G	T
ENSG00000167526	16_89620328_G_A	3.71586556083784e-11	1.01139295941518e-06	9.6558399769604e-06	-0.594466695247663	0.0898666577035497	RPL13	16	89620328	G	A
ENSG00000176623	8_87435972_T_C	9.52315652974046e-11	1.01996099721215e-06	9.72037432011087e-06	-0.661726015003821	0.102207593863347	RMDN1	8	87435972	T	C
ENSG00000110871	12_121038280_A_C	2.80902001887704e-10	1.02680648037667e-06	9.76829308606951e-06	0.510829243356246	0.0809687472230109	COQ5	12	121038280	A	C
ENSG00000124275	5_7870973_A_G	1.79662144435764e-11	1.03011925109442e-06	9.78249423797582e-06	-0.432330855727101	0.064319032061433	MTRR	5	7870973	A	G
ENSG00000143753	1_224364569_A_G	1.22526108539927e-10	1.03634762603348e-06	9.82428440672226e-06	0.581118823303802	0.0902895445294696	DEGS1	1	224364569	A	G
ENSG00000185684	12_132578762_G_A	5.95172828573653e-11	1.07633968822566e-06	1.01854341946434e-05	-0.734197809320934	0.112177842379441	EP400NL	12	132578762	G	A
ENSG00000168958	2_228227094_G_A	1.63380051905747e-11	1.09391886951115e-06	1.03335935588854e-05	-0.467350093853995	0.0693862207171444	MFF	2	228227094	G	A
ENSG00000109919	11_47606483_G_A	1.84377592228868e-10	1.09880467788712e-06	1.03615367695624e-05	0.417871900134942	0.0655606737749803	MTCH2	11	47606483	G	A
ENSG00000197417	17_3514598_C_T	1.40616474585467e-10	1.1030985602976e-06	1.03838101222272e-05	0.556960981060128	0.0868186411507809	SHPK	17	3514598	C	T
ENSG00000180257	19_53455877_C_T	1.3372418116336e-11	1.11060916202502e-06	1.04362326392437e-05	-0.662471863045511	0.0979328800653622	ZNF816	19	53455877	C	T
ENSG00000162819	1_222915144_C_T	7.36790561032819e-11	1.12937646437971e-06	1.05940651548412e-05	0.585236682377545	0.089857108278792	BROX	1	222915144	C	T
ENSG00000173801	17_39942919_T_C	1.51898278279333e-11	1.15079915777535e-06	1.07762131125701e-05	-0.703158201501473	0.10423219678238	JUP	17	39942919	T	C
ENSG00000213977	17_3566857_C_T	5.33977780488486e-11	1.20486364075935e-06	1.12628573265305e-05	-0.719927622492178	0.109725987806214	TAX1BP3	17	3566857	C	T
ENSG00000152332	1_162459723_T_C	8.40307386025461e-11	1.21365670913286e-06	1.1325357138515e-05	0.333247076058628	0.0513224541072112	UHMK1	1	162459723	T	C
ENSG00000164066	4_128521645_A_G	3.14252376611126e-10	1.29640992687744e-06	1.20766106040583e-05	0.727221101727856	0.115586417456449	INTU	4	128521645	A	G
ENSG00000100109	22_26904541_G_A	2.49080080534368e-11	1.30058438960729e-06	1.20945364339289e-05	0.818777007606807	0.122683295621258	TFIP11	22	26904541	G	A
ENSG00000135968	2_109051753_G_A	4.59470359116017e-10	1.31111452349991e-06	1.21714016170883e-05	-0.594476864902611	0.095385567968411	GCC2	2	109051753	G	A
ENSG00000111670	12_102177321_G_C	2.51811274312712e-11	1.32074369868204e-06	1.22396523448969e-05	-0.558410639866159	0.0836907760471998	GNPTAB	12	102177321	G	C
ENSG00000099821	19_619408_A_G	7.67404098475961e-10	1.32577987019198e-06	1.22651769116035e-05	-0.548177202592873	0.0891123770824825	POLRMT	19	619408	A	G
ENSG00000144791	3_45654358_C_T	4.14822586503547e-11	1.34052552196585e-06	1.23802846647136e-05	-0.414764747893845	0.062855673827847	LIMD1	3	45654358	C	T
ENSG00000180902	2_242695900_T_C	1.77330584115496e-10	1.35039707095446e-06	1.24500604768423e-05	-0.647256458634747	0.101454189529615	D2HGDH	2	242695900	T	C
ENSG00000198130	2_191229200_G_A	2.31574745466405e-11	1.3706282891549e-06	1.26149453267678e-05	-0.666284006724129	0.0996746511869869	HIBCH	2	191229200	G	A
ENSG00000108264	17_35740235_A_G	7.41735475814123e-10	1.40442977214266e-06	1.29039505418168e-05	-0.902313366418931	0.146552731920121	TADA2A	17	35740235	A	G
ENSG00000167720	17_2208874_G_A	3.71453684220275e-11	1.41641070080461e-06	1.29852696895105e-05	-0.639836328898343	0.0967244976677338	SRR	17	2208874	G	A
ENSG00000107779	10_88641352_T_C	3.53185361928438e-11	1.41811204760896e-06	1.29852696895105e-05	-0.475025206631871	0.071729036738667	BMPR1A	10	88641352	T	C
ENSG00000214435	10_104629236_G_C	4.23409359919206e-10	1.45914009035935e-06	1.33382297074106e-05	-1.15855113669251	0.185512312140744	AS3MT	10	104629236	G	C
ENSG00000204388	6_31812038_T_G	1.05426174219113e-10	1.46494078387565e-06	1.33685191849066e-05	-0.871748151804859	0.134967298897947	HSPA1B	6	31812038	T	G
ENSG00000159063	11_77862719_G_A	9.04814861401327e-11	1.46939124964618e-06	1.33864051808943e-05	0.527856227368293	0.0814334661263942	ALG8	11	77862719	G	A
ENSG00000257103	19_34687809_T_C	2.70660072161101e-11	1.55287135051377e-06	1.41229858896953e-05	-0.716106639680076	0.107495922411196	LSM14A	19	34687809	T	C
ENSG00000079785	2_15787986_A_G	2.01632264690382e-10	1.58513801672068e-06	1.43920912425759e-05	-0.231731116196853	0.0364351800742688	DDX1	2	15787986	A	G
ENSG00000185043	15_90777267_G_A	1.55331214821229e-11	1.62071744312196e-06	1.46903161195647e-05	-0.517076167819611	0.0766853367334784	CIB1	15	90777267	G	A
ENSG00000103852	15_99701857_A_G	3.56624016808389e-11	1.65313211221967e-06	1.49588995443513e-05	0.732521661860137	0.110635047584187	TTC23	15	99701857	A	G
ENSG00000133789	11_9753601_G_A	2.42013497566457e-11	1.70206874253095e-06	1.53758331992693e-05	-0.397922148025353	0.0595858814672195	SWAP70	11	9753601	G	A
ENSG00000164663	6_41749896_T_C	8.16673251259872e-11	1.73288533511955e-06	1.56279529556816e-05	0.510772635511944	0.07861067672131	USP49	6	41749896	T	C
ENSG00000115828	2_37611761_T_G	3.19030961478171e-11	1.79686443505002e-06	1.617780179425e-05	1.41712578388254	0.213502690235651	QPCT	2	37611761	T	G
ENSG00000130312	19_17426501_T_G	2.01576592187176e-11	1.80975802514963e-06	1.62666400125687e-05	0.515197355735502	0.0768391998662633	MRPL34	19	17426501	T	G
ENSG00000196365	19_5696962_G_A	2.47016598182045e-10	1.81627430299908e-06	1.62979561365444e-05	-0.515221302949818	0.0814085336221043	LONP1	19	5696962	G	A
ENSG00000187987	6_28408258_A_G	2.27857293512803e-10	1.84895624866145e-06	1.65635686799438e-05	0.659396348835345	0.103984665441887	ZSCAN23	6	28408258	A	G
ENSG00000137413	6_42038078_A_C	1.97354937261039e-10	1.8601071370337e-06	1.66357358423261e-05	1.12328912064671	0.176523829474872	TAF8	6	42038078	A	C
ENSG00000139187	12_9161407_A_C	1.58275478992515e-10	1.94552157722154e-06	1.73707307651186e-05	0.75529905012534	0.118067549365894	KLRG1	12	9161407	A	C
ENSG00000092094	14_20909354_C_A	2.37411954309464e-10	2.02574308184899e-06	1.8056999282713e-05	-0.650402637523417	0.102668879393425	OSGEP	14	20909354	C	A
ENSG00000106686	9_4676745_G_C	2.56499885594754e-11	2.06274668911128e-06	1.83563989800615e-05	0.657351272306694	0.0985593106105533	SPATA6L	9	4676745	G	C
ENSG00000183617	19_3761652_G_A	2.55149930184149e-10	2.11339054379425e-06	1.87759929594079e-05	0.45544243262056	0.0720199723782712	MRPL54	19	3761652	G	A
ENSG00000198648	2_169120541_A_T	1.49017767470863e-11	2.12656250931737e-06	1.88618400410866e-05	0.653693839989703	0.0968599810517703	STK39	2	169120541	A	T
ENSG00000183527	21_40555160_C_G	2.0957029934174e-10	2.18314095646667e-06	1.9331769786312e-05	0.318525153310733	0.0501286110392721	PSMG1	21	40555160	C	G
ENSG00000231381	9_6682871_A_G	2.11164198490744e-11	2.21335508787331e-06	1.95670809852181e-05	0.625933229289708	0.0934495389830387	RNF2P1	9	6682871	A	G
ENSG00000256269	11_118954930_C_T	9.92948691170986e-10	2.23094842644107e-06	1.96725194282703e-05	-0.534087280832792	0.0874042753374059	HMBS	11	118954930	C	T
ENSG00000113273	5_78188415_G_T	1.17473168548367e-11	2.23260189679546e-06	1.96725194282703e-05	-0.779115008474855	0.114858059506182	ARSB	5	78188415	G	T
ENSG00000121988	2_136388473_T_C	1.48439568356447e-09	2.2409648189557e-06	1.97138912668726e-05	-0.647507702876499	0.107095979566933	ZRANB3	2	136388473	T	C
ENSG00000163607	3_112709033_T_C	3.44570668594768e-11	2.25581302799433e-06	1.98120861089134e-05	0.604552765472396	0.0912375023321096	GTPBP8	3	112709033	T	C
ENSG00000146729	7_56047572_C_T	3.35576708332473e-10	2.29545305525134e-06	2.01273440041816e-05	-0.363146525044492	0.0578131582849154	GBAS	7	56047572	C	T
ENSG00000198182	19_38259082_T_C	1.25710258562277e-09	2.31261743547479e-06	2.02448215488527e-05	-0.6070892436194	0.0999688257021479	ZNF607	19	38259082	T	C
ENSG00000196208	2_11720282_A_G	1.20765299386423e-09	2.31962641000315e-06	2.02731604459906e-05	0.641012484772898	0.105443136956851	GREB1	2	11720282	A	G
ENSG00000023902	1_150115398_T_A	3.666930587757e-09	2.33408529266254e-06	2.03664126287385e-05	-0.818008144998513	0.13867935293263	PLEKHO1	1	150115398	T	A
ENSG00000198818	6_166730466_A_G	6.54441548612335e-11	2.39392306824312e-06	2.08546811465664e-05	0.342015743354939	0.0523701110838291	SFT2D1	6	166730466	A	G
ENSG00000119684	14_75443103_G_A	3.12824937286428e-09	2.40137558717046e-06	2.08857533368829e-05	0.507826641874211	0.0857131503515928	MLH3	14	75443103	G	A
ENSG00000189366	3_125646957_C_G	9.49355921453904e-11	2.43056478207135e-06	2.11054725467467e-05	-0.66918459230354	0.103352112972107	ALG1L	3	125646957	C	G
ENSG00000112419	6_144014595_G_A	3.72263253185773e-11	2.44269340137916e-06	2.11765787809866e-05	0.669041753823768	0.101144426199311	PHACTR2	6	144014595	G	A
ENSG00000109814	4_39500837_T_G	2.64949971157825e-10	2.47519933566959e-06	2.14238297345139e-05	0.305483478751929	0.0483512050260506	UGDH	4	39500837	T	G
ENSG00000162976	2_11290214_G_A	4.82577449559978e-10	2.48936061034729e-06	2.15117606543883e-05	0.66161838621935	0.10628975050555	PQLC3	2	11290214	G	A
ENSG00000169299	4_37814993_A_G	2.2860676902687e-11	2.50152571949843e-06	2.15821871552809e-05	0.265333511134051	0.0396821082064418	PGM2	4	37814993	A	G
ENSG00000166441	11_8700327_G_C	4.77629596516357e-10	2.51481082551729e-06	2.16620353404571e-05	-0.669618080833704	0.107546995813239	RPL27A	11	8700327	G	C
ENSG00000143153	1_169156414_C_T	7.97252636171186e-10	2.53142101817244e-06	2.17702237604589e-05	-0.459135131470066	0.0747111060803435	ATP1B1	1	169156414	C	T
ENSG00000182919	11_93501148_G_A	1.74768459451733e-10	2.5373465057144e-06	2.17863248406068e-05	-0.546837346403362	0.0856840696318794	C11orf54	11	93501148	G	A
ENSG00000170175	17_7318935_C_T	1.19468449028586e-10	2.56805364187476e-06	2.20148169535215e-05	-0.661883572800797	0.102776849848763	CHRNB1	17	7318935	C	T
ENSG00000113643	5_167917281_T_A	2.73854849587857e-10	2.57597586585928e-06	2.20475671809727e-05	-0.498134437256643	0.0789073887287469	RARS	5	167917281	T	A
ENSG00000169062	13_115087808_A_G	2.26513671570779e-10	2.6161213510731e-06	2.23555710690809e-05	-1.07858341087145	0.170064675195505	UPF3A	13	115087808	A	G
ENSG00000185163	12_132554702_G_T	1.52956035210284e-10	2.64528187719137e-06	2.25688762729629e-05	0.642666143349851	0.100378985464468	DDX51	12	132554702	G	T
ENSG00000163378	3_69058783_C_T	9.36616614851493e-11	2.69637680118104e-06	2.29683475535805e-05	-0.551163543825859	0.085097563434449	EOGT	3	69058783	C	T
ENSG00000136682	2_114187759_G_A	6.84873860148404e-10	2.72111024903114e-06	2.31423569728623e-05	0.511352996075944	0.082883439763578	CBWD2	2	114187759	G	A
ENSG00000206535	3_100114009_T_C	1.58628454906808e-10	2.74357346112089e-06	2.3296539318314e-05	-0.621206940735847	0.0971115781404244	LNP1	3	100114009	T	C
ENSG00000137074	9_33064927_C_G	5.14283733413483e-11	2.8071273423258e-06	2.37985986547453e-05	-0.386196225387039	0.0588109419420935	APTX	9	33064927	C	G
ENSG00000241837	21_35318210_G_A	1.81964736147962e-08	2.83054835371046e-06	2.39593692923982e-05	-0.308704628300033	0.0548483712536668	ATP5O	21	35318210	G	A
ENSG00000166342	18_70626821_G_T	5.38207789120662e-10	2.86722707263058e-06	2.42316786825062e-05	0.622535656177274	0.10028703212906	NETO1	18	70626821	G	T
ENSG00000160404	9_130475011_T_C	9.49058797952143e-10	2.91880632344245e-06	2.46288636631793e-05	-0.421439817357658	0.0688880432481976	TOR2A	9	130475011	T	C
ENSG00000113318	5_79964349_G_T	6.55827164696686e-11	2.95704855196018e-06	2.49124422571992e-05	-0.469259663616985	0.071857431043928	MSH3	5	79964349	G	T
ENSG00000182141	19_21523164_T_C	4.11737786306744e-10	2.98546263332873e-06	2.5112463018035e-05	-0.489221229588012	0.0782815121750505	ZNF708	19	21523164	T	C
ENSG00000140688	16_31518348_C_T	2.52936941424892e-09	3.08814627645469e-06	2.59356070726392e-05	-0.36949914043709	0.0620012047304758	C16orf58	16	31518348	C	T
ENSG00000014216	11_64981522_C_A	6.71780836484185e-10	3.18993644250793e-06	2.67486907090878e-05	-0.362605559799453	0.0587444263446022	CAPN1	11	64981522	C	A
ENSG00000138346	10_70236306_A_G	1.91817744955117e-10	3.21086950320186e-06	2.68822834287876e-05	-0.521710603479697	0.0819300969392434	DNA2	10	70236306	A	G
ENSG00000169174	1_55494017_T_C	9.29415780642604e-11	3.22142930071014e-06	2.69287478704838e-05	0.632917651497571	0.0977025152543675	PCSK9	1	55494017	T	C
ENSG00000125445	17_73189628_A_G	8.14908947022248e-09	3.27095291868632e-06	2.73002707516705e-05	-0.449071708518149	0.0778915566898638	MRPS7	17	73189628	A	G
ENSG00000144824	3_111625374_G_A	4.46813182622696e-11	3.3687591458388e-06	2.80729967559153e-05	0.269715034589801	0.0409424659953923	PHLDB2	3	111625374	G	A
ENSG00000165138	9_101477500_C_T	1.21123146997092e-09	3.57395981161875e-06	2.971412336315e-05	-0.89291236179106	0.146890789226431	ANKS6	9	101477500	C	T
ENSG00000146267	6_99827314_T_C	7.69779643733829e-11	3.57675072800082e-06	2.971412336315e-05	0.653767851808405	0.100480881287937	FAXC	6	99827314	T	C
ENSG00000197780	1_109605378_G_A	1.1753051431063e-10	3.61883539292432e-06	3.00173501869399e-05	0.562994032667303	0.0873876701437693	TAF13	1	109605378	G	A
ENSG00000183722	13_40063685_T_C	5.56673251850233e-11	3.6708156003803e-06	3.04015971876237e-05	0.592428940316088	0.0903791163109125	LHFP	13	40063685	T	C
ENSG00000072818	17_7234299_C_G	1.24014523903265e-09	3.69479096524039e-06	3.05530833518058e-05	-0.742046572041831	0.122148281285225	ACAP1	17	7234299	C	G
ENSG00000159111	17_45883799_G_A	8.62544090333242e-10	3.70168894488915e-06	3.05631041849497e-05	-0.46270987095787	0.0754463186317983	MRPL10	17	45883799	G	A
ENSG00000151065	12_2116369_T_A	1.12150219255478e-10	3.86218838556791e-06	3.1839364167326e-05	0.511757551724277	0.0793472512559656	DCP1B	12	2116369	T	A
ENSG00000159247	9_141038018_G_A	6.21887434245365e-10	4.00419649275792e-06	3.29446176246677e-05	-0.865443351735485	0.139931123129496	TUBBP5	9	141038018	G	A
ENSG00000154760	17_33748939_G_A	4.04213139327118e-09	4.00851664247979e-06	3.29446176246677e-05	0.581833605885234	0.0989099134817522	SLFN13	17	33748939	G	A
ENSG00000164294	5_54459614_A_G	3.7947433765528e-09	4.04337809670338e-06	3.31803973570107e-05	0.625488814920843	0.106142770908722	GPX8	5	54459614	A	G
ENSG00000132623	20_10015729_C_A	9.08367563763433e-11	4.07228045859427e-06	3.33666318375656e-05	-0.581429426902921	0.0897064943731961	ANKEF1	20	10015729	C	A
ENSG00000103415	16_4474514_G_C	2.4498343477027e-09	4.19261009230426e-06	3.42639236873831e-05	-0.404197351021201	0.0677641480329939	HMOX2	16	4474514	G	C
ENSG00000149292	11_113235864_A_G	1.68995702953838e-10	4.19454114885876e-06	3.42639236873831e-05	0.801111944906589	0.125425392156083	TTC12	11	113235864	A	G
ENSG00000124422	17_20960224_G_A	1.25934104790895e-09	4.20657766328052e-06	3.43101032780619e-05	-0.379269308982062	0.062456864465648	USP22	17	20960224	G	A
ENSG00000242715	13_36796172_C_A	6.17197599424866e-10	4.29869676157379e-06	3.49822376500856e-05	0.537456189578225	0.0868830189334651	CCDC169	13	36796172	C	A
ENSG00000171984	20_5731711_A_G	3.71863574457883e-10	4.30200109689655e-06	3.49822376500856e-05	-0.835225538249518	0.133307562578445	C20orf196	20	5731711	A	G
ENSG00000109458	4_144158309_T_A	3.10645767916249e-09	4.35405375392959e-06	3.53520274272927e-05	-0.438085799252423	0.073927659769587	GAB1	4	144158309	T	A
ENSG00000213221	9_139300876_G_A	3.43741344418101e-09	4.36792904350167e-06	3.54111943417938e-05	-0.581740739970116	0.0984463617090715	DNLZ	9	139300876	G	A
ENSG00000104472	8_141527936_T_C	2.94830977368987e-09	4.39069607740705e-06	3.55421606517131e-05	0.67546160377906	0.113820409433799	CHRAC1	8	141527936	T	C
ENSG00000154305	1_222795243_C_T	9.69703654769986e-09	4.52681182834398e-06	3.65888976465918e-05	-0.699584400921779	0.121964985978746	MIA3	1	222795243	C	T
ENSG00000188130	22_50693521_C_T	2.98659374331939e-10	4.57845321417752e-06	3.69507348680816e-05	-0.569253933736135	0.0903653268163522	MAPK12	22	50693521	C	T
ENSG00000138771	4_77598673_C_G	3.21244230302148e-11	4.62855150431449e-06	3.72990521271178e-05	0.588225695332392	0.0886350824248369	SHROOM3	4	77598673	C	G
ENSG00000136169	13_50044585_T_G	9.54372873682703e-10	4.69036073285076e-06	3.77405575119989e-05	-0.462370177183733	0.075589468420421	SETDB2	13	50044585	T	G
ENSG00000101363	20_35945174_G_T	5.98141511082417e-10	4.75416301887063e-06	3.81967559831026e-05	0.534937642350405	0.0864068122940126	MANBAL	20	35945174	G	T
ENSG00000124613	6_27361042_A_G	3.38506531462043e-10	4.82413797609826e-06	3.87011122383523e-05	0.563646957196565	0.0897522637405108	ZNF391	6	27361042	A	G
ENSG00000143756	1_224409685_C_T	7.59329144834665e-10	4.93289948533422e-06	3.95146622839197e-05	-0.332076400605378	0.0539680445561585	FBXO28	1	224409685	C	T
ENSG00000177697	11_834389_T_C	5.12321953297176e-10	5.03591023762444e-06	4.02797935453502e-05	-0.542068717427684	0.0872154507211358	CD151	11	834389	T	C
ENSG00000145736	5_70339872_G_T	1.1873903503416e-06	5.30552887903496e-06	4.23732862704887e-05	-0.629394143872558	0.129565478982111	GTF2H2	5	70339872	G	T
ENSG00000166130	12_99060813_G_A	6.6556280530162e-10	5.55752975349543e-06	4.43200690610956e-05	0.632705111905586	0.102477888056258	IKBIP	12	99060813	G	A
ENSG00000117640	1_26155550_G_C	8.26736737286261e-09	5.89758369245043e-06	4.69065372709609e-05	0.344116152532811	0.0597121736674526	MTFR1L	1	26155550	G	C
ENSG00000135778	1_233089728_C_T	8.51997614141369e-10	5.89931438502698e-06	4.69065372709609e-05	-1.03896385748547	0.169352352026952	NTPCR	1	233089728	C	T
ENSG00000147471	8_37635649_A_G	1.37138496605837e-09	5.9398450309672e-06	4.71590420194398e-05	0.574889771903233	0.0948850461692262	PROSC	8	37635649	A	G
ENSG00000123545	6_97250546_T_G	5.79459717022231e-10	6.17496718322824e-06	4.89534707816505e-05	0.456472274948469	0.0736730555696561	NDUFAF4	6	97250546	T	G
ENSG00000183386	1_38463504_C_T	1.57968300328962e-09	6.26771874921809e-06	4.96156007745955e-05	0.601417115509737	0.0996381372690254	FHL3	1	38463504	C	T
ENSG00000148943	11_27505677_C_T	2.02881146996085e-08	6.40586910673011e-06	5.06346341177155e-05	-0.230945961243407	0.0411703142557824	LIN7C	11	27505677	C	T
ENSG00000182372	8_1709593_C_G	1.10330604468023e-10	6.45002851995044e-06	5.09088224359175e-05	0.503823097399384	0.0780870146132653	CLN8	8	1709593	C	G
ENSG00000113734	5_172494772_G_A	2.49532370696045e-10	6.49856091453013e-06	5.12166711667496e-05	-0.647075151012411	0.102267627129341	BNIP1	5	172494772	G	A
ENSG00000215630	5_70568250_A_T	3.76109624809361e-07	6.52124623448103e-06	5.13202098788953e-05	-0.675885904141095	0.13303090907258	GUSBP9	5	70568250	A	T
ENSG00000164758	8_118505122_C_T	1.32152547594352e-09	6.53113419871047e-06	5.13228818163053e-05	-0.407037868317345	0.0671152704977952	MED30	8	118505122	C	T
ENSG00000164615	5_133979933_A_G	3.82561333695387e-09	6.66763921413733e-06	5.2319074046016e-05	0.584656749039883	0.0992362835919448	CAMLG	5	133979933	A	G
ENSG00000250317	4_25915858_C_A	5.65507396961629e-10	6.7582535269118e-06	5.29527955100501e-05	-0.339545772077963	0.0547676018908016	SMIM20	4	25915858	C	A
ENSG00000120333	1_174880314_A_G	1.11888644885176e-09	7.2424316877086e-06	5.6663865637995e-05	0.377912624157538	0.0620397900309066	MRPS14	1	174880314	A	G
ENSG00000069482	11_68450314_C_T	6.3689787771853e-09	7.30020895344855e-06	5.70328903190545e-05	0.579320800085014	0.0997664566640807	GAL	11	68450314	C	T
ENSG00000234420	10_43081149_A_G	1.20733342099908e-09	7.32040847254611e-06	5.71076937150091e-05	-0.89551332580952	0.147306140341207	ZNF37BP	10	43081149	A	G
ENSG00000133710	5_147348988_G_A	1.60055845054867e-09	7.34962834457297e-06	5.72525475412444e-05	0.543881697635457	0.0901377729966853	SPINK5	5	147348988	G	A
ENSG00000157578	21_40757973_T_G	2.4460690121819e-10	7.38115946144585e-06	5.74149603184337e-05	-0.726767533761154	0.114806862191235	LCA5L	21	40757973	T	G
ENSG00000103018	16_69455967_C_A	2.2254725111948e-09	7.60970516971747e-06	5.91071834270448e-05	0.316531434487759	0.0529278585723398	CYB5B	16	69455967	C	A
ENSG00000106603	7_43632358_A_G	9.62564376095272e-10	7.76311000565255e-06	6.02117201132031e-05	-0.374864468302255	0.0612974648846761	COA1	7	43632358	A	G
ENSG00000214855	19_45430280_C_G	3.49260055165824e-10	7.78238218178269e-06	6.02742219012159e-05	-0.721457183860831	0.11497020347564	APOC1P1	19	45430280	C	G
ENSG00000164053	3_48487795_G_C	3.85608896872511e-09	7.79547683758055e-06	6.0288768034633e-05	-0.559280248475132	0.0949501514731238	ATRIP	3	48487795	G	C
ENSG00000115446	2_99237792_C_T	4.31289007848156e-09	7.89336234558051e-06	6.09580868709389e-05	-0.417124209280849	0.071039490626022	UNC50	2	99237792	C	T
ENSG00000103356	16_23534098_G_A	1.09542599622936e-09	8.01100950082906e-06	6.17778794962639e-05	0.790785757713194	0.129746626785113	EARS2	16	23534098	G	A
ENSG00000135269	7_115850462_T_C	6.52258526522229e-10	8.36676743265436e-06	6.44081880253159e-05	0.386865209756386	0.0626273702441621	TES	7	115850462	T	C
ENSG00000197958	9_130194495_C_T	1.84726620351559e-08	8.37733233685666e-06	6.44081880253159e-05	0.415629023320828	0.0738800349245147	RPL12	9	130194495	C	T
ENSG00000161395	17_37829604_C_T	1.75158454507904e-09	8.38804193416341e-06	6.44081880253159e-05	-0.575387512691212	0.0955902235177772	PGAP3	17	37829604	C	T
ENSG00000085982	2_234361802_G_T	9.90184068443357e-10	8.64339510862464e-06	6.62742583735397e-05	0.980304417772395	0.160416774692141	USP40	2	234361802	G	T
ENSG00000134287	12_49325578_T_C	1.5125716669106e-09	8.69308169754396e-06	6.6560285715308e-05	-0.325160119273125	0.053807565122103	ARF3	12	49325578	T	C
ENSG00000136875	9_116130152_C_A	3.26474108150705e-10	8.79269457733843e-06	6.72272259956281e-05	0.391438415279715	0.0622748800707813	PRPF4	9	116130152	C	A
ENSG00000155363	1_113196896_G_A	1.32707535971642e-09	8.81658107019954e-06	6.73141048178582e-05	-0.857857589289388	0.141465313825424	MOV10	1	113196896	G	A
ENSG00000106133	7_72392946_T_C	3.91968371055399e-08	8.92492873375284e-06	6.80446788138085e-05	-0.600729768709028	0.1093342664848	NSUN5P2	7	72392946	T	C
ENSG00000164031	4_100733887_T_C	6.34751598170431e-10	9.0955171370878e-06	6.92470415838378e-05	0.452252269695362	0.0731616266911032	DNAJB14	4	100733887	T	C
ENSG00000092208	14_39583481_A_G	5.66943727107134e-09	9.18072404213401e-06	6.97968861895512e-05	0.696707270976133	0.119581202412033	GEMIN2	14	39583481	A	G
ENSG00000134184	1_110256127_G_A	2.4875478276508e-08	9.27028963042344e-06	7.03782678524027e-05	1.20576726170845	0.216314468773991	GSTM1	1	110256127	G	A
ENSG00000110888	12_30933284_A_G	1.97267291691551e-10	9.45131574840092e-06	7.16513810407632e-05	0.729010598462977	0.114562102569074	CAPRIN2	12	30933284	A	G
ENSG00000158402	5_137632049_C_T	1.56495200052234e-08	9.53207864925787e-06	7.21618729717053e-05	-0.45287709632007	0.0800944761225692	CDC25C	5	137632049	C	T
ENSG00000141934	19_290642_A_C	1.12084820495161e-09	9.5548089607188e-06	7.22322155427185e-05	0.66987864729059	0.109975272127916	PPAP2C	19	290642	A	C
ENSG00000106299	7_123408050_G_A	2.736156810653e-09	9.62926875313861e-06	7.26928745651092e-05	-0.409974747938198	0.0689416491035979	WASL	7	123408050	G	A
ENSG00000145439	4_169934459_C_T	5.3647467672865e-10	9.66935475610632e-06	7.27949316677725e-05	0.828359411207754	0.13343319593941	CBR4	4	169934459	C	T
ENSG00000151353	2_671939_A_G	9.64686570448727e-10	9.66987423970862e-06	7.27949316677725e-05	-0.647590184526807	0.105899383948945	TMEM18	2	671939	A	G
ENSG00000256463	18_76753588_A_G	6.52957754501892e-10	9.87714468649087e-06	7.42512727496239e-05	-0.672002691391926	0.108789607460362	SALL3	18	76753588	A	G
ENSG00000174374	7_74481593_G_A	4.80623655399732e-07	1.00056912546543e-05	7.51125669206779e-05	-0.713247319424362	0.141689074155269	WBSCR16	7	74481593	G	A
ENSG00000163389	3_119137855_A_G	3.89011773468355e-09	1.02368522335384e-05	7.6740708993256e-05	-0.58941760599394	0.100091306696807	POGLUT1	3	119137855	A	G
ENSG00000111325	12_123447928_T_C	1.78119800597351e-07	1.03618379948897e-05	7.75694803734432e-05	-0.453427514266233	0.0868496437730397	OGFOD2	12	123447928	T	C
ENSG00000040275	5_168938303_T_C	7.79072801152084e-09	1.04467599569621e-05	7.80964430003613e-05	-0.309078120361598	0.0535392610098672	SPDL1	5	168938303	T	C
ENSG00000155906	6_151794704_T_C	6.80732016657196e-09	1.05626253389039e-05	7.88529430988018e-05	-0.455350799293573	0.0785682235186811	RMND1	6	151794704	T	C
ENSG00000047188	5_112899250_G_A	5.39067330172276e-10	1.06364243632859e-05	7.92937431926887e-05	0.412773235506707	0.0664981600897197	YTHDC2	5	112899250	G	A
ENSG00000143156	1_169170031_C_T	1.36741883826883e-09	1.08098061185398e-05	8.0474675768725e-05	0.479869375413459	0.0791959239147091	NME7	1	169170031	C	T
ENSG00000166529	7_99666620_T_A	2.10192260798492e-09	1.08744294185843e-05	8.08437983273738e-05	-0.528596520042348	0.0882505047345082	ZSCAN21	7	99666620	T	A
ENSG00000197894	4_100009004_A_T	3.42078588045111e-09	1.09182386519031e-05	8.10573768677816e-05	0.335076092853227	0.056696327788108	ADH5	4	100009004	A	T
ENSG00000178802	15_75153140_A_G	4.66049588996508e-09	1.09615624340953e-05	8.12667671912978e-05	0.508143464416958	0.086730743765941	MPI	15	75153140	A	G
ENSG00000165118	9_86480677_T_G	2.55823546479127e-09	1.10281153544082e-05	8.16475595175439e-05	-0.935475934410432	0.157019829336202	C9orf64	9	86480677	T	G
ENSG00000159593	16_66939467_T_A	2.05630707819689e-08	1.1175950906294e-05	8.26282591620023e-05	-0.546720818056831	0.0975034249518944	NAE1	16	66939467	T	A
ENSG00000069667	15_61469322_C_T	3.66655725238453e-10	1.12577288190934e-05	8.31185449900124e-05	-0.821665929621917	0.131097383536854	RORA	15	61469322	C	T
ENSG00000148426	10_11865304_C_T	5.4429960268568e-10	1.13016804373171e-05	8.33285881114971e-05	-0.738384401422736	0.118983539369639	PROSER2	10	11865304	C	T
ENSG00000073008	19_45146629_A_G	7.52253246980868e-10	1.15826789308258e-05	8.52834354031686e-05	0.546528280439477	0.088798694388461	PVR	19	45146629	A	G
ENSG00000135747	1_247241795_C_A	9.92597110971798e-10	1.1769654098169e-05	8.65415861935244e-05	-0.529466109330418	0.0866472115427078	ZNF670	1	247241795	C	A
ENSG00000084090	2_96847036_T_C	2.35664534774411e-08	1.18649378800605e-05	8.71230189970042e-05	-0.29765067082557	0.0533085453431744	STARD7	2	96847036	T	C
ENSG00000008324	3_42635384_C_T	2.29283633709945e-09	1.19873073504732e-05	8.79014814461658e-05	0.337751171854318	0.0565219776957382	SS18L2	3	42635384	C	T
ENSG00000169021	19_29717858_A_G	4.85285372205522e-09	1.21638997843307e-05	8.90748915027334e-05	-0.387013400843586	0.066131935441401	UQCRFS1	19	29717858	A	G
ENSG00000103351	16_3634746_C_A	6.08346121465946e-10	1.23084210307834e-05	9.00105743807948e-05	-0.808394577547789	0.130633729653293	CLUAP1	16	3634746	C	A
ENSG00000127955	7_79760034_G_C	5.37758859889966e-10	1.23666916908596e-05	9.03138274606172e-05	-0.422130047308251	0.0680013660214681	GNAI1	7	79760034	G	C
ENSG00000172058	5_70307464_T_C	2.83876473674454e-07	1.25076336558425e-05	9.12191861293583e-05	-0.624605739401203	0.121664230321721	SERF1A	5	70307464	T	C
ENSG00000164142	4_152383962_T_C	2.05680692902026e-08	1.25376471245388e-05	9.13141769564246e-05	-0.373411710026931	0.0665955871714499	FAM160A1	4	152383962	T	C
ENSG00000089091	20_18391262_C_A	9.40852211455436e-10	1.26758260741688e-05	9.21956353864584e-05	0.615800926273172	0.100635305445322	DZANK1	20	18391262	C	A
ENSG00000163002	2_183987210_G_A	6.82399756702366e-10	1.27492094132386e-05	9.26040676385442e-05	0.356892008564968	0.0578420271722225	NUP35	2	183987210	G	A
ENSG00000136159	13_48546907_G_A	5.57216377557728e-09	1.28945009503338e-05	9.35329988828278e-05	-0.51996458861871	0.0892012709410815	NUDT15	13	48546907	G	A
ENSG00000135547	6_126040435_A_G	4.41121490469455e-08	1.2996591899107e-05	9.41464839589682e-05	-0.412996341694556	0.0754531775323332	HEY2	6	126040435	A	G
ENSG00000138036	2_43954466_G_A	1.13525483712125e-10	1.30284233958029e-05	9.42500476660902e-05	-1.06842896371077	0.165705797164162	DYNC2LI1	2	43954466	G	A
ENSG00000105341	19_41885151_C_T	4.03163736022351e-09	1.30702974953384e-05	9.44258853924295e-05	0.596843558091743	0.101454141029224	ATP5SL	19	41885151	C	T
ENSG00000197912	16_89622524_T_G	7.16656117973772e-10	1.31310249548914e-05	9.47372736538357e-05	0.945199590509691	0.153382559413765	SPG7	16	89622524	T	G
ENSG00000183161	11_22648843_A_G	1.25212548209085e-08	1.31780570079494e-05	9.49491503916612e-05	0.704478975893386	0.12375623042345	FANCF	11	22648843	A	G
ENSG00000136710	2_131104524_G_A	6.98611275533483e-09	1.32786521454552e-05	9.55458703224717e-05	0.510722123045572	0.0881884583950107	CCDC115	2	131104524	G	A
ENSG00000116157	1_53051020_G_A	1.55712843213917e-08	1.33421620640164e-05	9.58745066714701e-05	0.496724606063878	0.0878358416132872	GPX7	1	53051020	G	A
ENSG00000120071	17_44367939_G_A	5.89623967299045e-10	1.33976480161592e-05	9.61446836103897e-05	0.837723077208566	0.135265421334362	KANSL1	17	44367939	G	A
ENSG00000241945	21_45508682_G_A	6.13897686728509e-10	1.35286876071795e-05	9.69556078974818e-05	0.682203070587775	0.110267149610364	PWP2	21	45508682	G	A
ENSG00000160191	21_44175596_G_T	1.10112723412151e-09	1.36332804705134e-05	9.75750900680555e-05	-0.594281011035527	0.0975187826572335	PDE9A	21	44175596	G	T
ENSG00000188938	9_96225478_A_T	9.62376509153661e-09	1.39498381304701e-05	9.97079658220411e-05	-0.497120063769429	0.0866481006999866	FAM120AOS	9	96225478	A	T
ENSG00000166750	17_33571546_G_A	8.81339396138703e-10	1.40070253195462e-05	9.99837602680952e-05	0.710300511927601	0.115881550752873	SLFN5	17	33571546	G	A
ENSG00000100564	14_68065844_G_A	2.92484470280039e-09	1.41986023136239e-05	0.000101216840805226	-0.58754084549596	0.0989832275545457	PIGH	14	68065844	G	A
ENSG00000183971	16_2065666_C_T	4.1821142884052e-09	1.46790372532071e-05	0.000104503094203641	0.924062548100372	0.1572384140995	NPW	16	2065666	C	T
ENSG00000148834	10_106013050_G_A	6.31554162443055e-08	1.55414159078855e-05	0.000110496193164405	-0.426296029126453	0.0788031901383577	GSTO1	10	106013050	G	A
ENSG00000167969	16_2297483_C_T	2.26686513378344e-09	1.56962982919081e-05	0.000111449953713727	-0.674595570657112	0.112857142730559	ECI1	16	2297483	C	T
ENSG00000161533	17_73955687_G_T	1.10870019984228e-09	1.57934418946327e-05	0.000111907822675124	0.806184440530973	0.13231497284103	ACOX1	17	73955687	G	T
ENSG00000075975	3_12688131_C_G	2.61862692009803e-08	1.58024233840779e-05	0.000111907822675124	0.689544198917535	0.123903020306949	MKRN2	3	12688131	C	G
ENSG00000165714	12_12509314_A_C	6.55824571487218e-10	1.59998301255208e-05	0.000113123000230408	-0.54030097031979	0.0874783932961647	LOH12CR1	12	12509314	A	C
ENSG00000066926	18_55238820_A_G	2.26773939043533e-09	1.6016110008529e-05	0.000113123000230408	-0.779139281265953	0.130348257938722	FECH	18	55238820	A	G
ENSG00000172345	15_81632358_G_T	2.79764156710496e-09	1.63868310351773e-05	0.000115589539328801	1.12033151514574	0.188511150911476	STARD5	15	81632358	G	T
ENSG00000172954	2_30643811_T_C	2.11802803977577e-08	1.64663938954388e-05	0.000115998531325643	0.406083162489392	0.0724880115385593	LCLAT1	2	30643811	T	C
ENSG00000100445	14_24905548_G_A	1.6698430857594e-09	1.66822832861129e-05	0.000117365556330456	0.776331771437941	0.128808021978308	SDR39U1	14	24905548	G	A
ENSG00000178127	18_9116080_T_C	2.25748876715655e-08	1.71580109360583e-05	0.000120554668637624	0.471948045992559	0.084411905137537	NDUFV2	18	9116080	T	C
ENSG00000168118	1_229541395_C_T	1.31555881484972e-08	1.7485313975302e-05	0.000122549352611879	0.43044533585524	0.0757288768076674	RAB4A	1	229541395	C	T
ENSG00000109323	4_103605916_G_A	7.81000393704834e-09	1.74992383025458e-05	0.000122549352611879	-0.529483882260322	0.091725094799729	MANBA	4	103605916	G	A
ENSG00000144566	3_19990932_G_A	8.42627956199717e-10	1.75103050824464e-05	0.000122549352611879	-0.373558140302929	0.0608729827835581	RAB5A	3	19990932	G	A
ENSG00000075142	7_87956270_T_C	3.53305896899527e-09	1.76131234127942e-05	0.000123108649424974	0.804958030351173	0.136325148184566	SRI	7	87956270	T	C
ENSG00000181027	19_47258196_C_G	1.01120415599805e-09	1.79665240333362e-05	0.000125415688318627	0.624985604023484	0.102328634592319	FKRP	19	47258196	C	G
ENSG00000145781	5_115422688_T_A	6.67318858696481e-09	1.8071246473847e-05	0.00012588935576684	0.74527822836874	0.128519538484092	COMMD10	5	115422688	T	A
ENSG00000181045	17_78194574_C_A	1.28260894030017e-09	1.80917760477135e-05	0.00012588935576684	0.578468643912734	0.0953065150243464	SLC26A11	17	78194574	C	A
ENSG00000136783	9_107519449_A_G	1.72139148085365e-09	1.8104643456588e-05	0.00012588935576684	-0.548489781137544	0.0910790706986942	NIPSNAP3A	9	107519449	A	G
ENSG00000087301	14_52898076_A_G	4.46429077695898e-09	1.84167271788964e-05	0.000127893956391027	-0.676260610468961	0.115284761066909	TXNDC16	14	52898076	A	G
ENSG00000248121	17_28959179_A_G	1.04857589658669e-08	1.84536669192305e-05	0.000127985126939806	-0.554250432518837	0.096851576403844	SMURF2P1	17	28959179	A	G
ENSG00000182986	19_53381429_G_T	3.49454964780688e-10	1.87007654194667e-05	0.000129531737113914	-0.741862784091517	0.118223640981766	ZNF320	19	53381429	G	T
ENSG00000168936	4_1749160_G_A	3.51600216532954e-10	1.87272839157961e-05	0.000129548474823471	-0.497886964024327	0.0793555694953633	TMEM129	4	1749160	G	A
ENSG00000139620	12_49018131_G_A	2.41108297961259e-08	1.88939928213637e-05	0.000130533708777525	0.413792107426256	0.0741619529382069	KANSL2	12	49018131	G	A
ENSG00000160284	21_47649802_G_C	5.71255250395697e-11	1.92044669401833e-05	0.000132508374900969	-0.810238021316381	0.123680220186968	SPATC1L	21	47649802	G	C
ENSG00000151176	12_113807039_G_A	2.74897661193858e-08	1.93266958908613e-05	0.000133180775318474	-0.882688794726697	0.158850805480091	PLBD2	12	113807039	G	A
ENSG00000103226	16_16321232_A_T	1.1750548962255e-08	1.95925187944798e-05	0.000134839696610148	-0.620348345061196	0.108769948947689	NOMO3	16	16321232	A	T
ENSG00000089685	17_76214983_A_C	4.73591914632929e-10	1.97073609148789e-05	0.000135363326496943	-0.388019863727262	0.0623063438842617	BIRC5	17	76214983	A	C
ENSG00000070540	17_66440514_T_C	1.5493790332305e-08	1.97189711667195e-05	0.000135363326496943	0.48860769780925	0.0863874392937517	WIPI1	17	66440514	T	C
ENSG00000198892	1_201886423_G_A	9.14365659381891e-09	2.01205937070905e-05	0.000137944140433026	-0.487942875015333	0.0849202705947819	SHISA4	1	201886423	G	A
ENSG00000163933	3_53158831_T_A	3.45868452346708e-08	2.05656048223072e-05	0.000140815466463512	-0.462536516581247	0.0838464042406648	RFT1	3	53158831	T	A
ENSG00000130303	19_17525029_A_G	2.38525761170127e-08	2.09504108302842e-05	0.000143267778310627	0.526934496759804	0.094408223901145	BST2	19	17525029	A	G
ENSG00000185437	21_40791610_A_T	8.98438186471426e-10	2.10262145220156e-05	0.00014360345444909	0.66207435822812	0.108067638989192	SH3BGR	21	40791610	A	T
ENSG00000148218	9_116159423_C_T	8.36218539297601e-09	2.1104936860283e-05	0.000143958186901029	0.683148925951957	0.118581856976222	ALAD	9	116159423	C	T
ENSG00000060642	1_27037019_C_G	1.77010297839669e-08	2.24190626813086e-05	0.00015258327215037	-0.834521303806315	0.148146308302022	PIGV	1	27037019	C	G
ENSG00000085449	2_224802504_A_G	4.76834417152354e-08	2.24261894632187e-05	0.00015258327215037	0.406004130965416	0.0743632824991098	WDFY1	2	224802504	A	G
ENSG00000137819	15_69573772_G_A	1.10876500950075e-08	2.29578757422293e-05	0.000156003285894864	0.758624858211771	0.1327847666555	PAQR5	15	69573772	G	A
ENSG00000136824	9_106998349_G_A	2.38375539935453e-09	2.3426605820335e-05	0.000158987403611519	0.43287841783817	0.0725182981637757	SMC2	9	106998349	G	A
ENSG00000067601	7_66759126_T_C	1.24024270868729e-09	2.36389201246904e-05	0.000160225993951716	-0.801929245106855	0.132005841747017	PMS2P4	7	66759126	T	C
ENSG00000108395	17_57149904_C_T	5.45945527528847e-08	2.39833152453024e-05	0.000162355588453962	0.269092087730142	0.0495049693891891	TRIM37	17	57149904	C	T
ENSG00000163964	3_196439625_G_A	9.96437791828215e-10	2.4186233515593e-05	0.000163523299478952	0.823449618062336	0.134771251467757	PIGX	3	196439625	G	A
ENSG00000227124	3_75849841_G_C	3.73469072079831e-08	2.42653839858222e-05	0.000163852332816528	-0.751946119247545	0.136643959134944	ZNF717	3	75849841	G	C
ENSG00000110218	11_93853324_G_C	1.29059450151148e-08	2.45076031757681e-05	0.000165280282619291	0.433958503624941	0.0763030054530649	PANX1	11	93853324	G	C
ENSG00000204344	6_31933518_T_C	2.07476522803819e-09	2.50131156606292e-05	0.000168315840460919	-0.905104980311157	0.151056197762757	STK19	6	31933518	T	C
ENSG00000133739	8_86068237_A_G	2.08153837228961e-08	2.50203419479336e-05	0.000168315840460919	0.619448192931951	0.110515414032378	LRRCC1	8	86068237	A	G
ENSG00000155085	6_109847028_T_C	2.25971238401128e-07	2.5108723060431e-05	0.000168699256341877	-0.540094368667614	0.104333891660965	AK9	6	109847028	T	C
ENSG00000139168	12_42645607_A_T	4.70687475253197e-08	2.54539739058239e-05	0.00017080540402443	-0.553536576872592	0.101342415690208	ZCRB1	12	42645607	A	T
ENSG00000188290	1_959842_C_T	1.11674467348388e-09	2.55342998514978e-05	0.000171130773866765	0.452428683684349	0.0742689334356813	HES4	1	959842	C	T
ENSG00000133678	10_81739379_G_A	5.66290266649406e-09	2.62102724472776e-05	0.000175442383368425	0.865652908862613	0.148573725086471	TMEM254	10	81739379	G	A
ENSG00000109861	11_88059739_T_C	2.68440636114552e-09	2.636534857749e-05	0.000176177203097746	0.55313114877055	0.0929660602439371	CTSC	11	88059739	T	C
ENSG00000108830	17_41167957_C_A	1.09394995722864e-07	2.63856053810063e-05	0.000176177203097746	0.383896242171456	0.0722916275926921	RND2	17	41167957	C	A
ENSG00000269891	10_99026112_T_C	5.94703544577599e-09	2.64879700140337e-05	0.000176641263613069	0.539179914025758	0.0926706157028165	ARHGAP19-SLIT1	10	99026112	T	C
ENSG00000088035	1_63848408_G_A	6.08853175692288e-09	2.66037235678103e-05	0.000177193350569442	-0.601979233868404	0.103534119805689	ALG6	1	63848408	G	A
ENSG00000011478	19_46190268_G_A	3.28120748918762e-09	2.67535590792885e-05	0.000177970791949098	-0.714561333659793	0.120766727307038	QPCTL	19	46190268	G	A
ENSG00000174606	1_213168190_C_G	4.6522013487891e-08	2.7103326440191e-05	0.000180074659727011	0.469139857111298	0.0858583320304811	ANGEL2	1	213168190	C	G
ENSG00000144645	3_32036414_C_A	8.00102179546574e-10	2.71458760624745e-05	0.00018013469625986	-0.851439648990244	0.138560210044396	OSBPL10	3	32036414	C	A
ENSG00000108588	17_61871239_T_A	7.69615767702492e-07	2.7375189636899e-05	0.000181251030834406	-0.270937961568241	0.0548133556354006	CCDC47	17	61871239	T	A
ENSG00000043093	3_182653263_A_T	8.91214013127039e-09	2.73815472982418e-05	0.000181251030834406	-0.453555433789255	0.0788760320256764	DCUN1D1	3	182653263	A	T
ENSG00000165609	10_12199473_G_T	2.62222767538163e-09	2.77900740248534e-05	0.000183728989540084	0.280936828708528	0.0471873045292056	NUDT5	10	12199473	G	T
ENSG00000051825	12_123656533_C_T	1.05020562165381e-07	2.78367014114595e-05	0.000183811167977495	0.45194281438441	0.0849865563476325	MPHOSPH9	12	123656533	C	T
ENSG00000165410	14_35184228_C_T	2.47287961926613e-09	2.78946605339494e-05	0.000183967878601293	0.43959984511973	0.0737183140871448	CFL2	14	35184228	C	T
ENSG00000171928	17_18697321_G_A	1.33059092107083e-09	2.8110579332899e-05	0.000185164687211469	-0.444613821337066	0.0733243441870255	TVP23B	17	18697321	G	A
ENSG00000125991	20_34163474_T_C	1.44098108121725e-08	2.83255360465512e-05	0.000186352236548198	-0.986358164633692	0.174008553627662	ERGIC3	20	34163474	T	C
ENSG00000248124	16_21818292_A_C	6.57777803394541e-08	2.85256524113836e-05	0.000187439367810859	1.08958610296857	0.201687873285905	RRN3P1	16	21818292	A	C
ENSG00000170322	11_129764865_C_G	3.91085625421358e-08	2.86699146566852e-05	0.000188140487319385	-0.401479635549423	0.0730649704023007	NFRKB	11	129764865	C	G
ENSG00000143494	1_213079941_T_C	1.99477042605821e-08	2.87023587558572e-05	0.000188140487319385	0.536685716857326	0.0956240710150447	VASH2	1	213079941	T	C
ENSG00000175643	16_11439733_G_T	2.29332737806716e-09	2.90404158038921e-05	0.000190124551139862	0.505997642106024	0.0846781799582587	RMI2	16	11439733	G	T
ENSG00000215114	8_59372651_T_C	2.74417153920329e-09	2.92504300883134e-05	0.000191266524842292	-0.287389555884773	0.0483315279448367	UBXN2B	8	59372651	T	C
ENSG00000187741	16_89800135_A_G	1.88346540554864e-09	2.94348323007869e-05	0.000192238451335582	0.662937571295087	0.110350718362299	FANCA	16	89800135	A	G
ENSG00000189144	19_38205268_A_G	2.71033222968293e-08	2.94990712016188e-05	0.000192424186394178	0.501288966606542	0.0901730614273281	ZNF573	19	38205268	A	G
ENSG00000142082	11_198986_T_C	2.48502301730854e-08	2.9969756373299e-05	0.000195257530588729	0.42256129079829	0.0758050287562942	SIRT3	11	198986	T	C
ENSG00000138111	10_104314881_C_T	9.80406152479959e-09	3.01383808307527e-05	0.000196015792911688	-0.882077494388894	0.153830579056552	TMEM180	10	104314881	C	T
ENSG00000131711	5_71488904_C_T	5.18339810000118e-09	3.01590769057347e-05	0.000196015792911688	0.542588258107061	0.0928902620870677	MAP1B	5	71488904	C	T
ENSG00000134440	18_55353426_G_A	5.80797170357759e-09	3.04685347423153e-05	0.000197787918887824	0.578241586080908	0.0993167668307028	NARS	18	55353426	G	A
ENSG00000124171	20_49324932_G_C	1.2652858486424e-08	3.09013491138956e-05	0.000200355578296008	-0.445169058218547	0.0782276352922231	PARD6B	20	49324932	G	C
ENSG00000138031	2_25147676_T_C	2.16453135221851e-08	3.16758517983395e-05	0.000205129791458726	-0.516501987229584	0.0922603628242592	ADCY3	2	25147676	T	C
ENSG00000142937	1_45209661_A_G	1.3723570375952e-08	3.17233374780622e-05	0.000205190087213565	-0.553590651139115	0.0975180383273763	RPS8	1	45209661	A	G
ENSG00000114544	3_125802782_C_G	4.52493007296228e-09	3.18308001985553e-05	0.000205452758092197	-0.805299952382378	0.137335008566344	SLC41A3	3	125802782	C	G
ENSG00000006453	7_97938443_G_A	1.16302957067947e-08	3.18403951393652e-05	0.000205452758092197	-0.468299372971026	0.0820849341397386	BAIAP2L1	7	97938443	G	A
ENSG00000249915	5_317670_G_A	6.81626270874928e-10	3.27448771020012e-05	0.00021103565792667	-0.620271219226357	0.100525372395951	PDCD6	5	317670	G	A
ENSG00000112378	6_138418015_G_A	2.04799611359754e-08	3.32597913073856e-05	0.000214064863544482	-0.379857798742997	0.0677362272553018	PERP	6	138418015	G	A
ENSG00000185324	16_89708267_C_T	1.63887214633728e-10	3.32945490656553e-05	0.000214064863544482	-1.20400968560324	0.188366292202643	CDK10	16	89708267	C	T
ENSG00000175390	11_8014479_C_T	4.95029217057414e-10	3.34169824232622e-05	0.000214595346847235	-0.472993569598704	0.0760357641919186	EIF3F	11	8014479	C	T
ENSG00000165895	11_100657817_A_G	4.40037679360733e-09	3.36259853642891e-05	0.000215679828489472	0.42425418339011	0.072294773213463	ARHGAP42	11	100657817	A	G
ENSG00000166261	11_123614003_G_T	1.30182632274366e-09	3.41886315946254e-05	0.000219027318450014	-0.409032485244765	0.0674173285195124	ZNF202	11	123614003	G	T
ENSG00000159199	17_47047868_G_A	4.50482755452433e-08	3.47702354474993e-05	0.000222488144428747	0.352574198731781	0.0644580520776215	ATP5G1	17	47047868	G	A
ENSG00000136982	8_120861966_T_C	5.8388590241368e-09	3.53577268192087e-05	0.000225978368464733	-0.29624987267734	0.0508905960899482	DSCC1	8	120861966	T	C
ENSG00000131165	16_89722511_T_C	3.0449948753982e-09	3.58297951648195e-05	0.000228723486444943	0.43302019411167	0.0730323748010362	CHMP1A	16	89722511	T	C
ENSG00000100883	14_35423779_A_G	2.83357828977329e-09	3.59948520735637e-05	0.00022950457484409	-0.228082785326317	0.0383915708840589	SRP54	14	35423779	A	G
ENSG00000205060	7_133995396_G_A	1.68968382002967e-09	3.69911523054756e-05	0.000235577572368569	0.430708919319702	0.0714853541677418	SLC35B4	7	133995396	G	A
ENSG00000134278	18_12634410_G_A	1.22651043960187e-08	3.71266640908689e-05	0.00023616076571133	0.812028732760434	0.142561229972867	SPIRE1	18	12634410	G	A
ENSG00000133818	11_14404983_T_C	2.06210541698972e-09	3.72775166409748e-05	0.000236840046802344	-0.377926805225716	0.0630630795923101	RRAS2	11	14404983	T	C
ENSG00000083937	3_87304561_G_A	1.53356137169056e-08	3.73497713978343e-05	0.000237018948012392	0.207502291502165	0.0366756589262116	CHMP2B	3	87304561	G	A
ENSG00000106524	7_16661694_A_G	1.12095991308935e-09	3.7507965745733e-05	0.000237597325610898	0.376884696992376	0.0618740511081286	ANKMY2	7	16661694	A	G
ENSG00000108960	17_53499481_A_G	9.31281795562804e-09	3.75293212292726e-05	0.000237597325610898	0.289608650959052	0.0504299404853953	MMD	17	53499481	A	G
ENSG00000177595	11_820754_T_C	5.14855370001884e-09	3.82589653184848e-05	0.000241931725840425	0.627868400486115	0.107469420262226	PIDD	11	820754	T	C
ENSG00000131459	5_179723982_C_A	1.45029209377295e-09	3.84825506939849e-05	0.000243059622236795	0.492973638304482	0.0814859913169792	GFPT2	5	179723982	C	A
ENSG00000145348	4_106945077_A_G	1.45172588897328e-08	3.86676198111944e-05	0.000243941883997398	0.675979823064618	0.119279895007448	TBCK	4	106945077	A	G
ENSG00000126870	7_158576471_C_T	3.98984807759834e-09	3.87178902382017e-05	0.000243972671451623	0.792480042465696	0.134669849981441	WDR60	7	158576471	C	T
ENSG00000116830	1_117596069_T_C	3.81115083627146e-08	3.87949045759496e-05	0.00024417171062149	-1.08386456128795	0.197088270706016	TTF2	1	117596069	T	C
ENSG00000016864	3_52708075_A_T	4.4160714516218e-08	4.10507301804297e-05	0.000258067491424594	-0.320306913480195	0.0585211842978054	GLT8D1	3	52708075	A	T
ENSG00000183856	1_156532733_T_C	7.90569446843553e-08	4.35212225412318e-05	0.000272961947536249	-0.473422068625204	0.0881725562498582	IQGAP3	1	156532733	T	C
ENSG00000143162	1_167529077_T_C	7.86161089603831e-09	4.35500898363247e-05	0.000272961947536249	-0.394867702585071	0.0684180226609921	CREG1	1	167529077	T	C
ENSG00000237289	15_43891235_G_C	2.24511344621315e-07	4.35723383567539e-05	0.000272961947536249	-0.485070633645181	0.0936826714939346	CKMT1B	15	43891235	G	C
ENSG00000186141	1_145690472_C_T	9.54303148135823e-08	4.36397401531551e-05	0.000273065932120782	0.509283095356262	0.0954568646585913	POLR3C	1	145690472	C	T
ENSG00000152359	5_74977950_A_G	1.69170441097085e-08	4.42989326649495e-05	0.000276868367362307	-0.57719427063126	0.102323207963081	POC5	5	74977950	A	G
ENSG00000144021	2_96931846_T_C	1.71083225891821e-07	4.43791753982814e-05	0.000276915186937647	0.33860768761813	0.0647644952078689	CIAO1	2	96931846	T	C
ENSG00000108433	17_45048564_A_T	1.13191989488182e-08	4.44094619908445e-05	0.000276915186937647	0.447390099080779	0.0783564886430561	GOSR2	17	45048564	A	T
ENSG00000134324	2_11924950_T_C	1.63726850048623e-08	4.48169103093477e-05	0.000279132011766419	0.528690282603485	0.0936311492831815	LPIN1	2	11924950	T	C
ENSG00000213123	3_196058155_A_T	3.89334127519523e-09	4.55237252014951e-05	0.000283176694639667	-0.427651021313876	0.0726227793276223	TCTEX1D2	3	196058155	A	T
ENSG00000112877	5_652034_C_T	2.78054204205682e-09	4.55716850347541e-05	0.000283176694639667	-0.475865109970504	0.0800573033206099	CEP72	5	652034	C	T
ENSG00000065268	19_984218_C_T	9.63509101057067e-10	4.5882759157983e-05	0.000284780444002768	-0.742262395976294	0.121377113166168	WDR18	19	984218	C	T
ENSG00000156049	9_80176906_A_C	3.04819764451824e-09	4.59426444702149e-05	0.000284823238874351	-0.483766292667455	0.081593492517121	GNA14	9	80176906	A	C
ENSG00000110002	11_124006330_C_T	2.90823269100767e-08	4.63397191300123e-05	0.000286953945501143	0.415807349587571	0.074962474286276	VWA5A	11	124006330	C	T
ENSG00000132155	3_12709485_C_T	4.05466886016068e-09	4.69970428302039e-05	0.000290689459230234	-0.431559414754912	0.0733701571383479	RAF1	3	12709485	C	T
ENSG00000065000	19_2100331_A_G	5.86221198575012e-09	4.73984978917427e-05	0.000292835587729439	-0.731770688625111	0.125719933766503	AP3D1	19	2100331	A	G
ENSG00000189077	7_75623893_G_A	6.3287216849307e-08	4.82793924168517e-05	0.00029793544207859	-0.861465715127104	0.159257717335319	TMEM120A	7	75623893	G	A
ENSG00000168610	17_40539825_T_G	4.29558851400404e-08	4.90634447998557e-05	0.000302426665356246	0.514217174330512	0.0938652676928915	STAT3	17	40539825	T	G
ENSG00000185800	19_46203083_G_A	1.94413311515272e-08	4.92515236910813e-05	0.000303238231810409	0.506448559250287	0.0901651293639094	DMWD	19	46203083	G	A
ENSG00000170854	3_97707663_G_A	4.99718670810757e-08	4.9518415733757e-05	0.000304532633063876	0.487601633773215	0.0894450404939633	MINA	3	97707663	G	A
ENSG00000123119	8_91768946_A_C	2.86465864600288e-07	4.97371929467388e-05	0.00030552851311986	0.394237802300525	0.0768174252858222	NECAB1	8	91768946	A	C
ENSG00000103723	15_83228194_T_C	2.22471428698377e-08	5.04048342033814e-05	0.000309276279942392	0.644273260637561	0.115181433772615	AP3B2	15	83228194	T	C
ENSG00000086289	7_37962989_G_A	2.80323100639112e-09	5.07430475539485e-05	0.000310996486020175	0.354872063920544	0.05971538060129	EPDR1	7	37962989	G	A
ENSG00000141504	17_7468688_G_T	4.57127745302343e-08	5.13563517568588e-05	0.000314396843718949	0.425670916819034	0.0778586355009992	SAT2	17	7468688	G	T
ENSG00000140992	16_2737071_T_C	1.40998594032577e-08	5.21376505885867e-05	0.000318816735591901	0.519681642809246	0.0916195198333843	PDPK1	16	2737071	T	C
ENSG00000141580	17_80597719_G_A	4.15011925751799e-09	5.26351161686648e-05	0.00032131086817518	-0.503860236436723	0.085718271032696	WDR45B	17	80597719	G	A
ENSG00000122490	18_77663394_G_A	2.18271094907258e-08	5.26817459800406e-05	0.00032131086817518	-0.495351058170376	0.088505200777891	PQLC1	18	77663394	G	A
ENSG00000168827	3_158390395_A_T	6.45171027640322e-09	5.27248644880618e-05	0.00032131086817518	-0.415545887363242	0.0715889772897096	GFM1	3	158390395	A	T
ENSG00000121542	3_122904068_G_A	1.33818606868519e-08	5.30023696053934e-05	0.000322636212844845	0.445790250191679	0.0784687803148917	SEC22A	3	122904068	G	A
ENSG00000102743	13_41353297_G_A	5.22745883947109e-08	5.34909502241812e-05	0.000324949397973818	0.277405918103859	0.0509619317295621	SLC25A15	13	41353297	G	A
ENSG00000196387	12_133716808_A_G	6.06381234477248e-07	5.3503288841354e-05	0.000324949397973818	0.428714946162306	0.0859290489697077	ZNF140	12	133716808	A	G
ENSG00000188372	7_76133074_C_T	5.57451540107311e-08	5.3904064596265e-05	0.000327013981023408	0.68647725218376	0.126377951331564	ZP3	7	76133074	C	T
ENSG00000138061	2_38316571_C_A	1.8649399857829e-08	5.41257169874136e-05	0.000327988465562083	-0.52744898889126	0.0937839675577912	CYP1B1	2	38316571	C	A
ENSG00000144895	3_150292771_T_C	3.54260173101703e-09	5.45280969833339e-05	0.000330054686632988	0.37027524593307	0.0627133688488349	EIF2A	3	150292771	T	C
ENSG00000197860	5_65033725_G_A	9.514456718534e-09	5.57032076394464e-05	0.000336788281640386	0.442870170799818	0.0771663093306759	SGTB	5	65033725	G	A
ENSG00000162836	1_147136284_G_A	1.40819643701497e-08	5.59761417321196e-05	0.000338058205987486	0.574706236070279	0.101316433224631	ACP6	1	147136284	G	A
ENSG00000159352	1_151207715_C_T	1.05167788835805e-07	5.7373556091812e-05	0.000346108761558588	0.367406177136768	0.0690929957839584	PSMD4	1	151207715	C	T
ENSG00000166275	10_104616500_T_C	1.73864628046764e-08	5.78836083358357e-05	0.000348794212711487	-0.80065209152351	0.142055830192298	C10orf32	10	104616500	T	C
ENSG00000196151	2_160090248_T_C	2.36027386408038e-08	5.84099003040749e-05	0.00035157139692978	0.425099301292035	0.0761379466772404	WDSUB1	2	160090248	T	C
ENSG00000166402	11_8103353_T_C	1.13403563868937e-08	5.89156303076307e-05	0.000354218743403263	0.696133843690469	0.1219285817368	TUB	11	8103353	T	C
ENSG00000107438	10_96969456_A_G	1.78696924427763e-08	5.92712040236871e-05	0.000355958397307326	0.346442759151307	0.0615192410379764	PDLIM1	10	96969456	A	G
ENSG00000132313	2_86447484_C_T	1.03420347001583e-07	5.95783530526583e-05	0.000357403673938166	0.261352085822911	0.0491207070165751	MRPL35	2	86447484	C	T
ENSG00000164344	4_187122060_A_G	9.41232912886012e-09	5.99134229759957e-05	0.000359013035602078	-0.571981336742422	0.0996310903263815	KLKB1	4	187122060	A	G
ENSG00000117593	1_173694542_G_A	3.89299778263317e-08	6.11535985594209e-05	0.000366036344783785	-0.408476384198204	0.0743273782427894	DARS2	1	173694542	G	A
ENSG00000216490	19_18282895_A_G	9.48721084417104e-09	6.14394107046267e-05	0.000367338017918035	0.512028499878573	0.0892090023563597	IFI30	19	18282895	A	G
ENSG00000110455	11_44087989_G_T	1.61191890928296e-08	6.21118156138403e-05	0.000370945616660082	1.0693914373731	0.189299469223401	ACCS	11	44087989	G	T
ENSG00000066084	12_51064064_A_G	1.92394782096847e-08	6.25992280239802e-05	0.000373060330331733	0.40466275650205	0.0720206534155846	DIP2B	12	51064064	A	G
ENSG00000100106	22_38138379_G_C	2.26339361287243e-08	6.26047202835241e-05	0.000373060330331733	-0.522440554291319	0.0934504985420835	TRIOBP	22	38138379	G	C
ENSG00000160961	19_14799644_C_T	5.86482810367127e-09	6.27229643757656e-05	0.000373351029947646	0.445191394958748	0.0764859136525341	ZNF333	19	14799644	C	T
ENSG00000133433	22_24335228_A_C	3.08569825240174e-08	6.32879298039845e-05	0.000376297200927487	0.669491786209641	0.120923213803561	GSTT2B	22	24335228	A	C
ENSG00000089006	20_17985104_C_T	7.14637022765088e-09	6.34179153250446e-05	0.000376653416475757	-0.392919262673581	0.0678916246250508	SNX5	20	17985104	C	T
ENSG00000077463	19_4182060_T_C	1.70300798149221e-08	6.39712422998465e-05	0.000379520391623106	0.570223950595768	0.101108083687651	SIRT6	19	4182060	T	C
ENSG00000162972	2_200860138_T_C	7.55736644231609e-08	6.46648572757419e-05	0.00038321240994536	0.387623847425657	0.0720840222495649	C2orf47	2	200860138	T	C
ENSG00000167272	12_120922849_G_A	2.04816252551903e-08	6.53006937238165e-05	0.000386554270044555	-0.444188691263212	0.0792079080781647	POP5	12	120922849	G	A
ENSG00000185201	11_304949_C_T	5.67742080036534e-09	6.63480045048424e-05	0.000392321862954108	0.780411995291901	0.133953487234032	IFITM2	11	304949	C	T
ENSG00000135535	6_109652817_C_G	4.3035554426123e-08	6.64353540828091e-05	0.000392406678540268	-0.294982690244616	0.0538494010411473	CD164	6	109652817	C	G
ENSG00000077585	1_236301301_G_A	1.5284994624913e-08	6.65183046465861e-05	0.000392465353252987	-0.460305002457826	0.0813499251305564	GPR137B	1	236301301	G	A
ENSG00000196204	7_5014683_A_G	5.26659376314988e-08	6.71505442173463e-05	0.000395761211595672	0.626029483180391	0.115035245610399	RNF216P1	7	5014683	A	G
ENSG00000165752	10_134145288_C_A	5.39240495343504e-09	6.76236367879127e-05	0.000398112922117142	0.604376695365922	0.103585176139147	STK32C	10	134145288	C	A
ENSG00000197696	15_85200211_C_G	2.21130210589279e-08	6.91956223432719e-05	0.000406921795863219	-0.469565432033771	0.0839318952000165	NMB	15	85200211	C	G
ENSG00000012048	17_41349312_G_A	2.87875339960129e-07	6.98695128658444e-05	0.000410435719647704	0.540759457057861	0.10538620653485	BRCA1	17	41349312	G	A
ENSG00000117505	1_93815490_T_C	8.64966019221986e-07	6.99903220547471e-05	0.000410696542530139	-0.221533854899116	0.0450262206123154	DR1	1	93815490	T	C
ENSG00000161653	17_42087417_G_A	3.2060991728364e-08	7.02784191812903e-05	0.000411937355754051	0.643047096223146	0.116287745680248	NAGS	17	42087417	G	A
ENSG00000228252	3_129850044_C_G	2.94497658689648e-08	7.05720258993149e-05	0.000413113409765473	-0.696335685559699	0.125586343916557	COL6A4P2	3	129850044	C	G
ENSG00000107443	10_97905116_C_T	2.83002620020702e-07	7.06327760343453e-05	0.000413113409765473	0.298363468320906	0.0581103558032193	CCNJ	10	97905116	C	T
ENSG00000185619	4_716248_T_C	2.15666512619449e-09	7.08852195270601e-05	0.000414139247320712	-0.456976149991193	0.0763466236875658	PCGF3	4	716248	T	C
ENSG00000144642	3_29387631_G_A	9.03007064381521e-10	7.12508798916561e-05	0.000415823596379996	0.466956868880507	0.0762294717351872	RBMS3	3	29387631	G	A
ENSG00000087191	17_61947358_T_C	4.27856752212975e-07	7.23756014577634e-05	0.000421929405117173	-0.293242821794699	0.0579975204739796	PSMC5	17	61947358	T	C
ENSG00000149761	11_64006292_T_C	1.04699765478773e-07	7.30697713763326e-05	0.000425514707849647	0.455602951288784	0.0856658655481985	NUDT22	11	64006292	T	C
ENSG00000151806	4_44585147_C_A	4.24125115715558e-08	7.36680464056805e-05	0.000428534419991042	-0.607580094451626	0.110862161463107	GUF1	4	44585147	C	A
ENSG00000171503	4_159621997_G_A	1.77885642614297e-07	7.4644269153961e-05	0.00043374378601926	-0.582648661927895	0.111595495014162	ETFDH	4	159621997	G	A
ENSG00000114115	3_139271063_T_G	2.84844485544146e-07	7.618739689334e-05	0.000442232521394762	0.335664410903261	0.0653907647754671	RBP1	3	139271063	T	G
ENSG00000138674	4_83779494_C_T	2.73791223752673e-08	7.68439069038446e-05	0.000445562089109988	-0.588562770058433	0.105905754471486	SEC31A	4	83779494	C	T
ENSG00000166863	12_57399556_C_T	5.51415106676248e-08	7.69679414217731e-05	0.000445800368783215	-0.492445906406821	0.0906250891468329	TAC3	12	57399556	C	T
ENSG00000185070	14_86028265_C_T	9.31641245248034e-09	7.75861752431617e-05	0.000448897469837831	-0.54461615859981	0.0948358164733933	FLRT2	14	86028265	C	T
ENSG00000108179	10_81131332_A_C	1.64986982184116e-08	8.09066628732899e-05	0.000467605777370066	0.297097859184136	0.0526283798708285	PPIF	10	81131332	A	C
ENSG00000080644	15_78842239_T_C	4.15413192335741e-08	8.33309666562658e-05	0.000481099900736644	-0.527318054456238	0.0961527403927777	CHRNA3	15	78842239	T	C
ENSG00000085721	16_15150773_C_G	1.26825230745046e-08	8.48376732647494e-05	0.00048927312953216	-0.369446212777481	0.0649257486248135	RRN3	16	15150773	C	G
ENSG00000153721	6_154826460_T_G	1.7267217273342e-08	8.53041403769235e-05	0.000491436031937725	-0.685666041019283	0.121628824354502	CNKSR3	6	154826460	T	G
ENSG00000144061	2_110874800_A_G	7.31984997231964e-07	8.55775619223319e-05	0.000492483360607356	0.465627159220716	0.0940152020279129	NPHP1	2	110874800	A	G
ENSG00000087053	11_95471465_A_T	3.5371310815184e-08	8.5673919302743e-05	0.000492510566629358	0.183955830076238	0.0333704942265039	MTMR2	11	95471465	A	T
ENSG00000101464	20_33135550_C_G	5.28172900658762e-07	8.65335183985461e-05	0.000496920646982879	-0.503100087715834	0.100303354268928	PIGU	20	33135550	C	G
ENSG00000103510	16_31132250_A_G	2.06515048332633e-07	8.78751551279284e-05	0.000503860563082836	0.478872894828661	0.0922084092760425	KAT8	16	31132250	A	G
ENSG00000091542	17_18098180_C_G	2.96842140685091e-07	8.79295149679014e-05	0.000503860563082836	-0.813755488144983	0.158767897408269	ALKBH5	17	18098180	C	G
ENSG00000145088	3_121484763_G_A	3.43589745166108e-08	8.81623331054139e-05	0.000504656662229517	0.572339994471022	0.10372920069507	EAF2	3	121484763	G	A
ENSG00000129195	17_6353679_A_C	7.78936419706754e-09	8.838273246465e-05	0.000505380055907325	-0.761247118038519	0.131864396986424	FAM64A	17	6353679	A	C
ENSG00000169683	17_79949231_T_C	1.14074156528532e-07	8.99488107300629e-05	0.000513788442498485	0.384406200668604	0.0724919251761899	LRRC45	17	79949231	T	C
ENSG00000066427	14_92440513_G_A	1.22867467182926e-07	9.02321584760127e-05	0.000514859786343651	-0.895434438474052	0.169295585510942	ATXN3	14	92440513	G	A
ENSG00000135972	2_105671045_T_C	2.83273031072795e-08	9.06980962458621e-05	0.000516969601902711	-0.328855384354915	0.0592375041313819	MRPS9	2	105671045	T	C
ENSG00000123739	4_110593460_A_C	5.80536056717735e-08	9.17042573628818e-05	0.000522150901848018	-0.41176957570132	0.0759064944992576	PLA2G12A	4	110593460	A	C
ENSG00000158825	1_20916238_G_A	2.95094836245865e-09	9.29296177727384e-05	0.000528568004715751	0.73245867631979	0.123427901801444	CDA	1	20916238	G	A
ENSG00000197013	19_21672022_T_C	1.4183989099504e-06	9.31601196342102e-05	0.00052931893460123	0.468850898802906	0.0972235251113155	ZNF429	19	21672022	T	C
ENSG00000189171	1_153631071_G_A	1.63006224272674e-07	9.37424930154999e-05	0.000532065437686541	0.445868626691595	0.0851344684343706	S100A13	1	153631071	G	A
ENSG00000189339	1_1619848_C_G	1.39992407189497e-07	9.40445392453518e-05	0.000533216738606164	-0.437758617007965	0.0831409579840585	SLC35E2B	1	1619848	C	G
ENSG00000125851	20_17214928_C_T	7.29871030782104e-09	9.4397382273441e-05	0.00053465331900562	0.449511904651364	0.077717748070511	PCSK2	20	17214928	C	T
ENSG00000164306	4_185611416_C_T	2.77493123659877e-08	9.50708386159931e-05	0.000537900871660072	-0.615129100995465	0.110732823283757	PRIMPOL	4	185611416	C	T
ENSG00000170266	3_33069091_G_A	5.43323658755648e-09	9.59307560273629e-05	0.00054219546246162	0.442566250956212	0.0758685596963865	GLB1	3	33069091	G	A
ENSG00000106392	7_7241299_A_G	1.47459139480333e-08	9.65465503406679e-05	0.000545102709760255	0.345274626124273	0.060954188401532	C1GALT1	7	7241299	A	G
ENSG00000234465	19_44081736_T_G	9.33874084243899e-08	9.80887652688092e-05	0.000553228946562872	-0.885925123486656	0.16593023755372	PINLYP	19	44081736	T	G
ENSG00000100422	22_47124827_A_C	1.26279862063653e-08	9.86538133930573e-05	0.000555832620714213	-0.374272133860706	0.0657653426469764	CERK	22	47124827	A	C
ENSG00000135587	6_109744533_T_A	6.80487635887997e-07	0.000100026855762157	0.000562978454359882	0.491155069748799	0.098886608577315	SMPD2	6	109744533	T	A
ENSG00000134265	18_10515699_C_T	5.69718889231983e-09	0.000100719531162299	0.00056628405303684	0.433185137988489	0.0743612883200072	NAPG	18	10515699	C	T
ENSG00000213626	2_30639352_C_A	5.90924524870501e-08	0.000101509083939483	0.000570126856286536	0.434808293847291	0.0802003543928726	LBH	2	30639352	C	A
ENSG00000140682	16_31454952_G_A	9.90696778667341e-08	0.000102592984929189	0.000575184644941912	0.515433901468838	0.0967329338611081	TGFB1I1	16	31454952	G	A
ENSG00000254999	3_10116937_C_A	1.69091936182119e-08	0.00010262362760579	0.000575184644941912	-0.392118398709338	0.0695125473496921	BRK1	3	10116937	C	A
ENSG00000136933	9_127937006_T_A	9.87988474192814e-07	0.000105358011654695	0.00058989519873991	-0.697794776325101	0.142581223568994	RABEPK	9	127937006	T	A
ENSG00000116957	1_235708443_C_A	6.89146673540945e-08	0.000106333391057933	0.000594736790641183	-0.281075918768594	0.0521092076797822	TBCE	1	235708443	C	A
ENSG00000260238	1_156234638_G_A	9.73315535386914e-08	0.000106589883616961	0.000595551666841159	-0.537306287238299	0.100776989395393	PMF1-BGLAP	1	156234638	G	A
ENSG00000139323	12_89941549_T_C	5.18556615564378e-08	0.000107689111924325	0.000601068594463758	-0.524806100882673	0.0963861787584769	POC1B	12	89941549	T	C
ENSG00000138802	4_110465472_C_A	1.85316118318236e-08	0.00010855595324301	0.000605278349791998	0.369561412595605	0.0656977204808686	SEC24B	4	110465472	C	A
ENSG00000152291	2_85531579_C_A	1.56340411618625e-08	0.00010902199397289	0.000607246941417888	-0.28457571751401	0.0503276893245173	TGOLN2	2	85531579	C	A
ENSG00000104714	8_589588_G_A	7.10527361894796e-09	0.000111223062704307	0.000618865470530236	-0.576295968536859	0.0995601981572455	ERICH1	8	589588	G	A
ENSG00000173480	19_58343275_T_C	5.84039278481551e-08	0.000113866332049405	0.000632917910261308	0.64549797870315	0.119016074430435	ZNF417	19	58343275	T	C
ENSG00000138801	4_108640880_C_G	8.51716691845111e-08	0.000114466343706279	0.00063559574620188	0.541248160455374	0.101058040795042	PAPSS1	4	108640880	C	G
ENSG00000099800	19_2419546_A_G	2.0751051021761e-08	0.000114706891090133	0.000636274122487161	-0.265676398985001	0.0473946482072918	TIMM13	19	2419546	A	G
ENSG00000137573	8_70380083_G_T	1.06619440800733e-08	0.000115019202736042	0.000637348762905636	-0.553109875933405	0.0967001017701325	SULF1	8	70380083	G	T
ENSG00000164919	8_100861146_G_A	9.99721258100862e-08	0.000116212952745029	0.000643300419363748	0.664701831027244	0.124785050578737	COX6C	8	100861146	G	A
ENSG00000169288	4_78866803_A_G	1.32349031526437e-07	0.000117413787431258	0.000649279006719516	0.359526292327508	0.0681493677068027	MRPL1	4	78866803	A	G
ENSG00000015676	7_44377654_G_C	3.70330774729071e-08	0.000118193922142987	0.000652921294126982	0.430925565404651	0.0782868174123151	NUDCD3	7	44377654	G	C
ENSG00000180694	8_91674716_G_C	2.53373564591182e-07	0.000118768812958699	0.000655423467912131	0.373649759129038	0.0724803046751081	TMEM64	8	91674716	G	C
ENSG00000198246	10_73115941_T_C	2.25353372550307e-08	0.000119499917683848	0.000658781688396276	-0.600138724839586	0.107334049541829	SLC29A3	10	73115941	T	C
ENSG00000119599	14_73334952_A_G	5.55026587757277e-08	0.000121064432877938	0.00066672276282278	0.462445620177783	0.0851223600246055	DCAF4	14	73334952	A	G
ENSG00000090263	7_140772997_T_C	4.48036800214176e-07	0.000122823652666358	0.000675718755560534	0.473356181085392	0.09378355853448	MRPS33	7	140772997	T	C
ENSG00000141542	17_80648666_A_G	6.74102096496588e-09	0.000123289336154136	0.000677587191487585	-0.71610587085143	0.123525046821472	RAB40B	17	80648666	A	G
ENSG00000165863	10_118436437_T_C	1.07995472483512e-07	0.000124447607886746	0.000683254325532947	-0.994784654446255	0.187245504059551	C10orf82	10	118436437	T	C
ENSG00000156239	21_30213760_T_A	9.3225440018784e-08	0.000125249842485598	0.000686957139041445	-0.50814573471891	0.0951680566725261	N6AMT1	21	30213760	T	A
ENSG00000196378	8_146019224_C_T	4.41317434775208e-07	0.000126166038548175	0.000691276810169758	0.420699948968892	0.0833034051198424	ZNF34	8	146019224	C	T
ENSG00000137168	6_36805885_A_C	1.97468180723055e-08	0.000126770778990888	0.000693882923731835	-0.23145573092545	0.0412268054903096	PPIL1	6	36805885	A	C
ENSG00000172638	11_65664346_T_C	4.05476583401397e-08	0.000126957097382033	0.000694195821561817	0.480074006216066	0.0874698736673852	EFEMP2	11	65664346	T	C
ENSG00000138107	10_104278601_T_C	9.48260103744516e-08	0.00012884295615591	0.000703791651324835	-0.413051018660698	0.0774030004329673	ACTR1A	10	104278601	T	C
ENSG00000156966	2_232265752_C_T	5.82892280769832e-08	0.000128998187642085	0.000703924217519758	-0.411152686290394	0.0758028867828649	B3GNT7	2	232265752	C	T
ENSG00000116752	1_115080517_G_A	3.12035160932449e-07	0.000133122034885674	0.000725690706135905	0.196525797833062	0.0384137382928077	BCAS2	1	115080517	G	A
ENSG00000163959	3_196037799_G_T	4.81932855385199e-08	0.000134435336146326	0.000732107428064955	-0.52466970885629	0.0961311963440855	SLC51A	3	196037799	G	T
ENSG00000069943	15_55616226_C_G	1.30083266892115e-07	0.000134707769526334	0.000732848543643443	-0.555471930851808	0.105228354575003	PIGB	15	55616226	C	G
ENSG00000240356	2_114387185_C_T	3.52279526315342e-08	0.000138871970300897	0.000754739073176619	-0.421264609003002	0.0764095725652318	RPL23AP7	2	114387185	C	T
ENSG00000171150	2_47028590_A_G	6.82255114636614e-09	0.000139635947875385	0.000758124569092128	0.25520534380854	0.0440370988425186	SOCS5	2	47028590	A	G
ENSG00000141519	17_78001353_C_T	9.29920161428603e-09	0.000142973904584681	0.000775464019363783	1.06577524419441	0.185576860769381	CCDC40	17	78001353	C	T
ENSG00000152404	11_107316499_C_T	2.96213932566588e-08	0.000143166475715264	0.000775725718910514	0.552853751931262	0.0997272131937606	CWF19L2	11	107316499	C	T
ENSG00000136930	9_127109669_C_A	1.60289378201321e-07	0.000143982557856026	0.000779361888490561	-0.607522817111248	0.115932159817318	PSMB7	9	127109669	C	A
ENSG00000119285	1_236752882_T_C	1.07929620218026e-08	0.000144613404130267	0.000781989088997067	0.2452872195179	0.0428990882582136	HEATR1	1	236752882	T	C
ENSG00000243646	21_34640788_A_G	3.16627938129993e-08	0.000145719510234346	0.000786715151777024	0.570831274291986	0.103187432476418	IL10RB	21	34640788	A	G
ENSG00000170421	12_53294381_T_C	8.36836414960864e-08	0.000145780127077513	0.000786715151777024	-0.441723799906463	0.0824265276874356	KRT8	12	53294381	T	C
ENSG00000196345	3_44520267_T_C	6.41055128694651e-07	0.000146060405910851	0.000787437101411231	0.484832414495436	0.0973868092507484	ZKSCAN7	3	44520267	T	C
ENSG00000124214	20_47842015_C_T	2.88499232018255e-07	0.000147036461883439	0.000791904901486593	0.26807665080806	0.0522484154773537	STAU1	20	47842015	C	T
ENSG00000113504	5_1097446_G_A	1.61963694969962e-08	0.000147500071590494	0.000793606600803715	0.394656401805098	0.0698706828971518	SLC12A7	5	1097446	G	A
ENSG00000125246	13_100525154_T_G	1.29689021586726e-08	0.000154766138424304	0.000831868108824042	0.537292150773192	0.0944859922931863	CLYBL	13	100525154	T	G
ENSG00000152749	13_95217852_T_A	6.48126889599231e-08	0.000155656287555459	0.000835816844220021	0.316846423458003	0.0586211137728186	GPR180	13	95217852	T	A
ENSG00000178028	1_44680719_G_C	9.41082688656673e-07	0.000157164730195629	0.000843074392588824	0.387031074485281	0.0789283575466239	DMAP1	1	44680719	G	C
ENSG00000164111	4_122606919_T_C	2.59333511846889e-08	0.000158039338904464	0.000846920801428416	0.628142630440914	0.112835569148939	ANXA5	4	122606919	T	C
ENSG00000053108	5_132917910_T_C	1.48714027569835e-08	0.000158263480601148	0.000847277216751625	-0.707090181562771	0.124860519625407	FSTL4	5	132917910	T	C
ENSG00000116717	1_68161789_T_C	4.98825645595641e-07	0.000158785883460927	0.000849228100873052	-0.425216760900082	0.0845905560968496	GADD45A	1	68161789	T	C
ENSG00000178922	1_43928197_A_G	2.16436707565982e-07	0.000160029842333263	0.000855030339203675	-0.516482643182032	0.0996179103670898	HYI	1	43928197	A	G
ENSG00000241015	19_53941622_T_C	8.62525621510593e-09	0.000161937306342166	0.000864362603477219	-1.25016327438308	0.217202098374744	TPM3P9	19	53941622	T	C
ENSG00000188234	10_46256772_C_T	3.22471223812843e-06	0.000163235329255135	0.000870426602997556	-0.86685796644677	0.186182349429375	AGAP4	10	46256772	C	T
ENSG00000177663	22_17586583_C_G	4.3223872631487e-08	0.0001657365505102	0.000882888089120637	0.459211566046936	0.0838413843118308	IL17RA	22	17586583	C	G
ENSG00000164258	5_52856504_G_C	3.36656885380527e-08	0.000167816875136901	0.000893084978548776	0.323836614782513	0.0586531064966059	NDUFS4	5	52856504	G	C
ENSG00000140632	16_4933907_T_C	5.10685680857158e-08	0.000168802770098429	0.000897443139944349	-0.544896008881957	0.100025898007804	GLYR1	16	4933907	T	C
ENSG00000138002	2_27611154_T_C	1.28052754754566e-06	0.000169912979267085	0.0009007764920913	0.902064820816529	0.186271097138402	IFT172	2	27611154	T	C
ENSG00000107890	10_27438446_C_A	4.79871357236731e-08	0.000169927654006965	0.0009007764920913	0.537902372993221	0.0985419703039042	ANKRD26	10	27438446	C	A
ENSG00000240682	3_128966354_G_A	2.97330843065437e-07	0.000169932509197757	0.0009007764920913	-0.802547982517084	0.156590723749062	ISY1	3	128966354	G	A
ENSG00000147853	9_4739681_G_C	1.93574072733516e-08	0.000170169471552009	0.000900949685298041	-0.47032373611793	0.0837225322098249	AK3	9	4739681	G	C
ENSG00000168803	15_43622916_C_T	1.32954873394401e-06	0.000170446118403753	0.000900949685298041	-0.823186060245302	0.170245606218711	ADAL	15	43622916	C	T
ENSG00000258429	16_69371927_A_G	1.32755604626293e-07	0.000170468037862002	0.000900949685298041	-0.317977824072659	0.0602801485976364	PDF	16	69371927	A	G
ENSG00000146409	6_133186168_T_C	8.703821753108e-08	0.000171014883033703	0.000902951987378788	-0.496135606537923	0.0927028029498279	SLC18B1	6	133186168	T	C
ENSG00000176209	8_42384059_G_A	7.67514841363784e-08	0.000172166143024263	0.000908138514675936	0.414489415256609	0.0771200020461612	SMIM19	8	42384059	G	A
ENSG00000175581	11_73671785_C_G	8.54556914172469e-07	0.000172862720361039	0.000910074621388653	0.605560593419415	0.123019491234693	MRPL48	11	73671785	C	G
ENSG00000054277	1_241803636_T_C	1.63521110700068e-07	0.000172871825156284	0.000910074621388653	0.427807769691909	0.0816949989210652	OPN3	1	241803636	T	C
ENSG00000104524	8_144777073_C_T	1.43780346205238e-07	0.000174241146450816	0.00091638580372953	-0.549291880019455	0.10442113773995	PYCRL	8	144777073	C	T
ENSG00000144043	2_71211417_C_G	8.83458190285075e-08	0.000174817560321872	0.000917553954871864	0.448316948783604	0.083810155394165	TEX261	2	71211417	C	G
ENSG00000110435	11_34885510_C_A	2.94958222911335e-08	0.000175007492923041	0.000917553954871864	-0.248795990215333	0.0448733569873878	PDHX	11	34885510	C	A
ENSG00000153113	5_95988787_T_C	4.40066966542453e-08	0.000175092338752963	0.000917553954871864	-0.514878800930155	0.0940595086444151	CAST	5	95988787	T	C
ENSG00000050748	5_179741374_C_A	6.90664689503483e-09	0.000175146088890953	0.000917553954871864	0.309942987745518	0.0535013665709879	MAPK9	5	179741374	C	A
ENSG00000196072	10_101946033_G_A	5.17105776443853e-08	0.00017652219749989	0.000923761332994867	-0.648098065680221	0.119019147863799	BLOC1S2	10	101946033	G	A
ENSG00000164080	3_51477627_C_T	1.39761014207635e-06	0.000176674701260514	0.000923761332994867	0.473601772903811	0.0981487868006536	RAD54L2	3	51477627	C	T
ENSG00000160194	21_44273163_A_C	3.63566086425029e-08	0.000178952498403514	0.000934761721721906	-0.877503144969996	0.159323167798445	NDUFV3	21	44273163	A	C
ENSG00000172059	2_10178479_C_T	2.80998851427122e-08	0.000180211479899405	0.000940424114685504	-0.586435305057101	0.105609191067915	KLF11	2	10178479	C	T
ENSG00000106070	7_50841685_G_A	1.51297079909e-07	0.000181110953932168	0.000944201272278692	-0.674173091555348	0.128390104056816	GRB10	7	50841685	G	A
ENSG00000150768	11_111866015_C_G	5.29196597898297e-07	0.000184892535881344	0.000962982090601774	-0.166660612608274	0.0332296885161618	DLAT	11	111866015	C	G
ENSG00000181396	17_80373452_C_T	1.52817501247375e-08	0.000186177463005414	0.000968735722890577	-0.556574908353076	0.0983631185450538	OGFOD3	17	80373452	C	T
ENSG00000154079	6_71280187_G_A	6.13078526357329e-07	0.000186390693345971	0.000968907267876807	-0.427468523712413	0.0857156894432568	C6orf57	6	71280187	G	A
ENSG00000124380	2_70131964_A_C	8.54659848048656e-07	0.000192205850248843	0.000998170616087716	0.556311569765074	0.113015104729154	SNRNP27	2	70131964	A	C
ENSG00000130768	1_28264002_A_G	6.4189569345258e-07	0.000196332767765886	0.0010186185061447	-0.392745090645498	0.0788935292239867	SMPDL3B	1	28264002	A	G
ENSG00000196748	6_35737527_C_T	9.4850642317233e-08	0.000198552679471347	0.00102914252596849	0.580943157291268	0.108865826378491	CLPSL2	6	35737527	C	T
ENSG00000041357	15_78914534_C_T	1.07503340885915e-07	0.00019975341723658	0.00103436875318696	0.376837428111249	0.0709199382239035	PSMA4	15	78914534	C	T
ENSG00000100263	22_29718321_C_T	1.78705863617567e-07	0.000200671932144989	0.00103812491253325	-0.655587288365953	0.12558602084717	RHBDD3	22	29718321	C	T
ENSG00000170584	5_162852810_C_T	4.97075815396282e-08	0.000203385612706483	0.00105115174918545	0.319035478030545	0.0585133541277916	NUDCD2	5	162852810	C	T
ENSG00000131507	5_141540017_C_T	5.13938144173856e-08	0.000205999545027297	0.00106363852768113	-0.310704726071387	0.0570475189701138	NDFIP1	5	141540017	C	T
ENSG00000189050	17_57938041_A_G	1.30330782472022e-06	0.000207519627455507	0.00107045887859421	-0.421358543255203	0.0870710635978887	RNFT1	17	57938041	A	G
ENSG00000204147	10_52488000_A_C	1.47807130004638e-07	0.000208598085676894	0.00107499028306331	-0.487381664525815	0.0927415005621928	ASAH2B	10	52488000	A	C
ENSG00000182952	6_26540166_C_A	3.16377393822654e-07	0.000209867129429762	0.00108049423021837	0.376804513526713	0.0736893305441117	HMGN4	6	26540166	C	A
ENSG00000066279	1_197061086_A_C	4.71198929943455e-07	0.000211428550227108	0.00108749149693	-0.69992356652561	0.138937573261463	ASPM	1	197061086	A	C
ENSG00000133597	7_140310976_G_A	6.93661278102202e-07	0.000214488325192473	0.0011021748632889	0.727083616940838	0.14649699294557	ADCK2	7	140310976	G	A
ENSG00000064651	5_127552529_C_T	5.48784079745466e-07	0.000218305420686682	0.00112071804977344	0.326956524326481	0.0652813587337311	SLC12A2	5	127552529	C	T
ENSG00000085382	6_105348705_C_T	8.34863740591393e-08	0.000218879931993594	0.00112259522596715	-0.657990232669716	0.122772499213409	HACE1	6	105348705	C	T
ENSG00000105072	19_16699813_C_T	7.53598730533397e-07	0.000220294074726903	0.00112877103436988	0.561007315526103	0.113403179110525	C19orf44	19	16699813	C	T
ENSG00000103034	16_58398626_C_T	5.8545929061863e-07	0.000220591539258451	0.00112921874964925	0.515893990629155	0.103262379363246	NDRG4	16	58398626	C	T
ENSG00000105928	7_24761850_G_T	6.59994106850568e-08	0.00022275268708796	0.00113856840856652	0.594872238041622	0.110126142894646	DFNA5	7	24761850	G	T
ENSG00000100299	22_51066552_C_G	1.04493284989655e-08	0.00022284163730707	0.00113856840856652	-0.938228572474422	0.163932270996314	ARSA	22	51066552	C	G
ENSG00000166822	16_75381950_T_C	1.54500296541828e-07	0.000223306480063325	0.00113985992020099	-0.314851709252286	0.0600047394956694	TMEM170A	16	75381950	T	C
ENSG00000139190	12_6640676_T_A	7.60671182655939e-08	0.000224195959464844	0.00114331446718648	0.651269468583036	0.121138985203138	VAMP1	12	6640676	T	A
ENSG00000148384	9_139345366_G_A	5.31364254850656e-08	0.0002276221398754	0.00115968641768963	-0.396498249079199	0.0728792420044046	INPP5E	9	139345366	G	A
ENSG00000021574	2_32372715_G_T	2.81977622504077e-07	0.000228634999121776	0.00116266529007468	0.206768951632206	0.0402657223250119	SPAST	2	32372715	G	T
ENSG00000042088	14_90408339_T_C	1.20838367027094e-06	0.000228639449678529	0.00116266529007468	-0.324004257431796	0.0667464030980287	TDP1	14	90408339	T	C
ENSG00000140905	16_81033366_T_C	4.52228713533776e-08	0.000229881922924402	0.00116787855030914	0.331355333073309	0.0605863873310102	GCSH	16	81033366	T	C
ENSG00000198276	20_62604493_G_A	6.59567250884565e-08	0.000231171723466282	0.00117332217667267	0.745065011913466	0.137927723516256	UCKL1	20	62604493	G	A
ENSG00000183831	1_173694259_T_G	6.60572838760644e-07	0.000239124757103904	0.00121254315735614	-0.748424110523806	0.150509295886682	ANKRD45	1	173694259	T	G
ENSG00000119878	2_46872533_T_C	5.13082164253101e-07	0.00023981599269821	0.00121490210992423	0.37478524594314	0.0746382684144865	CRIPT	2	46872533	T	C
ENSG00000184056	15_91544185_A_G	4.55987849082613e-08	0.000240843025943367	0.00121895616109614	-0.839055818927875	0.153457634112277	VPS33B	15	91544185	A	G
ENSG00000154380	1_225716241_G_A	7.54880016956395e-08	0.000241201086106631	0.00121961995929184	0.405793305197111	0.0754600181525296	ENAH	1	225716241	G	A
ENSG00000071994	6_170812189_T_C	3.76847847566611e-07	0.00024357319369956	0.00122966509967498	-0.309597487502243	0.0609408402086536	PDCD2	6	170812189	T	C
ENSG00000172239	5_43541376_G_A	5.60944477579424e-07	0.000243645237290584	0.00122966509967498	-0.257602279096442	0.0514772132842255	PAIP1	5	43541376	G	A
ENSG00000272047	6_158519008_T_C	3.34166286350932e-08	0.000246394790726718	0.00124237540610927	0.839399498245471	0.151995658150152	GTF2H5	6	158519008	T	C
ENSG00000138640	4_90061272_G_A	3.16549078242593e-08	0.00024808205321075	0.00124971060919928	0.910325293882891	0.164555434008728	FAM13A	4	90061272	G	A
ENSG00000105281	19_47288150_C_A	2.44083412197885e-07	0.000248623171575938	0.00125126379366093	-0.484033198471674	0.0937651720016039	SLC1A5	19	47288150	C	A
ENSG00000104611	8_19149036_T_C	2.37242537445146e-08	0.000251171337278374	0.00126290563533255	-0.56844361603375	0.101828093273795	SH2D4A	8	19149036	T	C
ENSG00000144455	3_4403537_C_T	2.38544042513817e-08	0.000253919267254081	0.00127552920544684	-0.653424710496931	0.117071123735833	SUMF1	3	4403537	C	T
ENSG00000100304	22_43575774_A_C	1.00575532465397e-07	0.000254421249920232	0.00127685752290478	-0.398703419361005	0.0748643080161495	TTLL12	22	43575774	A	C
ENSG00000241549	6_26906789_A_G	8.61137428078368e-08	0.000255935184768467	0.00128325728354776	-0.655260069424063	0.122390994310526	GUSBP2	6	26906789	A	G
ENSG00000188883	7_139166568_G_A	2.7081064095402e-07	0.000256462835518001	0.00128470450245415	-0.537264292474983	0.104471146897573	KLRG2	7	139166568	G	A
ENSG00000165501	14_50068678_G_C	6.75581189259249e-07	0.000257033843551079	0.0012863660146505	0.343754667318403	0.0691902235060379	LRR1	14	50068678	G	C
ENSG00000119723	14_74494081_C_T	2.05552373000682e-06	0.000257462598142689	0.00128731316835586	-0.631837606677601	0.13307762974942	COQ6	14	74494081	C	T
ENSG00000103121	16_80967950_G_T	3.03449773829224e-07	0.000257705550414217	0.00128733041321768	0.270250373023259	0.0527699626494002	CMC2	16	80967950	G	T
ENSG00000126460	19_50067508_A_G	2.01977219355187e-07	0.000258099913245258	0.00128810327310267	0.69443416693036	0.133609046735552	PRRG2	19	50067508	A	G
ENSG00000144199	2_97726087_T_C	1.1191083708372e-06	0.000263371413708169	0.00131319252692923	0.391685084359771	0.0804372780089258	FAHD2B	2	97726087	T	C
ENSG00000149554	11_125561711_A_G	9.15487966058274e-07	0.000264731579823174	0.00131875110093301	-0.286819224153428	0.0584273941089343	CHEK1	11	125561711	A	G
ENSG00000169213	1_52347038_T_C	6.72540658682685e-07	0.00026641609359661	0.00132571593298956	-0.339479311304033	0.0683176592348064	RAB3B	1	52347038	T	C
ENSG00000213015	19_56240774_G_C	4.54494196085998e-08	0.000266623018753792	0.00132571593298956	0.688672146545852	0.125940078650438	ZNF580	19	56240774	G	C
ENSG00000104518	8_144646352_C_T	4.66793266832955e-08	0.000268609368406541	0.0013343581833813	0.454677449323568	0.0832206566184661	GSDMD	8	144646352	C	T
ENSG00000171724	16_78002791_G_C	2.9172306488958e-08	0.000273505212969942	0.00135742448991523	-0.330541872631459	0.0595964712609551	VAT1L	16	78002791	G	C
ENSG00000223572	15_44011743_T_C	7.99553606758637e-07	0.000273880407267643	0.00135803264963711	-0.755309414220202	0.153036780519183	CKMT1A	15	44011743	T	C
ENSG00000141458	18_21167742_T_A	6.57070738440771e-07	0.00027450984166747	0.00135989917287794	0.587555064380771	0.118133799828006	NPC1	18	21167742	T	A
ENSG00000105287	19_47176880_G_A	2.39193432930657e-07	0.000277757314163065	0.00137471986155166	-0.529465833999329	0.102491051207802	PRKD2	19	47176880	G	A
ENSG00000028528	15_64351745_G_A	1.50979884861876e-07	0.000281117627415198	0.00139007125654806	-0.460513620770819	0.0876941554200229	SNX1	15	64351745	G	A
ENSG00000162069	16_3065596_T_C	9.54782665213746e-08	0.000282781889918164	0.00139629982048814	-0.520749507450468	0.0976077254049593	CCDC64B	16	3065596	T	C
ENSG00000109519	4_7064219_A_T	7.03938424683421e-08	0.000282896799010398	0.00139629982048814	-0.3883049090681	0.0720395498033578	GRPEL1	4	7064219	A	T
ENSG00000166507	10_75583034_C_T	8.38763944738364e-06	0.000284303285706241	0.00140195446930731	0.555748004295688	0.124745823618773	NDST2	10	75583034	C	T
ENSG00000123329	12_57870155_A_C	1.49815628776986e-06	0.000286016596673908	0.00140911037513013	-0.461839359119703	0.0959869350607724	ARHGAP9	12	57870155	A	C
ENSG00000166974	18_32621231_A_G	1.45782904019927e-07	0.000288598017784591	0.0014205261535271	-0.389083594975788	0.0740011090065147	MAPRE2	18	32621231	A	G
ENSG00000130770	1_28510330_A_G	8.71853190843516e-07	0.000289003506811222	0.00142122055212305	0.366444553006503	0.0745024780498407	ATPIF1	1	28510330	A	G
ENSG00000112249	6_101245366_A_C	4.65419601987848e-08	0.000291989784317601	0.0014345935167114	0.379046013071796	0.0693710221453757	ASCC3	6	101245366	A	C
ENSG00000106069	7_29186576_A_G	2.34491987937941e-08	0.000293447859891272	0.00144044060691528	0.944621684896265	0.169153288933627	CHN2	7	29186576	A	G
ENSG00000162551	1_21894071_T_C	2.48388659081855e-08	0.000297829027555494	0.00146061244892065	-0.831381461592382	0.149142850074357	ALPL	1	21894071	T	C
ENSG00000123965	7_74279650_A_G	2.21620116214215e-06	0.000298285934816218	0.00146151970909966	-0.895526787038793	0.189223582128611	PMS2P5	7	74279650	A	G
ENSG00000109066	17_72805783_C_T	1.52969518465515e-07	0.000300427179426948	0.0014706161153358	0.470233906585023	0.0895862996435352	TMEM104	17	72805783	C	T
ENSG00000127418	4_997095_T_C	7.1519046907199e-08	0.000300689653530419	0.0014706161153358	-0.579349118027478	0.107539543078916	FGFRL1	4	997095	T	C
ENSG00000168785	4_99537918_A_G	2.50162262259833e-07	0.000301500128402965	0.00147323946708648	-0.519831245886007	0.100789763293515	TSPAN5	4	99537918	A	G
ENSG00000196476	20_256573_A_G	1.68930580109499e-07	0.000305214723588293	0.00148986641189029	0.488809872566216	0.0934513799574187	C20orf96	20	256573	A	G
ENSG00000150977	12_123919969_T_C	2.14197189840359e-07	0.000305457220342111	0.00148986641189029	0.510895198877569	0.0985033926171006	RILPL2	12	123919969	T	C
ENSG00000144730	3_57149194_T_G	6.65801918521315e-08	0.000306714088683554	0.00149464048428885	-0.423184550593575	0.0783651367959346	IL17RD	3	57149194	T	G
ENSG00000130489	22_51000346_G_T	1.07852966688964e-07	0.00030821736380097	0.00150015004631698	-0.601025193441014	0.113124151920919	SCO2	22	51000346	G	T
ENSG00000137054	9_37488461_C_G	4.35432021803546e-07	0.000308638654280243	0.00150015004631698	-0.404701764952833	0.0800949179349999	POLR1E	9	37488461	C	G
ENSG00000140391	15_77335891_C_T	3.94528237017317e-07	0.000308681994841013	0.00150015004631698	0.324583895240954	0.0640005587057938	TSPAN3	15	77335891	C	T
ENSG00000100033	22_18923383_C_T	1.06831484391206e-07	0.000309928040866089	0.00150484503119746	0.508837065067211	0.0957413941092649	PRODH	22	18923383	C	T
ENSG00000172590	14_23299135_G_T	6.35472255085099e-08	0.000311713910550996	0.0015121502711341	0.306547720258101	0.0566786562198483	MRPL52	14	23299135	G	T
ENSG00000244045	17_26693231_G_C	4.14582068083408e-07	0.00031317925057894	0.00151788882250104	0.425576773586237	0.0840705695007305	TMEM199	17	26693231	G	C
ENSG00000249230	5_69291044_A_G	4.58713975458354e-05	0.000313630423453643	0.00151870608890976	-0.559485709025785	0.137272716867297	CDH12P2	5	69291044	A	G
ENSG00000163689	3_58845522_G_A	2.77489485886423e-07	0.000318851866874892	0.0015426003788946	0.399153620328529	0.0776846457688391	C3orf67	3	58845522	G	A
ENSG00000150756	5_10290457_A_G	2.02250405980419e-07	0.000324351994893181	0.00156779875281454	-0.52641022596915	0.101286159631624	FAM173B	5	10290457	A	G
ENSG00000178700	3_93781615_G_T	2.85710730507548e-06	0.000325860364690484	0.00157367448509349	0.654769825739035	0.139883165481282	DHFRL1	3	93781615	G	T
ENSG00000177380	19_49632079_C_A	1.60490314160684e-07	0.000328038625569398	0.00158277186332934	0.592153315069898	0.11300421887202	PPFIA3	19	49632079	C	A
ENSG00000197429	1_46189852_T_C	1.11354741917406e-06	0.000328568149393406	0.00158390497461497	-0.343578875147144	0.0705438250649544	IPP	1	46189852	T	C
ENSG00000109674	4_178231152_C_A	8.16992885913171e-08	0.000330905004741864	0.00159374072215676	0.519905690594061	0.0969370162569448	NEIL3	4	178231152	C	A
ENSG00000117122	1_17303589_C_T	4.64095581856982e-07	0.000331489998240604	0.00159512890458064	0.403847596814168	0.0801190912951499	MFAP2	1	17303589	C	T
ENSG00000170802	2_48554955_G_A	1.78674928843837e-07	0.000333535906544189	0.00160353823351149	0.353661183668659	0.0677478480713781	FOXN2	2	48554955	G	A
ENSG00000144741	3_66313125_A_T	9.20074997440305e-08	0.000335914589635966	0.00161353098163402	-0.433634178706077	0.0811769208517245	SLC25A26	3	66313125	A	T
ENSG00000105186	19_33120113_C_A	2.70674236949192e-07	0.000336915414146836	0.0016168933936935	0.646748546589027	0.12575806778321	ANKRD27	19	33120113	C	A
ENSG00000178665	7_55891901_C_G	6.34151070948077e-07	0.000343571295994218	0.00164617463257734	0.55431644008631	0.111297000225757	ZNF713	7	55891901	C	G
ENSG00000128253	22_32539051_T_C	2.40806517477855e-07	0.000343629336348732	0.00164617463257734	-1.01713730998975	0.196939706983224	RFPL2	22	32539051	T	C
ENSG00000103811	15_79245465_G_A	2.92674341531813e-07	0.000344287450448356	0.00164785868345983	0.428068553272577	0.083475009659361	CTSH	15	79245465	G	A
ENSG00000184319	22_51181685_G_A	1.78619471939522e-07	0.000344919372702575	0.00164914581632721	0.591796560725291	0.113364157044268	RPL23AP82	22	51181685	G	A
ENSG00000102547	13_50040593_T_G	1.71192706172284e-07	0.000345170006948469	0.00164914581632721	-0.470755164929376	0.090041991409377	CAB39L	13	50040593	T	G
ENSG00000146540	7_1037066_G_A	1.82357865390608e-08	0.000350491673399116	0.00167308437343476	-0.970064417669509	0.172365324615916	C7orf50	7	1037066	G	A
ENSG00000110442	11_36285089_G_A	1.14285080093892e-07	0.000358517200571986	0.00170987597071377	0.4361384717253	0.0822529072959158	COMMD9	11	36285089	G	A
ENSG00000166913	20_43538597_G_T	1.40959001838375e-06	0.00036029453255039	0.00171682923731971	-0.307770164370277	0.0638044955684952	YWHAB	20	43538597	G	T
ENSG00000138101	2_25882495_T_G	1.31502947734352e-07	0.000367836603891416	0.00175121525132751	0.591438907475855	0.112084168604502	DTNB	2	25882495	T	G
ENSG00000169071	9_94649104_G_A	1.27339505562133e-07	0.000374443595207609	0.00178109256811845	0.533756697928392	0.101039875140537	ROR2	9	94649104	G	A
ENSG00000133065	1_205782718_A_G	1.31976500722059e-07	0.000375055216226723	0.00178242446101259	-0.359194309496691	0.0680797695154963	SLC41A1	1	205782718	A	G
ENSG00000032742	13_21289128_T_G	2.12464306209061e-07	0.000385254906675	0.001829280396758	-0.425305874794773	0.0819773839844839	IFT88	13	21289128	T	G
ENSG00000101447	20_37586842_G_T	1.8104054643456e-06	0.000386936703536683	0.00183564436761609	0.25610314943511	0.0536508836451971	FAM83D	20	37586842	G	T
ENSG00000173599	11_66685343_G_C	2.73733103180538e-06	0.000388157037489058	0.00183980984515713	-0.451062174607512	0.0961834069397509	PC	11	66685343	G	C
ENSG00000140511	15_89427251_A_G	7.74046443208372e-07	0.000390007349908864	0.00184605276390296	-0.497258114674938	0.100622875592113	HAPLN3	15	89427251	A	G
ENSG00000021355	6_2837846_A_G	1.23204227393019e-07	0.000390161051237738	0.00184605276390296	-0.558021042595849	0.105512407337708	SERPINB1	6	2837846	A	G
ENSG00000146282	6_88268288_T_C	4.98537423988784e-07	0.000391453831765432	0.00185054057703518	-0.271824914529618	0.0540743347887671	RARS2	6	88268288	T	C
ENSG00000171103	2_28989975_A_G	3.33752426134567e-07	0.000394911380046113	0.0018652451323921	-0.312388647173817	0.0612128715949313	TRMT61B	2	28989975	A	G
ENSG00000154767	3_14221385_G_A	2.85612439539611e-07	0.000395937136114653	0.00186844811263515	0.583027642375647	0.113590791069904	XPC	3	14221385	G	A
ENSG00000256073	21_33763541_G_T	8.32536871406031e-07	0.000398324835420426	0.00187760438558499	0.815559570451162	0.165509097172197	C21orf119	21	33763541	G	T
ENSG00000095777	10_26182789_G_C	1.02256416932272e-07	0.000398576057361853	0.00187760438558499	0.562071890459911	0.105599657489826	MYO3A	10	26182789	G	C
ENSG00000117305	1_24122986_C_T	3.82014686499076e-07	0.000399529466919456	0.00188044761911713	-0.333602702602528	0.0656994624272097	HMGCL	1	24122986	C	T
ENSG00000175634	11_67197757_A_G	3.17983856636956e-06	0.000400814505004343	0.00188484537330811	-0.298685752556875	0.0641115038354326	RPS6KB2	11	67197757	A	G
ENSG00000241878	22_32051089_C_T	2.6973617856312e-06	0.000403395919468484	0.0018953263691876	0.297770360452778	0.0634551153068002	PISD	22	32051089	C	T
ENSG00000122482	1_91586000_T_C	1.1837156096941e-07	0.00040573747339212	0.00190466307460868	-0.308605413966645	0.0582714952457993	ZNF644	1	91586000	T	C
ENSG00000134864	13_101189704_C_T	2.0088025796964e-07	0.00040732736564286	0.00191011489256067	-0.505764637402673	0.0972900987762502	GGACT	13	101189704	C	T
ENSG00000204681	6_29531818_A_G	3.40077145316499e-08	0.000407609577569156	0.00191011489256067	-1.34344565358821	0.243402425353401	GABBR1	6	29531818	A	G
ENSG00000120784	19_38217413_A_G	7.75491701382313e-07	0.000413887560409866	0.00193784489912232	0.543994494938604	0.110088335965165	ZFP30	19	38217413	A	G
ENSG00000198346	19_53972542_C_A	6.40543331137711e-08	0.000414322785847053	0.00193819432657974	0.462525246056078	0.0855403955909851	ZNF813	19	53972542	C	A
ENSG00000145241	4_68238097_A_G	8.37970662537389e-07	0.00042604059269245	0.00199127695802216	-0.256408234875378	0.0520487425547277	CENPC	4	68238097	A	G
ENSG00000170425	17_15879334_G_T	6.61854703551156e-06	0.000428804101899228	0.00200245209883724	-0.339305130366553	0.0753074139725561	ADORA2B	17	15879334	G	T
ENSG00000197275	8_95482422_C_T	4.33678788190324e-07	0.000432291018357013	0.002014570877166	-0.415273612739432	0.0821746756985874	RAD54B	8	95482422	C	T
ENSG00000151640	10_134007008_C_A	5.39907141508309e-08	0.000432517910677492	0.002014570877166	-0.509345249272055	0.0936702658671043	DPYSL4	10	134007008	C	A
ENSG00000036530	14_100166300_T_C	1.0266229402118e-07	0.000432523622593004	0.002014570877166	-0.435820233681026	0.0818911210234863	CYP46A1	14	100166300	T	C
ENSG00000175161	3_85138172_A_G	1.62140713096454e-08	0.000436733963117597	0.00203227809741679	-0.497594115061743	0.0880978913373527	CADM2	3	85138172	A	G
ENSG00000182117	15_34554685_A_G	1.8667450400538e-07	0.000437081517473666	0.00203227809741679	-0.302205464476721	0.0579810711062625	NOP10	15	34554685	A	G
ENSG00000135297	6_74167981_C_A	2.47499135480736e-07	0.000441441743177605	0.00205077761193307	0.614251077086785	0.119050503842205	MTO1	6	74167981	C	A
ENSG00000184949	22_39037954_G_A	4.08768871384543e-06	0.000442360284969111	0.00205327017255371	0.450388721445454	0.0977645120546755	FAM227A	22	39037954	G	A
ENSG00000101452	20_37626404_T_G	2.8186721019504e-07	0.000444145823172978	0.00205977923122292	0.476583718207005	0.0928075142306746	DHX35	20	37626404	T	G
ENSG00000092871	17_33341834_T_C	3.45866935693494e-07	0.000445001013739555	0.00206196618872157	-0.434408536729959	0.0852355081828863	RFFL	17	33341834	T	C
ENSG00000164331	5_72923768_A_G	1.06600925881485e-06	0.000447719883279439	0.00207277752343716	-0.379876512677792	0.0778587898036844	ANKRA2	5	72923768	A	G
ENSG00000197822	5_68759606_C_A	4.88816678591844e-06	0.000448553416856987	0.00207484935310509	-0.598834306418118	0.131049400061406	OCLN	5	68759606	C	A
ENSG00000167840	17_4964647_T_C	1.0110991957529e-06	0.000449343789409378	0.00207671814390667	-0.583442518346176	0.119326430868846	ZNF232	17	4964647	T	C
ENSG00000133704	12_30783475_A_G	3.94658014113117e-07	0.000449819718305664	0.00207713171781271	-0.354718766617689	0.0699433326799222	IPO8	12	30783475	A	G
ENSG00000100154	22_29102967_G_A	6.46594767867295e-08	0.000452450445681982	0.00208748624989955	0.47043449342471	0.0870302700136862	TTC28	22	29102967	G	A
ENSG00000023892	6_35285543_G_C	7.817964947324e-06	0.000460616788953484	0.00212334097965219	0.538114477244633	0.120380609537811	DEF6	6	35285543	G	C
ENSG00000169371	15_75808731_G_A	3.46976817177156e-07	0.000462980777250482	0.00213240961535924	0.609434867811558	0.119591748177687	SNUPN	15	75808731	G	A
ENSG00000134897	13_103472072_A_T	7.85857148797833e-08	0.000463907134529594	0.00213484691111863	0.676318082318021	0.125935662523979	BIVM	13	103472072	A	T
ENSG00000176531	19_43981229_T_C	5.02223810031232e-07	0.000476292740254705	0.00218996906086032	-0.73622903875799	0.146499792366933	PHLDB3	19	43981229	T	C
ENSG00000004948	7_93269491_A_G	2.31857751550034e-07	0.000479472101608363	0.00220270333485455	0.505218655881066	0.0976873220570446	CALCR	7	93269491	A	G
ENSG00000165832	10_116674343_T_C	1.03025442254537e-06	0.000481554224682455	0.00220927080291502	0.182196280909587	0.0372912116320849	TRUB1	10	116674343	T	C
ENSG00000095321	9_131894340_A_C	1.23941301904763e-06	0.000481723725341666	0.00220927080291502	0.374395900944176	0.0772072800199672	CRAT	9	131894340	A	C
ENSG00000090612	12_133699289_G_A	2.05996428604282e-06	0.000514388215375249	0.00235706482453101	0.408972144721242	0.0861456301123776	ZNF268	12	133699289	G	A
ENSG00000088882	20_2784406_A_C	9.13530184128035e-07	0.000515111403625664	0.00235836812313225	-0.406723599836017	0.0828457986412632	CPXM1	20	2784406	A	C
ENSG00000013503	12_106736097_G_A	1.17886181476202e-07	0.000517293345239219	0.00236634222497746	-0.397032017379298	0.0749577596719356	POLR3B	12	106736097	G	A
ENSG00000170906	19_54603173_A_G	1.1964275176325e-06	0.000527162224479986	0.00240943652005748	0.73186539138938	0.150706545436271	NDUFA3	19	54603173	A	G
ENSG00000197020	19_21908053_C_T	3.63338873778386e-07	0.000531493309777697	0.00242716816845816	-0.555806286307482	0.109255278308798	ZNF100	19	21908053	C	T
ENSG00000153446	16_5105365_C_T	8.25323603929373e-08	0.000532495203739975	0.0024296792148265	0.512518350792124	0.0955922905559309	C16orf89	16	5105365	C	T
ENSG00000114503	3_196581171_T_C	2.0706959574473e-07	0.000533049048704671	0.00243014336909386	0.285526179706217	0.0549842042045398	NCBP2	3	196581171	T	C
ENSG00000105136	19_58001096_G_T	3.67199426528309e-07	0.000536980082592884	0.00244599012053096	-0.585204249690076	0.11507942719681	ZNF419	19	58001096	G	T
ENSG00000163879	1_38010751_C_T	3.92452608422679e-07	0.000546768378359632	0.00248846777242422	-0.397297181312649	0.0783224659667652	DNALI1	1	38010751	C	T
ENSG00000064225	3_98429974_T_G	1.23349094297317e-06	0.000549499139294854	0.00249804046479599	0.64603337637062	0.133197797338481	ST3GAL6	3	98429974	T	G
ENSG00000081760	12_125519684_C_T	2.66075080913775e-07	0.000549801202242635	0.00249804046479599	0.679617738664118	0.132066745277532	AACS	12	125519684	C	T
ENSG00000162384	1_53660773_A_G	3.55933480013153e-07	0.00055186017136328	0.00250527772838201	-0.375801551899362	0.0738149404264497	C1orf123	1	53660773	A	G
ENSG00000115816	2_37481982_A_G	6.21064463634206e-07	0.000553225967269907	0.00250935863663752	-0.496699104507131	0.0996477486886615	CEBPZ	2	37481982	A	G
ENSG00000126246	19_36236909_G_C	3.45256573757837e-07	0.000574598290043019	0.0026041030650702	-0.844324852451302	0.165654513045272	IGFLR1	19	36236909	G	C
ENSG00000085552	1_159895979_G_A	1.49438563198188e-07	0.000576812235154071	0.00261193444969443	0.383989971793267	0.0730956988394519	IGSF9	1	159895979	G	A
ENSG00000115762	2_131853973_G_T	5.11799885591418e-07	0.000583524045469458	0.00264010284277003	-0.266240024528627	0.0530164758450269	PLEKHB2	2	131853973	G	T
ENSG00000139835	13_114011466_G_A	2.36333941527194e-07	0.000587820391192485	0.00265519664764042	-0.437287597624773	0.0846108703603055	GRTP1	13	114011466	G	A
ENSG00000171109	3_179021669_C_T	1.68497162973597e-07	0.000588737785070832	0.00265519664764042	0.349400011311823	0.0667927370899517	MFN1	3	179021669	C	T
ENSG00000119408	9_127075021_T_C	1.72145284717978e-07	0.000588838883656785	0.00265519664764042	0.373032857670146	0.0713645188988552	NEK6	9	127075021	T	C
ENSG00000175265	15_34864496_C_T	1.15425534625935e-07	0.000589282386320249	0.00265519664764042	-0.620792228746773	0.117117448871945	GOLGA8A	15	34864496	C	T
ENSG00000103876	15_80464669_A_G	1.50271758448881e-07	0.000589330076933229	0.00265519664764042	0.579952197604027	0.110420263039462	FAH	15	80464669	A	G
ENSG00000141052	17_12551707_C_T	1.96000465733098e-06	0.000590957423237051	0.00266029865010478	-0.42231037171966	0.0887671957043669	MYOCD	17	12551707	C	T
ENSG00000263002	19_44642053_C_A	1.01867884946727e-06	0.000594376587581491	0.00267345154737451	-0.342711231515888	0.0701128376881878	ZNF234	19	44642053	C	A
ENSG00000171861	17_634788_T_C	1.18544239973284e-07	0.000595200151981299	0.00267491744011067	0.530161530194851	0.100111201636533	RNMTL1	17	634788	T	C
ENSG00000119414	9_127870808_A_G	4.15533109628612e-06	0.000600802800863975	0.00269784085235785	0.181916052529593	0.0395172616252958	PPP6C	9	127870808	A	G
ENSG00000163138	4_20645380_C_T	2.16771303627941e-07	0.000610430949346575	0.0027387869828946	-0.852747053773381	0.164484902751398	PACRGL	4	20645380	C	T
ENSG00000186907	11_57222607_C_G	1.21559658185324e-06	0.000624226509035636	0.00279834691331851	-0.501806526579272	0.103399635034091	RTN4RL2	11	57222607	C	G
ENSG00000184988	17_41312859_T_C	1.07808602050364e-06	0.000626002146485737	0.00280396833473352	0.385292608491212	0.0790048526326867	TMEM106A	17	41312859	T	C
ENSG00000122481	1_95681001_A_G	4.52918729889401e-07	0.000637483830645472	0.00285301920279351	0.920606862405211	0.182469865713948	RWDD3	1	95681001	A	G
ENSG00000131558	7_133541625_A_G	3.46708535156435e-07	0.000640286012751438	0.00286317620087606	0.549868294334036	0.107899668190395	EXOC4	7	133541625	A	G
ENSG00000135945	2_100123030_A_G	1.73151553797104e-06	0.000644022426669826	0.00287749045805132	0.610574085334342	0.127669109885764	REV1	2	100123030	A	G
ENSG00000139890	14_23349953_A_G	8.61049166075153e-07	0.000648437196571531	0.00289480931273416	0.568425359930153	0.115510227350325	REM2	14	23349953	A	G
ENSG00000107341	9_33803271_T_A	4.86950193048974e-07	0.000650094853712601	0.00289980109617817	-0.488784893978448	0.0971471937181219	UBE2R2	9	33803271	T	A
ENSG00000183281	2_87277202_T_C	1.0364531390276e-05	0.000653211544089874	0.00291128734161215	0.493624822417562	0.111947655710814	PLGLB1	2	87277202	T	C
ENSG00000115946	2_68386410_G_A	1.13147588961085e-05	0.000660561781199544	0.00294160734374529	0.274053679756013	0.0624212622010869	PNO1	2	68386410	G	A
ENSG00000196912	2_98018864_A_G	4.43629303141574e-06	0.000661961550258866	0.0029454005162522	-0.493720690422156	0.107568648857616	ANKRD36B	2	98018864	A	G
ENSG00000150433	11_124967155_G_T	2.8040067487582e-07	0.000663733892390441	0.00295084380802685	0.400857700493234	0.0780461020244966	TMEM218	11	124967155	G	T
ENSG00000148832	10_135206354_G_A	5.29008412843916e-06	0.00066853956751436	0.00296975262087603	0.761998365247137	0.167363948812601	PAOX	10	135206354	G	A
ENSG00000128563	7_101973039_A_C	2.60893808285496e-07	0.000673781942403517	0.00299056848899884	-0.393027004906263	0.076320266578341	PRKRIP1	7	101973039	A	C
ENSG00000105171	19_30107422_T_C	2.03979486491433e-07	0.000675945826916777	0.00299769745960509	-0.215821496906473	0.0415386913308939	POP4	19	30107422	T	C
ENSG00000182670	21_38444890_A_G	1.46905701874604e-07	0.000680357143428817	0.0030147734134918	0.408674491739312	0.0777480393919165	TTC3	21	38444890	A	G
ENSG00000167394	16_31011183_A_G	2.25334952425179e-06	0.000682340482903033	0.00302107133584066	0.412260729376234	0.0871722763884115	ZNF668	16	31011183	A	G
ENSG00000198885	2_96960471_C_A	2.00608439576439e-06	0.000684658369736014	0.00302883888490292	0.356289062993269	0.0749638702249902	ITPRIPL1	2	96960471	C	A
ENSG00000148341	9_131796816_C_T	2.58144867760109e-06	0.000688559733221683	0.00304359299077817	-0.269382946444937	0.0572961511471551	SH3GLB2	9	131796816	C	T
ENSG00000105048	19_55615583_T_C	1.04548792804914e-07	0.000689871424268252	0.00304562023575105	-0.350525551346885	0.0659051748764667	TNNT1	19	55615583	T	C
ENSG00000205583	7_75101065_C_T	4.67767859735595e-06	0.000690151615859413	0.00304562023575105	0.441710222050875	0.0964696560607438	STAG3L1	7	75101065	C	T
ENSG00000076924	19_7675369_C_T	2.19789860408338e-07	0.000696638669075975	0.00307172548235881	-0.680741960371746	0.131372471077384	XAB2	19	7675369	C	T
ENSG00000103966	15_42238141_G_A	8.71171977861249e-08	0.000697580849823056	0.00307335867640147	-0.641934414576757	0.119948948216727	EHD4	15	42238141	G	A
ENSG00000196950	2_196636113_G_C	1.45769437433403e-06	0.000699320289370217	0.00307849883215885	-0.43976512334185	0.0912953535870715	SLC39A10	2	196636113	G	C
ENSG00000188629	19_9543029_T_C	6.66584566258256e-07	0.00070242976894125	0.00308965673409708	-1.18387097092636	0.238162466426297	ZNF177	19	9543029	T	C
ENSG00000075407	10_38486141_C_A	7.88964486312971e-07	0.000717547424961684	0.00315147193030396	0.710086347785245	0.143798134606099	ZNF37A	10	38486141	C	A
ENSG00000187824	17_10614442_A_G	3.24917304220054e-06	0.000717656020537859	0.00315147193030396	0.612911492765931	0.131684171904436	TMEM220	17	10614442	A	G
ENSG00000151338	14_37571028_G_A	4.78697674165708e-06	0.000718488501692828	0.0031525520240959	0.99798109068025	0.218189763320078	MIPOL1	14	37571028	G	A
ENSG00000104774	19_12716984_G_A	1.36808355783613e-06	0.000721113968001275	0.00316149111979832	0.442931287639237	0.0917118165361276	MAN2B1	19	12716984	G	A
ENSG00000184743	11_63438507_A_G	3.14277493061508e-06	0.000722338865703337	0.00316344066708585	0.462838109364594	0.0992946081816814	ATL3	11	63438507	A	G
ENSG00000136718	2_131074922_T_C	5.67134227915508e-06	0.00072285410492621	0.00316344066708585	-0.310652803448302	0.0684515767243517	IMP4	2	131074922	T	C
ENSG00000169504	1_25171719_G_C	3.04244372515785e-07	0.000723324287133615	0.00316344066708585	-0.244731688659876	0.0477917031312726	CLIC4	1	25171719	G	C
ENSG00000175606	8_74905150_C_T	6.32532637220532e-07	0.00072566130133385	0.00317108132756763	0.396644868897462	0.079631413542789	TMEM70	8	74905150	C	T
ENSG00000101333	20_9000779_C_T	4.02186773968045e-07	0.000730427399177598	0.00318931585081515	-0.74820368557133	0.147635265437503	PLCB4	20	9000779	C	T
ENSG00000250462	17_29010120_C_T	1.38512284469604e-06	0.000735038124311779	0.00320684290857918	-0.591052596355718	0.122443806044128	LRRC37BP1	17	29010120	C	T
ENSG00000185272	21_15597297_T_C	4.20258604823016e-07	0.000739099226416119	0.00322194557193235	0.396334738772674	0.0783340709489825	RBM11	21	15597297	T	C
ENSG00000133665	10_82116602_G_A	5.63420816535609e-07	0.000740809880479463	0.00322678578367252	-0.527567115104384	0.105442745480245	DYDC2	10	82116602	G	A
ENSG00000004534	3_50161717_A_C	7.56455326194158e-07	0.000745332432594554	0.00324385617653845	0.481610588930761	0.0973682625799668	RBM6	3	50161717	A	C
ENSG00000115468	2_233488298_C_T	2.91110639802305e-07	0.000766570852418595	0.00333359134331084	-0.43131470010487	0.0840914801413469	EFHD1	2	233488298	C	T
ENSG00000180817	10_72015573_T_G	1.26042233166192e-06	0.000767779731299664	0.0033361492523966	-0.442224066253816	0.0912574613418978	PPA1	10	72015573	T	G
ENSG00000148110	9_97125026_T_G	3.38278357585514e-07	0.000773144274374586	0.00335674559630153	-0.28879845475754	0.0566186240455563	HIATL1	9	97125026	T	G
ENSG00000182534	17_74706380_C_T	3.49449351956315e-07	0.000782042119135447	0.00339263677999245	-0.437782795988565	0.085930484417919	MXRA7	17	74706380	C	T
ENSG00000092439	15_50990289_T_C	1.80591208486438e-06	0.000797117790529861	0.00344949272441638	0.358927906324042	0.0751836971379237	TRPM7	15	50990289	T	C
ENSG00000188846	3_40421065_A_C	1.09758376397157e-05	0.000797267027845317	0.00344949272441638	0.368774483851865	0.0838696054093652	RPL14	3	40421065	A	C
ENSG00000139826	13_108853062_T_C	1.92953936172219e-06	0.000797585334954515	0.00344949272441638	0.487092049762723	0.1023159196347	ABHD13	13	108853062	T	C
ENSG00000167315	18_47394359_G_A	9.02041589111468e-07	0.000797715137631054	0.00344949272441638	-0.256203478197666	0.0521598913137865	ACAA2	18	47394359	G	A
ENSG00000111275	12_112163646_T_C	7.22796565806531e-06	0.000800594177204258	0.00345915940216316	-0.464012837517873	0.103415878644611	ALDH2	12	112163646	T	C
ENSG00000118096	11_118405641_A_G	1.73156941724556e-06	0.000815606470711139	0.00352119308034169	-0.564127819066688	0.117957496750741	IFT46	11	118405641	A	G
ENSG00000128833	15_52517714_C_T	6.33669657631369e-07	0.000823294058765886	0.0035515298366948	0.697756340457895	0.140093077924394	MYO5C	15	52517714	C	T
ENSG00000126215	14_104102718_C_T	4.13471098185757e-06	0.000825644808497012	0.00355881432082608	-0.520380250551298	0.113015744311774	XRCC3	14	104102718	C	T
ENSG00000185838	22_19845283_G_C	6.41190711459793e-07	0.00083067476341269	0.00357762617746212	0.497839540348748	0.100000333312893	GNB1L	22	19845283	G	C
ENSG00000128050	4_57310971_A_G	1.72321116635516e-06	0.000831984049792026	0.00358039622476603	-0.247099078499316	0.0516572017081917	PAICS	4	57310971	A	G
ENSG00000197816	9_100017937_C_T	1.380798576659e-06	0.000834030091351632	0.0035863298877066	0.595398006277427	0.123328096583086	CCDC180	9	100017937	C	T
ENSG00000099991	22_24338651_G_A	1.14061395824959e-06	0.000843432174348074	0.0036238597623604	-0.571107265245623	0.117374497830966	CABIN1	22	24338651	G	A
ENSG00000166272	10_104487871_T_C	9.12017992188085e-07	0.000844661782153042	0.00362624417378322	0.299557470765656	0.0610130212288949	WBP1L	10	104487871	T	C
ENSG00000170955	11_6341365_C_T	5.69647956644876e-07	0.000848935900665668	0.00364168483300252	0.736729800606161	0.147309631415241	PRKCDBP	11	6341365	C	T
ENSG00000204220	6_33290402_G_A	2.92068437821983e-06	0.000858948788535631	0.00368169886401913	-0.265866085016887	0.0568536955004633	PFDN6	6	33290402	G	A
ENSG00000176022	1_1162316_G_T	5.26170603350744e-07	0.000861730073159083	0.0036906771174454	-0.745549640427321	0.148619027510589	B3GALT6	1	1162316	G	T
ENSG00000071794	3_148738069_T_G	7.1591607260437e-07	0.000867278455643205	0.00371148275665724	-0.290760175360947	0.058656533192977	HLTF	3	148738069	T	G
ENSG00000139233	12_66575257_T_C	2.51559470106725e-06	0.000869818610092717	0.00371939194463939	0.370018924592677	0.0786126616176512	LLPH	12	66575257	T	C
ENSG00000186889	2_62733253_C_T	2.94390787091056e-07	0.000876906721024982	0.00374563271868131	-0.593496093089867	0.115758873183343	TMEM17	2	62733253	C	T
ENSG00000135632	2_73427222_C_T	3.76103658380484e-06	0.000877349012478317	0.00374563271868131	-0.371661613876422	0.0803737140474201	SMYD5	2	73427222	C	T
ENSG00000145708	5_76171252_A_C	6.30883042849758e-07	0.000880154831662752	0.0037546292642994	-0.620373035753599	0.124535006293804	CRHBP	5	76171252	A	C
ENSG00000100124	22_38281033_C_G	1.32350161738724e-05	0.000881270587230494	0.00375640766060383	0.760962397893721	0.1746855917195	ANKRD54	22	38281033	C	G
ENSG00000142494	17_19435278_C_A	1.23294035100986e-06	0.000909681049210055	0.00387443448037578	-0.52267044295395	0.107761120731683	SLC47A1	17	19435278	C	A
ENSG00000160111	19_16999897_T_C	5.37873820327503e-07	0.000913025674177451	0.00388560069351921	-0.385095815778525	0.0768303866755357	CPAMD8	19	16999897	T	C
ENSG00000168724	5_34927111_A_C	5.07676173903453e-07	0.0009155512442847	0.00389326631100831	-0.761990048712163	0.151688446834991	DNAJC21	5	34927111	A	C
ENSG00000181896	19_19841590_G_A	4.61724284918935e-07	0.000921485819704147	0.00391540471493742	0.352736305977852	0.06996554671525	ZNF101	19	19841590	G	A
ENSG00000249242	4_83502533_A_T	5.61360028098749e-07	0.000923717046033392	0.00392178499808094	-0.560431956302292	0.111995507078891	TMEM150C	4	83502533	A	T
ENSG00000169857	15_34335230_C_G	3.56642284249974e-07	0.000925340635816175	0.00392557743003724	-0.399579531389878	0.0784912261297997	AVEN	15	34335230	C	G
ENSG00000132199	18_661647_G_A	5.94440875824166e-07	0.000949753226284601	0.00402596553291193	0.703859685558958	0.14096888426379	ENOSF1	18	661647	G	A
ENSG00000143149	1_165686959_G_A	6.70998420834481e-08	0.000952219582599345	0.00403323952935652	0.503382639551705	0.093240269093626	ALDH9A1	1	165686959	G	A
ENSG00000122696	9_38003567_C_T	1.4877216860578e-06	0.000955420349970157	0.00404361030688631	0.496317414277881	0.10312279293729	SLC25A51	9	38003567	C	T
ENSG00000259803	16_89273554_G_C	9.54729924293341e-07	0.000965377453478807	0.00407720477837736	0.486104401684076	0.0991898606981026	SLC22A31	16	89273554	G	C
ENSG00000184005	1_76549556_G_A	1.7652434261269e-07	0.00096573841841242	0.00407720477837736	0.405820288460482	0.0777061469520646	ST6GALNAC3	1	76549556	G	A
ENSG00000254505	14_24670237_A_G	6.18199133923003e-06	0.00096643844715129	0.00407720477837736	-0.51181517355942	0.113231754166385	CHMP4A	14	24670237	A	G
ENSG00000171757	3_169530076_C_A	1.43549848209322e-06	0.000966457827526749	0.00407720477837736	-0.521586746959778	0.108212756797925	LRRC34	3	169530076	C	A
ENSG00000101443	20_44146991_A_G	1.25848247210979e-06	0.000967150767455704	0.00407720477837736	1.15172234938414	0.237654698011087	WFDC2	20	44146991	A	G
ENSG00000147364	8_423541_T_C	2.0792266543598e-07	0.000981614702232262	0.00413493711017504	-0.550375657381209	0.106002284657503	FBXO25	8	423541	T	C
ENSG00000167920	17_39048162_A_G	3.03868129457517e-07	0.000986583702537669	0.00414818276829329	0.503456036894818	0.0983114420047256	TMEM99	17	39048162	A	G
ENSG00000120279	6_152948599_T_C	3.18219341012297e-07	0.000986838565298781	0.00414818276829329	-0.557845499864617	0.109117789616705	MYCT1	6	152948599	T	C
ENSG00000256223	12_133819552_T_C	7.38040109597339e-06	0.000987074423909317	0.00414818276829329	0.485425398730456	0.108295573229054	ZNF10	12	133819552	T	C
ENSG00000178821	1_1866105_C_G	4.59611704727148e-06	0.00098816189846906	0.00414950854469714	0.500733297127242	0.109272525883435	TMEM52	1	1866105	C	G
ENSG00000168916	5_123915930_G_A	3.62798585348603e-07	0.000991439026916836	0.0041600199102653	-0.691217359584823	0.135865599415315	ZNF608	5	123915930	G	A
ENSG00000184613	12_45259522_A_G	6.34318121688993e-07	0.00100650445847238	0.00421732207346655	-0.401889663997347	0.0806932079561523	NELL2	12	45259522	A	G
ENSG00000127463	1_19558584_T_C	5.39899313696364e-07	0.00100666483229626	0.00421732207346655	-0.435623415705856	0.0869236776804834	EMC1	1	19558584	T	C
ENSG00000125247	13_101284401_T_C	1.04873295360628e-06	0.001009030089035	0.00422284202377822	-0.38824472734335	0.0795214094582211	TMTC4	13	101284401	T	C
ENSG00000164924	8_101937455_T_C	1.96982140311634e-06	0.00100955372125527	0.00422284202377822	-0.226352717803955	0.0475881232323243	YWHAZ	8	101937455	T	C
ENSG00000204084	1_38285556_G_A	6.66254648488939e-06	0.00101173364414003	0.00422866958606335	0.37691738593156	0.0836814364286706	INPP5B	1	38285556	G	A
ENSG00000119514	9_101570336_A_T	1.94366169542003e-06	0.00102139068858762	0.00426571539141114	-0.745883029237269	0.156724605956763	GALNT12	9	101570336	A	T
ENSG00000179152	3_44405443_A_G	2.86903223997286e-06	0.001026409536677	0.00428111912989824	0.265561665557715	0.0567441909086641	TCAIM	3	44405443	A	G
ENSG00000159921	9_36300337_G_T	2.01006753224962e-06	0.00102667196222027	0.00428111912989824	0.345054588121504	0.0726062407866524	GNE	9	36300337	G	T
ENSG00000197223	2_68292020_A_G	4.95470521625907e-07	0.00102772646367318	0.00428219418955845	-0.365622125421748	0.0727163614699822	C1D	2	68292020	A	G
ENSG00000122692	9_33060416_C_T	1.45236886564844e-06	0.00103480799517766	0.00430836076035593	-0.173113474646497	0.0359329524861526	SMU1	9	33060416	C	T
ENSG00000138413	2_209048136_T_C	1.77073019906406e-06	0.00103907359409701	0.00432277193419109	-0.225545493499369	0.0472052884645648	IDH1	2	209048136	T	C
ENSG00000108666	17_30659006_T_A	4.24112998035606e-06	0.00104860405680438	0.00435904685467589	0.406812100626268	0.0884527635121588	C17orf75	17	30659006	T	A
ENSG00000131944	19_33463058_G_A	4.09044225418036e-07	0.00105364379240365	0.00437519139334288	0.606984852846815	0.119846163762128	C19orf40	19	33463058	G	A
ENSG00000221887	18_61610375_G_A	2.63114343839232e-06	0.00105411573442205	0.00437519139334288	-0.572244482613622	0.121813893979921	HMSD	18	61610375	G	A
ENSG00000069493	12_9808721_G_T	8.46984245684228e-07	0.00105688449413851	0.00438329856474434	-0.7261827325988	0.147471689926616	CLEC2D	12	9808721	G	T
ENSG00000154040	18_21718945_A_G	8.71324228676307e-07	0.00105853642796621	0.00438676490783179	0.678910133980818	0.138027063314745	CABYR	18	21718945	A	G
ENSG00000142156	21_47392150_G_A	3.11519905325877e-07	0.00106419229337041	0.00440680613728852	0.319281868748226	0.0624043390219324	COL6A1	21	47392150	G	A
ENSG00000128059	4_57197857_C_T	1.44676190867732e-06	0.00106648225648992	0.00441288908365388	-0.215358233132818	0.0446944838526945	PPAT	4	57197857	C	T
ENSG00000090487	15_65263745_C_T	1.97201371981307e-06	0.00107119434865123	0.00442897724502189	0.379591546054111	0.0798086397742024	SPG21	15	65263745	C	T
ENSG00000170961	8_122669345_C_T	1.79389059074562e-06	0.00107570664798999	0.00444291908457577	0.347241513926041	0.0727153050410149	HAS2	8	122669345	C	T
ENSG00000112096	6_160127796_G_A	4.81262973223031e-07	0.00107621950695112	0.00444291908457577	-0.619885182483884	0.123148590023502	SOD2	6	160127796	G	A
ENSG00000132677	1_156341494_G_A	3.24758151209434e-06	0.00108334525148313	0.00446890370703186	0.874774837043227	0.187941493611502	RHBG	1	156341494	G	A
ENSG00000165233	9_95857811_A_G	4.15320894933783e-07	0.00108732522214653	0.0044818818063883	-0.618936766566725	0.122276069521167	C9orf89	9	95857811	A	G
ENSG00000167644	19_38791841_A_G	4.77240407033341e-07	0.00108932684747032	0.00448669165757116	-0.692442781775962	0.137519209506965	C19orf33	19	38791841	A	G
ENSG00000165915	11_47449913_T_C	2.87822943189212e-06	0.00109579249362857	0.00450742615466032	-0.401435719611357	0.0857892632751034	SLC39A13	11	47449913	T	C
ENSG00000126934	19_4124141_C_T	1.86260035229786e-06	0.00109628886246154	0.00450742615466032	0.840671634073472	0.176323215701586	MAP2K2	19	4124141	C	T
ENSG00000162434	1_65417462_C_T	8.37235346813646e-07	0.00109687676218016	0.00450742615466032	0.276145049739076	0.0560531993635022	JAK1	1	65417462	C	T
ENSG00000133961	14_73833090_T_A	1.6845593643454e-06	0.00111270453899984	0.00456897457787721	-0.392323686409199	0.0819390361487125	NUMB	14	73833090	T	A
ENSG00000204936	19_43876314_A_T	9.57445103685854e-08	0.00111943222560815	0.00459309087248169	0.659963255131203	0.123713249476022	CD177	19	43876314	A	T
ENSG00000013810	4_1762974_G_A	1.33972205292002e-06	0.00115169981504996	0.00471926697903292	-0.444894582371042	0.0920388635444144	TACC3	4	1762974	G	A
ENSG00000068745	3_48819376_G_T	1.62743523231509e-05	0.00115193998550182	0.00471926697903292	0.717923797620437	0.16654485807232	IP6K2	3	48819376	G	T
ENSG00000241962	2_99742161_T_C	4.72867794664942e-06	0.00116034585073238	0.00475008363163767	-0.485012114568647	0.105979322687823	C2orf15	2	99742161	T	C
ENSG00000149582	11_118405437_C_T	7.93571288220116e-06	0.00116123546900075	0.00475010769192739	-0.465092866303238	0.10411957336316	TMEM25	11	118405437	C	T
ENSG00000066654	16_20773562_C_T	6.23428644670811e-06	0.00116384679603245	0.00475716911933448	0.39908765244714	0.0883272639495236	THUMPD1	16	20773562	C	T
ENSG00000135912	2_219494638_T_C	5.4846795568309e-05	0.0011735710020052	0.00479327128133817	-0.392637131246468	0.0973331471147592	TTLL4	2	219494638	T	C
ENSG00000040487	1_19721503_C_T	3.86689296795704e-06	0.00119052236963959	0.00485881444179884	-0.34832436976447	0.0754208212983521	PQLC2	1	19721503	C	T
ENSG00000169750	17_80004019_A_G	1.32953772529978e-05	0.001192929952385	0.00486141923211664	0.473321069327797	0.108679866474416	RAC3	17	80004019	A	G
ENSG00000142686	1_36170623_A_G	2.74506330853304e-05	0.00119296950368567	0.00486141923211664	-0.54693311895343	0.130419479099958	C1orf216	1	36170623	A	G
ENSG00000206527	3_123318845_T_C	8.8566718513734e-06	0.00119860875760186	0.00488069921298799	0.477866244869567	0.107546259528438	PTPLB	3	123318845	T	C
ENSG00000155561	7_135248134_G_A	1.17302238731463e-06	0.00120665828688522	0.00490975714384006	-0.379806151208531	0.0781471482635918	NUP205	7	135248134	G	A
ENSG00000204104	2_239304464_A_C	6.8133280766124e-07	0.00121021691511448	0.0049205119639822	-0.665135158773596	0.133921348397739	TRAF3IP1	2	239304464	A	C
ENSG00000171729	1_15458402_A_G	9.91770462170399e-07	0.00121683973633125	0.00494369953540204	-0.507257354795119	0.103664408466977	TMEM51	1	15458402	A	G
ENSG00000142698	1_34628217_T_C	2.04656815763875e-06	0.00122453219607286	0.00497119445782003	-0.448433477874939	0.0944314867566629	C1orf94	1	34628217	T	C
ENSG00000075239	11_108014799_C_T	2.65273002469089e-06	0.00123066994050267	0.00499234101359732	-0.506633461769154	0.107885595716296	ACAT1	11	108014799	C	T
ENSG00000153936	1_87381454_C_A	1.87415833796137e-06	0.00124838061394499	0.0050602460212957	-0.249388317757512	0.0523206095531672	HS2ST1	1	87381454	C	A
ENSG00000156968	16_15603868_C_A	5.03986398818309e-06	0.00124929219416414	0.0050602460212957	0.805735622127452	0.176575537298144	MPV17L	16	15603868	C	A
ENSG00000185885	11_305619_T_C	1.2169150697093e-06	0.00126292584963966	0.00511161700192222	0.289744513301128	0.0597058867447321	IFITM1	11	305619	T	C
ENSG00000133872	8_29900787_G_A	2.48163205282965e-06	0.00127089922776552	0.00514001827832449	-0.310152224230672	0.0658548601738991	TMEM66	8	29900787	G	A
ENSG00000110811	12_6946545_C_A	1.09243975606402e-06	0.00128133740596762	0.00517833797554267	-0.495905981373795	0.101740762503659	LEPREL2	12	6946545	C	A
ENSG00000257218	12_120906910_G_A	1.62292079880652e-06	0.00128390752251067	0.00518482636047856	0.391282919285653	0.0815942420820901	GATC	12	120906910	G	A
ENSG00000242485	1_1323078_A_G	3.7823936499121e-06	0.00128998200905548	0.00520544613774842	-0.320265858340046	0.069276708747049	MRPL20	1	1323078	A	G
ENSG00000087884	11_77621366_G_A	2.50123095007096e-06	0.00130598214194911	0.0052660577506765	0.411897317815261	0.0874882646777178	AAMDC	11	77621366	G	A
ENSG00000144231	2_128622491_G_A	8.76111396110062e-07	0.00131153769965573	0.00528213111631041	0.237944808262582	0.0483863566003216	POLR2D	2	128622491	G	A
ENSG00000128185	22_20293625_G_A	8.88423854463808e-07	0.00131193377994133	0.00528213111631041	-0.216271543609862	0.0440035321597232	DGCR6L	22	20293625	G	A
ENSG00000088179	2_120736882_T_C	4.11209909150981e-06	0.00131806347366599	0.00529941640922003	0.462015106807384	0.10031518940706	PTPN4	2	120736882	T	C
ENSG00000119147	2_106684028_C_A	2.79467452843422e-07	0.00131819883932846	0.00529941640922003	-0.697339131372282	0.135753809689005	C2orf40	2	106684028	C	A
ENSG00000104341	8_98866991_G_C	1.4026232224009e-06	0.00133689722087351	0.00537057066801256	-0.2788095513188	0.0577887759785025	LAPTM4B	8	98866991	G	C
ENSG00000116353	1_29523949_C_A	1.79893753937707e-06	0.00134680192378614	0.00540631914809763	-0.662929329147993	0.138839436872857	MECR	1	29523949	C	A
ENSG00000169372	12_94133284_A_G	5.08324562468299e-07	0.00135801077952301	0.00544724548298675	-0.493955356816002	0.0983358981532656	CRADD	12	94133284	A	G
ENSG00000160803	1_155970120_T_C	3.03783784621911e-05	0.00136398705961839	0.00546713755193711	-0.43160629458137	0.103487540488686	UBQLN4	1	155970120	T	C
ENSG00000165716	9_139620917_C_T	4.97193341191851e-07	0.00136896449730063	0.00548299939521726	0.296723949299106	0.0590214377384005	FAM69B	9	139620917	C	T
ENSG00000142669	1_26650550_C_A	1.69731626250902e-06	0.00137108597411394	0.005487407392276	0.38956155070331	0.0813878945877123	SH3BGRL3	1	26650550	C	A
ENSG00000042753	19_47376386_C_T	1.55194965869957e-06	0.00137507278054107	0.00549926876140594	-0.350192856666754	0.072889612925994	AP2S1	19	47376386	C	T
ENSG00000136522	3_179322385_A_C	2.47436449243445e-06	0.00138368626381139	0.00552707018482991	-0.374051092340245	0.0794124767360949	MRPL47	3	179322385	A	C
ENSG00000196357	19_36712283_C_T	3.37328871091428e-06	0.00138408101249825	0.00552707018482991	-0.50674030720469	0.109054402716292	ZNF565	19	36712283	C	T
ENSG00000101052	20_42238602_A_T	1.42226985229037e-06	0.00141811247957812	0.00565876438721396	-0.563551895292127	0.116874421221041	IFT52	20	42238602	A	T
ENSG00000198081	18_5197395_G_C	1.30429602689809e-06	0.00142857715885945	0.00569629324070938	-0.3218102476385	0.0665021116105118	ZBTB14	18	5197395	G	C
ENSG00000100092	22_38116507_G_T	1.53004744004959e-06	0.00143407977023481	0.00571399542527814	0.460262482602076	0.0957429922894319	SH3BP1	22	38116507	G	T
ENSG00000070476	3_126194880_T_C	1.04852755365057e-06	0.00144080289751117	0.00573472908980338	0.265684673577679	0.0544178739117489	ZXDC	3	126194880	T	C
ENSG00000125249	13_98091008_T_C	5.19668245240154e-06	0.00144141728952444	0.00573472908980338	0.196917080477388	0.0432149694018977	RAP2A	13	98091008	T	C
ENSG00000151726	4_185726548_C_T	3.97487657782108e-06	0.00144428819632437	0.00574190098114157	0.384023794405773	0.0832537310627923	ACSL1	4	185726548	C	T
ENSG00000164930	8_104299079_A_G	4.23344810708934e-06	0.00145440475054312	0.00577784672057123	-0.432710020477175	0.0940759975340677	FZD6	8	104299079	A	G
ENSG00000085999	1_46680167_A_C	5.22001213480125e-06	0.00146138253466725	0.00580127932627445	-0.363755324089893	0.0798454014465466	RAD54L	1	46680167	A	C
ENSG00000166922	15_32934093_G_A	8.66048128650566e-07	0.00146423385483526	0.00580830852826095	0.447482527524782	0.0909542660353459	SCG5	15	32934093	G	A
ENSG00000103148	16_190968_A_G	1.86881956667198e-06	0.0014693302891318	0.00582422669167966	-0.460488179493022	0.0965968111298197	NPRL3	16	190968	A	G
ENSG00000143971	2_67561700_G_C	9.60934666759025e-07	0.00147744672392744	0.00585208344654702	-0.397159715016098	0.0810617014669013	ETAA1	2	67561700	G	C
ENSG00000154803	17_17132202_G_A	1.68893394750075e-06	0.00148579349881817	0.00588081086759425	0.473332274167356	0.0988688917912905	FLCN	17	17132202	G	A
ENSG00000011009	1_24160777_G_A	7.15921588320513e-06	0.00149065096194475	0.00589545162470112	0.343556368688466	0.0765346586762267	LYPLA2	1	24160777	G	A
ENSG00000121104	17_47948006_A_T	3.37973065153995e-06	0.0014916861587307	0.00589545162470112	0.370911135135263	0.0798296873549326	FAM117A	17	47948006	A	T
ENSG00000158805	16_89866160_A_G	4.67329978296655e-07	0.00149421177148256	0.00590109432770614	0.48836504897244	0.0969120147556866	ZNF276	16	89866160	A	G
ENSG00000070501	8_42132823_G_A	1.69493294930948e-05	0.00150153949595306	0.00592343630481499	0.698956435979472	0.162483800438877	POLB	8	42132823	G	A
ENSG00000166685	17_71237607_C_G	4.2831771542181e-07	0.00150207303615677	0.00592343630481499	-0.512518196324353	0.101369889939916	COG1	17	71237607	C	G
ENSG00000122643	7_33053000_T_C	2.91914685174549e-06	0.00150504724986121	0.00593081384481689	-0.371721669829397	0.0794883724884905	NT5C3A	7	33053000	T	C
ENSG00000179051	1_17795789_T_C	1.11347645771245e-06	0.00151491242601591	0.00596263974625306	0.298076600630418	0.0612011119745096	RCC2	1	17795789	T	C
ENSG00000116212	1_54412181_T_C	3.94742279844061e-06	0.00151534228268268	0.00596263974625306	0.374747160349332	0.0812172676360042	LRRC42	1	54412181	T	C
ENSG00000165323	11_91988838_T_C	7.96489526184102e-07	0.00151714107024332	0.00596475303041944	-0.526230088668466	0.106605760592832	FAT3	11	91988838	T	C
ENSG00000131238	1_40561911_T_C	2.70781957681339e-06	0.00151809879434548	0.00596475303041944	-0.407242872224244	0.0867984389260082	PPT1	1	40561911	T	C
ENSG00000067334	1_94344580_C_A	4.59951195625856e-06	0.00152671735697422	0.00599423442376614	0.322168948509103	0.0703076884501312	DNTTIP2	1	94344580	C	A
ENSG00000137955	1_76340724_C_T	2.07118454023351e-06	0.00153120824718994	0.00600747844115059	-0.336138461250386	0.0708203863858624	RABGGTB	1	76340724	C	T
ENSG00000158717	16_88762506_A_C	4.24981282415214e-07	0.00153653425770394	0.00602397722453647	-0.507926024127291	0.100431976310537	RNF166	16	88762506	A	C
ENSG00000049130	12_88960727_C_T	9.36441795276544e-06	0.00154216379847949	0.00604164107921548	0.360209960589473	0.0812866998230983	KITLG	12	88960727	C	T
ENSG00000145604	5_36059151_A_G	1.16468607630031e-05	0.00154332035465413	0.00604176842751652	0.277181564533453	0.0632243427566905	SKP2	5	36059151	A	G
ENSG00000124299	19_33884171_G_A	6.39221298050891e-07	0.00155901660136267	0.00609877393644891	0.422338290077906	0.0848243563414866	PEPD	19	33884171	G	A
ENSG00000135002	9_79051654_G_A	4.71548252062091e-07	0.00157245281027435	0.00614686183385238	0.42843904207541	0.0850492257766191	RFK	9	79051654	G	A
ENSG00000128656	2_175662517_C_T	1.5012263474499e-06	0.00157588092183645	0.00615057441601392	-0.280881801459026	0.05838236867438	CHN1	2	175662517	C	T
ENSG00000086598	12_124019231_C_T	2.62625197299055e-06	0.00157639748575114	0.00615057441601392	0.301790253913245	0.0642370042622628	TMED2	12	124019231	C	T
ENSG00000156381	14_103002327_T_A	1.6532700998853e-06	0.00157683541873379	0.00615057441601392	0.46927127153534	0.0979330263471957	ANKRD9	14	103002327	T	A
ENSG00000157379	14_24764186_G_C	2.57083540874158e-06	0.00157931046584171	0.00615576136715597	-0.846320035813229	0.179975046997243	DHRS1	14	24764186	G	C
ENSG00000106344	7_127944314_C_G	3.87643426790096e-06	0.00158102476497279	0.00615591571460395	0.985158610994225	0.213334776320351	RBM28	7	127944314	C	G
ENSG00000253771	13_25528110_C_T	6.80698673908237e-07	0.00158164063790341	0.00615591571460395	-0.632005920105976	0.127246327800504	TPTE2P1	13	25528110	C	T
ENSG00000131732	5_80599928_T_G	2.94319780713639e-07	0.00160200668409338	0.00623067085039442	-0.82511691505699	0.160934097191651	ZCCHC9	5	80599928	T	G
ENSG00000183486	21_42742212_C_A	1.16720520234037e-06	0.00161232030595805	0.006266249342312	-0.360185829272476	0.0740951589420693	MX2	21	42742212	C	A
ENSG00000115274	2_74697776_A_G	4.20872600697312e-05	0.00162223680927421	0.00630023414241124	-0.68938381227331	0.168318423331435	INO80B	2	74697776	A	G
ENSG00000138185	10_97628994_A_G	2.42538554866325e-06	0.00162388686567652	0.00630208888626962	0.373782202113466	0.0792868293520208	ENTPD1	10	97628994	A	G
ENSG00000105583	19_12733131_C_T	2.76316146201045e-05	0.0016290822576942	0.00631405542726506	0.252308988138527	0.0601859762314976	WDR83OS	19	12733131	C	T
ENSG00000175691	19_2936535_G_A	3.49695005350139e-07	0.00162931975239345	0.00631405542726506	1.15268701554698	0.226261843068922	ZNF77	19	2936535	G	A
ENSG00000169242	1_155203060_G_A	5.49502537133936e-06	0.00163113407405883	0.00631597062384351	-0.568381511426009	0.125058020413439	EFNA1	1	155203060	G	A
ENSG00000176715	16_89193677_G_A	1.27353012218201e-06	0.00163216409040132	0.00631597062384351	-0.512179810712233	0.10573836673113	ACSF3	16	89193677	G	A
ENSG00000196562	20_46310777_A_G	8.18310889003726e-07	0.00163643802548897	0.00632795366962936	-0.509195399469845	0.10326519240141	SULF2	20	46310777	A	G
ENSG00000161664	17_42240198_T_G	2.40261584933711e-05	0.00164808136852921	0.00636839581471044	-0.571458586412162	0.135296228909325	ASB16	17	42240198	T	G
ENSG00000164989	9_15559745_G_T	7.61867748937757e-07	0.00165862510724145	0.00640453389487146	0.610836473763609	0.123528823313408	CCDC171	9	15559745	G	T
ENSG00000156603	11_57570680_C_T	1.41315323298397e-05	0.00166268099027024	0.00641558618517528	-0.413124578166076	0.095150367277181	MED19	11	57570680	C	T
ENSG00000162390	1_55077700_G_A	4.01509995103396e-07	0.00166474152082192	0.00641892891620713	0.612753570418827	0.120900651058204	ACOT11	1	55077700	G	A
ENSG00000205853	22_32777123_G_C	4.58901026866916e-07	0.00167265426204904	0.00644481569832083	-0.564032151782068	0.111850226556292	RFPL3S	22	32777123	G	C
ENSG00000187954	8_145677011_T_C	2.1976959599142e-05	0.00167771458527167	0.00645968276520958	0.274187573862107	0.0646090285786121	CYHR1	8	145677011	T	C
ENSG00000105204	19_40417190_G_A	3.18927592289001e-06	0.00168803767621994	0.00649465695919759	-0.411160061202803	0.0882651495794983	DYRK1B	19	40417190	G	A
ENSG00000159658	1_47187255_A_G	2.68094381716058e-06	0.00168989740369431	0.00649465695919759	0.235121803448454	0.050091328373351	EFCAB14	1	47187255	A	G
ENSG00000178761	15_75167036_C_T	4.14190690387291e-06	0.00169042303852911	0.00649465695919759	0.36640000631167	0.0795806996179549	FAM219B	15	75167036	C	T
ENSG00000119541	18_61058458_C_G	1.48012144322729e-06	0.00169432235370742	0.00650462196834661	-0.427295293424816	0.0887627918284792	VPS4B	18	61058458	C	G
ENSG00000176473	14_100861646_C_T	1.76344082639891e-06	0.00169543704560207	0.00650462196834661	0.416279365684451	0.0871095933298875	WDR25	14	100861646	C	T
ENSG00000101473	20_44511627_C_T	3.30570145687406e-06	0.001699184997504	0.00651435137083195	0.525809552586916	0.113056663503127	ACOT8	20	44511627	C	T
ENSG00000154743	3_12523604_G_C	1.10047415798588e-06	0.00170163160962689	0.00651908137126277	0.779177838960433	0.159904680548938	TSEN2	3	12523604	G	C
ENSG00000165282	9_34997569_C_G	5.92454174753268e-06	0.00170894161617215	0.00654242340062993	0.452626852837632	0.0999382663868814	PIGO	9	34997569	C	G
ENSG00000126070	1_36636854_G_A	1.42589145022296e-05	0.00171676217835704	0.00656768539646182	-0.919195472018523	0.211804199425215	AGO3	1	36636854	G	A
ENSG00000211772	7_142450556_G_A	2.18185033539727e-06	0.00172197782779017	0.0065794105265529	0.381645819468486	0.0805872812771006	TRBC2	7	142450556	G	A
ENSG00000162882	2_43012632_G_A	1.0750800332056e-06	0.00172227522482065	0.0065794105265529	0.570773760378466	0.117024832071229	HAAO	2	43012632	G	A
ENSG00000132471	17_73846516_T_C	6.99677863940579e-06	0.0017264317359653	0.00659060501516009	0.419875611918796	0.0934347045810942	WBP2	17	73846516	T	C
ENSG00000159445	1_151951581_C_T	2.19376021893631e-06	0.00174861971170219	0.00667056937359012	-0.669553527014792	0.141414047779389	THEM4	1	151951581	C	T
ENSG00000173706	3_124761614_A_G	6.49015912054457e-07	0.00175299079180695	0.00668250128098842	-0.329897182056753	0.0662972654327082	HEG1	3	124761614	A	G
ENSG00000182118	1_231106483_A_G	2.03033104257191e-06	0.00175799590748574	0.00669683154265032	-0.491940836565821	0.103558171504799	FAM89A	1	231106483	A	G
ENSG00000169919	7_65353624_G_T	1.78994573181202e-05	0.00176074640258339	0.00670255893758469	-0.447068840549126	0.104221549517258	GUSB	7	65353624	G	T
ENSG00000107020	9_5433681_G_A	5.98823462728849e-07	0.00177231128166818	0.00674088395582925	-0.255777172066277	0.0512415592266417	PLGRKT	9	5433681	G	A
ENSG00000183605	10_120927544_T_G	2.21484169526267e-06	0.00177332252990339	0.00674088395582925	0.372593924349091	0.0787265141652433	SFXN4	10	120927544	T	G
ENSG00000172262	5_43197074_G_A	3.48284077320653e-06	0.0017751991634316	0.00674324863614745	0.488506977943092	0.105279992383064	ZNF131	5	43197074	G	A
ENSG00000160218	21_45620087_T_G	2.83436641976491e-06	0.00178810522128185	0.00678747661770226	-0.348254818252166	0.0743741462686286	TRAPPC10	21	45620087	T	G
ENSG00000156171	1_111682118_C_T	1.76356339325342e-06	0.00179385609533781	0.00679538838330678	-0.343344283653124	0.0718475880853601	DRAM2	1	111682118	C	T
ENSG00000122033	13_28022617_C_T	1.32826676765091e-06	0.00179405675491549	0.00679538838330678	-0.336345821359803	0.069557939273373	MTIF3	13	28022617	C	T
ENSG00000164898	7_139035986_A_G	1.7160203287597e-05	0.00179416255899883	0.00679538838330678	-0.511856967771067	0.119065322666224	C7orf55	7	139035986	A	G
ENSG00000137642	11_121237245_T_C	1.39414121475426e-06	0.00179524654376229	0.00679538838330678	0.40706884201224	0.0843519072677423	SORL1	11	121237245	T	C
ENSG00000181104	5_75962054_G_C	1.60330185972376e-06	0.00180269320624818	0.00681877362468731	0.423242034650301	0.0882138428563391	F2R	5	75962054	G	C
ENSG00000189136	15_85090683_A_G	4.25593271534163e-06	0.00180894498277216	0.00683760944031937	0.620981107073063	0.13504064016674	UBE2Q2P1	15	85090683	A	G
ENSG00000180884	19_35444627_C_A	7.68621865710038e-06	0.00181251720538568	0.00684629748652944	0.255252176943845	0.0570556216525813	ZNF792	19	35444627	C	A
ENSG00000151687	2_190708287_G_A	6.65886187661385e-06	0.00181551519129948	0.00685280582854055	-0.718926210962001	0.159608474033598	ANKAR	2	190708287	G	A
ENSG00000100221	22_39021326_T_G	2.86416279133637e-05	0.00181700290626816	0.00685360839922938	-0.250383970090512	0.0598431162485032	JOSD1	22	39021326	T	G
ENSG00000134285	12_49386023_C_T	4.80120345561673e-06	0.00182178621799469	0.00686683188848516	0.52937169370439	0.11575287486918	FKBP11	12	49386023	C	T
ENSG00000142252	19_45690460_A_G	2.31533115107812e-06	0.00182368191285151	0.00686916022021117	-0.320060477866022	0.0677555680555619	GEMIN7	19	45690460	A	G
ENSG00000148154	9_114591623_T_C	1.51841710424902e-06	0.00182504565997458	0.00686947477627111	0.332995889766093	0.0692472414193366	UGCG	9	114591623	T	C
ENSG00000073921	11_85873085_G_T	1.34517108385195e-06	0.00182632150710123	0.00686947477627111	0.377649514449988	0.0781404008781749	PICALM	11	85873085	G	T
ENSG00000198919	3_108278062_C_A	4.45503985353947e-06	0.00183450805424603	0.00689544206452229	0.428424730561344	0.0933602962627312	DZIP3	3	108278062	C	A
ENSG00000177000	1_11851003_G_C	1.48576823788189e-06	0.00184518103489143	0.00693071239074235	0.580541668616321	0.120615984477824	MTHFR	1	11851003	G	C
ENSG00000104880	19_7529415_C_T	1.79625548665967e-06	0.00186262329250198	0.00699134188459938	-0.287588836909008	0.0602268743777799	ARHGEF18	19	7529415	C	T
ENSG00000196693	10_43208445_G_A	2.69091669688183e-06	0.00188730466745389	0.00707903976791313	-0.677406331608268	0.144340813364132	ZNF33B	10	43208445	G	A
ENSG00000114021	3_100074759_G_C	1.22417027826386e-05	0.00189012845432295	0.0070830377497126	0.319190634544525	0.0729872510986585	NIT2	3	100074759	G	C
ENSG00000118690	6_109213728_C_T	7.45915704791116e-06	0.00189100609641624	0.0070830377497126	0.364550495970049	0.0813702045364685	ARMC2	6	109213728	C	T
ENSG00000136279	7_44094935_C_T	3.12058919802699e-06	0.00190252663544337	0.00712122707287842	-0.683269046622516	0.146538761182797	DBNL	7	44094935	C	T
ENSG00000079332	10_71900246_C_T	3.53661138809325e-07	0.00193019302001295	0.00721975568144444	0.272931687605238	0.0535964606275229	SAR1A	10	71900246	C	T
ENSG00000158747	1_19891285_G_A	3.23462584521579e-06	0.00194024031051257	0.00725229006128195	-0.429844924041415	0.0923339368918555	NBL1	1	19891285	G	A
ENSG00000177984	9_139701108_A_C	2.17437549347524e-06	0.00194472480945894	0.00726400089873969	-0.674869726409567	0.142482698685098	LCN15	9	139701108	A	C
ENSG00000160014	19_47101408_G_A	1.04828812586584e-06	0.00194652335649926	0.00726566978122372	-0.325787775809715	0.0667276527231256	CALM3	19	47101408	G	A
ENSG00000184983	22_42581248_C_T	2.44675164085301e-05	0.00194796173301029	0.00726599289366815	0.714069657136114	0.169224606228639	NDUFA6	22	42581248	C	T
ENSG00000142102	11_312929_C_T	1.25564886655005e-06	0.00195009181446615	0.00726889386212276	0.638614993131447	0.131764259585947	ATHL1	11	312929	C	T
ENSG00000106263	7_2412032_G_A	1.25533637912659e-06	0.00195274767289685	0.00727374926556889	-0.278720735975954	0.0575073518050917	EIF3B	7	2412032	G	A
ENSG00000055483	17_76757767_A_C	1.28274854509976e-06	0.00195445869289711	0.00727508097228977	0.549031601568417	0.113379866027934	USP36	17	76757767	A	C
ENSG00000121716	7_99843509_C_T	9.75249959506567e-06	0.0019626192620175	0.0072978715344919	0.911256586562168	0.206045941451022	PILRB	7	99843509	C	T
ENSG00000154889	18_11909259_G_A	2.50518491699419e-06	0.00196329688979634	0.0072978715344919	0.414794262912162	0.0881096122308158	MPPE1	18	11909259	G	A
ENSG00000087299	14_50782049_G_A	1.76204211811775e-06	0.00197328345328262	0.00732992399794145	-0.405623455678109	0.0848769298792245	L2HGDH	14	50782049	G	A
ENSG00000176148	11_33063692_G_T	4.35888223608843e-06	0.00197697637303329	0.00733857007694767	0.284456065217563	0.0619258769481698	TCP11L1	11	33063692	G	T
ENSG00000083828	19_58241227_G_A	6.00185530214266e-06	0.00201375513166707	0.00746993466277184	0.442097498207325	0.0976725269288308	ZNF586	19	58241227	G	A
ENSG00000161204	3_183904049_A_G	4.03153848604062e-06	0.00201551196042907	0.00747129536707257	-0.383646526647357	0.0832250214815025	ABCF3	3	183904049	A	G
ENSG00000035687	1_244520934_C_T	6.62749298658306e-06	0.00203805744119464	0.00754966247973305	0.226571648055185	0.0502898705700035	ADSS	1	244520934	C	T
ENSG00000178150	19_48774422_G_C	1.59850262309642e-06	0.00203989071692707	0.00755124939153872	-0.446951756327183	0.0931438610316099	ZNF114	19	48774422	G	C
ENSG00000126522	7_65573896_T_A	2.68283681652141e-05	0.00204726569389032	0.00757333422103363	0.315792837502214	0.0752095110266708	ASL	7	65573896	T	A
ENSG00000053501	19_17326567_A_T	9.5987799636253e-07	0.00205244365418742	0.00758726696258558	0.432599679559732	0.088291227795432	USE1	19	17326567	A	T
ENSG00000163171	2_37886495_G_T	1.02592556439047e-06	0.00205683315392979	0.0075982678542752	-0.493897707392374	0.101071864027459	CDC42EP3	2	37886495	G	T
ENSG00000160294	21_47617810_A_C	2.85824565030423e-06	0.00205967358764402	0.00760353506956816	0.3524099623289	0.0752891766258213	MCM3AP	21	47617810	A	C
ENSG00000070759	1_45929589_C_T	9.92384254392108e-06	0.00206640805194006	0.00762316047486447	-0.296034125568917	0.0669938382674584	TESK2	1	45929589	C	T
ENSG00000113594	5_38583475_A_G	4.76668695228451e-06	0.00207547820375374	0.00764854514460978	-0.262381525657998	0.0573536250199578	LIFR	5	38583475	A	G
ENSG00000186017	19_36932880_T_G	3.75634885919304e-06	0.00207732763927285	0.00764854514460978	-0.492433514969397	0.106485298182958	ZNF566	19	36932880	T	G
ENSG00000160075	1_1472873_T_A	2.24443891670499e-05	0.00207755802235542	0.00764854514460978	0.368557085505204	0.0869428334348687	SSU72	1	1472873	T	A
ENSG00000196083	3_190271177_C_A	1.8137055409468e-06	0.00208396285931256	0.00766687331589702	0.56541154990377	0.118456798771181	IL1RAP	3	190271177	C	A
ENSG00000103932	15_41836692_A_T	8.54757700887557e-06	0.00209131625840392	0.0076886637757153	0.533639117812285	0.119892260509071	RPAP1	15	41836692	A	T
ENSG00000164904	5_125974045_A_G	1.40640053159632e-06	0.00210761667275649	0.0077432954062414	0.705313120450022	0.146206294334505	ALDH7A1	5	125974045	A	G
ENSG00000163512	3_28343334_A_G	1.12573510704751e-05	0.00210908170039293	0.00774338504369105	0.300854102937342	0.0685083435454126	AZI2	3	28343334	A	G
ENSG00000070610	9_35734956_C_T	4.35639940574355e-06	0.002124428349882	0.0077944054309559	0.310643831976231	0.0676251849929673	GBA2	9	35734956	C	T
ENSG00000198860	1_184142853_A_G	1.19596994422548e-05	0.0021380617336931	0.00783525911701623	0.399607147176036	0.0912694907088547	TSEN15	1	184142853	A	G
ENSG00000119139	9_71647375_T_C	2.54286226342029e-06	0.0021384787978617	0.00783525911701623	0.271406063520307	0.0576887421756262	TJP2	9	71647375	T	C
ENSG00000166135	10_102202646_T_C	5.69476121669136e-06	0.00216543159417414	0.00792860791882401	-0.231263096495724	0.0509680134165449	HIF1AN	10	102202646	T	C
ENSG00000154945	17_48767431_A_C	2.51936762725482e-06	0.00216722217649022	0.00792976229143002	-0.28038565419027	0.0595734231914887	ANKRD40	17	48767431	A	C
ENSG00000196220	3_9403515_G_T	6.00842637244781e-07	0.00217342963652559	0.0079465743675862	0.635995439735697	0.127429835337952	SRGAP3	3	9403515	G	T
ENSG00000108559	17_5289580_A_G	4.21984084416881e-06	0.0021757503178568	0.0079465743675862	-0.388110665640603	0.0843672977057772	NUP88	17	5289580	A	G
ENSG00000165140	9_97355195_A_G	1.06639226637877e-06	0.0021762522520769	0.0079465743675862	0.684265865142565	0.14024790725434	FBP1	9	97355195	A	G
ENSG00000168884	4_2747475_G_A	3.77060869928656e-06	0.002185180693003	0.00797375956937344	-0.31623155819532	0.0683944768238775	TNIP2	4	2747475	G	A
ENSG00000153574	2_88963496_G_C	1.68657832994861e-05	0.00218755876217067	0.00797702168875657	0.211506573895356	0.049155638351366	RPIA	2	88963496	G	C
ENSG00000139946	14_56592143_G_A	1.19493217848297e-06	0.00222603436090318	0.00811182124810347	-0.288969630813218	0.0595019159915127	PELI2	14	56592143	G	A
ENSG00000162736	1_160349901_A_C	2.14243783458184e-05	0.00223031097241932	0.00812189914026011	-0.397363294443801	0.0935081448947939	NCSTN	1	160349901	A	C
ENSG00000185339	22_31006860_A_G	1.8255191667746e-06	0.00224341463978444	0.00815906321455983	-0.74352743709226	0.155815719036956	TCN2	22	31006860	A	G
ENSG00000068878	2_54218967_G_T	9.30152424428007e-06	0.00224355232874939	0.00815906321455983	0.324123902572691	0.0731193783902624	PSME4	2	54218967	G	T
ENSG00000127863	13_24206628_A_G	4.03761789781564e-06	0.00224946030784437	0.00817501745986278	-0.248916739892235	0.0540015550347024	TNFRSF19	13	24206628	A	G
ENSG00000126581	17_40960253_C_T	4.79729835535762e-05	0.00225609697807801	0.00819359657470635	0.461967461829887	0.113637053690491	BECN1	17	40960253	C	T
ENSG00000178921	17_8076911_A_G	2.01294225636897e-06	0.00226148657894035	0.00820762460445518	-0.517561988039291	0.108911795329133	PFAS	17	8076911	A	G
ENSG00000070444	17_2295405_C_T	2.20540573400532e-06	0.00226457957984909	0.00821330426543636	-0.452628801902276	0.0956198282721115	MNT	17	2295405	C	T
ENSG00000085365	5_77645265_G_T	5.60946864584678e-06	0.00226692855682121	0.00821627961857325	-0.259602687900498	0.0571736679986597	SCAMP1	5	77645265	G	T
ENSG00000157823	15_90372102_T_C	1.0842455032486e-06	0.00228066323399499	0.00826048960535074	-0.32877930359047	0.0674322578170821	AP3S2	15	90372102	T	C
ENSG00000244509	22_39418613_C_T	1.58161976379638e-06	0.00229949499039932	0.00832308907675535	-0.454075629153591	0.094586543089501	APOBEC3C	22	39418613	C	T
ENSG00000204604	19_53341314_T_C	9.11132879452021e-07	0.00230848102698555	0.00834999140800663	-0.566039782234521	0.115284916208671	ZNF468	19	53341314	T	C
ENSG00000188820	6_116741965_C_T	3.64941823748979e-06	0.00231239235184085	0.00835851419387775	0.644707940192837	0.139233436344586	FAM26F	6	116741965	C	T
ENSG00000147687	8_125443584_C_T	2.57469075851871e-06	0.00233879488460561	0.00844826897815197	-0.422512114352943	0.0898555878191278	TATDN1	8	125443584	C	T
ENSG00000184497	13_114492988_T_C	1.49236008426535e-06	0.00234791330189717	0.00847551090610849	0.493780761046735	0.102608996602367	TMEM255B	13	114492988	T	C
ENSG00000169314	22_24098705_A_G	2.16407527325017e-06	0.00235140169361924	0.00848240660891889	-0.458759673425848	0.0968365171724499	C22orf15	22	24098705	A	G
ENSG00000164576	5_153839432_G_A	4.34326285428639e-06	0.00239781470347599	0.00864358886522062	-1.08056858988401	0.235200653823816	SAP30L	5	153839432	G	A
ENSG00000111679	12_7055860_T_C	8.84305158392236e-06	0.00239929912693896	0.00864358886522062	0.550484993894419	0.123880255539259	PTPN6	12	7055860	T	C
ENSG00000140995	16_90023405_C_A	1.1166040732407e-06	0.00240908349379108	0.00867302449162532	0.799284438820874	0.164127822903839	DEF8	16	90023405	C	A
ENSG00000253250	8_91919373_T_A	6.56985463905396e-05	0.00241623063867112	0.00868823914856664	0.25028443315777	0.0627067290980141	C8orf88	8	91919373	T	A
ENSG00000167772	19_8450854_A_T	2.60922487028363e-06	0.00241654246227072	0.00868823914856664	0.488910487578627	0.104036711975444	ANGPTL4	19	8450854	A	T
ENSG00000145014	3_194307659_C_T	2.18665020773588e-06	0.00243607228951647	0.00875260051005265	0.586795678528025	0.12391782172008	TMEM44	3	194307659	C	T
ENSG00000181061	3_42811571_C_T	5.85365144658601e-06	0.00245552951261403	0.00881661519814293	-0.216923481093475	0.047868990724502	HIGD1A	3	42811571	C	T
ENSG00000183665	8_125458333_G_A	7.54403599768846e-07	0.00246765883526914	0.00885425104798917	-0.872153994809904	0.176306420802203	TRMT12	8	125458333	G	A
ENSG00000166704	19_58494665_G_A	4.03262099365664e-06	0.00247285931389292	0.00886699175873774	-0.535017947412643	0.116063658173589	ZNF606	19	58494665	G	A
ENSG00000105193	19_39923952_G_A	5.73140303892863e-06	0.00248784208618768	0.00891476870569686	-0.516384732136907	0.113839846858161	RPS16	19	39923952	G	A
ENSG00000170745	2_18057598_G_A	7.83787992904489e-07	0.00249214797283706	0.00892236932051638	-0.734237792109909	0.148650345906416	KCNS3	2	18057598	G	A
ENSG00000165898	14_74937514_T_C	4.87547827648731e-06	0.00249328313862202	0.00892236932051638	0.224379698862193	0.0490975879644611	ISCA2	14	74937514	T	C
ENSG00000161513	17_72848800_C_G	1.59098304554856e-05	0.00251774735946465	0.0090039214401799	-0.410336402780984	0.0950799296319351	FDXR	17	72848800	C	G
ENSG00000176890	18_660647_C_A	1.30536376630501e-06	0.00252619425054265	0.0090281223207446	-0.387797509653527	0.0801410779437007	TYMS	18	660647	C	A
ENSG00000109133	4_41908020_A_G	8.79040154588613e-06	0.00253032044415578	0.00903685997616672	-0.304500879547864	0.0685045928002603	TMEM33	4	41908020	A	G
ENSG00000240024	3_183146433_C_G	1.60352106247238e-06	0.00254695128956907	0.00909021585030731	-0.455356207167317	0.0949077523698774	LINC00888	3	183146433	C	G
ENSG00000183172	22_42376964_G_A	3.55207218188409e-06	0.00255010117281076	0.00909541851049985	0.454958543451215	0.0981359024349981	SMDT1	22	42376964	G	A
ENSG00000115091	2_114579122_T_C	2.11079831708825e-06	0.00255200666598804	0.00909617886111703	-0.235201974590963	0.0495943417690229	ACTR3	2	114579122	T	C
ENSG00000185875	10_25250053_G_A	3.4038473320717e-06	0.00255666042123113	0.00910672740917687	-0.637226207133551	0.137190930142837	THNSL1	10	25250053	G	A
ENSG00000144736	3_72789954_T_C	6.8373287546108e-06	0.00256139120480021	0.00911257753537899	0.432397133323509	0.0961162200205144	SHQ1	3	72789954	T	C
ENSG00000055211	6_149890053_T_C	1.93480852278093e-05	0.00256169353598027	0.00911257753537899	-0.283517496955799	0.066362042041123	GINM1	6	149890053	T	C
ENSG00000139998	14_65444254_A_G	6.10522474253024e-06	0.00257623055757941	0.00915822827899173	0.336741545495792	0.0744556663030056	RAB15	14	65444254	A	G
ENSG00000243667	2_68386900_C_A	3.4054775583783e-06	0.0025841129163504	0.00917785159433357	0.479041339573507	0.103136884486751	WDR92	2	68386900	C	A
ENSG00000173818	17_78389478_G_A	1.51899521020491e-06	0.00258516565513442	0.00917785159433357	-0.922022927016045	0.19173976816705	ENDOV	17	78389478	G	A
ENSG00000013375	6_83868735_T_A	3.74114533879066e-05	0.0025936769916466	0.00920199059662511	-0.323179725185026	0.0783862998026132	PGM3	6	83868735	T	A
ENSG00000196922	8_146177148_A_C	7.2935619199989e-06	0.00260610561811029	0.00923998656355406	0.589932382925647	0.131536393048515	ZNF252P	8	146177148	A	C
ENSG00000235750	1_175151950_T_C	1.23271165735174e-05	0.0026158939304469	0.00926021671519081	0.428723747259264	0.0980675066770447	KIAA0040	1	175151950	T	C
ENSG00000176092	1_26683008_A_C	3.2548025944916e-06	0.00261664404479807	0.00926021671519081	0.525370590848118	0.112884641341623	AIM1L	1	26683008	A	C
ENSG00000175324	8_38033004_A_C	4.50340591881787e-05	0.00261697995335888	0.00926021671519081	-0.239290944825651	0.0586496195761927	LSM1	8	38033004	A	C
ENSG00000136003	12_108914419_G_A	3.69895939053868e-06	0.00262720878106081	0.00929029549135505	0.272461574351616	0.0588772861933861	ISCU	12	108914419	G	A
ENSG00000136045	12_108077611_C_T	1.36804469472011e-05	0.00263253466877982	0.00930300841374074	-0.309712093752922	0.0712157288590657	PWP1	12	108077611	C	T
ENSG00000068079	17_41122695_A_G	1.96673012779357e-05	0.00263564588007582	0.0093078834167696	-0.837798119671033	0.196268402091667	IFI35	17	41122695	A	G
ENSG00000188321	19_9543029_T_C	1.797559048887e-05	0.00264373673826648	0.00932048357591254	-1.05071242194265	0.244997950723531	ZNF559	19	9543029	T	C
ENSG00000170017	3_105247736_C_A	1.68082780569575e-06	0.0026441430314559	0.00932048357591254	-0.344979238108662	0.072044180642194	ALCAM	3	105247736	C	A
ENSG00000138035	2_55905122_T_G	5.33140696691212e-06	0.00264441590545971	0.00932048357591254	-0.366324594422236	0.0804878060827043	PNPT1	2	55905122	T	G
ENSG00000070081	11_17294254_A_G	4.17901638247695e-06	0.00265445631506765	0.00934974093208158	0.391611764788283	0.0850909159947565	NUCB2	11	17294254	A	G
ENSG00000123395	12_52467000_C_T	2.19852637558683e-06	0.00267539024975826	0.00941730489642809	0.568632828663157	0.120110108830223	C12orf44	12	52467000	C	T
ENSG00000155366	1_113230394_A_G	5.51946560408453e-06	0.00269187484243157	0.00946912910647365	-0.479103194514969	0.10543626519111	RHOC	1	113230394	A	G
ENSG00000088832	20_1342533_C_G	2.87752582253673e-06	0.00270098071457089	0.00949494659528749	0.485959145564354	0.103851322645949	FKBP1A	20	1342533	C	G
ENSG00000107521	10_100227575_T_C	5.96032554453226e-06	0.00270274989740074	0.00949495601517468	-0.568468413051695	0.125550916342929	HPS1	10	100227575	T	C
ENSG00000169604	2_69318787_A_G	3.60275948545688e-06	0.00270571305068207	0.0094991571876566	0.300008703962235	0.0647537064551834	ANTXR1	2	69318787	A	G
ENSG00000172340	3_67420983_G_A	9.77610716383916e-07	0.00270794800996067	0.0095007980170251	0.323660071296914	0.0661057920178802	SUCLG2	3	67420983	G	A
ENSG00000165490	11_82641001_C_A	3.11429592739674e-06	0.0027104728962184	0.00950345324696054	-0.268924395064674	0.0576703106556498	C11orf82	11	82641001	C	A
ENSG00000117091	1_160651980_G_T	2.89938073193411e-06	0.00271910028695389	0.0095274876526681	-0.676819661012543	0.144686921066058	CD48	1	160651980	G	T
ENSG00000048140	5_176091831_C_G	2.38558219834502e-06	0.00273088608295296	0.00956255030712029	-0.288573112632494	0.0611685356561287	TSPAN17	5	176091831	C	G
ENSG00000151748	14_51132533_T_G	4.03877801164776e-06	0.00273276443928395	0.00956289771360805	-0.28789567146285	0.0624586977227738	SAV1	14	51132533	T	G
ENSG00000120055	10_104184081_G_A	4.17206068504099e-06	0.00274121723084437	0.00958623594600443	0.646429929062101	0.140448205869454	C10orf95	10	104184081	G	A
ENSG00000165997	10_18972378_A_C	2.08844381714668e-06	0.00276945037561609	0.0096758911231671	0.15215640678316	0.0320688984099324	ARL5B	10	18972378	A	C
ENSG00000090432	1_20834610_C_A	1.85232103012418e-06	0.00277045476905073	0.0096758911231671	0.472977025152453	0.0991794247005132	MUL1	1	20834610	C	A
ENSG00000138029	2_26415093_A_C	1.44903065944651e-05	0.00277811044428674	0.00969632837573122	0.360867931005626	0.0832202968604632	HADHB	2	26415093	A	C
ENSG00000116205	1_54585662_G_T	1.30361808360927e-06	0.00278501946307756	0.00971413476946872	-0.821651941700092	0.169790808926171	TCEANC2	1	54585662	G	T
ENSG00000215305	20_2829158_A_G	3.36624637640557e-06	0.0027886501262465	0.00971609070606484	-0.62093420965954	0.133617405006136	VPS16	20	2829158	A	G
ENSG00000156162	8_95702969_T_C	2.53716990713612e-06	0.00278919551453975	0.00971609070606484	0.403583794410587	0.0857754565901522	DPY19L4	8	95702969	T	C
ENSG00000185624	17_79831533_C_T	1.55002960521627e-05	0.00279222414076818	0.00972034120963875	0.637779020475121	0.147584290967263	P4HB	17	79831533	C	T
ENSG00000185250	6_109698306_C_T	1.39115621828926e-05	0.0028083018410147	0.00976998348118606	-0.557316630916118	0.12825874815118	PPIL6	6	109698306	C	T
ENSG00000198482	19_53004628_T_A	9.01330539408062e-07	0.00284732670832077	0.0098993422827608	0.323651827956598	0.065889475920785	ZNF808	19	53004628	T	A
ENSG00000135249	7_105171528_C_T	4.4176202531057e-06	0.0028593530243014	0.0099347282653292	-0.43215451631152	0.0941369553864815	RINT1	7	105171528	C	T
ENSG00000198952	1_156208230_A_G	9.72687032303811e-06	0.00288633968307097	0.0100220141714259	-0.270914326381149	0.0612490774256533	SMG5	1	156208230	A	G
ENSG00000130669	19_39666967_C_T	3.06718472883326e-06	0.00289576788318807	0.0100482598579663	0.373197457063522	0.0799777031138363	PAK4	19	39666967	C	T
ENSG00000151327	14_35414404_A_G	2.98267838838341e-06	0.00290116162850607	0.010057365921846	-0.582618872909348	0.124704140935945	FAM177A1	14	35414404	A	G
ENSG00000215012	22_19833989_G_A	2.17525635228715e-06	0.00290213439855014	0.010057365921846	-0.570695630408084	0.120490904002893	C22orf29	22	19833989	G	A
ENSG00000167543	17_27907313_A_G	9.68901792745121e-05	0.00290772213222606	0.0100702375112344	0.326095556143992	0.0836517715300995	TP53I13	17	27907313	A	G
ENSG00000107537	10_13340836_C_T	3.87085238332788e-06	0.00291820656732798	0.0101000402214328	-0.318631369558917	0.0689947272077808	PHYH	10	13340836	C	T
ENSG00000169410	15_75950733_T_C	1.58568356986611e-05	0.0029444609481157	0.0101843499228394	0.214346405569618	0.0496581871787129	PTPN9	15	75950733	T	C
ENSG00000115694	2_242399863_T_G	6.4434657927984e-06	0.0029475260949672	0.0101883954641111	0.359048574598495	0.0795888984010086	STK25	2	242399863	T	G
ENSG00000136273	7_47986828_G_C	9.6476007011744e-07	0.00295141479538503	0.010195280664732	0.343060052941378	0.0700309284419051	HUS1	7	47986828	G	C
ENSG00000104892	19_45758364_A_G	8.49363113022789e-06	0.00295528368131891	0.0102020886185531	0.407392584245699	0.0915006132199932	KLC3	19	45758364	A	G
ENSG00000026025	10_17201546_A_C	1.2627720080451e-05	0.00296663344788781	0.0102346963946171	0.36869730651747	0.0844385208011366	VIM	10	17201546	A	C
ENSG00000107902	10_126219118_C_A	9.72890613799749e-07	0.00297553140419093	0.0102588091754602	-0.45301188949213	0.0925072124626658	LHPP	10	126219118	C	A
ENSG00000174780	4_57304571_A_G	2.34491336726352e-06	0.00298561295317671	0.0102869691268069	-0.779379924910437	0.165081929397473	SRP72	4	57304571	A	G
ENSG00000197444	10_50970429_G_A	6.33387773889587e-06	0.00299714872963821	0.0103201003490427	0.65815976619141	0.145774198001515	OGDHL	10	50970429	G	A
ENSG00000025156	6_122715244_C_T	1.63546797674944e-05	0.00300677827513943	0.0103466296152799	-0.391696839117315	0.0908892783952333	HSF2	6	122715244	C	T
ENSG00000117399	1_43764084_G_C	3.23336112931317e-05	0.00303984552347199	0.0104537248518115	0.398693988246937	0.0959234745914923	CDC20	1	43764084	G	C
ENSG00000138829	5_127834441_A_G	1.75133004241395e-06	0.0030521915410288	0.0104894704583801	0.426545021167259	0.0892318860170847	FBN2	5	127834441	A	G
ENSG00000124615	6_39876433_G_A	4.14936933076626e-06	0.00306680451882752	0.0105329562705517	0.564750551778793	0.12267167294268	MOCS1	6	39876433	G	A
ENSG00000177370	17_912432_G_A	2.99522709063828e-06	0.00309220854585888	0.010613424794093	-0.20635188027913	0.0441758495521897	TIMM22	17	912432	G	A
ENSG00000100296	22_29951650_A_T	2.74927315838453e-06	0.00309806028801125	0.0106267238965916	0.356311996750875	0.0759935447366355	THOC5	22	29951650	A	T
ENSG00000115363	2_75788396_C_A	1.10397373313578e-06	0.00310125229152799	0.0106308886270594	-0.585824150029094	0.120239662349125	EVA1A	2	75788396	C	A
ENSG00000163155	1_151053784_G_A	1.90306255831875e-05	0.00311409690741711	0.010667960236948	-0.334484801178509	0.0782242968620944	LYSMD1	1	151053784	G	A
ENSG00000059122	16_2989539_C_T	1.25734482562318e-06	0.00311603632758635	0.010667960236948	0.535841054441937	0.110565213070602	FLYWCH1	16	2989539	C	T
ENSG00000148143	9_109776092_A_G	3.5130947586356e-06	0.00312280649880636	0.0106843330664148	0.339252764058886	0.0731418293237657	ZNF462	9	109776092	A	G
ENSG00000167552	12_49528953_A_T	1.44484842452372e-05	0.0031294488261509	0.010700247940039	-0.401518707422805	0.0925812631997572	TUBA1A	12	49528953	A	T
ENSG00000125430	17_14256703_C_T	6.28590976988837e-06	0.00315088700895287	0.0107667005786414	0.465703613639017	0.103110768186319	HS3ST3B1	17	14256703	C	T
ENSG00000112992	5_43627768_T_C	9.88274673554029e-06	0.00316835994986526	0.0108132082072396	0.725766059943985	0.164210754885907	NNT	5	43627768	T	C
ENSG00000132541	8_99102631_A_G	5.26718024191376e-06	0.00316852103744028	0.0108132082072396	-0.354356455365046	0.0778146201705556	HRSP12	8	99102631	A	G
ENSG00000205581	21_40696974_G_A	1.27220271264898e-05	0.00318851468211949	0.0108745360287962	0.204280564415234	0.0468014682993817	HMGN1	21	40696974	G	A
ENSG00000168658	2_98797744_C_T	2.4924156013743e-06	0.00319061512360227	0.0108747994013384	-0.434226021615213	0.092216851321049	VWA3B	2	98797744	C	T
ENSG00000144554	3_10180659_C_A	5.89654125333313e-06	0.00320237053611881	0.0109079493072918	0.612077080666694	0.135114400733985	FANCD2	3	10180659	C	A
ENSG00000064726	15_83591525_C_T	9.83836275604692e-06	0.00320453229878955	0.010908399925817	0.947225036705677	0.214270579983247	BTBD1	15	83591525	C	T
ENSG00000106268	7_2268970_A_G	3.40279487674051e-06	0.00322397926708997	0.0109676525012051	-0.358509825674057	0.0771839259771008	NUDT1	7	2268970	A	G
ENSG00000005436	2_75911977_G_A	2.02000743874946e-06	0.00323029574517959	0.0109821897699689	0.306786210327172	0.0645673726766897	GCFC2	2	75911977	G	A
ENSG00000115306	2_54951036_T_C	1.6411637207313e-06	0.00323624869412299	0.0109954735343281	-0.423995336643626	0.0884571025741318	SPTBN1	2	54951036	T	C
ENSG00000197256	19_11277074_C_T	3.18371067066296e-06	0.00325889988960714	0.0110654386126565	0.380164857348866	0.0816050024673552	KANK2	19	11277074	C	T
ENSG00000119673	14_73958812_T_C	1.53620064011874e-05	0.00326201637486835	0.0110686411167338	-0.415913747205636	0.0961998908726804	ACOT2	14	73958812	T	C
ENSG00000165271	9_33512084_G_A	1.89769800109765e-06	0.00326396162773431	0.0110686411167338	0.42792603117592	0.0898244886773789	NOL6	9	33512084	G	A
ENSG00000065621	10_106012828_G_A	1.01900813640819e-05	0.00328376782452941	0.0111287859347336	-0.568129187601985	0.128736979490842	GSTO2	10	106012828	G	A
ENSG00000096717	10_69583206_G_A	1.7097043574754e-05	0.00330415007632954	0.0111908059930883	0.302410030202043	0.0703315694199239	SIRT1	10	69583206	G	A
ENSG00000130695	1_26534217_G_A	3.42320167705436e-06	0.00330683130326135	0.0111928341988528	-0.367689330034001	0.079181236000253	CEP85	1	26534217	G	A
ENSG00000128045	4_53740236_C_T	1.38108910390869e-05	0.00331106406396107	0.0112001081181113	0.584001259835366	0.134350565034976	RASL11B	4	53740236	C	T
ENSG00000154518	2_176043097_A_G	1.4246111802437e-05	0.0033193794290177	0.0112211741465572	0.356965889050152	0.0822495735332752	ATP5G3	2	176043097	A	G
ENSG00000168116	6_56911574_A_G	5.66739864377955e-05	0.00332674138004663	0.0112389926997278	-0.361828790354713	0.0898674937091954	KIAA1586	6	56911574	A	G
ENSG00000139437	12_110342421_T_G	1.01385686109508e-05	0.00333310576132968	0.011253420816196	0.788477893295928	0.17862318427598	TCHP	12	110342421	T	G
ENSG00000163319	4_84482387_G_C	3.14719362180737e-05	0.00333782298145894	0.0112622730703563	-0.370745214535153	0.0890669451724995	MRPS18C	4	84482387	G	C
ENSG00000152503	5_114394981_G_T	4.67105312755214e-06	0.0033438841543202	0.0112756460537657	0.304066425983571	0.066403905997247	TRIM36	5	114394981	G	T
ENSG00000146223	6_42890251_A_G	1.28604136147096e-05	0.00337749721154446	0.0113818495405733	-0.502143500824736	0.115105404719639	RPL7L1	6	42890251	A	G
ENSG00000132256	11_5690691_A_C	5.32335151620586e-06	0.00338344336751275	0.0113947434899464	-0.56845192912653	0.124889925407028	TRIM5	11	5690691	A	C
ENSG00000213672	3_48719638_T_C	2.5170008335111e-05	0.00339244843240783	0.0114179166189385	0.355508002669111	0.084378171356606	NCKIPSD	3	48719638	T	C
ENSG00000186283	1_179065125_C_T	4.64816020420111e-06	0.00339662315443927	0.0114248135009138	-0.417874585312214	0.0912375593097451	TOR3A	1	179065125	C	T
ENSG00000100038	22_22316160_C_T	4.16777315718001e-06	0.00340279920402414	0.0114384291717072	-0.637293428128023	0.138456701604513	TOP3B	22	22316160	C	T
ENSG00000185298	17_79609654_G_A	5.33048874469818e-06	0.00341453755880465	0.0114707136945073	-0.340602316390624	0.0748355839635111	CCDC137	17	79609654	G	A
ENSG00000105202	19_40225168_T_A	1.99177608808621e-06	0.00342599062596023	0.0115020000972317	-0.418102053355009	0.087942671019092	FBL	19	40225168	T	A
ENSG00000172197	6_20200114_G_A	5.57283667998725e-06	0.00344580900451646	0.0115586761657765	0.375765242301281	0.0827315959268866	MBOAT1	6	20200114	G	A
ENSG00000163528	3_14158220_G_A	1.54636626113843e-05	0.00344717308593424	0.0115586761657765	-0.265211075586489	0.0613633565258666	CHCHD4	3	14158220	G	A
ENSG00000175376	11_65702776_A_C	7.11076357844871e-06	0.00345087757074896	0.0115638837296549	0.317569652963939	0.0707227609530626	EIF1AD	11	65702776	A	C
ENSG00000165102	8_43021568_A_G	0.000140392793398395	0.00345485822435309	0.0115700096688107	-0.765272233644233	0.200992044978749	HGSNAT	8	43021568	A	G
ENSG00000196793	10_44037177_C_A	9.42542096417539e-06	0.00346668239540934	0.0116023788584301	0.633195050778048	0.142934979463104	ZNF239	10	44037177	C	A
ENSG00000197586	20_25150535_A_T	5.57676710645999e-06	0.00346962759289782	0.0116026451677734	0.381713802544716	0.0840440299555769	ENTPD6	20	25150535	A	T
ENSG00000164933	8_104464349_T_C	8.41049340920419e-06	0.00347107922887531	0.0116026451677734	0.266696934238999	0.0598719001275397	SLC25A32	8	104464349	T	C
ENSG00000115365	2_211337272_A_G	1.93414389275324e-05	0.00347684876979056	0.0116147077168916	0.15709657740722	0.0367704388425234	LANCL1	2	211337272	A	G
ENSG00000159873	22_29188040_A_T	6.31238747636738e-06	0.00348615752179203	0.0116385709722925	0.285778720613176	0.0632863350881647	CCDC117	22	29188040	A	T
ENSG00000023572	1_193077301_C_T	0.000117495248244206	0.00349225827063816	0.0116517013004121	0.302548422474452	0.0785575983663327	GLRX2	1	193077301	C	T
ENSG00000145428	4_154706728_G_A	6.12697449479827e-06	0.00350031115306234	0.0116713244689621	0.346442509317876	0.0766133572995623	RNF175	4	154706728	G	A
ENSG00000116489	1_113084146_G_A	8.61038898424376e-06	0.00350874825958053	0.0116922036563919	0.219389750275521	0.04930753266597	CAPZA1	1	113084146	G	A
ENSG00000132406	4_4263485_T_C	2.97597458723485e-06	0.00353457175129446	0.0117709577353633	0.314141442476401	0.0672323998192473	TMEM128	4	4263485	T	C
ENSG00000110851	12_108146472_A_G	6.58619013923853e-06	0.00354418710003746	0.0117956707687318	0.286589286347945	0.0635926583510417	PRDM4	12	108146472	A	G
ENSG00000148484	10_16848297_C_T	1.8993687869345e-06	0.0035532393801178	0.0118184803859208	0.444986687918861	0.0934091126728184	RSU1	10	16848297	C	T
ENSG00000015532	17_48429932_A_G	4.90316195471789e-06	0.00355928929299617	0.0118312817500659	0.426254801915577	0.0932950648456717	XYLT2	17	48429932	A	G
ENSG00000149100	11_32673898_G_C	8.92554752899489e-06	0.0036161434407277	0.0120128391075918	0.280107080085284	0.063063189753683	EIF3M	11	32673898	G	C
ENSG00000157833	2_26398335_A_C	4.26917002824495e-05	0.003635053689502	0.012068200294794	0.354516830570733	0.0866279333702866	GAREML	2	26398335	A	C
ENSG00000116874	1_119572541_C_T	5.55732446468053e-06	0.0036463349397219	0.0120981808676364	-0.317603855063273	0.0699172590440154	WARS2	1	119572541	C	T
ENSG00000143740	1_227922918_A_C	1.10276156401388e-05	0.00365645221565045	0.0121239501270768	-0.361895346213183	0.0823242329543759	SNAP47	1	227922918	A	C
ENSG00000100321	22_39712368_C_T	1.39079175713255e-05	0.0036586129102225	0.0121239501270768	0.4078103113782	0.0938506852639622	SYNGR1	22	39712368	C	T
ENSG00000205078	16_77256519_G_C	3.00237929915596e-06	0.0036676251449015	0.0121463264782519	0.513355799106944	0.10991083282247	SYCE1L	16	77256519	G	C
ENSG00000090054	9_94849855_G_C	4.64809225856626e-06	0.00367928883220685	0.0121774508633745	0.246213353764786	0.0537574939024823	SPTLC1	9	94849855	G	C
ENSG00000085644	16_3194657_G_C	4.64344593174337e-06	0.00369510651582112	0.0122222770850949	-0.47908934978963	0.104598171751123	ZNF213	16	3194657	G	C
ENSG00000131943	19_30194710_C_T	5.20764571301235e-06	0.00369758573314669	0.0122229557553771	0.46383714944001	0.101802527879332	C19orf12	19	30194710	C	T
ENSG00000197594	6_132227913_A_T	1.06326381033795e-05	0.00371118876365299	0.0122585978095568	0.431678504725304	0.0980220683780654	ENPP1	6	132227913	A	T
ENSG00000160321	19_22092288_A_G	5.63336571425964e-06	0.00371292920558108	0.0122585978095568	0.452655336362553	0.0997103526203983	ZNF208	19	22092288	A	G
ENSG00000173486	11_63961242_G_A	1.34881180626283e-05	0.00372304978702137	0.01228446615513	0.579921908000868	0.133253115758097	FKBP2	11	63961242	G	A
ENSG00000138073	2_27379371_G_A	4.42827994189587e-05	0.0037324350379751	0.0123078779739536	-0.266742359301062	0.0653153188100951	PREB	2	27379371	G	A
ENSG00000120029	10_103713880_T_C	7.70684735382621e-06	0.00374993273699421	0.0123579958569898	-0.553028390780169	0.123632322541275	C10orf76	10	103713880	T	C
ENSG00000164088	3_52268866_T_C	2.75170464663938e-05	0.00377702533767336	0.0124396531810637	0.43478376899621	0.103690342171361	PPM1M	3	52268866	T	C
ENSG00000139684	13_47346531_A_T	3.71256046772528e-06	0.00378446329287451	0.0124565174563497	-0.208039385708098	0.044963432051174	ESD	13	47346531	A	T
ENSG00000130035	12_4958152_A_G	2.87432956230298e-06	0.00380392287711107	0.0125056766334695	-0.622752384524394	0.133078078732983	GALNT8	12	4958152	A	G
ENSG00000160285	21_47655027_A_C	3.20201396454958e-06	0.00380405180914881	0.0125056766334695	0.287247792458229	0.0616753428638789	LSS	21	47655027	A	C
ENSG00000160049	1_10484416_T_G	1.45571154199797e-05	0.00382318300289132	0.0125608872104393	-0.397777636095643	0.0917535070536823	DFFA	1	10484416	T	G
ENSG00000203705	1_212955231_A_C	5.09681480004085e-06	0.00382767058401552	0.0125630340969131	-0.331276968979324	0.0726363086488303	TATDN3	1	212955231	A	C
ENSG00000135506	12_58052294_G_A	3.14323968289381e-05	0.00382851107182397	0.0125630340969131	0.439459411738318	0.105567402325975	OS9	12	58052294	G	A
ENSG00000172006	19_2799979_C_T	8.37429057654603e-06	0.00383221987596301	0.0125675318338877	0.605585711559768	0.135922205758777	ZNF554	19	2799979	C	T
ENSG00000173821	17_78260011_G_A	2.05675396959071e-06	0.00383975313996906	0.0125845585215622	0.445295388326774	0.0937905009501607	RNF213	17	78260011	G	A
ENSG00000099956	22_24176287_G_A	3.45468407272062e-06	0.00385185098866577	0.0126165154912127	-0.474865747937813	0.102303141648079	SMARCB1	22	24176287	G	A
ENSG00000198160	1_67510958_G_C	1.94455165537578e-05	0.00385524617589625	0.0126199458312802	0.779513550215066	0.182506107087436	MIER1	1	67510958	G	C
ENSG00000143819	1_225989651_T_C	3.51314818530749e-06	0.00385918903951099	0.0126251636943493	0.629128491788115	0.135638216790684	EPHX1	1	225989651	T	C
ENSG00000116191	1_178649622_C_T	2.6807227475371e-06	0.00386419405595703	0.0126338478813416	-0.43643437242583	0.0929794626233911	RALGPS2	1	178649622	C	T
ENSG00000182093	21_40759882_T_C	2.50184456488157e-06	0.00387802852177339	0.0126713715385714	-0.204795227350287	0.0434996020082363	WRB	21	40759882	T	C
ENSG00000157510	5_148652302_G_T	1.02193769710658e-05	0.00388245851862195	0.0126781393786736	0.397227930260769	0.0900237580135415	AFAP1L1	5	148652302	G	T
ENSG00000211643	22_22584255_C_T	7.54119145168581e-06	0.00390030312025604	0.0127286776953951	0.479830557584982	0.107157366541963	IGLV5-52	22	22584255	C	T
ENSG00000110768	11_18342081_T_C	3.24648662695304e-06	0.00391394470822978	0.0127654464258452	0.309216764752787	0.0664328586574162	GTF2H1	11	18342081	T	C
ENSG00000147677	8_117764975_A_G	1.03701385651185e-05	0.00394526396269862	0.0128489638485229	-0.318738389856205	0.0722876197230993	EIF3H	8	117764975	A	G
ENSG00000101158	20_57564695_C_T	4.26023197287257e-06	0.0039475657699013	0.0128489638485229	-0.803878732008622	0.174822171501695	NELFCD	20	57564695	C	T
ENSG00000173156	11_66829315_G_A	2.35713682918978e-05	0.00394775226000877	0.0128489638485229	-0.382285981701764	0.0904163784655857	RHOD	11	66829315	G	A
ENSG00000144827	3_111648089_G_T	1.10593346533099e-05	0.003949113553231	0.0128489638485229	-0.274601261841885	0.062475373083343	ABHD10	3	111648089	G	T
ENSG00000007047	19_45741243_G_A	2.23615302675777e-06	0.0039591014457987	0.0128736680022502	0.413115272063068	0.0873242518631524	MARK4	19	45741243	G	A
ENSG00000154864	18_10823925_T_A	6.44294922113045e-07	0.00397340830026791	0.0129123776064711	-0.591663217985531	0.118868890534148	PIEZO2	18	10823925	T	A
ENSG00000107929	10_985896_G_A	4.02457829844643e-06	0.0039765465168339	0.0129147676601046	-0.270230099813577	0.0586168564782866	LARP4B	10	985896	G	A
ENSG00000196549	3_154996207_A_G	1.12169707716722e-05	0.0039811139172931	0.0129217936342567	0.332014045625205	0.0755904176264142	MME	3	154996207	A	G
ENSG00000196670	5_180260739_C_T	1.35639694451105e-05	0.00399930091203611	0.0129652590018951	0.670284852876712	0.154060022365725	ZFP62	5	180260739	C	T
ENSG00000174547	11_66279474_A_T	6.32534917951084e-06	0.0039993295737214	0.0129652590018951	-0.230156864892732	0.0509736577255379	MRPL11	11	66279474	A	T
ENSG00000117450	1_45994349_T_G	1.55844154663532e-05	0.00401079731620024	0.0129914496133183	-0.254425955577559	0.0588913273418519	PRDX1	1	45994349	T	G
ENSG00000124608	6_44291575_G_A	3.36009537123862e-06	0.00401224248970066	0.0129914496133183	-0.510583318914506	0.109862328242992	AARS2	6	44291575	G	A
ENSG00000163703	3_9975386_C_G	5.12356846374917e-06	0.00403337605936646	0.0130501615966679	0.499030322120198	0.109444553577588	CRELD1	3	9975386	C	G
ENSG00000135045	9_77646969_A_C	1.15947516002133e-05	0.00403523080570115	0.0130501615966679	0.287843898905235	0.0656417752305001	C9orf40	9	77646969	A	C
ENSG00000186448	3_44759099_C_T	3.54970755921354e-05	0.00404446018573743	0.0130721446170792	-0.61169934870027	0.147932500980553	ZNF197	3	44759099	C	T
ENSG00000175497	2_115919028_T_G	2.18987966006876e-06	0.00407135832187819	0.0131511742787922	-0.609139004062136	0.128644352018778	DPP10	2	115919028	T	G
ENSG00000189190	19_53338478_C_G	3.06456020897326e-06	0.00409042424415051	0.0132048248325919	0.641396262383286	0.137448592832596	ZNF600	19	53338478	C	G
ENSG00000177556	5_151063674_A_G	9.95931272057136e-06	0.00409622005126893	0.0132155977273865	0.283760870468585	0.0642275564624687	ATOX1	5	151063674	A	G
ENSG00000124143	20_37243067_A_G	8.39747050117504e-06	0.00411009992008548	0.0132524235866886	0.998721795307035	0.224190461459745	ARHGAP40	20	37243067	A	G
ENSG00000158163	3_137843476_G_T	1.45134658395335e-05	0.00411577508043464	0.0132627662530551	-0.467192953738288	0.107748797510528	DZIP1L	3	137843476	G	T
ENSG00000159267	21_38159401_G_C	4.35491572560765e-06	0.00412016547105364	0.0132634349701028	0.365013691247636	0.0794599283096176	HLCS	21	38159401	G	C
ENSG00000004700	12_21712886_A_G	1.17738864199726e-05	0.00412091783134835	0.0132634349701028	-0.374008870595164	0.0853563744502056	RECQL	12	21712886	A	G
ENSG00000172795	5_112323738_A_G	1.65743481840685e-05	0.00412722901041726	0.0132757983197176	0.19908880874888	0.0462282008418992	DCP2	5	112323738	A	G
ENSG00000145911	5_177540223_G_A	3.73737301731278e-06	0.0041354472144497	0.0132942774192692	-0.301682908663072	0.0652220104976272	N4BP3	5	177540223	G	A
ENSG00000141562	17_80455154_T_C	6.77858518412896e-06	0.00413923480872819	0.0132984998010008	-0.473535107636938	0.105217750020187	NARF	17	80455154	T	C
ENSG00000167377	16_71469705_T_C	3.13622626886359e-06	0.00414238206663735	0.0133006610995642	0.457796442899938	0.0982039553451246	ZNF23	16	71469705	T	C
ENSG00000221990	5_438564_T_C	1.44030086377618e-06	0.00414873392850795	0.0133131032495142	0.592112187333254	0.12286154046997	C5orf55	5	438564	T	C
ENSG00000066923	7_99816272_A_G	1.54652794338475e-05	0.0041532499506943	0.0133196429388649	-0.417650956174434	0.0966347322618899	STAG3	7	99816272	A	G
ENSG00000148459	10_27011355_T_C	3.53037216729078e-06	0.00418088303432579	0.0134002679848258	0.415192462678463	0.0895337684350378	PDSS1	10	27011355	T	C
ENSG00000248098	19_41918054_G_A	1.42460678216388e-05	0.00419835805342966	0.0134482584333717	0.380621004115369	0.0877000053313556	BCKDHA	19	41918054	G	A
ENSG00000198909	17_61639694_T_A	3.38720492759431e-05	0.00420630125805406	0.0134656774162868	-0.453392084122213	0.109363411150763	MAP3K3	17	61639694	T	A
ENSG00000158864	1_161188936_T_C	1.35219271454376e-05	0.00421069894791317	0.0134717321239287	-0.365937552730211	0.0840948889487263	NDUFS2	1	161188936	T	C
ENSG00000218739	2_37473585_T_C	7.45416644577721e-06	0.00422274873324584	0.0135022472179065	0.565090189701951	0.126128036529383	CEBPZ-AS1	2	37473585	T	C
ENSG00000161551	19_52292085_C_T	1.45176230670225e-05	0.00426044750479717	0.0136146899514573	0.45216332488345	0.104284026375016	ZNF577	19	52292085	C	T
ENSG00000113810	3_160082071_T_C	4.08564110323788e-05	0.00427593228721003	0.0136560541980426	0.374664695690703	0.0913241101647031	SMC4	3	160082071	T	C
ENSG00000198467	9_35705759_G_A	7.49145323848991e-06	0.00427900515089222	0.0136577528859126	0.374236470424294	0.0835493795654616	TPM2	9	35705759	G	A
ENSG00000170469	5_138733244_T_C	0.000104764800395347	0.00429500564553386	0.0137006875551593	0.470747457655378	0.121349087959797	SPATA24	5	138733244	T	C
ENSG00000148690	10_95460373_T_G	2.71532184264768e-05	0.00431233184468511	0.0137477976653219	0.442265458005873	0.105398788593272	FRA10AC1	10	95460373	T	G
ENSG00000117650	1_211843076_C_G	7.79717488222731e-06	0.00431804981341607	0.0137578665974527	-0.205875742094052	0.0460502205973063	NEK2	1	211843076	C	G
ENSG00000144659	3_39463847_C_G	5.49914864048429e-06	0.00432503464685239	0.0137719576035567	0.363270990381326	0.0799314005872564	SLC25A38	3	39463847	C	G
ENSG00000158669	8_41500901_G_A	3.03462259380972e-06	0.00433239845094957	0.0137872379439242	-0.285269184695696	0.0611055972117536	AGPAT6	8	41500901	G	A
ENSG00000146143	6_57569567_A_G	4.33695283419928e-06	0.00433915658879375	0.0138005738953923	0.272074565982438	0.0592168729118665	PRIM2	6	57569567	A	G
ENSG00000074266	11_85939100_G_A	9.69680039221644e-06	0.00435173591498189	0.013832397262451	-0.208740631374467	0.0471855399133921	EED	11	85939100	G	A
ENSG00000115163	2_26943561_G_A	2.70241717301394e-05	0.00437304340224278	0.0138919098880829	-0.318141759086448	0.0757986678276494	CENPA	2	26943561	G	A
ENSG00000113269	5_179276880_G_C	1.03820136173546e-05	0.00439116574005902	0.0139398212020986	-0.307643750588899	0.0697753562817499	RNF130	5	179276880	G	C
ENSG00000039650	19_50358170_T_C	1.19782861987855e-05	0.00439331234562603	0.0139398212020986	-0.530039810469062	0.121069416703223	PNKP	19	50358170	T	C
ENSG00000175166	3_184038969_C_T	3.29255431413225e-06	0.00441084978362839	0.0139872099460919	-0.326702931862215	0.0702334501301438	PSMD2	3	184038969	C	T
ENSG00000180917	16_71358949_T_G	1.95615293991914e-05	0.00443517833181886	0.0140560653438647	-0.34713813819767	0.0813000787494287	CMTR2	16	71358949	T	G
ENSG00000187653	4_91718050_C_A	4.16390786020717e-06	0.00445015194193853	0.0140952091860306	-0.498533709253437	0.108305583080511	TMSB4XP8	4	91718050	C	A
ENSG00000064666	19_1031658_A_G	7.28301740287739e-06	0.00445690171640708	0.0141082744590512	-0.459525465425019	0.102452699340798	CNN2	19	1031658	A	G
ENSG00000152944	12_27193496_C_T	7.04981388231966e-06	0.00446905876804882	0.0141384309553033	0.511918222002907	0.113957663979808	MED21	12	27193496	C	T
ENSG00000076650	19_33625299_A_T	4.34059071650602e-06	0.00448101666221539	0.014165069268464	-0.491597289617389	0.106999939644165	GPATCH1	19	33625299	A	T
ENSG00000089157	12_120607013_G_A	2.35926332585158e-05	0.00448274967454966	0.014165069268464	0.325523345140188	0.0769948577259196	RPLP0	12	120607013	G	A
ENSG00000075151	1_21218095_C_T	1.1769028714544e-05	0.00449472886444952	0.0141943259841563	0.291192997223104	0.0664547570202599	EIF4G3	1	21218095	C	T
ENSG00000111615	12_75792104_A_G	1.54559088807827e-05	0.00449729001214521	0.0141943259841563	0.581324028301305	0.134500719651738	KRR1	12	75792104	A	G
ENSG00000110057	11_67764663_G_C	1.02028839543499e-05	0.00451706450846936	0.0142483715278331	-0.48506412735214	0.109921365104852	UNC93B1	11	67764663	G	C
ENSG00000214194	7_112720715_T_C	1.90272922947931e-05	0.00453306864026577	0.0142904676268058	-0.306571754403685	0.0716957572089071	LINC00998	7	112720715	T	C
ENSG00000142675	1_26535146_G_A	2.98969532469457e-05	0.00455978016093939	0.014366249558697	-0.577202127780779	0.138276852272631	CNKSR1	1	26535146	G	A
ENSG00000162437	1_65297240_A_G	1.87725312110418e-05	0.00456865384983961	0.0143857749452593	-0.2181847869839	0.0509895324889513	RAVER2	1	65297240	A	G
ENSG00000132297	8_133108110_T_C	6.47451214721213e-06	0.004576410574967	0.0144017624325941	-0.305376494088197	0.0677069187090132	HHLA1	8	133108110	T	C
ENSG00000166788	11_18128834_T_C	3.10505864710172e-05	0.00461980167213543	0.0145298053916531	-0.257456010073231	0.0618049495572215	SAAL1	11	18128834	T	C
ENSG00000136319	14_20747173_G_A	6.49754001072735e-06	0.00462683480835642	0.0145396571203354	-0.539193620620421	0.119567932735013	TTC5	14	20747173	G	A
ENSG00000188522	17_18845320_T_G	0.00462834416743264	0.00462834416743264	0.0145396571203354	0.204749672858197	0.0723031287971081	FAM83G	17	18845320	T	G
ENSG00000108294	17_36913807_T_C	3.87682859581059e-06	0.0046585754989622	0.01462607871629	-0.300924357242203	0.0651650640261218	PSMB3	17	36913807	T	C
ENSG00000134146	15_35573576_C_T	1.08397315890057e-05	0.00467142700428519	0.0146578655066735	-0.395660061384802	0.0899287370499603	DPH6	15	35573576	C	T
ENSG00000137814	15_42886074_G_A	9.66407245178834e-05	0.00467892035038352	0.0146728123417551	0.2566243717181	0.0658201108978659	HAUS2	15	42886074	G	A
ENSG00000184900	21_46262875_G_A	1.49481354384841e-06	0.00468195285003173	0.0146737609572167	-0.547862780526642	0.113855153821738	SUMO3	21	46262875	G	A
ENSG00000167525	17_27058696_A_G	9.509961456268e-05	0.00470617877950119	0.0147410923254626	0.414126051355829	0.106110908577078	PROCA1	17	27058696	A	G
ENSG00000114529	3_111822017_A_G	1.0230248558135e-05	0.00472756159474739	0.0147994450077474	-0.325512631899023	0.0737747691164353	C3orf52	3	111822017	A	G
ENSG00000095906	16_1814440_A_G	9.85208048940768e-06	0.00473454355160378	0.0148124466692307	0.325865502164564	0.073718644489131	NUBP2	16	1814440	A	G
ENSG00000112796	6_46099774_G_T	1.89943274209041e-05	0.00473722647641001	0.0148124466692307	-0.269180893989936	0.0629457368739245	ENPP5	6	46099774	G	T
ENSG00000174327	17_7022290_G_A	8.88349284225899e-06	0.00476362430176364	0.014886327997246	0.463239065962496	0.104269598479453	SLC16A13	17	7022290	G	A
ENSG00000105472	19_51323733_C_T	7.88474523614467e-06	0.00476840033135784	0.0148892747182208	-0.976380709464203	0.218513292746806	CLEC11A	19	51323733	C	T
ENSG00000113971	3_132401600_C_T	9.06467389661363e-06	0.00477010744682492	0.0148892747182208	0.599803510707026	0.135140784923959	NPHP3	3	132401600	C	T
ENSG00000124374	2_71340385_A_C	2.62773665596974e-06	0.0047905083956175	0.0149287966802379	-0.314703032592773	0.0669871760683843	PAIP2B	2	71340385	A	C
ENSG00000104805	19_49337683_C_T	3.43472041519224e-06	0.00479263817173715	0.0149287966802379	-1.08797069535698	0.234327540571822	NUCB1	19	49337683	C	T
ENSG00000124074	16_67755808_A_G	9.48292127216857e-05	0.00479297775687046	0.0149287966802379	0.461481477672739	0.11822385169877	ENKD1	16	67755808	A	G
ENSG00000058063	3_182496322_A_G	8.27131075030884e-06	0.00479387897941702	0.0149287966802379	0.256541667295188	0.0575458637446538	ATP11B	3	182496322	A	G
ENSG00000101224	20_3796958_C_T	9.27439117702126e-06	0.00485014031935112	0.015088140219206	-0.625714022086467	0.141135296815194	CDC25B	20	3796958	C	T
ENSG00000129925	16_435814_C_T	2.88411329487646e-06	0.00485111420197823	0.015088140219206	-0.387213989294791	0.0827573988450537	TMEM8A	16	435814	C	T
ENSG00000121766	1_31898687_C_T	1.54492379078809e-05	0.00485346806308549	0.015088140219206	0.66321948675896	0.153445460069623	ZCCHC17	1	31898687	C	T
ENSG00000004142	17_26628747_G_A	2.34154448817611e-05	0.0048768887006641	0.0151519510643095	-0.214472269953727	0.0507080036637901	POLDIP2	17	26628747	G	A
ENSG00000158473	1_158158597_C_T	6.07705203325189e-06	0.00488118436596867	0.0151519510643095	0.325719776746782	0.0720031054193908	CD1D	1	158158597	C	T
ENSG00000104490	8_103216160_T_G	2.63012195446721e-06	0.0048824512785049	0.0151519510643095	-0.484362100395387	0.103104597697598	NCALD	8	103216160	T	G
ENSG00000154277	4_41264549_C_A	4.1371872592376e-06	0.00489501844643351	0.0151821856782006	0.209741297006295	0.0455526709172142	UCHL1	4	41264549	C	A
ENSG00000130347	6_107168243_C_T	2.76820739757128e-06	0.00490284116410811	0.0151976787160466	0.427106231750276	0.0911197073786548	RTN4IP1	6	107168243	C	T
ENSG00000107290	9_135133954_G_C	1.24680343569233e-05	0.00492370158789796	0.0152535444881659	0.633219056212435	0.144926628803599	SETX	9	135133954	G	C
ENSG00000143952	2_64232382_T_C	8.0785072719087e-06	0.00492655124913742	0.0152535810012925	0.267376949188982	0.0599084459426714	VPS54	2	64232382	T	C
ENSG00000176393	1_201978068_G_A	6.39923446714973e-06	0.00493029880910789	0.0152563959446544	-0.385811053019545	0.0854935520892744	RNPEP	1	201978068	G	A
ENSG00000057019	3_98676793_T_C	3.60167531557218e-05	0.00494312566862597	0.0152872866140899	0.287679753759047	0.0696282862616758	DCBLD2	3	98676793	T	C
ENSG00000197930	14_53119462_A_T	2.07336747694179e-05	0.00495400726747546	0.0153066653820188	-0.359800718073409	0.0845229628432722	ERO1L	14	53119462	A	T
ENSG00000173113	11_64101691_T_A	1.55458094057664e-05	0.00495508727244964	0.0153066653820188	0.484892547618063	0.112222625829007	TRMT112	11	64101691	T	A
ENSG00000013573	12_31236294_A_G	4.6416674412558e-06	0.00497234594961598	0.0153477948809833	-0.36368930199978	0.0794018291119749	DDX11	12	31236294	A	G
ENSG00000116266	1_109266187_A_G	9.5285059749586e-06	0.00497411255688662	0.0153477948809833	0.32763737536397	0.0739987766188163	STXBP3	1	109266187	A	G
ENSG00000153406	16_4505331_C_T	3.82503432309049e-05	0.00498376501207183	0.0153687553852282	-0.375292892044643	0.0911391344151104	NMRAL1	16	4505331	C	T
ENSG00000133983	14_70759867_C_T	1.39900063195204e-05	0.00499297175753926	0.0153883181767025	0.335989566714537	0.0773453445509104	COX16	14	70759867	C	T
ENSG00000125257	13_95950740_G_A	6.22139954218596e-07	0.0049965975091666	0.0153906678039286	0.391870887590041	0.0786223944628162	ABCC4	13	95950740	G	A
ENSG00000167118	9_131119119_T_C	5.12295333433494e-05	0.00500430817607596	0.0154055900104309	-0.413790393030556	0.102171838951291	URM1	9	131119119	T	C
ENSG00000069849	3_141645562_A_T	5.60688398716435e-06	0.00500898289421905	0.0154111544199764	0.284255155431015	0.0626016712681	ATP1B3	3	141645562	A	T
ENSG00000075234	22_46685274_T_C	1.44995759872601e-05	0.00501519827655674	0.0154152935693723	-0.757976968090322	0.174803879101635	TTC38	22	46685274	T	C
ENSG00000073050	19_44079687_G_A	6.64448383277506e-06	0.00501606413624343	0.0154152935693723	-0.392689948987272	0.0871720289047562	XRCC1	19	44079687	G	A
ENSG00000137815	15_41819367_T_C	1.16142380866266e-05	0.00502550709710115	0.0154354882139694	-0.706896888367944	0.16121875522663	RTF1	15	41819367	T	C
ENSG00000119280	1_231027427_T_G	6.82517741351775e-06	0.00505141362942441	0.0155061976041687	-0.266242757017668	0.0591773031139626	C1orf198	1	231027427	T	G
ENSG00000141076	16_69201692_T_C	2.08096493030785e-05	0.00505625887553478	0.0155122118757628	-0.626145364383864	0.147119870265757	CIRH1A	16	69201692	T	C
ENSG00000178445	9_6640512_G_A	2.12725424691548e-06	0.00505982065511856	0.0155142839556424	0.342966343114952	0.0723413714709995	GLDC	9	6640512	G	A
ENSG00000164051	3_48490841_A_G	3.88687060339348e-05	0.00506391118288698	0.0155179739817733	-0.237868191384415	0.0578177463603792	CCDC51	3	48490841	A	G
ENSG00000144567	2_220049128_G_T	2.05135758279919e-05	0.00507797926885031	0.0155456863601698	0.287205690501893	0.0674314238924927	FAM134A	2	220049128	G	T
ENSG00000118939	13_76023868_T_C	8.21628863372901e-06	0.00507873888026924	0.0155456863601698	-0.198616155381161	0.0445380710898392	UCHL3	13	76023868	T	C
ENSG00000149926	16_30103160_C_A	7.9014472931662e-05	0.00510772901299873	0.0156255248909401	0.396227333922448	0.10037755697373	FAM57B	16	30103160	C	A
ENSG00000099795	19_14682804_G_C	4.09926517158354e-06	0.00512218375708301	0.0156532078393591	-0.251544237025618	0.0546089176491815	NDUFB7	19	14682804	G	C
ENSG00000196678	16_20694067_G_A	3.29353774540757e-05	0.00512309315694761	0.0156532078393591	0.428921864668331	0.103300933074642	ERI2	16	20694067	G	A
ENSG00000170917	4_123827911_A_G	2.57396033666799e-05	0.00512551478987281	0.0156532078393591	0.350275621782033	0.083236153854275	NUDT6	4	123827911	A	G
ENSG00000188486	11_118965048_G_A	1.55641847459163e-05	0.00515541016198183	0.0157355669758842	-0.325012294419279	0.0752247764419381	H2AFX	11	118965048	G	A
ENSG00000135424	12_56079084_C_G	1.66586611204642e-05	0.0051675900158435	0.0157637912418119	-0.333462082133852	0.07744972225639	ITGA7	12	56079084	C	G
ENSG00000079313	19_1857297_G_A	1.12985022807484e-05	0.00518595973533639	0.0158082538169113	-0.502032305988403	0.1143398585264	REXO1	19	1857297	G	A
ENSG00000075914	3_45036539_C_T	4.19385631524611e-06	0.00518941412193088	0.0158082538169113	0.606825417383678	0.131874519851405	EXOSC7	3	45036539	C	T
ENSG00000143498	1_222729582_A_T	9.66409051487063e-06	0.0051909886765729	0.0158082538169113	-0.309178518820872	0.0698778657044759	TAF1A	1	222729582	A	T
ENSG00000058729	5_96498783_G_A	2.4494434985109e-05	0.00522747065413942	0.0159103389826319	-0.406177045565415	0.096263982753757	RIOK2	5	96498783	G	A
ENSG00000197056	1_35536453_C_A	7.95914113687236e-05	0.005237195559804	0.0159309168186124	-0.232813516770082	0.0590054541552995	ZMYM1	1	35536453	C	A
ENSG00000157992	2_27611154_T_C	2.74542759383442e-05	0.00525565354555305	0.0159780213266855	-0.850499361736206	0.202808123475791	KRTCAP3	2	27611154	T	C
ENSG00000164074	4_128861693_A_G	5.72069038940607e-05	0.00528618019355318	0.0160617424879723	-0.54920000057528	0.136479576770312	C4orf29	4	128861693	A	G
ENSG00000166595	16_66963408_T_C	3.32366502534991e-05	0.00531991458829116	0.0161551100892436	0.498699602300447	0.120166410174342	FAM96B	16	66963408	T	C
ENSG00000267106	19_9786248_T_G	3.15726949513404e-05	0.00532825700490383	0.0161713073706618	0.770497872095252	0.185135023792784	C19orf82	19	9786248	T	G
ENSG00000099326	19_59050873_T_G	6.09164857795338e-05	0.00535053234849306	0.0162297490641965	0.388162746490273	0.0968172268725483	MZF1	19	59050873	T	G
ENSG00000152661	6_121752404_G_A	4.64527201730644e-06	0.00536819298923099	0.0162657011727297	-0.279475705840296	0.061018206141907	GJA1	6	121752404	G	A
ENSG00000090266	7_140379694_G_A	3.24282013113547e-05	0.00536843719042532	0.0162657011727297	-0.550448251414184	0.132455955525895	NDUFB2	7	140379694	G	A
ENSG00000163191	1_151995967_A_G	3.86994172240482e-05	0.00538203383744636	0.0162977103483074	-0.375278273814511	0.0911951901370721	S100A11	1	151995967	A	G
ENSG00000123179	13_50336516_C_T	6.32302576010008e-06	0.00539747638461292	0.0163352700285585	-0.69380957051604	0.153657818583234	EBPL	13	50336516	C	T
ENSG00000117289	1_145529681_T_C	0.000125723860988918	0.00540596909578637	0.0163511617938601	-0.577916025261524	0.150707449770022	TXNIP	1	145529681	T	C
ENSG00000140876	16_77759136_T_C	4.70508408940269e-06	0.00540881147119077	0.0163511617938601	0.639144211976465	0.139626575412837	NUDT7	16	77759136	T	C
ENSG00000158636	11_76156973_G_A	6.64063980028296e-06	0.0054508793091839	0.0164690726980883	-0.36171285778228	0.0802933296568231	C11orf30	11	76156973	G	A
ENSG00000121680	11_45935384_A_G	2.3022477371807e-05	0.00546773789011051	0.0165107276488112	0.705166856749434	0.166573769960772	PEX16	11	45935384	A	G
ENSG00000149328	11_134233114_A_G	4.78424456273095e-06	0.00547232896723761	0.0165153128904252	0.510393835386224	0.111585079602071	GLB1L2	11	134233114	A	G
ENSG00000176624	18_48753576_A_G	2.60500968683655e-05	0.00548286299187634	0.0165378185455072	0.248500362769697	0.0590893177437042	MEX3C	18	48753576	A	G
ENSG00000167562	19_53021178_T_G	3.32227810336224e-06	0.00549900464748752	0.0165772036225331	0.407549909895645	0.0876485694172039	ZNF701	19	53021178	T	G
ENSG00000130517	19_18470846_G_A	8.94214092627902e-06	0.00551640490879344	0.0166203365899115	-0.570859768089697	0.128534690789675	PGPEP1	19	18470846	G	A
ENSG00000178078	19_4332105_A_T	7.47328915617215e-06	0.00552936529396984	0.0166500518522903	0.489320879810318	0.109229671534335	STAP2	19	4332105	A	T
ENSG00000169609	15_83585847_C_T	1.3592706419303e-05	0.00554347663282554	0.0166831976557415	0.757256448759893	0.174068366448299	C15orf40	15	83585847	C	T
ENSG00000100629	14_80897656_A_G	7.50452201714164e-06	0.00555702842227499	0.0167146233304403	-0.39432219536469	0.0880408897558313	CEP128	14	80897656	A	G
ENSG00000168298	6_26200677_A_G	2.39196441423952e-05	0.00556445943099546	0.0167243834271391	0.381603242567748	0.0903254428854285	HIST1H1E	6	26200677	A	G
ENSG00000180104	5_421193_G_C	5.19326490692612e-06	0.00556649633904385	0.0167243834271391	-0.280459055495228	0.0615470318550742	EXOC3	5	421193	G	C
ENSG00000162076	16_2968303_C_T	3.77184320294376e-06	0.00557804138231459	0.0167497075794946	0.494032828463975	0.106850856431939	FLYWCH2	16	2968303	C	T
ENSG00000185989	13_114852771_T_C	2.77284323801368e-06	0.00559743135650439	0.0167985470089042	-0.34509899105417	0.0736294979972838	RASA3	13	114852771	T	C
ENSG00000188659	15_82537939_C_A	3.51071257557071e-05	0.0056144199861514	0.0168401292354358	0.980230065141056	0.236912143843375	FAM154B	15	82537939	C	A
ENSG00000105877	7_21669899_G_A	1.06154103358083e-06	0.00563072509767243	0.0168796160493142	0.411734572403213	0.0843740320665985	DNAH11	7	21669899	G	A
ENSG00000172175	18_56433486_C_T	6.95339929430773e-06	0.00565508349977272	0.0169431872941898	0.74677947214817	0.166131523493542	MALT1	18	56433486	C	T
ENSG00000160145	3_124368149_A_G	1.80408448757569e-06	0.00566303034012942	0.0169575444448959	0.387146217529922	0.0810910518870718	KALRN	3	124368149	A	G
ENSG00000137563	8_63906122_G_A	2.14220407059961e-05	0.00570102744431334	0.0170582938125135	0.397822607077823	0.0936156925633826	GGH	8	63906122	G	A
ENSG00000064652	5_122087710_T_C	5.13125373633473e-06	0.00570302320949405	0.0170582938125135	0.710844134735714	0.155909143876966	SNX24	5	122087710	T	C
ENSG00000186575	22_30169079_T_C	1.50783822594632e-05	0.0057102743719775	0.0170704833063479	-0.332288466338022	0.0767846051149552	NF2	22	30169079	T	C
ENSG00000178935	19_58361328_G_C	7.24153705135238e-06	0.00571739489878277	0.0170822689392292	0.438220660838435	0.0976762062057726	ZNF552	19	58361328	G	C
ENSG00000137876	15_55484826_G_T	2.51007708831911e-05	0.00573768585948235	0.017123932244786	0.476236823224816	0.113015914987477	RSL24D1	15	55484826	G	T
ENSG00000111906	6_125622832_A_G	2.74748084584536e-05	0.00573771120317667	0.017123932244786	-0.27999051706559	0.0667685941342569	HDDC2	6	125622832	A	G
ENSG00000146963	7_139013871_G_A	4.30935255203624e-05	0.00577818139474606	0.0172283721010514	-0.507704392310303	0.124125953722102	C7orf55-LUC7L2	7	139013871	G	A
ENSG00000178662	2_166564362_T_C	6.0415211559088e-06	0.00577911639287434	0.0172283721010514	-0.420925401764087	0.0930236065985781	CSRNP3	2	166564362	T	C
ENSG00000025770	22_50955615_C_T	8.71630795550779e-06	0.00578595633954734	0.0172392015613284	0.414694243557877	0.0932569940269974	NCAPH2	22	50955615	C	T
ENSG00000013523	14_77289618_T_C	1.99664597975724e-05	0.00582061678589108	0.0173259249679907	0.263556826665868	0.0617914229968776	ANGEL1	14	77289618	T	C
ENSG00000118785	4_88896797_T_G	2.07657331487812e-05	0.00582260106469577	0.0173259249679907	-0.534909143410113	0.125668944002049	SPP1	4	88896797	T	G
ENSG00000180071	9_38692623_A_C	3.49440457660475e-06	0.00582473341336332	0.0173259249679907	0.521675810403715	0.112444934082702	ANKRD18A	9	38692623	A	C
ENSG00000178425	6_116427814_G_A	3.6247964301869e-05	0.0058282730933129	0.0173268651545982	-0.19073026496647	0.0461796518609386	NT5DC1	6	116427814	G	A
ENSG00000238083	17_44635425_T_C	0.000263769339778012	0.00585163357358485	0.0173866969587077	-0.40704545094981	0.111564954813708	LRRC37A2	17	44635425	T	C
ENSG00000121236	11_5619932_G_T	4.70168449443204e-06	0.00587869487303572	0.0174574526535484	0.410951652013314	0.0897729728784709	TRIM6	11	5619932	G	T
ENSG00000197381	21_46407650_C_G	6.51169150291561e-06	0.00590184927738883	0.0175165346457729	0.472111964914725	0.10470307560614	ADARB1	21	46407650	C	G
ENSG00000111846	6_10555289_T_C	1.3484373589603e-05	0.00594747208497413	0.0176340549127993	0.317926943369393	0.0730514967453981	GCNT2	6	10555289	T	C
ENSG00000103502	16_29869748_G_C	4.4936738244124e-05	0.00594800691072358	0.0176340549127993	0.358000008467662	0.0877341046947252	CDIPT	16	29869748	G	C
ENSG00000122783	7_134807731_G_A	1.48963374143596e-05	0.00595461265438317	0.0176439070749587	0.328593282746579	0.0758838145090661	C7orf49	7	134807731	G	A
ENSG00000092820	6_159272865_C_T	3.80692759391486e-06	0.00596868203280893	0.0176758514344072	0.328487173729339	0.0710756757068456	EZR	6	159272865	C	T
ENSG00000101544	18_77911357_T_C	1.91606351227724e-05	0.00603905130424993	0.0178743971583914	0.38914249683308	0.0910391144192954	ADNP2	18	77911357	T	C
ENSG00000136144	13_50113236_T_C	2.51669966858742e-05	0.00606212271056356	0.0179328090620183	-0.184184367198536	0.0437150228171136	RCBTB1	13	50113236	T	C
ENSG00000173511	11_64100401_G_A	3.03264473099655e-05	0.00610209296460096	0.0180411189278245	-0.729401218966601	0.174874379394928	VEGFB	11	64100401	G	A
ENSG00000267323	19_28365747_C_T	6.68678142043887e-05	0.00612026756558215	0.0180849052801206	0.7088262413671	0.177777048294344	SLC25A1P5	19	28365747	C	T
ENSG00000175567	11_73715666_G_A	7.69618258409927e-06	0.00614122179261268	0.0181368525771268	0.671998834962535	0.150218833812502	UCP2	11	73715666	G	A
ENSG00000181894	19_58675894_C_G	7.43526683387172e-06	0.0061512692170369	0.0181441573825449	0.444729711805548	0.0992515954584237	ZNF329	19	58675894	C	G
ENSG00000171310	12_105144974_C_A	1.94645062045132e-06	0.00615327223870214	0.0181441573825449	0.433345042912034	0.091059803249862	CHST11	12	105144974	C	A
ENSG00000159720	16_67529633_T_C	0.000128637492353035	0.00615382220352666	0.0181441573825449	-0.447296088845792	0.116816385386886	ATP6V0D1	16	67529633	T	C
ENSG00000181856	17_7180274_C_T	1.28334578714497e-05	0.006169009962243	0.0181789655278206	0.570289894393586	0.130712724124487	SLC2A4	17	7180274	C	T
ENSG00000135211	7_77423574_G_A	0.000106739165774769	0.00618434333022659	0.0182141643764546	-0.300897632779964	0.0776562382989114	TMEM60	7	77423574	G	A
ENSG00000173221	5_95147287_C_T	7.24459325755644e-06	0.00624076321677513	0.0183702666588587	-0.42685133988507	0.095143974469409	GLRX	5	95147287	C	T
ENSG00000051180	15_40986355_A_G	8.41282055166548e-05	0.00625356392588676	0.0183893003594151	-0.28339768286328	0.0720687328068742	RAD51	15	40986355	A	G
ENSG00000181029	19_7762911_G_A	6.14873935711471e-06	0.00625407189176368	0.0183893003594151	0.350570557331773	0.0775391149070857	TRAPPC5	19	7762911	G	A
ENSG00000165458	11_71880658_C_T	3.72224043500095e-05	0.00631206981978019	0.0185496883341267	-0.585946194706378	0.142079346784858	INPPL1	11	71880658	C	T
ENSG00000134058	5_68495083_A_G	8.14367915838035e-05	0.0063235767263502	0.0185733495051729	-0.405183592250759	0.102835030322631	CDK7	5	68495083	A	G
ENSG00000083807	19_59006924_C_T	4.74739657610532e-05	0.00634372698265475	0.0186223578574819	0.409877920001687	0.100763381155585	SLC27A5	19	59006924	C	T
ENSG00000163040	2_132260263_A_G	1.11008047090095e-05	0.00637630076180309	0.018700718552873	-0.406458206109449	0.0924916586749452	CCDC74A	2	132260263	A	G
ENSG00000005812	13_77512107_G_C	5.89180640245077e-06	0.00637737904691641	0.018700718552873	0.56239982382143	0.12414362642864	FBXL3	13	77512107	G	C
ENSG00000131470	17_40794305_A_C	5.4809717683295e-05	0.00639273600022165	0.0187355293036109	-0.372130855786663	0.092246093120411	PSMC3IP	17	40794305	A	C
ENSG00000186792	3_50337032_C_A	6.69525315526931e-05	0.00641583272613335	0.018792973112659	-0.361652399190784	0.0907110071266353	HYAL3	3	50337032	C	A
ENSG00000203778	6_112360925_G_A	1.71525657567397e-05	0.00642897065191331	0.0188211993586826	0.334840272015668	0.0778868950690524	FAM229B	6	112360925	G	A
ENSG00000164251	5_76123123_T_G	2.1206346897511e-05	0.00644893173309072	0.0188680687339162	0.356247110848383	0.0837874520303315	F2RL1	5	76123123	T	G
ENSG00000188976	1_894573_G_A	2.03910753181498e-05	0.00645200103206488	0.0188680687339162	-0.625513878101112	0.146814771249176	NOC2L	1	894573	G	A
ENSG00000065308	6_52491136_T_C	7.34170043308159e-06	0.00645872739952271	0.018877468495385	-0.473492164327074	0.105606915615458	TRAM2	6	52491136	T	C
ENSG00000181513	17_43190846_G_A	2.94669706266433e-05	0.00647288153668941	0.0189085560112948	0.65220396377136	0.156121272594661	ACBD4	17	43190846	G	A
ENSG00000132635	20_2846397_G_A	8.13430215070455e-06	0.00648375494138013	0.0189300312976969	0.246849250355227	0.055327290219181	PCED1A	20	2846397	G	A
ENSG00000006607	2_242397319_A_C	3.31849645694835e-06	0.00649243972611285	0.0189450968205429	0.47464034609297	0.102072028030242	FARP2	2	242397319	A	C
ENSG00000117385	1_43137280_A_G	5.13105506329777e-05	0.00651194497976855	0.0189900582300309	-0.530332317465042	0.130959967191798	LEPRE1	1	43137280	A	G
ENSG00000181264	11_120199080_G_A	1.69721766404872e-05	0.00651491396166024	0.0189900582300309	0.271041454820287	0.0630123693547677	TMEM136	11	120199080	G	A
ENSG00000156795	8_124498903_A_G	8.84389487894596e-06	0.00653113307685449	0.0190270163319112	0.32733692267113	0.0736637132826033	WDYHV1	8	124498903	A	G
ENSG00000134874	13_96295824_T_C	2.0973423241447e-05	0.00656535131897783	0.0191163424751731	0.55988339100879	0.131605114147423	DZIP1	13	96295824	T	C
ENSG00000196372	10_5666527_C_T	3.34973490286607e-06	0.00657193601714749	0.0191251548276748	0.439892454235655	0.0946387835661047	ASB13	10	5666527	C	T
ENSG00000173660	1_46774783_A_G	2.98892007973703e-05	0.00658005813358599	0.0191384293011887	-0.291582405606905	0.0698516601879865	UQCRH	1	46774783	A	G
ENSG00000179933	14_23549319_A_G	8.16254996951029e-06	0.00659752269824147	0.0191788476996072	-0.214591122201931	0.0481051582567047	C14orf119	14	23549319	A	G
ENSG00000183751	16_2087658_A_G	2.4836654436506e-05	0.00660339987869645	0.0191855563491235	0.377984288122977	0.0896487864266602	TBL3	16	2087658	A	G
ENSG00000168517	17_43303608_A_G	9.6758538529025e-06	0.00663177329885125	0.0192575831443845	-0.378504363598566	0.0855513743273889	HEXIM2	17	43303608	A	G
ENSG00000105835	7_105846719_C_G	1.28158162240907e-05	0.00664170648369432	0.0192760136480318	0.406722160239543	0.0932159182485755	NAMPT	7	105846719	C	G
ENSG00000176222	19_44376937_G_A	5.94649687915712e-06	0.00669294385176963	0.0194142353845459	-0.719402547153065	0.158868732921837	ZNF404	19	44376937	G	A
ENSG00000144381	2_198304933_A_G	0.00011075474081301	0.00671048802729603	0.0194546268198656	0.235771487060367	0.0609900659563401	HSPD1	2	198304933	A	G
ENSG00000101624	18_12640421_A_G	8.10970931242969e-06	0.00671591773040426	0.0194598721198194	0.387513954634332	0.0868423955039857	CEP76	18	12640421	A	G
ENSG00000176124	13_50627148_C_T	2.46770448875714e-06	0.00673179613970141	0.0194953713599216	-0.474996969190866	0.100831914082568	DLEU1	13	50627148	C	T
ENSG00000197279	6_28023398_G_C	4.97535597507236e-05	0.0067491624889683	0.0195351391406597	0.616517762343391	0.151972134216725	ZNF165	6	28023398	G	C
ENSG00000197747	1_151995967_A_G	5.08155177639984e-05	0.00680594607113928	0.0196888940691559	-0.284970206133933	0.0703309894769039	S100A10	1	151995967	A	G
ENSG00000219626	2_24307250_G_A	3.71000854934647e-05	0.00683179350786788	0.0197530366713714	-0.386137340057877	0.0936127998017965	FAM228B	2	24307250	G	A
ENSG00000145817	5_143524153_T_C	2.3519832528277e-05	0.00685724964244093	0.0198159795238124	0.28576707573189	0.0675803341546265	YIPF5	5	143524153	T	C
ENSG00000188493	19_41255603_G_A	2.87489042294814e-05	0.00686734159030563	0.0198344793882585	-0.879532060329805	0.210255583548181	C19orf54	19	41255603	G	A
ENSG00000197472	1_247152209_A_G	5.33785983593997e-06	0.00687553390739383	0.0198474757529402	0.425561262690787	0.0935083477946977	ZNF695	1	247152209	A	G
ENSG00000092068	14_23631536_C_A	6.90606195470378e-06	0.00689335008784309	0.0198841658336475	0.676040447420006	0.15034603081386	SLC7A8	14	23631536	C	A
ENSG00000140104	14_105447075_C_T	1.29266539955796e-05	0.00689564279056202	0.0198841658336475	0.528442241570197	0.121165027006076	C14orf79	14	105447075	C	T
ENSG00000184939	16_68596689_A_G	2.58036959445278e-05	0.00690892121898954	0.0199117730169253	0.312037688995704	0.0741595626796037	ZFP90	16	68596689	A	G
ENSG00000188785	19_57901422_G_T	6.58744748630955e-06	0.00693963837008322	0.0199895827365904	0.473250190279928	0.105012677405957	ZNF548	19	57901422	G	T
ENSG00000149531	20_29568091_T_C	2.96248325762169e-05	0.00694876478979974	0.0200051504548599	0.55470936779237	0.132822167184352	FRG1B	20	29568091	T	C
ENSG00000171067	11_68037885_C_T	1.85308847487599e-05	0.00696709740009284	0.0200471914845538	0.388527547522321	0.0907373005799178	C11orf24	11	68037885	C	T
ENSG00000164465	6_117725168_G_A	9.82010378344829e-06	0.00697646734539411	0.0200634120685343	-0.717675332664927	0.162329693122655	DCBLD1	6	117725168	G	A
ENSG00000133104	13_36873609_T_A	9.95028642542139e-06	0.00698706656797695	0.0200831486552594	-0.325856524857322	0.0737523809443776	SPG20	13	36873609	T	A
ENSG00000148541	10_61113993_G_A	2.64719326287847e-05	0.00699592998337513	0.0200903391110753	-0.554507280075445	0.131966791097118	FAM13C	10	61113993	G	A
ENSG00000146476	6_151846821_C_T	9.58173481159074e-06	0.00699704365136255	0.0200903391110753	-0.328174110881388	0.0741401304038719	C6orf211	6	151846821	C	T
ENSG00000153391	18_33088749_C_T	1.44219591034358e-05	0.00704432096333756	0.0202120422071931	0.496425797885192	0.114454059905697	INO80C	18	33088749	C	T
ENSG00000188186	7_99809835_C_T	4.57377341095085e-05	0.00704911670456328	0.0202120422071931	-0.255486623476009	0.0626745263511599	LAMTOR4	7	99809835	C	T
ENSG00000196458	12_133525734_T_C	3.59040255232367e-05	0.00705071142489698	0.0202120422071931	0.401926725205341	0.0972629814017666	ZNF605	12	133525734	T	C
ENSG00000088247	19_6353990_T_C	4.86319417654738e-05	0.00709118292518399	0.0203126991126536	-0.357597391107835	0.0880325065988822	KHSRP	19	6353990	T	C
ENSG00000037749	5_153455145_G_T	8.37225996337802e-06	0.00709338250662975	0.0203126991126536	-0.243640647808511	0.0546838984879995	MFAP3	5	153455145	G	T
ENSG00000153767	3_120402388_C_G	1.62755772971858e-05	0.00710542355576808	0.0203363455178383	0.420090769197088	0.0974535568804489	GTF2E1	3	120402388	C	G
ENSG00000151575	15_56779966_C_G	3.73560758868543e-05	0.00712113061861574	0.0203704536226486	0.385853802418659	0.0935799728280738	TEX9	15	56779966	C	G
ENSG00000125814	20_23381196_T_C	1.90268772859419e-05	0.0071719388923981	0.0205048813118205	-0.579920351177827	0.135621696585291	NAPB	20	23381196	T	C
ENSG00000168237	3_52302785_T_C	9.26449052516422e-05	0.00717829385664425	0.0205121397149172	0.604033845666879	0.154520369293558	GLYCTK	3	52302785	T	C
ENSG00000132423	6_99842056_C_A	2.47247095037626e-05	0.00718561119043541	0.020522138936405	-0.427838488668342	0.101448483110012	COQ3	6	99842056	C	A
ENSG00000163297	4_80850805_G_A	7.9268277774073e-06	0.00719285570737181	0.0205319196825389	-0.355034703417176	0.0794767681445293	ANTXR2	4	80850805	G	A
ENSG00000147596	8_70956563_A_C	1.03107991269157e-05	0.00723022093316382	0.0206276236085814	-0.281541784014323	0.0638337010289703	PRDM14	8	70956563	A	C
ENSG00000020922	11_94322052_T_C	1.20314315203586e-05	0.00724116274251528	0.0206478806959933	-0.256946229231495	0.058703495922411	MRE11A	11	94322052	T	C
ENSG00000163755	3_148861934_T_C	2.41793239159286e-05	0.00725685380172181	0.0206816514140089	0.388908544100524	0.0921076380311551	HPS3	3	148861934	T	C
ENSG00000145832	5_135162467_C_G	1.57198522642445e-05	0.00727602164533041	0.0207252897405587	-0.730349508196901	0.169126901800623	SLC25A48	5	135162467	C	G
ENSG00000145506	5_1085044_T_A	2.74946207700028e-05	0.00729253858084929	0.02076133489465	0.34787959598242	0.0829611558441405	NKD2	5	1085044	T	A
ENSG00000073792	3_185416644_C_G	1.00811017536412e-05	0.00730857290624165	0.0207959686564193	-0.644954349564382	0.146068413956759	IGF2BP2	3	185416644	C	G
ENSG00000165949	14_94554550_T_G	1.35376765415129e-05	0.00733388478366591	0.0208569503449238	-0.521744711481583	0.119907444394631	IFI27	14	94554550	T	G
ENSG00000182054	15_90690911_G_C	2.42039188770588e-05	0.00735477549133117	0.020905300751508	0.333224441283683	0.0789239065484656	IDH2	15	90690911	G	C
ENSG00000158828	1_20993162_G_A	7.58612877019574e-06	0.00737624544364697	0.0209444030003149	-0.27972759056978	0.062487408648527	PINK1	1	20993162	G	A
ENSG00000050130	14_59864362_C_T	1.99082224365022e-05	0.00737632547133307	0.0209444030003149	0.549575817618221	0.128829448902019	JKAMP	14	59864362	C	T
ENSG00000106714	9_39114278_T_G	4.89719750734224e-05	0.00739002901377569	0.0209722341237536	-0.737105876899911	0.181531718884895	CNTNAP3	9	39114278	T	G
ENSG00000182768	15_90798272_G_A	1.73910747130505e-05	0.00739554681534789	0.0209768177403338	0.259246404153573	0.0603460539523418	NGRN	15	90798272	G	A
ENSG00000115540	2_198295171_G_A	6.43532234537514e-05	0.00741241471958557	0.0210092912383796	0.264266559244974	0.0661286018942422	MOB4	2	198295171	G	A
ENSG00000188501	15_66947463_C_A	7.46891976603394e-06	0.00741835610137692	0.0210092912383796	-0.523300494828154	0.11681158667585	LCTL	15	66947463	C	A
ENSG00000072864	16_15806450_C_T	1.1408738738581e-05	0.00741872172424511	0.0210092912383796	-0.423151114036339	0.0964207219227971	NDE1	16	15806450	C	T
ENSG00000008988	8_56927659_T_G	4.72460413743412e-05	0.00745827917522169	0.0210911887246359	-0.322403001376991	0.079236913459769	RPS20	8	56927659	T	G
ENSG00000136932	9_100720265_G_C	4.12748862107361e-05	0.00745861056359822	0.0210911887246359	-0.363567349570641	0.0886700998880836	C9orf156	9	100720265	G	C
ENSG00000156574	10_72202312_A_G	1.47082091328697e-05	0.00745941288050684	0.0210911887246359	-0.210638332728063	0.0486124340582477	NODAL	10	72202312	A	G
ENSG00000126883	9_133958298_G_T	9.52138035546956e-06	0.00746347277186341	0.0210915729151344	-0.408081058627899	0.0921640831115679	NUP214	9	133958298	G	T
ENSG00000111445	12_118480219_T_C	6.0589806701957e-06	0.00749186264388224	0.021148862843482	0.492364901336859	0.108826261286795	RFC5	12	118480219	T	C
ENSG00000130775	1_28209305_A_G	4.02121455455111e-05	0.00749315971138243	0.021148862843482	-0.362410157998351	0.0882580235414456	THEMIS2	1	28209305	A	G
ENSG00000109501	4_6264585_A_G	8.6544421353136e-06	0.00749554942459933	0.021148862843482	0.448694678444408	0.100868339301811	WFS1	4	6264585	A	G
ENSG00000115944	2_42706949_A_G	4.65876753023761e-05	0.00750237210752401	0.0211570071577198	0.210159538952747	0.0516094001117762	COX7A2L	2	42706949	A	G
ENSG00000133313	18_72163592_G_A	6.65641127379883e-06	0.00750719952824299	0.0211595191570839	0.252438336886437	0.0560427452118231	CNDP2	18	72163592	G	A
ENSG00000075568	2_98372281_T_G	6.5269957669163e-05	0.00752135328630241	0.0211883016208734	0.211099650861786	0.0528687479412713	TMEM131	2	98372281	T	G
ENSG00000203993	9_140484517_C_T	3.77528536281393e-05	0.00753613806544599	0.0212188306398583	-0.491320597267217	0.119228881584854	C9orf37	9	140484517	C	T
ENSG00000052841	11_43332447_T_C	1.51412344012435e-05	0.0075486670794047	0.0212429796601102	-0.583992408319695	0.134976475121687	TTC17	11	43332447	T	C
ENSG00000132522	17_7202903_T_C	1.39471084506889e-05	0.00756516935102885	0.0212782788451232	-0.226097731669019	0.0520399884045295	GPS2	17	7202903	T	C
ENSG00000172992	17_43203469_A_G	7.64149708733218e-06	0.00758561340852696	0.0213246222265934	-0.606000222193757	0.135419353600565	DCAKD	17	43203469	A	G
ENSG00000134243	1_109895968_A_C	8.9473931999024e-05	0.00759559881591963	0.0213415312437996	0.312112363711904	0.0796714151139446	SORT1	1	109895968	A	C
ENSG00000004779	16_23589483_G_A	0.000197246092475257	0.00766282167687229	0.0215182277705773	0.277158914081102	0.0744546938161295	NDUFAB1	16	23589483	G	A
ENSG00000145782	5_115221245_T_C	2.0895950086988e-05	0.00766649311520952	0.0215182277705773	-0.357281080898885	0.0839654605321005	ATG12	5	115221245	T	C
ENSG00000107854	10_93665391_G_A	2.31856617027452e-05	0.00769131341257365	0.0215766259380989	-0.164505952421126	0.0388740044672803	TNKS2	10	93665391	G	A
ENSG00000146757	7_64883415_G_A	9.22127713969081e-05	0.00771144084438795	0.0216218050382516	-0.284626798109258	0.0727905148088903	ZNF92	7	64883415	G	A
ENSG00000022277	20_55101631_C_A	9.52104415648258e-06	0.00772595174221073	0.0216511972601089	0.174940764169532	0.0395098646365628	RTFDC1	20	55101631	C	A
ENSG00000130204	19_45396665_G_T	1.23374683442787e-05	0.0077524183568214	0.0217140460750662	-0.385125412833913	0.0880983904029663	TOMM40	19	45396665	G	T
ENSG00000129197	17_5271804_A_G	1.53266870954988e-05	0.00775785767565707	0.0217179639379314	-0.619395577600197	0.143247952476629	RPAIN	17	5271804	A	G
ENSG00000163918	3_186503496_T_C	2.21502470602705e-06	0.00777947013745751	0.0217671305356773	-0.311801727365365	0.0658817776066186	RFC4	3	186503496	T	C
ENSG00000183506	22_21919868_C_T	0.000258178099165268	0.00781449596547738	0.0218537573416349	-0.26173747195163	0.0716302382271176	PI4KAP2	22	21919868	C	T
ENSG00000118640	2_85857175_T_C	1.38731732974473e-05	0.00788892839344623	0.0220429100661548	0.532103788882042	0.122439269521269	VAMP8	2	85857175	T	C
ENSG00000160325	9_136291063_C_T	1.81155641700231e-05	0.00789033546322764	0.0220429100661548	0.295131249419229	0.0688443563146938	CACFD1	9	136291063	C	T
ENSG00000111186	12_1549614_T_C	4.27516888595107e-06	0.00791604530927499	0.0220866785676608	-0.506968517515276	0.110269614761337	WNT5B	12	1549614	T	C
ENSG00000119711	14_74433129_C_A	3.12449588574964e-05	0.00791661931958903	0.0220866785676608	-0.3580691267373	0.0859875469062252	ALDH6A1	14	74433129	C	A
ENSG00000228782	17_45609270_T_G	3.88277215943349e-05	0.00791832999566235	0.0220866785676608	0.592979994287257	0.144124939816033	MRPL45P2	17	45609270	T	G
ENSG00000103485	16_29690904_A_G	3.36312127097529e-05	0.00793289579897927	0.0221158302922794	-0.34202321669301	0.0824674387287868	QPRT	16	29690904	A	G
ENSG00000137142	9_38466929_G_C	8.92888906716091e-06	0.00794372971232593	0.0221345531859973	-0.53035287026678	0.119405586099591	IGFBPL1	9	38466929	G	C
ENSG00000120885	8_27569737_T_C	1.73570007186546e-05	0.00795324032003162	0.0221495713053166	0.360988084601447	0.0840204554832225	CLU	8	27569737	T	C
ENSG00000149273	11_75107989_C_T	1.02227987904226e-05	0.00797235732352277	0.0221913135821882	-0.622804958801997	0.141148593434364	RPS3	11	75107989	C	T
ENSG00000112031	6_153321485_T_C	1.7367529729631e-05	0.00798350584474655	0.0222108436009588	-0.340147622885533	0.0791722888124442	MTRF1L	6	153321485	T	C
ENSG00000244187	9_139666205_A_C	1.40876599185106e-05	0.00800704362925707	0.0222648036452431	-0.329522904353645	0.0758833915116622	TMEM141	9	139666205	A	C
ENSG00000103671	15_64677413_C_T	0.000102866289691609	0.00804435156728252	0.0223569780976286	-0.470613273620776	0.121175601378442	TRIP4	15	64677413	C	T
ENSG00000134575	11_47356870_A_T	5.94248519821632e-05	0.00805882428410093	0.0223856261004896	-0.269277845339617	0.067066568303451	ACP2	11	47356870	A	T
ENSG00000071243	7_120503686_T_C	5.92198409515432e-05	0.00806860893631998	0.0223957347893142	-0.328266162941205	0.081741656470166	ING3	7	120503686	T	C
ENSG00000139163	12_22853234_T_C	1.11134118901942e-05	0.00807283733912259	0.0223957347893142	-0.477064130377812	0.108564492454725	ETNK1	12	22853234	T	C
ENSG00000187024	9_130468573_T_C	0.000135972093999192	0.00807496335484935	0.0223957347893142	-0.329802230710793	0.0864401465754767	PTRH1	9	130468573	T	C
ENSG00000154127	11_122682156_A_G	6.59691223694146e-06	0.00808210637254892	0.0224039854291513	-0.317806927826847	0.0705250930998883	UBASH3B	11	122682156	A	G
ENSG00000164967	9_34596678_A_G	1.02351021545164e-05	0.00808922569074651	0.022412161900885	0.337846448625823	0.0765719092900365	RPP25L	9	34596678	A	G
ENSG00000140374	15_76613093_A_G	2.14960939916471e-05	0.00810867777866942	0.0224450553435804	0.186081309359877	0.0437966574765339	ETFA	15	76613093	A	G
ENSG00000134815	19_47899755_G_C	2.83370119929576e-05	0.00810944957437735	0.0224450553435804	0.614168548510841	0.146704429590724	DHX34	19	47899755	G	C
ENSG00000183283	12_51756269_T_C	1.7097149034563e-05	0.00814803961353637	0.0225402568020257	0.292033531541107	0.0679183263626538	DAZAP2	12	51756269	T	C
ENSG00000236698	1_17012241_G_T	0.000850298776892352	0.00818089597624545	0.0226195071709195	-0.890055866342354	0.266812919952737	EIF1AXP1	1	17012241	G	T
ENSG00000100344	22_44331711_G_A	2.78643671999411e-05	0.00818831320062284	0.022628375078045	-0.428643531485143	0.102295383679272	PNPLA3	22	44331711	G	A
ENSG00000176658	17_30742310_C_T	3.35386778183722e-05	0.00823696190769978	0.0227511183779136	-0.364441537505051	0.0878594986284096	MYO1D	17	30742310	C	T
ENSG00000196262	7_44840259_A_G	7.71389120751229e-05	0.00825394374692956	0.0227863142074349	0.308257787937157	0.0779783646358918	PPIA	7	44840259	A	G
ENSG00000110880	12_109029909_G_A	1.36195640617235e-05	0.00827427771286933	0.022825384486219	-0.18611414649045	0.0427857816928037	CORO1C	12	109029909	G	A
ENSG00000152240	18_43680074_C_A	3.0876842136735e-05	0.00827658943715622	0.022825384486219	-0.340617917856254	0.0817437017354213	HAUS1	18	43680074	C	A
ENSG00000135956	2_96912787_G_A	0.000140663255805057	0.00830407307776013	0.0228894353601395	0.23435474896106	0.0615589188948879	TMEM127	2	96912787	G	A
ENSG00000159377	1_151453504_G_C	6.59260861566868e-05	0.00831979555922976	0.0229210186067827	0.272614093259718	0.0683152767490718	PSMB4	1	151453504	G	C
ENSG00000117697	1_212862480_G_A	1.25679442787816e-05	0.0083339793894442	0.0229483326843013	-0.405749215661121	0.0929020361876997	NSL1	1	212862480	G	A
ENSG00000107672	10_123748802_G_A	7.48677823801693e-06	0.00836126226008503	0.0229961697623353	-0.208366838986919	0.0465171184223963	NSMCE4A	10	123748802	G	A
ENSG00000102898	16_67949113_T_A	0.000174023828506065	0.00836266932160033	0.0229961697623353	0.178071312165463	0.0474348851089964	NUTF2	16	67949113	T	A
ENSG00000069956	15_52410525_C_A	2.72178032611914e-05	0.0083641871035286	0.0229961697623353	-0.218887254903441	0.0521709564816104	MAPK6	15	52410525	C	A
ENSG00000111752	12_9063457_T_C	1.02430359101001e-05	0.00839060125046217	0.0230502126107574	-0.290990629350755	0.0659546821016347	PHC1	12	9063457	T	C
ENSG00000154639	21_18918578_C_T	3.53747693925321e-05	0.0083924204380301	0.0230502126107574	0.385421238293454	0.0931918621163836	CXADR	21	18918578	C	T
ENSG00000223508	8_177093_G_C	1.48202661475673e-05	0.00840307822541321	0.0230676974945565	0.56531491192362	0.130517237524938	RPL23AP53	8	177093	G	C
ENSG00000163584	3_170578721_C_T	3.77803801432502e-05	0.00841583082294247	0.0230909121569782	-0.46148685522898	0.111993683898969	RPL22L1	3	170578721	C	T
ENSG00000152234	18_43769305_C_T	3.87506009759333e-05	0.00843637742376682	0.0231354769949954	-0.204433679393623	0.0496824646828803	ATP5A1	18	43769305	C	T
ENSG00000197841	19_35271917_G_A	2.89878657753618e-05	0.00844097887881697	0.0231362915525235	-0.286900485467634	0.0686155458319104	ZNF181	19	35271917	G	A
ENSG00000250506	17_73993546_C_T	2.30478054438485e-05	0.00845047303863991	0.0231505090981595	0.453243658163273	0.107070989729003	CDK3	17	73993546	C	T
ENSG00000135299	6_90149275_A_G	9.90028082458963e-06	0.00847870584457964	0.0232160214994681	0.642891838512363	0.145472365861299	ANKRD6	6	90149275	A	G
ENSG00000101337	20_30752010_A_T	0.000126271089019584	0.00852423826203989	0.0233288121084914	0.328600796421591	0.0857155338716694	TM9SF4	20	30752010	A	T
ENSG00000065600	1_212531263_C_T	2.08579008687704e-05	0.00853095126103562	0.0233353024710729	-0.313008355405373	0.0735537752665415	TMEM206	1	212531263	C	T
ENSG00000171223	19_12855373_A_G	4.49419906070842e-05	0.00853561654550053	0.0233361878245765	0.707567492107402	0.1734028274853	JUNB	19	12855373	A	G
ENSG00000107651	10_121631543_G_A	4.94172302806011e-05	0.00854042742751015	0.0233374701359876	-0.264053005540126	0.0650638684292117	SEC23IP	10	121631543	G	A
ENSG00000119685	14_76432136_T_C	7.06720433879742e-06	0.00856012880549407	0.0233794200603476	0.599047237658637	0.133368951922405	TTLL5	14	76432136	T	C
ENSG00000102967	16_72047751_C_G	1.53259919988081e-05	0.00857420414737746	0.0234059693508518	-0.725011061265249	0.167673315110703	DHODH	16	72047751	C	G
ENSG00000133121	13_33829244_C_G	6.10325643566412e-06	0.00858909936618977	0.0234347286619246	-0.606535499837687	0.134106777565868	STARD13	13	33829244	C	G
ENSG00000132970	13_27268330_G_A	8.50901637234586e-06	0.00860765177600037	0.0234734321057759	-0.27435593892347	0.0616258819481201	WASF3	13	27268330	G	A
ENSG00000166971	16_53600126_A_T	4.96595362693843e-05	0.00863487470833708	0.023535729189648	0.31595440806442	0.0778745369083108	AKTIP	16	53600126	A	T
ENSG00000188603	16_28501532_G_A	8.82138214808165e-05	0.0086396872037039	0.0235369108606954	0.769667600022018	0.196298016747391	CLN3	16	28501532	G	A
ENSG00000197024	7_148745367_G_A	2.8851031417876e-05	0.00870313364591972	0.02369774559378	-0.46255930110471	0.110597919743167	ZNF398	7	148745367	G	A
ENSG00000175182	3_184124139_G_C	1.34240909030863e-05	0.00875484474467276	0.0238264794917846	0.477363090231644	0.109661110412509	FAM131A	3	184124139	G	C
ENSG00000196967	19_37554534_C_T	5.44133031612669e-05	0.00876191023962344	0.0238336407069206	-0.421317752576506	0.104394738837318	ZNF585A	19	37554534	C	T
ENSG00000141577	17_79274789_T_C	2.68342963575889e-05	0.00878195969882339	0.023876095040438	-0.748753310641773	0.178325898461711	AZI1	17	79274789	T	C
ENSG00000100994	20_25246652_A_T	3.85517486910398e-05	0.0087990683129796	0.0239105150195781	0.36083350338571	0.0876662280717647	PYGB	20	25246652	A	T
ENSG00000178917	3_44475395_G_A	0.00036028787475627	0.00881034390061156	0.0239290576051594	-0.336722695143031	0.0943839566225224	ZNF852	3	44475395	G	A
ENSG00000149231	11_96043720_A_G	1.70904943991284e-05	0.00887421367685232	0.0240903561087264	0.38776018381671	0.0901796931985968	CCDC82	11	96043720	A	G
ENSG00000242294	7_100025345_A_T	8.47284974861673e-05	0.00890477254571478	0.0241611100646543	0.764895067104247	0.194599285283769	STAG3L5P	7	100025345	A	T
ENSG00000165731	10_43589513_G_A	1.30502565322986e-05	0.00893534749018281	0.0242318362196135	0.439251096811077	0.100762749916837	RET	10	43589513	G	A
ENSG00000011332	19_38700033_G_C	2.83055955187521e-05	0.00898031693471213	0.0243415079097195	0.258799261924976	0.0618148126844431	DPF1	19	38700033	G	C
ENSG00000138399	2_170455353_G_T	3.76781546881339e-05	0.00902155906145984	0.0244409710921537	-0.708196115814571	0.171839087979865	FASTKD1	2	170455353	G	T
ENSG00000253540	3_129894716_C_T	3.17033089225571e-05	0.00904300621044017	0.0244867330420705	-0.508105695857559	0.122115159981072	FAM86HP	3	129894716	C	T
ENSG00000106330	7_100264893_A_G	5.42255912879008e-05	0.00905286889611443	0.0245010961889852	0.42310158169627	0.104815671447605	MOSPD3	7	100264893	A	G
ENSG00000151729	4_186163343_A_G	2.06189527526816e-05	0.00906161345652809	0.0245124202566854	-0.250367186818327	0.0587981310999198	SLC25A4	4	186163343	A	G
ENSG00000169217	16_30385503_G_A	0.000118790508815267	0.00908608530229637	0.0245647683396111	-0.189965024321825	0.0493594001133471	CD2BP2	16	30385503	G	A
ENSG00000168813	19_32773955_C_T	3.31926835339317e-05	0.009090105578634	0.0245647683396111	0.263614012341431	0.0635156653990091	ZNF507	19	32773955	C	T
ENSG00000118600	12_64300846_C_A	2.46394521505172e-05	0.00910564717333398	0.0245944021660937	-0.491804163444087	0.116594397429044	TMEM5	12	64300846	C	A
ENSG00000164167	4_147173908_C_G	3.91352926197065e-05	0.009131112449263	0.0246507966788212	-0.273665347814055	0.0665443403954979	LSM6	4	147173908	C	G
ENSG00000114416	3_180751651_T_C	0.000120820727980465	0.00914827600620008	0.0246847340957833	0.188476056058109	0.0490254310607805	FXR1	3	180751651	T	C
ENSG00000101236	20_4000480_A_G	6.93156434368767e-06	0.00917070098077333	0.0247328271820194	-0.488480402116926	0.108653112715231	RNF24	20	4000480	A	G
ENSG00000180881	12_75659328_C_T	7.90591165087768e-05	0.00918711486463889	0.0247646686116934	0.630478642640117	0.159726675541645	CAPS2	12	75659328	C	T
ENSG00000106066	7_29192895_T_G	8.83719250421055e-06	0.00919713413113322	0.0247792495120577	0.48331459195633	0.108760848220791	CPVL	7	29192895	T	G
ENSG00000204920	19_44488352_G_A	4.94656116275899e-05	0.00920646658756223	0.0247919663009936	-0.722944529140795	0.178146872441372	ZNF155	19	44488352	G	A
ENSG00000014123	6_97036465_G_A	4.27205797216616e-05	0.00922446210121587	0.0248164391509594	-0.39397111305851	0.0962724694242169	UFL1	6	97036465	G	A
ENSG00000021776	15_35291874_T_C	1.65591838174502e-05	0.00922478857328201	0.0248164391509594	-0.437615031008014	0.101608946251682	AQR	15	35291874	T	C
ENSG00000131203	8_39725157_G_A	1.05233940416522e-05	0.0092429835011006	0.0248519626234991	0.630697913754605	0.143141021467595	IDO1	8	39725157	G	A
[truncated: 8,789 more rows]
