# Supplementary material for: Single-cell RNA-sequencing of differentiating iPS cells reveals dynamic genetic effects on gene expression
Source: Nat Commun. 2020 Feb 10;11:810. doi: 10.1038/s41467-020-14457-z (PMC7010688; doi:10.1038/s41467-020-14457-z)
Supplement: Supplementary file 7 — Supplementary Data 5 [file 41467_2020_14457_MOESM7_ESM.txt]

	hgnc_symbol	cluster_label
0	RNF14	2
1	HIF3A	35
2	UBE2Q2	48
3	RNF10	58
4	RNF11	24
5	NCBP2	29
6	RNF13	52
7	GTF2IP1	14
8	C16orf13	26
9	ARFRP1	50
10	FGFR1OP2	29
11	MZT2A	22
12	MZT2B	22
13	ATRX	43
14	PMM2	9
15	PMM1	20
16	ASS1	38
17	SQLE	28
18	NCBP1	44
19	ZNF708	7
20	RBM14	3
21	HSPA5	2
22	VRTN	58
23	RAD51C	51
24	COPRS	22
25	PTPLA	33
26	ZNF706	54
27	DBR1	3
28	EDEM2	41
29	ZC3H10	32
30	RNF114	29
31	ZC3H15	7
32	ZC3H14	37
33	RNF111	19
34	KDM2A	41
35	ZC3H18	57
36	ABCD3	37
37	KDM2B	38
38	ABCD4	55
39	DHX8	36
40	DHX9	7
41	SPATS2	8
42	ZNF44	5
43	TCOF1	51
44	NSRP1	48
45	C2CD5	46
46	NUP98	36
47	XPC	7
48	GRINA	48
49	SP3	25
50	NUP93	16
51	SP5	59
52	SPPL3	22
53	GOLIM4	42
54	OPA3	32
55	OPA1	25
56	TMEM19	55
57	TRAF5	14
58	TRAPPC8	14
59	CBX1	26
60	FBL	7
61	TRAPPC1	24
62	TRAPPC3	7
63	GTSE1	36
64	TRAPPC5	26
65	B2M	49
66	GAL3ST3	38
67	BAK1	16
68	SPPL2A	28
69	DRAP1	26
70	NSL1	29
71	UGCG	38
72	ATP2A1	38
73	ATP2A2	21
74	PNISR	18
75	NOP2	40
76	ACO1	37
77	ITGA5	6
78	RIT1	47
79	KIAA1279	47
80	SWAP70	28
81	PHLDA1	33
82	UFSP2	13
83	NENF	22
84	GTF2H2B	56
85	PSMG4	52
86	FBXL12	47
87	FBXL15	0
88	PSMG1	56
89	PSMG2	29
90	PSMG3	31
91	FAM169A	41
92	HMGCS1	28
93	CHST8	38
94	COL4A5	14
95	COL4A2	14
96	COL4A1	14
97	FKBP3	54
98	GRN	47
99	C14orf1	28
100	ACO2	13
101	GPSM2	14
102	ITGAV	33
103	COX7C	0
104	SERBP1	49
105	FAM134C	24
106	ITGAE	54
107	ZNF292	23
108	NUP133	46
109	LRPAP1	50
110	SMAD5	47
111	LIN37	47
112	GOLPH3L	30
113	SMAD1	40
114	SMAD2	53
115	NDUFAF5	54
116	MUS81	47
117	NDUFAF7	38
118	NDUFAF6	52
119	AMMECR1L	44
120	NDUFAF3	26
121	NDUFAF2	12
122	NECAP1	37
123	PTPLB	1
124	PRR14L	7
125	GDAP2	3
126	GDAP1	52
127	PLRG1	47
128	CKS1B	30
129	DNALI1	17
130	CRBN	13
131	SPTLC2	40
132	AP3D1	1
133	DECR1	53
134	ERICH1	26
135	C14orf119	50
136	TFPI	9
137	FUZ	7
138	HERC2P2	23
139	ART5	49
140	HERC2P9	14
141	SULT1A4	40
142	SPTLC1	37
143	TCEA2	22
144	SULT1A3	40
145	TCEA1	41
146	COX4I1	26
147	NOL9	57
148	BFAR	7
149	CHTF18	36
150	SAR1A	43
151	SAR1B	30
152	MTND1P23	12
153	C19orf12	48
154	C19orf10	20
155	NIPSNAP1	5
156	LAPTM4B	6
157	PIPOX	38
158	CCDC117	25
159	CCDC115	49
160	CCDC112	52
161	LEO1	40
162	CLPTM1	58
163	ATP1A1	24
164	CDC45	51
165	PRELID1	56
166	MGRN1	48
167	CDC40	27
168	CRTAP	19
169	SPHK2	44
170	IPO11	46
171	CUEDC2	39
172	CBLB	46
173	AARS2	58
174	NADSYN1	9
175	DAP3	29
176	RBMXL1	7
177	SRBD1	36
178	CHAF1A	10
179	PDDC1	41
180	TSTD2	19
181	CHAF1B	10
182	ZNF780A	20
183	BIN1	45
184	BIN3	44
185	FRG1	50
186	BCAR1	1
187	IFT80	32
188	IFT81	35
189	UBTF	44
190	IFT88	8
191	CDCA2	36
192	CDCA3	30
193	YLPM1	11
194	CDCA7	10
195	CDCA4	32
196	CDCA5	51
197	CDCA8	36
198	MID1	38
199	XPA	6
200	MCM10	10
201	SP4	42
202	C19orf47	44
203	RSF1	0
204	ATG4C	29
205	ATG4B	47
206	C12orf10	54
207	ATG4D	22
208	ALKBH4	52
209	SMOX	14
210	ECT2	36
211	GPT2	57
212	PNP	49
213	ANKFY1	46
214	PLEKHJ1	50
215	CYB5A	52
216	CYB5B	28
217	RALB	14
218	LHPP	52
219	RPL24	18
220	CDKAL1	36
221	PNN	7
222	ATP6V0E1	12
223	ATP6V0E2	52
224	SPG11	23
225	C14orf37	7
226	PCK2	38
227	AAAS	13
228	UAP1	16
229	EDC3	3
230	SPRED2	24
231	VIMP	6
232	VOPP1	3
233	ZCCHC9	49
234	ESRP2	38
235	WASH3P	48
236	CNPY4	47
237	CNPY3	54
238	CNPY2	12
239	PRIMPOL	51
240	ANKRD30BL	11
241	RELA	58
242	HDGF	53
243	HMG20A	37
244	HMG20B	30
245	ZMPSTE24	37
246	MRPL36	12
247	AAGAB	2
248	CRISPLD1	2
249	MRPL35	12
250	MRPL32	54
251	MRPL33	27
252	MRPL30	12
253	PTRH2	12
254	PTRH1	26
255	MRPL38	56
256	CYYR1	41
257	GSR	46
258	FAM69B	1
259	ZFP82	37
260	THOC3	56
261	CHFR	24
262	THOC1	29
263	THOC7	39
264	THOC6	50
265	THOC5	3
266	HNRNPDL	29
267	SYPL1	29
268	STXBP1	38
269	ZNF74	41
270	RFX5	3
271	APP	11
272	RFX3	11
273	YDJC	56
274	ACTR2	2
275	WHSC1	36
276	APC	53
277	TMEM179B	50
278	ABCE1	40
279	UQCRC2	13
280	XPNPEP1	47
281	ERVMER34-1	52
282	UQCRC1	50
283	CLUAP1	47
284	RECQL4	51
285	COPS8	29
286	GGCX	4
287	RCCD1	32
288	ADNP	43
289	MSL3	44
290	COPS2	29
291	COPS3	29
292	DBF4B	36
293	KHDRBS1	22
294	NUP85	51
295	COPS4	16
296	GGCT	52
297	YTHDF3	46
298	PPOX	50
299	YTHDF1	57
300	PARP11	6
301	MYCL	45
302	PARPBP	30
303	ZFR2	52
304	INF2	33
305	TKT	38
306	VEZF1	29
307	MSL3P1	30
308	FAM135A	41
309	C8orf88	29
310	NLN	41
311	NUDT8	17
312	NUDT9	52
313	C11orf1	0
314	TARS2	16
315	DPYSL2	38
316	DPYSL3	45
317	DLD	16
318	NUDT1	26
319	NUDT2	47
320	NUDT3	31
321	NUDT4	14
322	NUDT5	49
323	NUDT7	41
324	IGFBP2	22
325	TWSG1	25
326	BOP1	57
327	IGFBP4	1
328	TK1	51
329	PHLDB1	41
330	PHLDB2	8
331	CKLF	17
332	NTHL1	52
333	LARS	12
334	GJA1	45
335	APLNR	6
336	PMS2P1	0
337	CYP27A1	53
338	MEF2A	46
339	DDRGK1	7
340	KDM3B	21
341	PPP6R2	2
342	ZNF114	52
343	KDM3A	25
344	LCORL	39
345	SSB	12
346	EPHX1	24
347	TMC6	55
348	NOC2L	3
349	APIP	54
350	ZNF333	23
351	ZNF330	29
352	ZNF331	32
353	RPLP2	26
354	EIF2B4	40
355	EIF2B5	57
356	EIF2B2	29
357	EIF2B3	29
358	EIF2B1	56
359	PRKAR2A	24
360	MAGT1	16
361	EMC3-AS1	10
362	MLF1	39
363	QPRT	26
364	MLF2	50
365	TMEM14C	13
366	TMEM14B	35
367	TMEM14A	45
368	CFLAR	53
369	STMN3	52
370	CIB2	22
371	NDFIP2	37
372	NDFIP1	47
373	CIB1	50
374	THYN1	52
375	PHACTR4	30
376	CLIC4	25
377	LETMD1	5
378	LRSAM1	11
379	NUP107	37
380	UGDH	3
381	KIAA0020	56
382	NCAPH2	51
383	RABL2B	44
384	TMEM147	12
385	HNRNPAB	1
386	ARID3B	11
387	TMEM143	32
388	ITGA6	38
389	TMEM141	17
390	TSEN54	52
391	CASP2	31
392	API5	25
393	MGST3	0
394	IKBIP	55
395	RTKN2	36
396	MFN2	46
397	SECISBP2L	23
398	MFSD12	21
399	HAS2	6
400	ZNF33A	7
401	HYAL2	57
402	FAM32A	13
403	SUGP1	44
404	SNRNP48	36
405	KIAA1191	2
406	MAD2L2	38
407	VMP1	3
408	MAD2L1	51
409	SVIL	20
410	GTF3C5	13
411	KTN1	20
412	TCEB3	40
413	TCEB2	26
414	TCEB1	12
415	CEP57L1	36
416	ZMAT2	27
417	ZMAT5	30
418	C19orf24	12
419	C19orf25	7
420	MYBL2	51
421	ITGB1BP1	50
422	ZNF7	3
423	CCDC169	9
424	ZNF3	3
425	TIPIN	51
426	POR	13
427	PHLDA2	38
428	HNRNPA1P48	49
429	ST3GAL3	55
430	CDC5L	7
431	RAC3	18
432	RAC1	48
433	SBDS	28
434	NINJ1	38
435	VCL	4
436	VCP	2
437	AP2A1	24
438	ARHGEF40	11
439	AP2A2	24
440	KRAS	1
441	PBX3	32
442	PBX1	38
443	HIST1H4C	34
444	SLC16A1	37
445	NSUN3	6
446	NSUN2	3
447	NSUN5	54
448	NSUN4	44
449	NSUN7	45
450	NSUN6	41
451	TUBG1	51
452	TUBG2	14
453	BCKDHB	49
454	BCKDHA	13
455	TARS	29
456	WIPF2	11
457	TIMM44	56
458	TUFM	7
459	DYNLL1	50
460	MFSD10	50
461	ERGIC2	47
462	ERGIC3	50
463	CDR2L	31
464	ERGIC1	38
465	RBM4B	44
466	HECTD1	48
467	HIST1H4J	0
468	UQCRH	18
469	PDF	57
470	B3GAT3	55
471	TST	47
472	UQCRB	0
473	CPPED1	44
474	GPS1	13
475	UXT	50
476	CALM2	30
477	CALM3	20
478	SPG21	57
479	CALM1	26
480	GSDMD	52
481	TAOK1	23
482	DLGAP1	41
483	DLGAP4	55
484	DLGAP5	36
485	TIPRL	47
486	ATP6V0D1	50
487	CIZ1	1
488	SRSF10	51
489	A1BG	17
490	FLCN	31
491	OIP5	30
492	SPAG7	39
493	CLCN3	46
494	CLCN6	28
495	TRAPPC12	22
496	PHB2	56
497	BRD8	36
498	BRD9	57
499	BRD4	21
500	COIL	30
501	BRD7	1
502	BRD2	24
503	BRD3	43
504	DNAJA2	40
505	DNAJA3	3
506	RBM42	50
507	DNAJA1	40
508	RBM45	40
509	REPIN1	1
510	LYRM2	49
511	PTPN13	45
512	PTPN12	23
513	PTPN11	7
514	PQBP1	7
515	MYCBP	49
516	PTPN14	33
517	TTC14	59
518	TTC17	5
519	UTRN	45
520	LYAR	56
521	SLC22A17	48
522	ISCU	49
523	TTC19	22
524	C4orf29	44
525	MRPL24	54
526	MRPL27	12
527	SLBP	51
528	MRPL21	12
529	MRPL20	12
530	MRPL23	22
531	MRPL22	35
532	C4orf21	32
533	RRAS2	1
534	MRPL28	50
535	C4orf27	39
536	SLC31A1	52
537	ZSCAN9	47
538	ZFP90	20
539	NDRG2	55
540	NDRG3	46
541	CRIP3	38
542	ZSCAN2	38
543	SRSF5	7
544	SRSF4	47
545	SRSF7	54
546	SRSF6	42
547	SRSF1	3
548	CHD1L	3
549	SRSF3	30
550	SRSF2	40
551	PPM1N	52
552	EGR1	59
553	SRSF9	22
554	CDK2	51
555	RNF130	39
556	DNAJB12	47
557	DNAJB11	16
558	HLA-DQB1	8
559	RNF135	2
560	DNAJB14	47
561	RNF138	3
562	PJA2	2
563	CHEK2	30
564	ZNF226	47
565	CHEK1	51
566	CISD2	49
567	CISD3	12
568	DALRD3	18
569	CISD1	12
570	CLNS1A	49
571	SUPT20H	37
572	PRKAB1	3
573	SIKE1	12
574	GID8	38
575	NOSIP	12
576	ZNF581	49
577	ZNF580	48
578	ZNF583	50
579	C19orf43	22
580	ZNF587	35
581	ZNF586	40
582	ZNF589	52
583	PTPN2	49
584	GCFC2	40
585	PTPN4	41
586	GINS2	10
587	GINS3	51
588	GINS1	32
589	ASUN	49
590	GINS4	51
591	COL4A6	14
592	DDR1	11
593	LRCH4	22
594	CAMKK2	8
595	LRCH3	46
596	PTDSS1	40
597	PTDSS2	22
598	MTRF1L	40
599	MYO1E	41
600	MYO1C	33
601	MYO1B	25
602	RBM12B	46
603	BAZ1B	1
604	OXLD1	0
605	ARRB2	52
606	ANAPC13	47
607	CHMP3	44
608	RPL36AL	27
609	CHMP7	3
610	CHMP6	50
611	BCR	45
612	ADI1	50
613	CTPS2	9
614	CTPS1	3
615	LGALSL	41
616	HPDL	38
617	PPAPDC1B	54
618	GARS	29
619	PSMA2	54
620	PSMA3	54
621	PSMA1	13
622	SLC7A6OS	7
623	PSMA7	31
624	PSMA4	54
625	CEP57	49
626	DSG2	41
627	ZNF107	41
628	ZNF106	7
629	ATAT1	55
630	ZNF100	10
631	FBXO44	38
632	NEMF	7
633	ZNF326	7
634	ZNF320	11
635	ZNF322	47
636	SRI	12
637	SRM	57
638	SRR	53
639	HMGCL	35
640	LGALS8	52
641	PRKAA1	46
642	LGALS3	49
643	LGALS1	17
644	SF3B2	48
645	RMND5A	42
646	RMND5B	38
647	NRBF2	29
648	SFRP2	41
649	PIAS2	41
650	NMU	41
651	TRAFD1	3
652	AKIRIN2	30
653	AKIRIN1	29
654	EIF2AK1	1
655	SEPT11	6
656	NFKBIB	56
657	EIF2AK2	45
658	TDG	26
659	EIF2AK4	38
660	SEPT10	47
661	HN1	30
662	SH3D19	1
663	AGPAT5	41
664	AGPAT4	35
665	NMB	38
666	AGPAT2	13
667	MYO19	51
668	SFT2D2	19
669	FAM136A	52
670	TRNT1	49
671	ASAP1	32
672	MYO10	52
673	PLAUR	38
674	TBC1D1	22
675	HILPDA	52
676	PEX19	16
677	KIAA1524	51
678	KIAA1522	52
679	TOP1	7
680	MPDU1	50
681	KIAA1033	46
682	NIP7	56
683	PEX10	44
684	PEX13	49
685	ATAD2	10
686	PEX14	48
687	ANGEL1	46
688	LRRC28	47
689	TIMM17B	27
690	TIMM17A	56
691	GCNT1	33
692	GCNT2	45
693	AACS	14
694	SPAG9	22
695	SF3B4	40
696	C14orf132	11
697	FAM219B	48
698	PRRC2C	7
699	LPCAT4	48
700	LPCAT3	40
701	LPCAT1	38
702	SEMA6A	41
703	P4HB	2
704	MID1IP1	24
705	GIT1	21
706	PPIG	49
707	PIGB	38
708	PIGC	13
709	NFKBIA	6
710	GIT2	19
711	PIGF	49
712	PIGG	44
713	PIGH	59
714	JAGN1	7
715	PIGK	29
716	PIGL	49
717	PIGM	44
718	PIGN	25
719	PIGO	19
720	PIGP	35
721	PIGQ	24
722	PIGS	51
723	PIGT	47
724	PIGU	32
725	WRAP53	30
726	PIGW	40
727	PIGX	55
728	EPCAM	41
729	TAGLN	4
730	TAX1BP1	20
731	SERPINB9	8
732	TAX1BP3	50
733	ANKLE2	1
734	PPP1CB	43
735	INPPL1	20
736	RHPN2	45
737	SRRM1	12
738	BBIP1	6
739	MGST2	14
740	SRRM2	22
741	CCDC174	39
742	C11orf24	12
743	C9orf116	52
744	PDK1	59
745	PDK3	52
746	PDK2	17
747	EBP	43
748	COL6A1	8
749	WBP2	55
750	WBP1	20
751	C9orf114	7
752	SEC61A1	19
753	SEC61A2	16
754	ALPL	41
755	TM2D1	39
756	TM2D2	40
757	TM2D3	13
758	WAPAL	48
759	NDUFAF4	12
760	METTL2A	56
761	SRP9	29
762	ZFAND6	13
763	ZFAND5	37
764	NKIRAS1	47
765	ZFAND3	48
766	ZFAND1	59
767	OGG1	3
768	SLC39A13	20
769	SLC39A10	38
770	SLC39A11	31
771	SLC39A14	45
772	DNAJC17	30
773	VSIG10	38
774	HIF1AN	3
775	ENPP7P1	8
776	EIF1AX	12
777	OLFML3	38
778	EIF1AD	40
779	SMAD4	58
780	SAP18	12
781	EVI5	53
782	PPP1R16A	59
783	ARHGAP29	6
784	ARHGAP28	14
785	SLC20A1	3
786	EIF3CL	7
787	DDIT3	33
788	DDIT4	45
789	DNAJC10	37
790	RBFA	7
791	PCGF3	55
792	PMF1-BGLAP	39
793	MYSM1	41
794	KIAA1841	6
795	UBR2	46
796	PRMT7	40
797	NUCB1	24
798	HSDL1	46
799	UBR5	38
800	UBR4	21
801	XPR1	37
802	SOCS1	57
803	BMP2	6
804	SOCS3	55
805	KIAA0586	30
806	DR1	37
807	RLIM	19
808	PACS1	53
809	PPP2CB	47
810	C1orf35	26
811	TERF2	31
812	CCNF	36
813	TERF1	38
814	DOK5	41
815	CCNC	16
816	NDUFAF1	29
817	AMD1	40
818	CCNH	30
819	CCNI	55
820	CCNJ	25
821	GOLGA8B	14
822	EDF1	26
823	RASSF1	47
824	PTOV1	22
825	PTPMT1	17
826	TBRG4	56
827	RASSF7	13
828	MT-CO2	15
829	NHP2	12
830	RSAD1	52
831	ATP5C1	13
832	PTN	52
833	CHD2	39
834	CHD4	21
835	CHD7	24
836	MRP63	0
837	CHD9	49
838	CHD8	7
839	ABHD10	37
840	CAP1	2
841	CAP2	53
842	NPC2	20
843	NPC1	28
844	RPL9P8	5
845	CRMP1	3
846	TMEM70	7
847	PTS	50
848	TTC5	47
849	TTC4	40
850	MRPL12	54
851	MRPL13	54
852	TTC1	54
853	CENPBD1P1	27
854	TTC3	6
855	RAB3GAP1	46
856	CDC25C	36
857	MRPL19	12
858	C3orf52	41
859	TTC8	29
860	RNF41	58
861	RNF40	24
862	DCUN1D1	37
863	DCUN1D2	46
864	ZNF821	47
865	DCUN1D4	3
866	DAG1	45
867	DYNC1LI2	47
868	ELP6	32
869	EFHC1	23
870	CAPG	9
871	TPRKB	54
872	ETHE1	49
873	MPG	50
874	PRDM14	38
875	PLSCR2	35
876	LRIG1	14
877	PLSCR1	6
878	POLE	51
879	MPI	47
880	ERCC6L2	47
881	PXDN	19
882	SNCA	49
883	POLRMT	58
884	SGSM3	2
885	RNF125	14
886	IL17RD	8
887	RNF123	11
888	RNF121	40
889	MCPH1	37
890	GRPEL1	56
891	GRPEL2	37
892	SLC36A4	55
893	ZNF627	37
894	LAP3	40
895	POT1	37
896	SCML2	32
897	TMED4	43
898	FAM217B	0
899	OPN3	38
900	UCP2	50
901	NCOR1	30
902	QRSL1	52
903	BTG3	47
904	BTG2	6
905	BTG1	48
906	FAHD1	44
907	AGTPBP1	46
908	REPS1	1
909	HIST2H2AC	34
910	GPN3	49
911	NBN	7
912	GPN1	29
913	SRD5A3	7
914	SRD5A1	41
915	TES	59
916	UBE2R2	21
917	B3GALNT2	44
918	ATE1	41
919	RAP2B	43
920	HELLS	10
921	SIAH1	1
922	FAM49B	16
923	NSA2	12
924	ZFP36L1	48
925	ZFP36L2	41
926	GGA1	11
927	GGA3	11
928	GGA2	57
929	C15orf40	12
930	C10orf95	31
931	NRM	47
932	ADH5	13
933	C4orf3	26
934	GJC1	38
935	ZNF138	37
936	PIAS3	3
937	CTGF	4
938	PIAS1	47
939	PIAS4	58
940	PRKACB	37
941	PSMB7	50
942	PSMB6	12
943	PSMB5	50
944	PSMB4	31
945	PSMB3	12
946	PSMB2	12
947	PSMB1	54
948	RPGRIP1L	7
949	FAM115A	55
950	HDHD1	29
951	TMA7	27
952	HDHD3	47
953	TALDO1	29
954	KLHDC9	30
955	CYB5R1	47
956	TAF9B	16
957	TDGF1	53
958	TBC1D31	36
959	RMI1	51
960	RMI2	1
961	CORO7	11
962	HADHB	13
963	HADHA	47
964	MLH3	47
965	CRY1	3
966	MLH1	37
967	LTN1	29
968	CUTC	30
969	STPG1	9
970	TRIML2	38
971	C9orf142	7
972	GLTP	38
973	HNRNPD	12
974	VTI1A	44
975	ACOT13	0
976	VPS13A	23
977	SH3KBP1	43
978	VPS13B	23
979	BEX5	49
980	BEX4	47
981	BEX2	0
982	BEX1	0
983	SCAF11	8
984	NUP160	46
985	VTI1B	50
986	ALS2	19
987	TMEM160	26
988	PLXNB1	41
989	TMEM165	44
990	LRRC57	28
991	LRRC58	59
992	LRRC59	24
993	FOXN2	52
994	FOXN3	38
995	DIS3	25
996	EIF3K	18
997	PMVK	38
998	PLBD2	48
999	PIF1	36
1000	GNA12	21
1001	KLHDC8B	14
1002	NSUN5P1	38
1003	SDHA	29
1004	SDHC	47
1005	SDHB	13
1006	SDHD	54
1007	SHARPIN	48
1008	NOL8	40
1009	ERRFI1	45
1010	ZCCHC11	35
1011	ZCCHC10	12
1012	ZCCHC17	12
1013	PRKAR1B	52
1014	MFGE8	52
1015	AP1M2	41
1016	RGPD5	8
1017	PLBD1	41
1018	FKBP14	59
1019	IL6ST	53
1020	SBF2	45
1021	DBN1	2
1022	GATAD2A	57
1023	NOL7	56
1024	ACTG1	2
1025	DLG1	53
1026	OGDH	11
1027	NOL6	40
1028	DLG5	31
1029	UBE2J2	29
1030	CDC73	7
1031	NFRKB	44
1032	FKBP11	12
1033	C11orf31	12
1034	C11orf30	19
1035	FAM114A1	53
1036	UPP1	12
1037	GRWD1	40
1038	FAM114A2	37
1039	MT-ATP8	15
1040	LMBRD1	14
1041	IGF1R	23
1042	FBXO11	46
1043	SRFBP1	56
1044	R3HDM2	43
1045	BCAT2	35
1046	BCAT1	49
1047	FBXO17	53
1048	TMEM9B	40
1049	OSBPL8	7
1050	AAED1	31
1051	IFRD1	40
1052	MACROD1	22
1053	OSBPL2	2
1054	OSBPL3	55
1055	CHSY1	42
1056	R3HCC1L	3
1057	DBNL	50
1058	AKAP2	38
1059	GTF2F2	56
1060	CD3EAP	52
1061	TUBB4B	30
1062	EIF2D	0
1063	AKAP8	7
1064	AKAP9	6
1065	EIF2A	29
1066	ARHGAP17	24
1067	ARHGAP12	41
1068	CYP26A1	6
1069	PSTK	30
1070	STARD3	58
1071	STARD7	57
1072	TUBE1	41
1073	ARHGAP19	36
1074	PHPT1	26
1075	SMC1A	7
1076	RLF	37
1077	NFU1	47
1078	RRP1B	56
1079	DCAKD	43
1080	TEX30	32
1081	TMEM98	50
1082	HSP90B1	53
1083	C1orf27	29
1084	KRR1	7
1085	C1orf21	33
1086	FAM64A	30
1087	TMEM132A	11
1088	CHKA	1
1089	PEG10	33
1090	SIRT6	7
1091	BMS1	7
1092	CETN3	47
1093	CETN2	28
1094	RPL17-C18orf32	27
1095	AHSA1	54
1096	FAM92A1	47
1097	H3F3B	26
1098	H3F3A	27
1099	MRI1	58
1100	ZNF174	44
1101	FAM222B	38
1102	TOMM6	12
1103	MAU2	11
1104	CXXC5	51
1105	TOMM7	0
1106	UCK1	51
1107	DST	38
1108	UCK2	57
1109	PRPF39	3
1110	TP53I3	52
1111	RHNO1	32
1112	CUX1	19
1113	TOMM5	54
1114	BRF2	40
1115	CYSTM1	18
1116	GSTO2	52
1117	PDAP1	48
1118	GSTO1	8
1119	DNAJC8	54
1120	DNAJC9	51
1121	DNAJC4	50
1122	DNAJC7	7
1123	DNAJC1	47
1124	DNAJC2	54
1125	DNAJC3	42
1126	TTC32	39
1127	TTC31	32
1128	TTC37	47
1129	HS3ST3B1	8
1130	GOSR2	3
1131	GOSR1	12
1132	RRP15	12
1133	TRAPPC2P1	39
1134	RALBP1	22
1135	RAP1B	16
1136	RAP1A	1
1137	CCDC91	47
1138	ZNF830	29
1139	RPL27	26
1140	LRIF1	30
1141	PARGP1	25
1142	ITPRIP	58
1143	PHAX	56
1144	IPO13	44
1145	ACAT1	49
1146	ACAT2	28
1147	IKBKB	11
1148	EEF1A1	5
1149	LIMD2	55
1150	LIMD1	35
1151	SETX	46
1152	SLC38A1	3
1153	IVD	52
1154	ZNF83	8
1155	AUH	38
1156	ZNF577	59
1157	PEX3	40
1158	ZNF85	32
1159	ZNF84	44
1160	SS18	37
1161	LDLR	28
1162	USF2	21
1163	CAPN7	20
1164	RARRES2	52
1165	PFN1	26
1166	IFRD2	56
1167	CAPZA2	16
1168	ZFYVE21	41
1169	ZFYVE20	7
1170	ZFYVE27	24
1171	RAB33B	46
1172	GEMIN2	32
1173	GTF2H2C	44
1174	LMO4	38
1175	GEMIN7	50
1176	SPAG16	9
1177	GEMIN5	35
1178	UBFD1	1
1179	C16orf58	2
1180	C16orf59	32
1181	C4orf46	37
1182	ATP13A2	1
1183	PBRM1	22
1184	SWI5	50
1185	CDK5RAP3	47
1186	CMTR1	58
1187	CDK5RAP1	29
1188	TRPC4AP	46
1189	ATPAF2	35
1190	ITCH	6
1191	ERBB3	41
1192	LARP1B	9
1193	CHMP4A	59
1194	CHMP4C	59
1195	BAX	48
1196	MCRS1	29
1197	TET1	41
1198	BAD	20
1199	C10orf88	2
1200	RBM41	29
1201	CER1	6
1202	C15orf57	47
1203	PRKCDBP	17
1204	LARS2	3
1205	ERAL1	29
1206	SLC37A3	3
1207	ZNF124	44
1208	TOB1	42
1209	PMPCB	13
1210	SLC37A4	29
1211	TOB2	58
1212	CDK12	7
1213	CDK10	32
1214	RPL26	27
1215	CDK16	2
1216	SULF2	6
1217	DDX18	56
1218	ST5	35
1219	GPR125	41
1220	IDH2	47
1221	ZNF75A	44
1222	PSMC1	13
1223	ATP6V1B2	6
1224	PSMC3	50
1225	AASDH	0
1226	PSMC5	56
1227	PSMC6	29
1228	SPOCK1	53
1229	ARFIP1	37
1230	ARFIP2	56
1231	PTEN	42
1232	RNF216P1	50
1233	KIF18A	36
1234	ZNF302	39
1235	SH3GLB1	47
1236	FAM216A	30
1237	TRIP10	6
1238	SEC61G	27
1239	TRIP12	11
1240	TRIP13	51
1241	SEC61B	26
1242	MTERFD2	44
1243	MTERFD1	40
1244	CPVL	49
1245	SETD9	44
1246	ZC3H13	7
1247	RPL15	18
1248	LSM1	54
1249	TFG	53
1250	CERK	22
1251	FN3KRP	24
1252	NCLN	44
1253	PIH1D1	50
1254	C9orf156	59
1255	RND2	52
1256	RND3	38
1257	NCL	7
1258	RBM28	7
1259	CTNNBIP1	48
1260	PPP3CA	31
1261	DNAL4	24
1262	TMEM42	0
1263	TCAIM	37
1264	LIN7A	8
1265	MT-CO1	15
1266	SESTD1	1
1267	LIN7B	20
1268	GPATCH8	47
1269	CAPN1	45
1270	RAD51B	32
1271	CLDN10	52
1272	LRRC41	2
1273	LRRC40	37
1274	MARCH7	25
1275	LRRC42	47
1276	LRRC47	57
1277	MARCH2	22
1278	LRRC49	41
1279	TMEM177	38
1280	FGFR4	11
1281	EIF3H	13
1282	B3GNT5	6
1283	EIF3J	44
1284	B3GNT7	41
1285	EIF3L	5
1286	B3GNT1	47
1287	B3GNT2	55
1288	TSFM	56
1289	RPL18	26
1290	EIF3B	21
1291	SLX1B	39
1292	EIF3D	29
1293	EIF3E	49
1294	EIF3F	5
1295	RPL19	18
1296	SETD5	48
1297	FGFBP3	38
1298	PWWP2A	38
1299	ARMC10	1
1300	MKKS	12
1301	SETD6	44
1302	NOL11	40
1303	GINM1	47
1304	NOL12	56
1305	MTND2P28	27
1306	TBCCD1	40
1307	BARD1	51
1308	DAAM1	33
1309	UQCRFS1P1	38
1310	SETD4	59
1311	CCDC152	0
1312	CCDC150	32
1313	GUK1	50
1314	YIF1A	50
1315	WRAP73	47
1316	TUFT1	4
1317	NTPCR	49
1318	MTCH2	54
1319	MTCH1	48
1320	SYT1	38
1321	PPT2	53
1322	CSTF2T	44
1323	LARP4B	57
1324	UBTD1	57
1325	TIAL1	48
1326	ATP5O	0
1327	SMG1	41
1328	TASP1	44
1329	SNF8	22
1330	NFATC3	41
1331	PCED1A	35
1332	TRIM2	45
1333	FUBP3	44
1334	FUBP1	41
1335	NCSTN	2
1336	CWC25	32
1337	CEP104	22
1338	AP2B1	19
1339	HSBP1	0
1340	GTF2E1	37
1341	GTF2E2	1
1342	SAP30	36
1343	TCP11L1	6
1344	GNAI3	16
1345	CCZ1B	1
1346	TUBD1	30
1347	RRBP1	20
1348	GNAI1	2
1349	PPP1R14B	48
1350	NOLC1	7
1351	PPP1R14A	38
1352	WDR3	7
1353	CA14	45
1354	PRSS23	33
1355	MTHFD2L	52
1356	C1orf52	40
1357	C1orf50	12
1358	C1orf56	43
1359	TMEM60	30
1360	C1orf54	17
1361	ZNF724P	51
1362	MARC1	41
1363	ICMT	3
1364	RALY	50
1365	SRRT	44
1366	FCF1	12
1367	MPZL1	8
1368	MRPS35	29
1369	PCDH10	6
1370	FXN	54
1371	ATP6V0A1	46
1372	ATP6V0A2	57
1373	GPR98	38
1374	VPS53	31
1375	SRRD	22
1376	VPS51	58
1377	ALKBH5	58
1378	ALKBH2	38
1379	ALKBH3	40
1380	RALA	54
1381	ALKBH1	40
1382	CALCOCO1	55
1383	C8orf59	27
1384	PRR13	54
1385	ATG12	47
1386	MRPS31	30
1387	ATM	41
1388	SCAMP3	50
1389	MRPS30	56
1390	SMPD4	44
1391	ATR	7
1392	SMPD2	3
1393	BRIP1	31
1394	BZW1	37
1395	DNAJB9	28
1396	ATP5A1	13
1397	ERCC6L	36
1398	DNAJB6	38
1399	DNAJB5	53
1400	DNAJB4	40
1401	GPATCH11	6
1402	AMDHD2	32
1403	AAMP	13
1404	HYPK	31
1405	TTC26	37
1406	TTC27	40
1407	DIDO1	38
1408	F11R	26
1409	CARS	29
1410	PHIP	36
1411	U2SURP	12
1412	ENO1	50
1413	ENO2	38
1414	ENO3	35
1415	TBL1X	41
1416	EPB41	45
1417	NPAT	10
1418	TAOK3	6
1419	AGTRAP	49
1420	LLGL2	41
1421	FAM65A	53
1422	ACOX3	53
1423	ACOX1	53
1424	FAM127B	50
1425	RNF149	41
1426	THAP8	0
1427	NSMCE1	0
1428	NSMCE2	39
1429	SGSH	19
1430	RNF141	29
1431	RNF145	22
1432	YRDC	1
1433	RNF146	47
1434	PTK2	25
1435	UBE3A	58
1436	PTK7	24
1437	ARPC1B	50
1438	GRSF1	2
1439	RABGAP1	41
1440	SYNRG	25
1441	MSH3	37
1442	ABHD16A	2
1443	SERGEF	13
1444	ITGB3BP	32
1445	PFDN2	26
1446	MCL1	58
1447	PFDN5	18
1448	SORBS3	17
1449	ODC1	59
1450	CD320	56
1451	MUC3A	41
1452	ATG16L1	3
1453	ACER3	3
1454	BNIP3P1	14
1455	EOMES	8
1456	ADPGK	2
1457	ARHGDIA	24
1458	C16orf45	52
1459	NANS	56
1460	C3orf38	29
1461	NFXL1	44
1462	PACSIN3	55
1463	PACSIN2	24
1464	MATN3	14
1465	COPA	19
1466	COPE	50
1467	ENDOG	48
1468	STIL	8
1469	INTU	23
1470	BRAT1	44
1471	LMNA	33
1472	BDH2	49
1473	ENDOV	14
1474	MDP1	50
1475	BDH1	9
1476	DDX23	44
1477	TOE1	51
1478	DDX21	56
1479	DDX20	3
1480	DDX27	56
1481	DDX24	12
1482	GULP1	38
1483	DDX28	56
1484	AARSD1	56
1485	EWSR1	16
1486	GSTP1	26
1487	ZNF90	45
1488	ZNF91	25
1489	ZNF92	37
1490	ZNF93	37
1491	ATP6V1C1	29
1492	DDOST	13
1493	FAM210A	41
1494	BAG5	44
1495	SAC3D1	1
1496	FBXO18	1
1497	AFF4	6
1498	UBE2J1	33
1499	FKBP10	17
1500	RAB3IP	5
1501	FAM3A	24
1502	CDKN2AIP	44
1503	FAM3C	1
1504	FBXO16	38
1505	TACO1	56
1506	FBXO15	23
1507	AFF1	8
1508	GGPS1	39
1509	SYNE2	41
1510	OCIAD2	38
1511	SPIDR	37
1512	RHOA	47
1513	OCIAD1	39
1514	PPP1R3B	14
1515	FUNDC1	39
1516	PNPLA2	48
1517	TRUB1	46
1518	TRUB2	56
1519	TRIM16	41
1520	PARD6B	42
1521	GOPC	59
1522	MARCKS	43
1523	PPP2R3C	47
1524	LUC7L3	27
1525	ERBB2	38
1526	CCDC77	32
1527	ATPAF1	1
1528	KIAA1009	59
1529	SHC1	58
1530	CAMKMT	38
1531	ERLEC1	47
1532	C18orf56	38
1533	KIAA1551	41
1534	CGRRF1	47
1535	TMEM109	40
1536	ZCRB1	18
1537	CHERP	44
1538	TMEM101	47
1539	FOXH1	41
1540	TMEM107	35
1541	TMEM104	44
1542	SMPDL3B	52
1543	BRK1	49
1544	GHITM	13
1545	NME7	40
1546	NME1	56
1547	NME2	26
1548	NME3	0
1549	INPP5K	47
1550	RAI14	40
1551	SPEN	22
1552	FREM1	6
1553	FKBP1B	22
1554	FKBP1A	49
1555	MSANTD4	38
1556	MSANTD3	52
1557	CNST	7
1558	HELQ	44
1559	CLSPN	51
1560	HELZ	19
1561	GSKIP	16
1562	MATR3	25
1563	MYADM	53
1564	FBLIM1	14
1565	TIMM8A	52
1566	TIMM8B	12
1567	DAXX	51
1568	CEP164	20
1569	CDC16	45
1570	SMG1P1	25
1571	NT5C	54
1572	VPS37A	2
1573	PNPLA3	28
1574	TIAM1	59
1575	TIAM2	23
1576	HSPB11	55
1577	PNPLA6	41
1578	PNPLA4	26
1579	CNIH4	0
1580	UNC50	14
1581	PNPLA8	55
1582	MAP1B	53
1583	RAD17	37
1584	PDCL3	50
1585	FOS	59
1586	HOMEZ	58
1587	LRRC37BP1	48
1588	CCM2	1
1589	ATG10	9
1590	SFPQ	22
1591	MAP1S	58
1592	FRMD8	24
1593	CCP110	46
1594	IMMP1L	0
1595	SPICE1	3
1596	PKNOX1	34
1597	CEBPZ-AS1	38
1598	GNAQ	23
1599	GNAS	22
1600	DHFRP1	51
1601	PTCD2	29
1602	PTCD3	37
1603	DSCR3	29
1604	PTCD1	41
1605	ATG13	19
1606	GNAL	35
1607	HLTF	0
1608	LMAN1	20
1609	AGFG1	21
1610	DPF2	13
1611	ASNA1	50
1612	CLPX	38
1613	SEC14L1	38
1614	RPL18A	26
1615	C1orf43	13
1616	GPALPP1	29
1617	UPF2	0
1618	RBM47	41
1619	KRT8	33
1620	VPS45	37
1621	PHTF1	28
1622	VPS41	25
1623	BCAP29	47
1624	ESRP1	41
1625	CASK	53
1626	CAST	39
1627	ZNF253	3
1628	RPL36A	18
1629	NAA16	40
1630	EPB41L3	8
1631	EPB41L2	35
1632	EPB41L5	46
1633	THRAP3	31
1634	ACSS3	6
1635	ACSS2	55
1636	TMEM43	3
1637	KIDINS220	46
1638	WBP11	29
1639	SIGIRR	0
1640	TMEM260	46
1641	VPS4A	58
1642	VPS4B	44
1643	GLCE	45
1644	GMEB1	32
1645	SLC43A3	38
1646	SLC43A1	52
1647	TARDBP	3
1648	PRKRIP1	27
1649	AIF1L	52
1650	MAGEH1	6
1651	RRP36	44
1652	DCAF12	25
1653	WNT3	59
1654	GSTM1	49
1655	GSTM2	47
1656	SZRD1	7
1657	GSTM4	13
1658	DCAF11	16
1659	LRRN1	45
1660	PPP1R15A	55
1661	PALLD	35
1662	RIPK2	35
1663	GPAA1	47
1664	TMSB15A	39
1665	PALB2	41
1666	DCAF16	41
1667	RECK	47
1668	COLGALT1	43
1669	MRPL37	49
1670	ROGDI	50
1671	MRPL34	12
1672	TTF1	12
1673	PINX1	56
1674	INSR	31
1675	KRCC1	47
1676	RUNX1T1	52
1677	AEBP2	42
1678	LTA4H	5
1679	SAFB2	7
1680	DAD1	20
1681	ZNF816	16
1682	SPTBN1	31
1683	ZNF814	35
1684	RCHY1	52
1685	ARPC4-TTLL3	19
1686	EBAG9	44
1687	RNF170	35
1688	DCUN1D5	56
1689	GDF3	9
1690	CBR4	43
1691	CBR1	26
1692	MTRNR2L12	15
1693	MTRNR2L10	15
1694	NPIPB3	21
1695	SHQ1	3
1696	NPIPB5	23
1697	NPIPB4	41
1698	HPS5	25
1699	ABHD12B	9
1700	PCNA	10
1701	SLC44A1	25
1702	CPT1C	52
1703	ANXA2	4
1704	ANXA5	50
1705	ANXA4	17
1706	ANXA7	2
1707	PMPCA	56
1708	MSI2	23
1709	MSI1	43
1710	FTSJ2	56
1711	MEST	29
1712	MCM7	10
1713	PCNP	39
1714	MCM5	10
1715	MCM4	10
1716	MCM3	10
1717	PCNT	32
1718	ZDHHC20	46
1719	PCNX	23
1720	MRPL39	54
1721	CD99P1	41
1722	MCM9	44
1723	DUSP12	40
1724	SQSTM1	55
1725	RHOF	8
1726	DDB2	38
1727	DNPH1	26
1728	RPA1	3
1729	RPA3	12
1730	C1D	54
1731	NDUFS1	16
1732	NDUFS2	13
1733	NDUFS3	12
1734	NDUFS4	39
1735	NDUFS5	0
1736	NDUFS6	12
1737	NDUFS7	26
1738	NDUFS8	26
1739	COQ4	7
1740	COQ7	30
1741	COQ6	8
1742	UFD1L	54
1743	ILF3	7
1744	ILF2	54
1745	SBDSP1	40
1746	ZRANB3	32
1747	ZRANB2	49
1748	LSM12	31
1749	PKMYT1	51
1750	SRPR	2
1751	CHMP2B	49
1752	MUC20	35
1753	CHMP2A	39
1754	ATP9B	23
1755	THOC2	49
1756	RPS2P5	22
1757	RREB1	8
1758	ZNF141	41
1759	ZNF140	44
1760	TPX2	36
1761	MBIP	29
1762	ZNF146	37
1763	PPT1	29
1764	RABAC1	26
1765	CPT2	16
1766	DSC2	25
1767	DDX31	37
1768	WHSC1L1	22
1769	MICAL1	11
1770	PYGB	58
1771	PHC1	38
1772	PHC3	41
1773	GPR108	6
1774	PYGL	5
1775	MAGOH	12
1776	PFAS	31
1777	SMDT1	26
1778	DDX3X	25
1779	C20orf27	49
1780	C20orf24	57
1781	SOD1	12
1782	C19orf48	10
1783	TMF1	47
1784	ZNF362	57
1785	SAFB	3
1786	RANGAP1	30
1787	EMC10	48
1788	BAMBI	59
1789	LSG1	40
1790	MGMT	17
1791	PMS1	29
1792	PMS2	40
1793	ATXN7L3B	2
1794	HNRNPLL	58
1795	RASEF	41
1796	H2AFV	22
1797	SLC35E3	59
1798	FTSJ3	40
1799	SNRPA1	54
1800	PKIG	53
1801	H2AFX	51
1802	H2AFY	48
1803	H2AFZ	54
1804	THAP5	42
1805	TMEM189-UBE2V1	27
1806	BRMS1	40
1807	RNF8	45
1808	RNF6	25
1809	RNF7	49
1810	RNF4	37
1811	RNF5	54
1812	RNF2	37
1813	H2AFJ	0
1814	SLC19A1	40
1815	NIT2	50
1816	NIT1	47
1817	NCAPG2	37
1818	FOXK2	21
1819	GSTA4	39
1820	HCFC1R1	0
1821	POLR3K	12
1822	RFXANK	0
1823	TMCO3	55
1824	DPY19L3	46
1825	CLTA	50
1826	HSPBAP1	41
1827	CLTC	46
1828	CLTB	33
1829	ANGEL2	45
1830	RRAGA	47
1831	LRRC61	9
1832	NGLY1	40
1833	TMEM115	58
1834	TMEM116	40
1835	NMD3	37
1836	TAF13	31
1837	BTBD10	2
1838	SLC35A4	2
1839	SLC35A5	37
1840	MSANTD3-TMEFF1	5
1841	SLC35A1	29
1842	SLC35A2	4
1843	SLC35A3	53
1844	PCOLCE	38
1845	MPDZ	41
1846	ISCA1	49
1847	NXF1	44
1848	ISCA2	32
1849	FAM118A	8
1850	ALKBH7	26
1851	FAM118B	29
1852	PGM1	14
1853	PGM2	29
1854	PGM3	2
1855	CXorf40B	56
1856	RPL10A	18
1857	RECQL	37
1858	SART3	40
1859	CYHR1	26
1860	RBM8A	50
1861	SSSCA1	12
1862	MAVS	24
1863	SLC25A44	3
1864	CTDNEP1	48
1865	SLC25A46	3
1866	CDC27	30
1867	CDC26	12
1868	TAF11	49
1869	CDC23	37
1870	RBPMS	1
1871	STRADA	3
1872	NUP153	44
1873	TOX4	50
1874	PAK2	19
1875	PRKRIR	44
1876	ACTR8	40
1877	BEST3	14
1878	ACTR6	47
1879	ACTR5	40
1880	XPNPEP3	44
1881	ACTR3	2
1882	MALSU1	12
1883	PDZD8	31
1884	NUP88	40
1885	MYNN	29
1886	WBSCR22	56
1887	MASTL	51
1888	TMX2	40
1889	RPL35A	27
1890	CARS2	1
1891	FOXP1	38
1892	FYTTD1	8
1893	GPKOW	47
1894	TNPO2	44
1895	TNPO3	3
1896	TNPO1	46
1897	NANOG	41
1898	GNL3L	7
1899	POLDIP3	58
1900	POLDIP2	3
1901	SORL1	38
1902	GCN1L1	44
1903	SPA17	39
1904	MAPK3	17
1905	MAPK1	1
1906	MAPK6	46
1907	MAPK7	24
1908	GTDC1	32
1909	ALDH18A1	3
1910	MAPK9	11
1911	OCLN	41
1912	WTAP	31
1913	COPS6	13
1914	STAG3L4	50
1915	STAG3L3	8
1916	STAG3L2	59
1917	STAG3L1	8
1918	TGS1	7
1919	SERINC3	55
1920	BCOR	44
1921	PTPRS	43
1922	COPS5	49
1923	BCAP31	50
1924	METTL9	29
1925	ZMYM6NB	53
1926	VPS35	47
1927	GPBP1L1	46
1928	YTHDF2	40
1929	VPS39	25
1930	METTL1	56
1931	BLOC1S5-TXNDC5	29
1932	METTL3	29
1933	METTL4	36
1934	METTL5	54
1935	GLB1	13
1936	DECR2	2
1937	CLP1	40
1938	FDX1L	12
1939	KCTD3	1
1940	TECR	50
1941	KCTD7	2
1942	KCTD6	29
1943	C1orf106	44
1944	PPCDC	52
1945	C1orf109	40
1946	BRE	30
1947	ADAM10	25
1948	ADAM15	7
1949	ADAM17	24
1950	ADAM19	6
1951	PRDX2	0
1952	GPBP1	29
1953	TMEM161B	39
1954	WDSUB1	41
1955	SLC18B1	41
1956	HCFC1	11
1957	EXOC6B	46
1958	CPNE3	39
1959	CPNE1	43
1960	NRAS	25
1961	PDZD11	47
1962	RAB4B-EGLN2	20
1963	FOXRED1	13
1964	PXN	58
1965	PYCARD	52
1966	AK1	17
1967	DNMT3B	52
1968	NF2	42
1969	DNMT3A	38
1970	G3BP2	52
1971	SLC16A5	6
1972	COMT	50
1973	GCSHP5	27
1974	U2AF1L4	52
1975	SNRPN	38
1976	GDE1	29
1977	SNRPB	54
1978	SNRPC	54
1979	SNRPA	54
1980	SNRPF	27
1981	SNRPG	12
1982	SNRPE	27
1983	SBNO1	42
1984	BRAP	3
1985	RNF167	56
1986	FGFR1OP	40
1987	RNF168	10
1988	SEC23A	25
1989	C8orf76	44
1990	UPF3B	52
1991	UPF3A	27
1992	ZBTB43	5
1993	ZBTB44	38
1994	ZBTB45	48
1995	ZBTB48	44
1996	PDPK1	24
1997	NPIPA1	41
1998	UBL5	26
[truncated: 6,001 more rows]
