# Supplementary material for: Single-cell RNA-sequencing of differentiating iPS cells reveals dynamic genetic effects on gene expression
Source: Nat Commun. 2020 Feb 10;11:810. doi: 10.1038/s41467-020-14457-z (PMC7010688; doi:10.1038/s41467-020-14457-z)
Supplement: Supplementary file 10 — Supplementary Data 8 [file 41467_2020_14457_MOESM10_ESM.txt]

ensembl_gene_id	snp_id	pval	n_cells	factor	qval
ENSG00000142089	11_320394_C_T	6.05321466115276e-275	21955.0	pseudotime	2.4043368634098764e-271
ENSG00000120675	13_43597706_C_T	1.582229138124041e-266	13767.0	pseudotime	3.1423070683143453e-263
ENSG00000142089	11_323649_C_T	5.008294391229222e-264	21955.0	pseudotime	6.63098177398749e-261
ENSG00000148834	10_106066436_C_T	2.0755414615939545e-198	16460.0	pseudotime	2.061012671362797e-195
ENSG00000124614	6_34393845_G_A	4.246769915952699e-118	10331.0	pseudotime	2.8113616843606866e-115
ENSG00000124614	6_34396160_C_T	4.246769915952699e-118	10331.0	pseudotime	2.8113616843606866e-115
ENSG00000163682	4_39446549_G_A	2.5885966782920634e-83	14148.0	pseudotime	1.4688437151680108e-80
ENSG00000113140	5_151036008_G_C	7.0707124173520865e-68	4743.0	pseudotime	3.510608715215311e-65
ENSG00000243678	17_49243804_A_T	1.6214321787140566e-51	16214.0	pseudotime	7.155920682058037e-49
ENSG00000171766	15_45593323_T_A	5.464871489765642e-51	7438.0	pseudotime	2.170646955734913e-48
ENSG00000132507	17_7207964_A_C	4.4521679665350594e-45	19271.0	pseudotime	1.6076373784615685e-42
ENSG00000086504	16_423420_C_T	2.908040255062303e-39	18207.0	pseudotime	9.625613244256223e-37
ENSG00000197728	12_56401085_G_A	1.1906168903101565e-38	16959.0	pseudotime	3.637792529470724e-36
ENSG00000179344	6_32634922_A_G	6.158371685045513e-37	5002.0	pseudotime	1.74721802378577e-34
ENSG00000166347	18_71983285_C_A	8.403812988831537e-37	5966.0	pseudotime	2.225329679442591e-34
ENSG00000111696	12_104219814_T_C	1.738420512649165e-36	5060.0	pseudotime	4.315628922651552e-34
ENSG00000166347	18_71938536_G_A	7.309405036048935e-36	5825.0	pseudotime	1.7078209884227273e-33
ENSG00000166347	18_71960202_C_G	8.081570489548825e-36	5928.0	pseudotime	1.7833332213604406e-33
ENSG00000197329	2_64342177_C_T	1.3576529195920168e-35	11392.0	pseudotime	2.8382091561155216e-33
ENSG00000197728	12_56473808_T_C	4.594768766811811e-35	15830.0	pseudotime	9.125210770888257e-33
ENSG00000146733	7_56088825_T_A	8.366013149857581e-35	6252.0	pseudotime	1.5823716300587767e-32
ENSG00000164344	4_187122009_C_A	1.167316793056738e-34	3400.0	pseudotime	2.1075374100097103e-32
ENSG00000146733	7_56087465_G_A	1.7095776120426199e-34	6280.0	pseudotime	2.9523662065362116e-32
ENSG00000116679	1_185295199_C_T	3.616623543471908e-33	10184.0	pseudotime	5.985511964446007e-31
ENSG00000107438	10_96991116_C_A	1.8084261773471999e-32	14088.0	pseudotime	2.873227510569231e-30
ENSG00000085491	1_108740419_C_T	4.4226605968313604e-32	7629.0	pseudotime	6.506225144671913e-30
ENSG00000085491	1_108739849_C_T	4.4226605968313604e-32	7629.0	pseudotime	6.506225144671913e-30
ENSG00000115648	2_238402830_G_A	2.9179733924532888e-31	860.0	pseudotime	4.1393536838658796e-29
ENSG00000136810	9_113018755_T_C	1.1534315707505331e-30	11912.0	pseudotime	1.5798035169038336e-28
ENSG00000109255	4_56534709_A_G	4.180579229882007e-30	8179.0	pseudotime	5.535086900363777e-28
ENSG00000164344	4_187174030_G_T	2.453171932273215e-29	1745.0	pseudotime	3.1432254564481323e-27
ENSG00000109255	4_56541618_C_A	4.558865339862678e-29	7982.0	pseudotime	5.658691603104549e-27
ENSG00000163293	4_48019626_C_T	2.1664223831207847e-28	942.0	pseudotime	2.6075847593199264e-26
ENSG00000068697	2_20244954_C_T	2.2792376812326628e-27	7129.0	pseudotime	2.6626859028988635e-25
ENSG00000136810	9_113015602_C_T	8.499876369226467e-26	11912.0	pseudotime	9.646145411019292e-24
ENSG00000144485	2_239148813_A_C	3.63686749996267e-25	8552.0	pseudotime	4.012677141625479e-23
ENSG00000106853	9_114366094_G_C	5.104272564939092e-25	13182.0	pseudotime	5.479505575118398e-23
ENSG00000241186	3_46636120_C_T	7.839256582207622e-24	12962.0	pseudotime	8.194086090665441e-22
ENSG00000169442	1_26618829_C_T	3.2418196990397426e-23	858.0	pseudotime	3.301668678098938e-21
ENSG00000168028	3_39450393_C_T	6.761330045010581e-23	14041.0	pseudotime	6.7140007346955074e-21
ENSG00000241186	3_46641870_G_A	1.7429883061831695e-22	8998.0	pseudotime	1.688573061502329e-20
ENSG00000167526	16_89624574_A_T	2.627767738132775e-21	15251.0	pseudotime	2.4851174894912813e-19
ENSG00000115414	2_216394251_A_C	7.198556894700344e-21	5055.0	pseudotime	6.649457671104596e-19
ENSG00000153006	5_64064411_G_C	2.1790039865582732e-20	8212.0	pseudotime	1.9670463260476047e-18
ENSG00000170421	12_53294381_T_C	2.6371045757021605e-19	21851.0	pseudotime	2.3276843054864405e-17
ENSG00000159712	9_100001077_G_C	7.903073796707876e-19	2701.0	pseudotime	6.824132417505149e-17
ENSG00000141738	17_37892697_T_A	1.0589424519220787e-18	2244.0	pseudotime	8.949190253264886e-17
ENSG00000154760	17_33760649_C_G	1.694076213443118e-18	9530.0	pseudotime	1.4018480666241802e-16
ENSG00000153006	5_64064943_G_A	2.484852006394784e-18	8379.0	pseudotime	2.0142514631428737e-16
ENSG00000168028	3_39425757_C_T	3.722899204933776e-18	14662.0	pseudotime	2.9574711283993915e-16
ENSG00000140307	15_59933789_T_C	4.1093458680332395e-18	13628.0	pseudotime	3.2004552525152994e-16
ENSG00000141738	17_37898249_G_A	2.0232770468793712e-17	2262.0	pseudotime	1.545472390424012e-15
ENSG00000168028	3_39445047_G_A	3.972837937076503e-17	14191.0	pseudotime	2.977379676616579e-15
ENSG00000171724	16_77974474_A_T	4.388867267890005e-17	3809.0	pseudotime	3.228255701492426e-15
ENSG00000103876	15_80441888_C_T	5.2063524547338075e-17	4420.0	pseudotime	3.759933081855033e-15
ENSG00000203805	10_122218993_G_A	1.3178810283547295e-16	1201.0	pseudotime	9.34754186540176e-15
ENSG00000144120	2_120438523_A_G	2.3155550446396865e-16	7843.0	pseudotime	1.6135762521594446e-14
ENSG00000120539	10_27480049_T_C	2.5892912451467794e-16	13232.0	pseudotime	1.7732180734005186e-14
ENSG00000141682	18_57571885_A_T	6.375949642834697e-16	5858.0	pseudotime	4.2924189798880365e-14
ENSG00000140043	14_74351109_G_A	1.1972580349609857e-15	11119.0	pseudotime	7.925848191441725e-14
ENSG00000140043	14_74344276_C_A	1.3537760189750806e-15	11195.0	pseudotime	8.815079257982e-14
ENSG00000233927	19_8387207_G_A	3.710327378221643e-15	17147.0	pseudotime	2.377003281660704e-13
ENSG00000172123	17_33748939_G_A	6.43214698889476e-15	4097.0	pseudotime	4.055315530141268e-13
ENSG00000140043	14_74324671_T_C	1.097507411545705e-14	11137.0	pseudotime	6.811405372905532e-13
ENSG00000182117	15_34629870_C_A	1.3965443389762691e-14	4557.0	pseudotime	8.533960176021139e-13
ENSG00000110148	11_6302203_G_A	1.9520989918210608e-14	7375.0	pseudotime	1.1748086659868566e-12
ENSG00000206527	3_123344318_G_A	2.243027190551577e-14	4276.0	pseudotime	1.3297468658016214e-12
ENSG00000090530	3_189880407_C_T	2.512410465205826e-14	5420.0	pseudotime	1.4675432893819913e-12
ENSG00000124588	6_3000303_A_C	7.640577402193015e-14	11503.0	pseudotime	4.398314991523283e-12
ENSG00000011523	2_65290842_C_A	2.890391556931991e-13	10253.0	pseudotime	1.640090752019124e-11
ENSG00000112697	6_75992476_T_C	4.035263566494479e-13	3581.0	pseudotime	2.2574742093121224e-11
ENSG00000107438	10_97043321_G_A	4.780357466717579e-13	6202.0	pseudotime	2.6371638691391978e-11
ENSG00000151552	4_17527113_A_G	7.813512899398503e-13	9158.0	pseudotime	4.251407292659022e-11
ENSG00000152256	2_173341828_G_A	9.953627475806266e-13	4640.0	pseudotime	5.342676801878715e-11
ENSG00000151552	4_17526682_A_C	1.2015582596944144e-12	9274.0	pseudotime	6.36345254334162e-11
ENSG00000144580	2_219391672_C_T	1.5454173421863445e-12	6120.0	pseudotime	8.076839056794948e-11
ENSG00000124839	2_238520612_T_C	1.7713977215546948e-12	3677.0	pseudotime	9.137651623396427e-11
ENSG00000214078	20_34344225_T_A	2.255259804808374e-12	4375.0	pseudotime	1.1484476852178027e-10
ENSG00000169174	1_55483598_C_T	2.6399569701284226e-12	4324.0	pseudotime	1.3273302639683663e-10
ENSG00000011523	2_65279223_C_T	4.1537122634303296e-12	10756.0	pseudotime	2.0623181387931587e-10
ENSG00000069482	11_68353008_T_C	5.660574589487708e-12	4382.0	pseudotime	2.7757780579561946e-10
ENSG00000176903	14_74129118_C_A	5.919180929390264e-12	8486.0	pseudotime	2.8671934940900155e-10
ENSG00000082438	2_165562893_T_C	9.829406617858642e-12	1686.0	pseudotime	4.703903986281268e-10
ENSG00000173221	5_95155812_C_T	1.0467151924837894e-11	11146.0	pseudotime	4.949467553030489e-10
ENSG00000029639	6_155635808_C_G	1.107772121082615e-11	12564.0	pseudotime	5.176553958753114e-10
ENSG00000099984	22_24323514_C_T	1.190124107088358e-11	3004.0	pseudotime	5.496712736459253e-10
ENSG00000151552	4_17531084_A_G	1.2421597960132123e-11	8888.0	pseudotime	5.671101965246527e-10
ENSG00000140545	15_89442432_C_G	1.3396667963378096e-11	11184.0	pseudotime	6.046768767106567e-10
ENSG00000105281	19_47288150_C_A	1.975248044432276e-11	16597.0	pseudotime	8.717428036094446e-10
ENSG00000150991	12_125389272_T_C	1.9687828486967988e-11	12873.0	pseudotime	8.717428036094446e-10
ENSG00000093072	22_17680519_A_C	2.2032274608392363e-11	8320.0	pseudotime	9.61672469720159e-10
ENSG00000120539	10_27480559_G_T	2.8405915013485874e-11	12933.0	pseudotime	1.2263945047126729e-09
ENSG00000126870	7_158674521_C_G	5.0469619047836567e-11	6894.0	pseudotime	2.155541149010826e-09
ENSG00000177951	11_214169_T_C	5.155758962895904e-11	8576.0	pseudotime	2.178582404321546e-09
ENSG00000167552	12_49652283_T_A	6.321457481233203e-11	11799.0	pseudotime	2.643034643732451e-09
ENSG00000178381	7_1205889_T_G	6.457810943578344e-11	9285.0	pseudotime	2.67191927790554e-09
ENSG00000223705	7_75094329_G_A	6.661296357476788e-11	460.0	pseudotime	2.682016027739766e-09
ENSG00000223705	7_75100124_T_C	6.661296357476788e-11	460.0	pseudotime	2.682016027739766e-09
ENSG00000111704	12_7942472_A_G	6.684783150710897e-11	8952.0	pseudotime	2.682016027739766e-09
ENSG00000172469	6_96033762_T_G	7.577286299835853e-11	8273.0	pseudotime	3.0096981182948006e-09
ENSG00000100380	22_41350824_G_A	8.316792417892895e-11	418.0	pseudotime	3.2707227211753047e-09
ENSG00000107798	10_91003419_A_C	1.0316900753239812e-10	8427.0	pseudotime	4.017522528614562e-09
ENSG00000111266	12_12710877_G_T	1.251721591944179e-10	655.0	pseudotime	4.827027342914834e-09
ENSG00000106153	7_56106397_C_T	1.3572308957128088e-10	10809.0	pseudotime	5.134210588353597e-09
ENSG00000106153	7_56086054_A_C	1.3572308957128088e-10	10809.0	pseudotime	5.134210588353597e-09
ENSG00000177951	11_219398_G_A	2.0019234600703828e-10	6955.0	pseudotime	7.431439236822019e-09
ENSG00000197780	1_109603152_C_T	1.9935891025081525e-10	8992.0	pseudotime	7.431439236822019e-09
ENSG00000142173	21_47519309_C_T	2.5014591641715934e-10	10653.0	pseudotime	9.115408990907861e-09
ENSG00000142173	21_47519720_A_G	2.5014591641715934e-10	10653.0	pseudotime	9.115408990907861e-09
ENSG00000158825	1_20915172_C_T	2.654287899794563e-10	7086.0	pseudotime	9.584392307258187e-09
ENSG00000133104	13_36963788_A_C	3.2298016824470086e-10	8649.0	pseudotime	1.1557452506918485e-08
ENSG00000137267	6_3144028_A_G	3.3258045456605346e-10	14084.0	pseudotime	1.169035013748995e-08
ENSG00000137267	6_3144805_G_T	3.3258045456605346e-10	14084.0	pseudotime	1.169035013748995e-08
ENSG00000196126	6_32597313_T_C	4.062499925247221e-10	3535.0	pseudotime	1.4154605002703474e-08
ENSG00000107798	10_91004886_A_G	4.324370786984654e-10	8218.0	pseudotime	1.493600066600265e-08
ENSG00000101000	20_33730464_A_G	4.4332554416510377e-10	4930.0	pseudotime	1.5180078115722345e-08
ENSG00000178381	7_1196974_A_G	5.823324799350893e-10	9136.0	pseudotime	1.97694411136938e-08
ENSG00000132561	8_99023531_A_G	5.942252315098933e-10	3291.0	pseudotime	2.000222558946861e-08
ENSG00000111704	12_7945559_T_C	6.765663213726098e-10	9249.0	pseudotime	2.2582533012537866e-08
ENSG00000138829	5_127874849_T_C	7.291870302896658e-10	3530.0	pseudotime	2.4136090702587936e-08
ENSG00000158825	1_20888348_G_A	8.211204092501181e-10	6696.0	pseudotime	2.695446500447495e-08
ENSG00000105778	7_32557944_C_T	1.9778474107072733e-09	5347.0	pseudotime	6.439352389614172e-08
ENSG00000178381	7_1197994_T_C	2.0172385270116068e-09	10105.0	pseudotime	6.514204414056994e-08
ENSG00000111142	12_95839933_G_T	2.425992485490305e-09	3528.0	pseudotime	7.771001735780236e-08
ENSG00000167645	19_38787965_A_G	2.5657898294587037e-09	13725.0	pseudotime	8.153053762087977e-08
ENSG00000124839	2_238552006_C_T	2.922488174154055e-09	4149.0	pseudotime	9.21279605376183e-08
ENSG00000142156	21_47408380_C_T	3.116934126323675e-09	11792.0	pseudotime	9.748395550990266e-08
ENSG00000135074	5_156824546_C_T	3.416089172353319e-09	3367.0	pseudotime	1.0600551712958893e-07
ENSG00000134686	1_33773460_C_G	4.879603699088588e-09	3202.0	pseudotime	1.5024640226961142e-07
ENSG00000105778	7_32835209_A_G	4.975831855790321e-09	5363.0	pseudotime	1.5203080100922425e-07
ENSG00000134184	1_110245263_T_C	6.871420963963711e-09	1407.0	pseudotime	2.083456799149913e-07
ENSG00000120256	6_150167871_T_C	7.231014893570075e-09	2463.0	pseudotime	2.1758781179742679e-07
ENSG00000134686	1_33763546_T_A	7.591040144479858e-09	4930.0	pseudotime	2.267038455178496e-07
ENSG00000100997	20_25229231_C_G	7.763870306378927e-09	17476.0	pseudotime	2.301350213204261e-07
ENSG00000147813	8_144676862_C_T	9.066434394400859e-09	6598.0	pseudotime	2.667546475152608e-07
ENSG00000092068	14_23631536_C_A	9.426572370769948e-09	8354.0	pseudotime	2.736296675853411e-07
ENSG00000141655	18_59990654_C_T	9.437881283784425e-09	2865.0	pseudotime	2.736296675853411e-07
ENSG00000223705	7_75090019_T_C	9.54482610692545e-09	270.0	pseudotime	2.747249949036803e-07
ENSG00000165140	9_97408971_A_G	1.0082684905476452e-08	313.0	pseudotime	2.881181614716005e-07
ENSG00000172785	9_193737_C_T	1.1233698965607858e-08	12095.0	pseudotime	3.1871608779567435e-07
ENSG00000135074	5_156918146_T_A	1.1345701480478288e-08	3381.0	pseudotime	3.1961082468411173e-07
ENSG00000106049	7_27700295_T_A	1.1986372391505525e-08	5661.0	pseudotime	3.3528078266943624e-07
ENSG00000161265	19_36181046_T_C	1.2099929914617709e-08	1326.0	pseudotime	3.360903609850457e-07
ENSG00000128052	4_55993468_T_C	1.3575137851940972e-08	4537.0	pseudotime	3.744475524160384e-07
ENSG00000197780	1_109606270_G_T	1.3702074727727804e-08	8513.0	pseudotime	3.753423504726541e-07
ENSG00000089063	20_5055138_A_G	1.473001927212028e-08	16026.0	pseudotime	3.980111329854541e-07
ENSG00000089063	20_5056899_G_A	1.473001927212028e-08	16026.0	pseudotime	3.980111329854541e-07
ENSG00000071967	2_172375786_C_T	1.7001546252328908e-08	1425.0	pseudotime	4.562847413125029e-07
ENSG00000164587	5_149826526_C_T	1.7589518263222337e-08	13025.0	pseudotime	4.688964197417391e-07
ENSG00000135074	5_156752957_A_G	1.788149118021372e-08	3309.0	pseudotime	4.735018864520594e-07
ENSG00000168653	1_39465139_A_C	1.8155088387483144e-08	633.0	pseudotime	4.775629872522056e-07
ENSG00000168765	1_110197132_T_C	1.8422552296205087e-08	3951.0	pseudotime	4.782639066701086e-07
ENSG00000128052	4_55993402_T_C	1.836616595627832e-08	4457.0	pseudotime	4.782639066701086e-07
ENSG00000169071	9_94646958_T_C	2.0442027590009284e-08	6836.0	pseudotime	5.272450232955642e-07
ENSG00000124575	6_26205052_G_A	2.067018858461746e-08	3307.0	pseudotime	5.296902519877455e-07
ENSG00000172785	9_174812_C_A	2.3967962012123812e-08	11597.0	pseudotime	6.102611866163833e-07
ENSG00000163584	3_170536650_C_T	2.4414170387721067e-08	3684.0	pseudotime	6.176629603823445e-07
ENSG00000174469	7_148106871_C_T	2.7604912799465324e-08	12907.0	pseudotime	6.939665420220017e-07
ENSG00000162704	1_183586211_T_C	2.7972551951019907e-08	15786.0	pseudotime	6.987860147764218e-07
ENSG00000182141	19_21493258_T_A	2.834327414850825e-08	8507.0	pseudotime	7.036217807367173e-07
ENSG00000136143	13_48515525_C_T	3.1031728834799286e-08	11054.0	pseudotime	7.65577807029955e-07
ENSG00000089063	20_5067209_A_T	3.6407956238023415e-08	16026.0	pseudotime	8.926691492433889e-07
ENSG00000093072	22_17685194_T_A	3.7958633684077336e-08	8418.0	pseudotime	9.24979711614449e-07
ENSG00000135750	1_233812902_G_A	4.541294492462852e-08	2943.0	pseudotime	1.0998793734184418e-06
ENSG00000138061	2_38204219_C_G	5.132042862542237e-08	1381.0	pseudotime	1.2354226818192584e-06
ENSG00000160710	1_154613064_T_A	5.2610984915652696e-08	14337.0	pseudotime	1.2588604342468224e-06
ENSG00000164111	4_122617493_T_C	7.913948033717179e-08	15281.0	pseudotime	1.8822875203547683e-06
ENSG00000096060	6_35575487_G_A	8.023094845525903e-08	4895.0	pseudotime	1.8968888527636241e-06
ENSG00000106853	9_114361659_G_C	8.741611480189646e-08	7670.0	pseudotime	2.0545373254031523e-06
ENSG00000136143	13_48538779_C_T	9.23876388647487e-08	11463.0	pseudotime	2.158610009239893e-06
ENSG00000172785	9_183314_C_T	9.877144209838787e-08	11044.0	pseudotime	2.2942699883906234e-06
ENSG00000136682	2_114162684_T_C	1.0516083134290536e-07	5622.0	pseudotime	2.4284815238024423e-06
ENSG00000258289	14_65379283_A_G	1.0601930711870078e-07	10116.0	pseudotime	2.434154265176182e-06
ENSG00000077942	22_45898592_G_C	1.4369658060455566e-07	10281.0	pseudotime	3.261501818064543e-06
ENSG00000227124	3_75849185_C_T	1.435670560627466e-07	1972.0	pseudotime	3.261501818064543e-06
ENSG00000033327	11_77928036_G_T	1.6657356701904785e-07	3818.0	pseudotime	3.7592625465889658e-06
ENSG00000244509	22_39420601_T_C	1.7847258762271983e-07	11772.0	pseudotime	4.005045864618323e-06
ENSG00000170961	8_122734802_C_T	1.8440286126264905e-07	3473.0	pseudotime	4.114877331096865e-06
ENSG00000138018	2_26599838_G_A	1.8844169841719923e-07	9595.0	pseudotime	4.181510760408466e-06
ENSG00000167526	16_89613530_G_A	1.9310716695249255e-07	15893.0	pseudotime	4.2612314840850025e-06
ENSG00000111696	12_104236403_T_G	1.9612759188932352e-07	11257.0	pseudotime	4.303971243007697e-06
ENSG00000130303	19_17525029_A_G	2.0662629369238285e-07	4130.0	pseudotime	4.509448563440356e-06
ENSG00000145730	5_102388395_A_G	2.69823192443322e-07	8525.0	pseudotime	5.856490275327186e-06
ENSG00000135778	1_233089728_C_T	2.805833832476473e-07	6085.0	pseudotime	6.056941294889431e-06
ENSG00000107968	10_30809648_T_G	3.0487280533990057e-07	2535.0	pseudotime	6.545701528703163e-06
ENSG00000164258	5_52856504_G_C	3.2880947502078475e-07	18118.0	pseudotime	7.021673305282565e-06
ENSG00000177951	11_219089_T_C	3.3452479249104424e-07	8918.0	pseudotime	7.105521260825817e-06
ENSG00000069667	15_61467734_T_C	3.603564065972556e-07	2257.0	pseudotime	7.613487484065421e-06
ENSG00000169738	17_79992508_C_G	3.6867220048290097e-07	9877.0	pseudotime	7.747968149831125e-06
ENSG00000183722	13_40081401_T_A	3.7513850653518733e-07	797.0	pseudotime	7.842369199777706e-06
ENSG00000258289	14_65375180_A_G	3.913741476244467e-07	10116.0	pseudotime	8.109925730028027e-06
ENSG00000110218	11_93827506_A_C	3.920205790950104e-07	6231.0	pseudotime	8.109925730028027e-06
ENSG00000111704	12_7949230_G_T	4.0466028814128474e-07	6497.0	pseudotime	8.288218118058128e-06
ENSG00000186468	5_81588011_G_A	4.0689892573548214e-07	12396.0	pseudotime	8.288218118058128e-06
ENSG00000186468	5_81571669_C_T	4.0689892573548214e-07	12396.0	pseudotime	8.288218118058128e-06
ENSG00000140545	15_89443301_G_A	4.2001658897924e-07	11753.0	pseudotime	8.498412718039852e-06
ENSG00000227124	3_75830450_T_G	4.2149730751607524e-07	2327.0	pseudotime	8.498412718039852e-06
ENSG00000066654	16_20736906_G_A	4.855201538278053e-07	3292.0	pseudotime	9.739828540424457e-06
ENSG00000172270	19_588516_A_G	5.702386550535318e-07	12049.0	pseudotime	1.1381848934033309e-05
ENSG00000165672	10_120916467_A_G	6.038331105426197e-07	12513.0	pseudotime	1.1992125575376427e-05
ENSG00000163956	4_3499137_A_C	7.950297193520972e-07	14430.0	pseudotime	1.571073654361458e-05
ENSG00000163956	4_3496110_C_T	8.161632289807979e-07	14461.0	pseudotime	1.6048516561939253e-05
ENSG00000165672	10_120920890_T_A	9.0807119139467e-07	13577.0	pseudotime	1.7767777203052358e-05
ENSG00000123552	6_99931690_C_G	9.981731895658064e-07	1590.0	pseudotime	1.9435019161545996e-05
ENSG00000119599	14_73393391_G_A	1.0074829759427988e-06	4013.0	pseudotime	1.9520596977779496e-05
ENSG00000102978	16_57425856_G_A	1.0598294093120716e-06	1795.0	pseudotime	2.0435157348483242e-05
ENSG00000170248	3_33911932_A_G	1.1234053146252148e-06	10253.0	pseudotime	2.155635705164905e-05
ENSG00000126878	9_133966276_C_G	1.1588927112382004e-06	7306.0	pseudotime	2.213039350499102e-05
ENSG00000198721	6_4109422_T_G	1.2659589605447595e-06	10948.0	pseudotime	2.4059277470257346e-05
ENSG00000100997	20_25307574_C_T	1.3830817548290668e-06	18158.0	pseudotime	2.6160003477052637e-05
ENSG00000089157	12_120585236_A_G	1.4236060260702958e-06	884.0	pseudotime	2.6798877419674006e-05
ENSG00000122585	7_24353194_A_C	1.4377391112225784e-06	1439.0	pseudotime	2.6937262970641895e-05
ENSG00000100439	14_23067931_C_T	1.523141036782577e-06	10313.0	pseudotime	2.8403362432396224e-05
ENSG00000120594	10_20024401_C_G	1.5319233126211138e-06	8198.0	pseudotime	2.8433642045472262e-05
ENSG00000143753	1_224313279_C_T	1.5830686134793252e-06	9771.0	pseudotime	2.9246272245301766e-05
ENSG00000131153	16_85731140_C_T	1.6392522623302704e-06	9889.0	pseudotime	3.0144027712851085e-05
ENSG00000137642	11_121434556_C_T	1.8122609060554246e-06	1543.0	pseudotime	3.317189087028639e-05
ENSG00000186439	6_123897071_C_T	2.0649743851037e-06	3230.0	pseudotime	3.732175952147553e-05
ENSG00000186439	6_123904601_C_T	2.0649743851037e-06	3230.0	pseudotime	3.732175952147553e-05
ENSG00000181026	15_89067344_T_C	2.0671669422770937e-06	10229.0	pseudotime	3.732175952147553e-05
ENSG00000173221	5_95152313_A_G	2.1852961648111e-06	13712.0	pseudotime	3.9276001658957864e-05
ENSG00000008324	3_42588598_G_C	2.3524947543425005e-06	12814.0	pseudotime	4.209058182093879e-05
ENSG00000144134	2_114425425_C_A	2.894169543271722e-06	2349.0	pseudotime	5.1549961551010226e-05
ENSG00000168291	3_58419944_C_T	3.1610392646025267e-06	16281.0	pseudotime	5.6051999816969805e-05
ENSG00000137142	9_38407767_C_A	3.384726822488728e-06	1391.0	pseudotime	5.9609480336198406e-05
ENSG00000101182	20_60689943_T_C	3.3916773806598287e-06	6346.0	pseudotime	5.9609480336198406e-05
ENSG00000185201	11_302663_G_T	3.6557029241951378e-06	8719.0	pseudotime	6.396674896433078e-05
ENSG00000173226	3_121457244_A_T	3.7145093962519364e-06	7557.0	pseudotime	6.471066369259952e-05
ENSG00000140682	16_31451699_G_A	3.884026293257589e-06	2764.0	pseudotime	6.736835125248533e-05
ENSG00000136783	9_107515214_G_A	4.778847671019218e-06	10486.0	pseudotime	8.252862151864493e-05
ENSG00000035115	2_256116_G_T	4.840874982597493e-06	3793.0	pseudotime	8.323790229816987e-05
ENSG00000166452	11_8948057_C_T	5.309459246803646e-06	10955.0	pseudotime	9.09016040013107e-05
ENSG00000124588	6_3003970_A_G	5.82766591000232e-06	17480.0	pseudotime	9.934544632845157e-05
ENSG00000001460	1_24754406_T_A	6.017606581918007e-06	4137.0	pseudotime	0.00010214501428794156
ENSG00000185437	21_40822488_A_G	6.510853437295118e-06	3485.0	pseudotime	0.00011004727596994131
ENSG00000144366	2_189167273_A_G	6.737228650651068e-06	4875.0	pseudotime	0.00011339098389994085
ENSG00000156966	2_232265752_C_T	6.827070220947333e-06	12775.0	pseudotime	0.00011441824015866162
ENSG00000117602	1_24814904_A_C	6.982864500540527e-06	7648.0	pseudotime	0.00011653755376532342
ENSG00000092421	5_115904410_A_G	7.503196242564751e-06	6033.0	pseudotime	0.00012469747060864933
ENSG00000160284	21_47645970_G_C	8.154282594965883e-06	6939.0	pseudotime	0.00013495337694668537
ENSG00000156052	9_80604672_G_T	8.542421324200513e-06	3926.0	pseudotime	0.00014079044605694787
ENSG00000138398	2_170578319_T_C	9.989435591361477e-06	8412.0	pseudotime	0.00016395883540862722
ENSG00000181026	15_89113138_G_C	1.0490954540018758e-05	7087.0	pseudotime	0.00017148177544425725
ENSG00000124831	2_238506748_C_T	1.1108695358925594e-05	4600.0	pseudotime	0.00018083499166251008
ENSG00000158483	11_71527895_C_T	1.1213004082499053e-05	8084.0	pseudotime	0.00018178796822729078
ENSG00000119397	9_123764991_G_A	1.1572137796437513e-05	2773.0	pseudotime	0.00018684768832296668
ENSG00000101126	20_49494268_A_G	1.2315401430059102e-05	13793.0	pseudotime	0.0001980436213773067
ENSG00000110074	11_126180999_G_C	1.3228620515601724e-05	8898.0	pseudotime	0.00021187129309665342
ENSG00000166452	11_8932533_C_T	1.3505513226701238e-05	10592.0	pseudotime	0.00021543734351990888
ENSG00000214076	22_32672691_A_T	1.4070410293828534e-05	2723.0	pseudotime	0.00022355067874834774
ENSG00000134463	10_11841338_A_G	1.454793229660246e-05	6496.0	pseudotime	0.00023021668160201183
ENSG00000197594	6_132140203_T_C	1.5573876944458397e-05	2520.0	pseudotime	0.0002454739651721776
ENSG00000166452	11_8893193_C_T	1.593353408752874e-05	10874.0	pseudotime	0.00025015018733464095
ENSG00000110074	11_126070614_C_T	1.6430872966384107e-05	9092.0	pseudotime	0.0002569426276475499
ENSG00000137142	9_38409037_C_A	1.6898143261744505e-05	1277.0	pseudotime	0.00026321343151234966
ENSG00000133433	22_24314006_G_T	1.7651535651316502e-05	470.0	pseudotime	0.00027387460783995763
ENSG00000140319	15_40328575_G_C	1.8148620783374348e-05	6242.0	pseudotime	0.0002794043478742748
ENSG00000140319	15_40323692_A_G	1.8148620783374348e-05	6242.0	pseudotime	0.0002794043478742748
ENSG00000242715	13_36796172_C_A	1.8281858532569466e-05	6353.0	pseudotime	0.0002803688883836522
ENSG00000092421	5_115935727_G_A	1.8663976322417068e-05	5406.0	pseudotime	0.0002851281305870792
ENSG00000152661	6_121780380_A_G	2.0116262898100728e-05	5721.0	pseudotime	0.00030613715031132605
ENSG00000151725	4_185620108_G_T	2.0580107184467695e-05	13199.0	pseudotime	0.00031200070891872396
ENSG00000136718	2_131104524_G_A	2.069839314308164e-05	10670.0	pseudotime	0.0003122075993607262
ENSG00000185033	15_90725834_T_C	2.07509582656676e-05	1477.0	pseudotime	0.0003122075993607262
ENSG00000124357	2_71314462_T_C	2.1911643139937334e-05	9663.0	pseudotime	0.0003284265907616268
ENSG00000077942	22_45959540_G_A	2.255242094600317e-05	12127.0	pseudotime	0.0003367602105170097
ENSG00000256269	11_118958229_G_A	2.562633849243727e-05	14121.0	pseudotime	0.00038122777712344886
ENSG00000033178	4_68474631_T_C	2.598370028995417e-05	13037.0	pseudotime	0.0003851017072824551
ENSG00000138772	4_79466894_C_T	2.6158125574352765e-05	5639.0	pseudotime	0.00038624563115735756
ENSG00000138801	4_108716425_T_A	2.7160155887288884e-05	7604.0	pseudotime	0.00039808169440705334
ENSG00000091640	17_4777634_T_C	2.7082492612577387e-05	1000.0	pseudotime	0.00039808169440705334
ENSG00000151725	4_185653826_G_A	2.7929856815534422e-05	13032.0	pseudotime	0.0004078580561444953
ENSG00000170017	3_105174202_T_C	2.838177927586495e-05	4022.0	pseudotime	0.0004129392940796175
ENSG00000112149	6_14119472_G_C	2.9208072408775213e-05	2410.0	pseudotime	0.00042187077675510964
ENSG00000092421	5_115887308_A_G	2.9177867933667925e-05	4535.0	pseudotime	0.00042187077675510964
ENSG00000130695	1_26534217_G_A	3.123805548813915e-05	8593.0	pseudotime	0.0004495563637640895
ENSG00000206535	3_100181999_G_T	3.315811367499032e-05	4977.0	pseudotime	0.00047546580331069157
ENSG00000162769	1_213088494_T_C	3.3957433528220464e-05	8856.0	pseudotime	0.00048517599271255996
ENSG00000178150	19_48883003_T_C	3.594213478241563e-05	2346.0	pseudotime	0.0005116923274399817
ENSG00000159111	17_45924358_G_A	3.640039142094184e-05	16345.0	pseudotime	0.0005163655525856464
ENSG00000204711	9_72410323_G_A	3.657085656408677e-05	1316.0	pseudotime	0.0005169375169841731
ENSG00000166598	12_104261323_T_A	3.6857938179344314e-05	5988.0	pseudotime	0.0005191479803133178
ENSG00000119431	9_116140033_C_T	3.707222321452011e-05	4207.0	pseudotime	0.0005203210975550313
ENSG00000196418	1_247274899_A_G	3.7940816472854074e-05	4318.0	pseudotime	0.0005306370529231562
ENSG00000165650	10_119020736_A_C	3.846142865592522e-05	5067.0	pseudotime	0.0005360308583204736
ENSG00000227124	3_75897843_C_A	4.149979526342032e-05	1842.0	pseudotime	0.0005763537999521171
ENSG00000143632	1_229550597_A_G	4.417032696323473e-05	260.0	pseudotime	0.0006113050128849071
ENSG00000148680	10_92540879_C_A	4.544681016678821e-05	273.0	pseudotime	0.0006267872568836207
ENSG00000159231	21_37540494_G_C	4.57662697373906e-05	2615.0	pseudotime	0.0006290090774979774
ENSG00000160352	19_21326047_T_A	4.7162360179608944e-05	3423.0	pseudotime	0.000645961705632437
ENSG00000165650	10_119029515_C_T	4.885364729809757e-05	4741.0	pseudotime	0.0006668271033266101
ENSG00000139835	13_114015015_A_G	4.9491723959631316e-05	4442.0	pseudotime	0.0006732230396152589
ENSG00000120071	17_44058928_G_A	5.070183392880966e-05	2832.0	pseudotime	0.0006873299807687098
ENSG00000100162	22_42354389_A_C	5.189756972921147e-05	8236.0	pseudotime	0.0006987699897099253
ENSG00000109861	11_88059739_T_C	5.183341603148731e-05	10260.0	pseudotime	0.0006987699897099253
ENSG00000146530	7_12436050_T_C	5.349048908913768e-05	2389.0	pseudotime	0.0007177845360204556
ENSG00000180694	8_91674716_G_C	5.483802063079909e-05	3121.0	pseudotime	0.0007333892860118989
ENSG00000100997	20_25277244_A_G	5.528158379778675e-05	18874.0	pseudotime	0.0007368404390765402
ENSG00000145730	5_102433610_G_A	5.6730550737078806e-05	5583.0	pseudotime	0.0007536245736711605
ENSG00000160284	21_47649802_G_C	5.9240539647097166e-05	7289.0	pseudotime	0.0007843447449275665
ENSG00000143367	1_151501437_G_A	5.947128304127601e-05	5222.0	pseudotime	0.0007847838413287319
ENSG00000163686	3_58195620_T_C	6.240648483486161e-05	1862.0	pseudotime	0.0008207899263710938
ENSG00000189114	19_45664218_A_G	6.411268883696078e-05	3113.0	pseudotime	0.0008404475249518422
ENSG00000236698	1_17006446_A_T	6.571897022223291e-05	621.0	pseudotime	0.000858670229351017
ENSG00000094916	12_54597317_A_G	6.946761926492546e-05	4191.0	pseudotime	0.0009046733892468325
ENSG00000167641	19_38769994_T_G	7.128588032573599e-05	2684.0	pseudotime	0.0009253186818752398
ENSG00000138759	4_78980923_G_A	7.231395955517407e-05	8146.0	pseudotime	0.0009356060174369752
ENSG00000173226	3_121542898_T_C	7.290151766286511e-05	11840.0	pseudotime	0.0009401455459639618
ENSG00000136682	2_114234425_T_A	7.368287073175555e-05	5079.0	pseudotime	0.0009471468043577121
ENSG00000106153	7_56151489_A_G	7.506082461076722e-05	6667.0	pseudotime	0.0009617470817869917
ENSG00000005059	4_110648632_T_A	7.751168786008891e-05	6485.0	pseudotime	0.0009899563478465373
ENSG00000179750	22_39383918_G_A	7.802162739123646e-05	7498.0	pseudotime	0.000993275333326895
ENSG00000135048	9_74368332_T_C	7.92714348931477e-05	2815.0	pseudotime	0.0010059621066951523
ENSG00000168827	3_158372930_A_G	7.983018449554555e-05	11529.0	pseudotime	0.0010098264102430157
ENSG00000138772	4_79469226_C_T	8.024821598517505e-05	5546.0	pseudotime	0.001011891790136874
ENSG00000182141	19_21504506_A_G	8.228412014655931e-05	10941.0	pseudotime	0.0010342801431080177
ENSG00000112667	6_43217239_G_C	8.647213677714713e-05	5636.0	pseudotime	0.0010834931459899949
ENSG00000168827	3_158352372_C_T	8.829208764868741e-05	11529.0	pseudotime	0.0011028181513854918
ENSG00000101182	20_60729040_T_C	9.40933475085409e-05	8816.0	pseudotime	0.0011715949100436502
ENSG00000123179	13_50344984_A_G	9.70396016348925e-05	1232.0	pseudotime	0.0012045040552931031
ENSG00000165055	7_128142023_A_T	0.00010275116033597459	12993.0	pseudotime	0.001271425572755424
ENSG00000006007	16_19472656_C_G	0.00010360570519320672	8349.0	pseudotime	0.0012780182019485004
ENSG00000130844	19_54024252_T_A	0.00010619976115681056	10362.0	pseudotime	0.0012968483917533526
ENSG00000146425	6_159065172_T_C	0.00010643821140775251	19651.0	pseudotime	0.0012968483917533526
ENSG00000146425	6_159065758_C_G	0.00010643821140775251	19651.0	pseudotime	0.0012968483917533526
ENSG00000176974	17_18241345_T_C	0.00010607909474419624	13527.0	pseudotime	0.0012968483917533526
ENSG00000176974	17_18270686_C_T	0.00011850841791798232	6171.0	pseudotime	0.0014394967460863175
ENSG00000175643	16_11454447_G_A	0.00012289981584490017	3013.0	pseudotime	0.0014882867943169008
ENSG00000161267	3_197268831_C_T	0.00012747880585445648	2302.0	pseudotime	0.0015390450360300947
ENSG00000035141	2_70541419_A_G	0.00013260135368470472	17861.0	pseudotime	0.001596038111623173
ENSG00000128283	22_37949661_A_T	0.00013312379738494504	3913.0	pseudotime	0.0015974855686193405
ENSG00000161618	19_49942314_T_C	0.00013502905262328013	5355.0	pseudotime	0.001615468063312255
ENSG00000006007	16_19497948_T_C	0.00013895282456538607	8576.0	pseudotime	0.0016574192767979383
ENSG00000031691	6_49357126_T_G	0.00013980832748800072	10770.0	pseudotime	0.0016626307688093977
ENSG00000021300	11_73339784_G_A	0.00014138379030703617	1319.0	pseudotime	0.0016633655852888154
ENSG00000120594	10_20089050_C_T	0.0001415452084158156	7043.0	pseudotime	0.0016633655852888154
ENSG00000159111	17_45888251_C_G	0.00014050601720115333	17353.0	pseudotime	0.0016633655852888154
ENSG00000021300	11_73364750_G_A	0.00014138379030703617	1319.0	pseudotime	0.0016633655852888154
ENSG00000160256	21_46378941_G_A	0.00014295264814302724	2914.0	pseudotime	0.001674949611870514
ENSG00000176171	10_133806576_A_G	0.00014656654885026192	9536.0	pseudotime	0.001712242153038942
ENSG00000128294	22_27020835_G_A	0.0001482724413675705	11443.0	pseudotime	0.0017270913111788564
ENSG00000101126	20_49496411_T_C	0.000155256807791652	14154.0	pseudotime	0.0018031580132995373
ENSG00000151640	10_133991124_A_G	0.00015619811832663278	3477.0	pseudotime	0.0018088015335084122
ENSG00000143333	1_182581157_T_G	0.000156771782833556	2215.0	pseudotime	0.0018101672134153617
ENSG00000100376	22_45714489_T_C	0.00016213714651304383	4423.0	pseudotime	0.0018666920172458264
ENSG00000079459	8_11625008_G_A	0.00016683033836525105	12822.0	pseudotime	0.0019151737109444425
ENSG00000186230	19_57943697_A_G	0.00016810980735107738	5128.0	pseudotime	0.001918770559765745
ENSG00000186230	19_57939619_C_T	0.00016810980735107738	5128.0	pseudotime	0.001918770559765745
ENSG00000130770	1_28572317_G_C	0.00016904122559604048	13397.0	pseudotime	0.0019238732036317271
ENSG00000138801	4_108672810_T_G	0.0001763890676104701	7269.0	pseudotime	0.002001763932996535
ENSG00000181458	3_100210509_G_A	0.00017698340486022412	5269.0	pseudotime	0.0020027865644011685
ENSG00000171811	10_134735672_A_G	0.0001780877219452701	2856.0	pseudotime	0.002009558044223332
ENSG00000133433	22_24323514_C_T	0.00018342977024760163	578.0	pseudotime	0.00206397463859341
ENSG00000188372	7_76133074_C_T	0.0001847652685182673	2366.0	pseudotime	0.002073128945069372
ENSG00000173660	1_46774783_A_G	0.00018708260176448745	3724.0	pseudotime	0.0020932171667846313
ENSG00000105793	7_89977760_A_G	0.0002111001436464616	9234.0	pseudotime	0.002355308344280184
ENSG00000069482	11_68399671_C_G	0.00021945901919577052	8770.0	pseudotime	0.0024417121127327745
ENSG00000196208	2_11720282_A_G	0.0002214233418896517	3666.0	pseudotime	0.002456685793256136
ENSG00000256269	11_118957357_G_A	0.0002248477737545708	11850.0	pseudotime	0.002487730800426616
ENSG00000154518	2_176054942_G_T	0.00023210925598748691	4491.0	pseudotime	0.002560938791061939
ENSG00000144366	2_189206528_A_G	0.0002374770324375769	4418.0	pseudotime	0.0026129051879281314
ENSG00000107562	10_44866208_C_G	0.0002458302779083379	7057.0	pseudotime	0.0026973421653367904
ENSG00000035141	2_70502930_A_G	0.0002481374093885581	16618.0	pseudotime	0.0027151564465326523
ENSG00000035141	2_70426325_C_T	0.0002494078014764237	16618.0	pseudotime	0.0027215598556713048
ENSG00000056050	4_170678993_T_C	0.00026694235947229887	9206.0	pseudotime	0.0029049179502026604
ENSG00000155363	1_113130059_A_G	0.00027253070084063926	4444.0	pseudotime	0.0029495693289891527
ENSG00000155363	1_113196896_G_A	0.00027253070084063926	4444.0	pseudotime	0.0029495693289891527
ENSG00000173905	3_167722697_C_T	0.0002759718151223866	1210.0	pseudotime	0.0029706234408295924
ENSG00000173905	3_167727216_A_G	0.0002759718151223866	1210.0	pseudotime	0.0029706234408295924
ENSG00000175582	11_73548270_C_T	0.00027873391277195034	12633.0	pseudotime	0.002992246220351856
ENSG00000129595	5_111556352_C_T	0.00028286607827543995	3027.0	pseudotime	0.003028420654744063
ENSG00000143643	1_231115887_A_C	0.00028674884607907337	3989.0	pseudotime	0.003061737679102364
ENSG00000163933	3_53166194_T_C	0.0002906620501867541	8723.0	pseudotime	0.0030952001698171237
ENSG00000124831	2_238520612_T_C	0.00029988727752982614	4218.0	pseudotime	0.003184899107883608
ENSG00000174652	19_9546351_G_T	0.00031224354682457127	4931.0	pseudotime	0.0033072836479658588
ENSG00000180616	17_71081568_T_C	0.00031372416134611044	1747.0	pseudotime	0.0033141286406030606
ENSG00000196208	2_11736305_G_A	0.0003157496407933417	3164.0	pseudotime	0.003326677913079982
ENSG00000170540	16_18823985_T_C	0.0003189657562020837	5533.0	pseudotime	0.003351671914377451
ENSG00000141580	17_80571886_A_G	0.0003198120605805277	16870.0	pseudotime	0.0033516979013874823
ENSG00000214087	17_79642556_T_C	0.00032239045428588065	12416.0	pseudotime	0.003369828643219784
ENSG00000144134	2_114406459_G_A	0.0003274213668982926	2025.0	pseudotime	0.0034134322029396803
ENSG00000145545	5_6635740_C_A	0.0003291066335633685	9943.0	pseudotime	0.003422019760507067
ENSG00000168899	2_85801964_T_A	0.00034649675683836966	8484.0	pseudotime	0.0035934337288825173
ENSG00000104219	8_17013199_T_C	0.00036443347477386735	1376.0	pseudotime	0.0037696087546921905
ENSG00000166913	20_43532388_A_G	0.0003688319864101835	10918.0	pseudotime	0.0038051964935616853
ENSG00000137944	1_89447978_T_A	0.00037105430493931897	14363.0	pseudotime	0.0038182064746605567
ENSG00000163964	3_196439625_G_A	0.00037692253916183136	7040.0	pseudotime	0.0038486795001305765
ENSG00000143643	1_231111922_A_C	0.0003763448209441258	4000.0	pseudotime	0.0038486795001305765
ENSG00000167641	19_38735804_A_T	0.00037526002607043567	2894.0	pseudotime	0.0038486795001305765
ENSG00000170291	17_7145981_T_C	0.00040793829214884174	10209.0	pseudotime	0.004134321611136537
ENSG00000170291	17_7151111_A_C	0.00040793829214884174	10209.0	pseudotime	0.004134321611136537
ENSG00000128791	18_9365590_G_A	0.0004085292783394237	3357.0	pseudotime	0.004134321611136537
ENSG00000128045	4_53656402_A_T	0.0004090605219477993	4503.0	pseudotime	0.004134321611136537
ENSG00000174951	19_49252698_C_T	0.00041565962976292646	3960.0	pseudotime	0.004190355455376507
ENSG00000173611	9_127619005_G_C	0.00042690943185468445	384.0	pseudotime	0.0042928715527260925
ENSG00000111725	12_120043595_T_C	0.0004401664924076416	4099.0	pseudotime	0.004415003302634223
ENSG00000108561	17_5432814_A_G	0.00044165503532308956	5053.0	pseudotime	0.004418775315625471
ENSG00000163040	2_132205844_G_C	0.0004602419108436201	3562.0	pseudotime	0.004581656315465812
ENSG00000162522	1_33210413_C_T	0.0004599412942465165	2714.0	pseudotime	0.004581656315465812
ENSG00000196151	2_160146120_A_G	0.0004722335932462517	3870.0	pseudotime	0.004689279580935279
ENSG00000196116	9_100191123_T_C	0.00047526361178774884	3365.0	pseudotime	0.004695888223932683
ENSG00000079332	10_71910663_C_T	0.00047418418905464265	19058.0	pseudotime	0.004695888223932683
ENSG00000170955	11_6336733_C_G	0.0004797873704604117	8410.0	pseudotime	0.004728822420518004
ENSG00000185437	21_40784240_G_A	0.0004832505745045835	2903.0	pseudotime	0.004751166539436152
ENSG00000100033	22_18909505_T_C	0.0005069873713596137	5254.0	pseudotime	0.0049722317013342855
ENSG00000214176	17_62801318_T_C	0.0005133963822129013	1179.0	pseudotime	0.00502268578854592
ENSG00000137944	1_89373371_T_C	0.0005263467775097425	14534.0	pseudotime	0.005136730713190902
ENSG00000138639	4_86836149_T_C	0.0005294687217780915	1035.0	pseudotime	0.005154533732604361
ENSG00000160321	19_22287970_T_C	0.0005351406611437197	2151.0	pseudotime	0.005197013951253923
ENSG00000180185	16_1906352_G_A	0.0005394951107666454	11884.0	pseudotime	0.005226523365768574
ENSG00000151148	12_110047806_G_A	0.0005673876427640995	2793.0	pseudotime	0.005472580375557654
ENSG00000133872	8_29892125_T_G	0.000567649323950089	8723.0	pseudotime	0.005472580375557654
ENSG00000204531	6_31132414_G_A	0.0005720532339049015	1225.0	pseudotime	0.005488394794855722
ENSG00000204531	6_31128552_A_C	0.0005720532339049015	1225.0	pseudotime	0.005488394794855722
ENSG00000160124	3_122131777_C_G	0.0005744361150578593	2159.0	pseudotime	0.005497976503638114
ENSG00000064042	4_41339317_C_T	0.0005984572807684923	176.0	pseudotime	0.0057141161519530075
ENSG00000159110	21_34602305_C_A	0.0006017709258795054	9588.0	pseudotime	0.005731976301183202
ENSG00000131495	5_140086677_C_T	0.0006244310183734	15109.0	pseudotime	0.005933588528658241
ENSG00000120875	8_29223230_G_T	0.0006421465529116719	6256.0	pseudotime	0.006087365413282007
ENSG00000105281	19_47265153_C_T	0.0006498046364222795	11749.0	pseudotime	0.006145295275879272
ENSG00000103811	15_79229199_A_G	0.0006644150918087541	4087.0	pseudotime	0.006268543336494944
ENSG00000214076	22_32671073_G_A	0.0006693593743067796	2161.0	pseudotime	0.006300226148688456
ENSG00000204977	13_50480293_T_C	0.0007428939142958139	3605.0	pseudotime	0.0069593741216579545
ENSG00000108294	17_36919332_A_G	0.0007422152807905103	5704.0	pseudotime	0.0069593741216579545
ENSG00000138095	2_44100849_T_C	0.0007456419269720112	2539.0	pseudotime	0.006968681726900773
ENSG00000139190	12_6598898_T_C	0.0007530714328852341	5662.0	pseudotime	0.0070215956136623235
ENSG00000042088	14_90408339_T_C	0.0007570304800789682	2710.0	pseudotime	0.007025525857181453
ENSG00000042088	14_90422664_T_C	0.0007570304800789682	2710.0	pseudotime	0.007025525857181453
ENSG00000131495	5_140099762_C_T	0.0007687550242714066	13680.0	pseudotime	0.007117703861086309
ENSG00000184809	21_40912353_T_A	0.0007824515131513187	2739.0	pseudotime	0.007227668395900088
ENSG00000081059	5_133452495_C_T	0.0007864596575676785	1102.0	pseudotime	0.007247837029834846
ENSG00000130770	1_28514027_T_A	0.0007935964259648832	14625.0	pseudotime	0.007296678249843787
ENSG00000228716	5_79961432_G_T	0.0008115832175164052	9512.0	pseudotime	0.0074191929899298905
ENSG00000180155	8_143881683_A_C	0.0008125249120391496	1369.0	pseudotime	0.0074191929899298905
ENSG00000145675	5_67529191_G_A	0.0008112119760418924	3147.0	pseudotime	0.0074191929899298905
ENSG00000103365	16_23410419_T_C	0.0008207161335406963	9677.0	pseudotime	0.007476799271613866
ENSG00000172992	17_43095854_G_A	0.0008347700710836023	7579.0	pseudotime	0.007587429570581392
ENSG00000135070	9_88870898_C_T	0.0008374123338141723	10408.0	pseudotime	0.007594068013492905
ENSG00000115091	2_114579122_T_C	0.0008489153847851904	4649.0	pseudotime	0.007663390700833582
ENSG00000119599	14_73480944_G_A	0.0008469934256813055	3223.0	pseudotime	0.007663390700833582
ENSG00000095209	9_108447753_T_C	0.0008667932480158014	8094.0	pseudotime	0.007807035784849803
ENSG00000035115	2_290003_C_T	0.0008861527162540024	2794.0	pseudotime	0.007963345223893433
ENSG00000033178	4_68511316_G_A	0.0008913698007907096	15098.0	pseudotime	0.007992146385419183
ENSG00000184840	5_177032050_C_G	0.0009016805909457936	7707.0	pseudotime	0.008065008475349869
ENSG00000138363	2_216180559_T_A	0.0009035570925303857	10982.0	pseudotime	0.008065008475349869
ENSG00000006459	7_139913409_G_A	0.0009134482361889512	4550.0	pseudotime	0.008135014336642408
ENSG00000139190	12_6576859_T_C	0.0009456241637780565	5911.0	pseudotime	0.00840272746873924
ENSG00000131187	5_176841339_T_C	0.0009543454052872766	569.0	pseudotime	0.008461294530805944
ENSG00000183255	21_46282997_G_A	0.0009658455351515686	2501.0	pseudotime	0.008544183665082474
ENSG00000250317	4_25918516_A_G	0.0009761319006611123	9741.0	pseudotime	0.008615990909835418
ENSG00000132196	1_162726281_A_C	0.0009815714443217397	6242.0	pseudotime	0.008644793296775942
ENSG00000151640	10_133978507_G_T	0.000993324669554083	3477.0	pseudotime	0.008728950414754022
ENSG00000117122	1_17306029_C_A	0.0009963397722161224	16430.0	pseudotime	0.008736118267643351
ENSG00000206503	6_29917005_C_T	0.0010234683500504117	2858.0	pseudotime	0.008954220895154703
ENSG00000183569	22_42912136_G_T	0.001043297449352122	367.0	pseudotime	0.009107642788629954
ENSG00000125730	19_6602948_T_C	0.0010553523513151194	432.0	pseudotime	0.009192674428560645
ENSG00000175567	11_73731664_C_T	0.0010664115336534554	9140.0	pseudotime	0.009268679675430033
ENSG00000256073	21_33728588_C_A	0.0010709489790436046	780.0	pseudotime	0.00928779332917292
ENSG00000171222	20_34589995_T_C	0.0011062296216615732	2899.0	pseudotime	0.009552052298347323
ENSG00000248124	16_21785210_T_G	0.0011060095587856246	1689.0	pseudotime	0.009552052298347323
ENSG00000154639	21_19005088_G_A	0.0011147299747397326	7473.0	pseudotime	0.009604571496022165
ENSG00000135070	9_88927549_A_G	0.001174420896977502	10071.0	pseudotime	0.01007516156111153
ENSG00000079332	10_71905695_A_G	0.0011731284201776456	17625.0	pseudotime	0.01007516156111153
ENSG00000171867	20_4648538_A_G	0.0011807908411709724	2832.0	pseudotime	0.010107240330894926
ENSG00000096384	6_44210736_T_C	0.0011832494345080918	5964.0	pseudotime	0.010107240330894926
ENSG00000163879	1_38061706_G_C	0.0012035460539374747	8173.0	pseudotime	0.010258551343861909
ENSG00000136718	2_131110097_T_C	0.0012073703835143474	8897.0	pseudotime	0.010269111698755863
ENSG00000136856	9_130166857_T_C	0.0012377597020032975	9579.0	pseudotime	0.01050168146990151
ENSG00000154760	17_33734711_C_G	0.0012400021675185822	1537.0	pseudotime	0.01050168146990151
ENSG00000141580	17_80608681_T_G	0.0013372654637751153	17231.0	pseudotime	0.011277321490689508
ENSG00000131495	5_140008898_T_A	0.0013365734620328933	8296.0	pseudotime	0.011277321490689508
ENSG00000180611	3_192650971_G_C	0.001404140114902676	949.0	pseudotime	0.011766338684374322
ENSG00000180611	3_192716244_C_T	0.001404140114902676	949.0	pseudotime	0.011766338684374322
ENSG00000169062	13_115066301_G_A	0.0013994261319668286	8895.0	pseudotime	0.011766338684374322
ENSG00000136110	13_53261083_G_A	0.001409670536909832	342.0	pseudotime	0.0117684007536888
ENSG00000106049	7_27762622_T_C	0.0014103118727985572	5928.0	pseudotime	0.0117684007536888
ENSG00000134184	1_110233147_C_T	0.0014246906420814572	2889.0	pseudotime	0.01186346169884182
ENSG00000182372	8_1704030_C_T	0.001431981399909042	6690.0	pseudotime	0.011899226193386432
ENSG00000153406	16_4519140_C_G	0.0014381121621830654	11049.0	pseudotime	0.011925222355305085
ENSG00000105793	7_89963465_A_T	0.0014451384861332785	8809.0	pseudotime	0.011933659182788737
ENSG00000161981	16_104754_G_C	0.0014425501828290966	13876.0	pseudotime	0.011933659182788737
ENSG00000161618	19_49953191_A_G	0.0014526363481163712	8529.0	pseudotime	0.011970687914353167
ENSG00000174989	12_117503100_G_C	0.0014598205934446865	2873.0	pseudotime	0.011985940759521781
ENSG00000133731	8_82553983_A_G	0.0014605224893274274	8886.0	pseudotime	0.011985940759521781
ENSG00000111906	6_125637536_T_C	0.001542075760698346	3540.0	pseudotime	0.012629123549471816
ENSG00000139190	12_6562753_A_G	0.0015621322155131812	6159.0	pseudotime	0.012767055884811432
ENSG00000138794	4_110550818_C_G	0.0015702480782701779	3752.0	pseudotime	0.01280703360757525
ENSG00000106018	7_158882743_G_A	0.0015914813982741867	881.0	pseudotime	0.012953614987592356
ENSG00000164933	8_104452199_G_A	0.0016210372218466928	11919.0	pseudotime	0.013167198047392768
ENSG00000172954	2_30861869_G_C	0.0016337568754507628	11146.0	pseudotime	0.013243433284266184
ENSG00000141994	19_5799037_C_T	0.0016500499273593892	7201.0	pseudotime	0.013348265400145607
ENSG00000170955	11_6326376_T_C	0.0016747071460635275	6395.0	pseudotime	0.013520196715781162
ENSG00000144061	2_110949624_G_A	0.0017422118828354215	3620.0	pseudotime	0.014036644216272402
ENSG00000151176	12_113807039_G_A	0.0017459919091242415	1023.0	pseudotime	0.014038623204537424
ENSG00000105755	19_44028295_C_T	0.0017590294097421892	3082.0	pseudotime	0.014114878415143384
ENSG00000180155	8_143903181_G_A	0.0017669897449052246	1228.0	pseudotime	0.014150167876539419
ENSG00000196376	6_118274713_T_C	0.0017708076710810925	3002.0	pseudotime	0.014152209395440844
ENSG00000176890	18_660647_C_A	0.0017779427767097035	3466.0	pseudotime	0.014180700219058116
ENSG00000115540	2_198295171_G_A	0.0017939285987435888	9473.0	pseudotime	0.014226584673770876
ENSG00000153406	16_4516092_T_C	0.00179444081610252	11012.0	pseudotime	0.014226584673770876
ENSG00000160285	21_47592990_C_T	0.0017878710566408126	3695.0	pseudotime	0.014226584673770876
ENSG00000250317	4_25915858_C_A	0.0018050294009442644	8787.0	pseudotime	0.014282025459264179
ENSG00000187608	1_958248_A_G	0.0018179238082450476	5668.0	pseudotime	0.01435545400864678
ENSG00000075407	10_38486141_C_A	0.0018288597639013718	5241.0	pseudotime	0.014413156710746526
ENSG00000228716	5_79961312_C_A	0.0018469737075576785	9280.0	pseudotime	0.014498378589761064
ENSG00000128791	18_9405031_G_A	0.0018453091492886024	2943.0	pseudotime	0.014498378589761064
ENSG00000100376	22_45789743_T_G	0.0018934150758732169	3648.0	pseudotime	0.014804418664111058
ENSG00000161981	16_83807_G_C	0.001892285949853612	14884.0	pseudotime	0.014804418664111058
ENSG00000153406	16_4506232_G_A	0.0018976995032595379	11017.0	pseudotime	0.014808767047046924
ENSG00000124214	20_47823303_T_A	0.0019090175027395065	13474.0	pseudotime	0.014867877491924156
ENSG00000138430	2_175028447_T_A	0.001918616385955645	2497.0	pseudotime	0.014913393904140553
ENSG00000138363	2_216167244_C_T	0.001926318738034045	12467.0	pseudotime	0.014944019584904739
ENSG00000180185	16_1879494_G_C	0.0019379730962466035	11467.0	pseudotime	0.014975952194862089
ENSG00000108592	17_61983601_A_C	0.0019395736071783386	13012.0	pseudotime	0.014975952194862089
ENSG00000143590	1_155026871_G_T	0.0019417460675614237	1999.0	pseudotime	0.014975952194862089
ENSG00000166451	16_81044947_T_C	0.001960589908553982	7175.0	pseudotime	0.01509198278445042
ENSG00000163110	4_95588674_T_C	0.0019803546461440607	10593.0	pseudotime	0.015214639563799244
ENSG00000137806	15_41760617_A_G	0.002019504920998089	7791.0	pseudotime	0.015485470166417782
ENSG00000169877	16_31522723_T_C	0.0020486390681744267	477.0	pseudotime	0.015648450728440042
ENSG00000169877	16_31526823_G_A	0.0020486390681744267	477.0	pseudotime	0.015648450728440042
ENSG00000185344	12_124252924_C_T	0.0020857448032871513	512.0	pseudotime	0.015901302031970373
ENSG00000130770	1_28576919_G_A	0.002090262506462453	12204.0	pseudotime	0.01590521585377177
ENSG00000105755	19_43995146_G_A	0.0021033752850028752	3082.0	pseudotime	0.015974391265834456
ENSG00000173156	11_66824261_C_T	0.0021201118065792973	1033.0	pseudotime	0.01598070444254513
ENSG00000142156	21_47408330_C_T	0.0021146764978872915	12925.0	pseudotime	0.01598070444254513
ENSG00000173156	11_66840299_C_T	0.0021201118065792973	1033.0	pseudotime	0.01598070444254513
ENSG00000198586	2_171904870_C_T	0.002120299909673032	11520.0	pseudotime	0.01598070444254513
ENSG00000041357	15_78831753_G_A	0.0021376148987270983	21329.0	pseudotime	0.016060341791176453
ENSG00000143156	1_169305468_A_G	0.0021429962611589927	9927.0	pseudotime	0.016060341791176453
ENSG00000229150	2_208977797_G_T	0.0021429067832979764	4803.0	pseudotime	0.016060341791176453
ENSG00000248124	16_21787913_A_C	0.002148239442960406	1703.0	pseudotime	0.016069316511184054
ENSG00000152208	4_93338863_T_C	0.0021738530260782874	854.0	pseudotime	0.016230346277411573
ENSG00000160172	11_67588591_A_T	0.002187333105723103	2077.0	pseudotime	0.016300351024262975
ENSG00000162368	1_47754752_A_C	0.002219465598004032	16175.0	pseudotime	0.016508833998636733
ENSG00000143401	1_150257714_A_G	0.0022692079747887103	97.0	pseudotime	0.016847278646468705
ENSG00000166451	16_81056441_T_G	0.00228044318768968	7300.0	pseudotime	0.016899105114745162
ENSG00000169062	13_115004044_C_T	0.002319469356029632	8347.0	pseudotime	0.017124409446374906
ENSG00000106299	7_123370403_C_T	0.002316561036879182	10574.0	pseudotime	0.017124409446374906
ENSG00000183386	1_38461821_C_T	0.002326294375078357	12517.0	pseudotime	0.01714293368796147
ENSG00000142669	1_26653319_G_A	0.0023892211948182045	5361.0	pseudotime	0.017574049232996127
ENSG00000067601	7_66759126_T_C	0.002404453206882953	2751.0	pseudotime	0.017653397666800533
ENSG00000174989	12_117360679_T_G	0.002454855892435517	3319.0	pseudotime	0.017990198532756227
ENSG00000155275	4_8512529_G_A	0.002464045183824304	4508.0	pseudotime	0.017998660549413143
ENSG00000117595	1_210024097_G_A	0.0024650733481572885	2111.0	pseudotime	0.017998660549413143
ENSG00000075407	10_38419520_C_T	0.002516827718770424	5450.0	pseudotime	0.018342825135699313
ENSG00000220749	1_212248936_T_C	0.0025217311770083877	410.0	pseudotime	0.018344901529445633
ENSG00000112033	6_35401134_G_C	0.002598610732579825	4081.0	pseudotime	0.01886961943291968
ENSG00000041357	15_78813334_G_A	0.00262861927200148	21629.0	pseudotime	0.019052692971514375
ENSG00000189190	19_53284186_A_G	0.0026974486859316594	3097.0	pseudotime	0.01951596754193179
ENSG00000124562	6_34690778_C_A	0.0027045782004713422	3505.0	pseudotime	0.01953197202231304
ENSG00000211455	12_27329738_C_A	0.002714032982490437	3201.0	pseudotime	0.0195646805924719
ENSG00000117155	1_85188231_T_C	0.002735068724298239	1928.0	pseudotime	0.019680603211798195
ENSG00000136026	12_106626432_A_G	0.0027642417086498204	3762.0	pseudotime	0.019854553466106848
ENSG00000133433	22_24335228_A_C	0.002784112428852725	638.0	pseudotime	0.019961181529608348
ENSG00000178935	19_58230620_C_T	0.0028203693377968765	2819.0	pseudotime	0.020184697314827374
ENSG00000137806	15_41782721_G_A	0.0028413584265094003	9022.0	pseudotime	0.020298337536142692
ENSG00000028528	15_64419374_G_T	0.0028702399258743226	3565.0	pseudotime	0.02046785096153108
ENSG00000103479	16_53538021_T_A	0.0029278442523338675	7182.0	pseudotime	0.020841213925215273
ENSG00000163879	1_38010751_C_T	0.0029579577322125816	8364.0	pseudotime	0.021017903599907645
ENSG00000144566	3_19989504_T_C	0.002966576139133461	13570.0	pseudotime	0.021041500758282334
ENSG00000162623	1_75189847_T_C	0.0029836091889996964	6420.0	pseudotime	0.021087003022609956
ENSG00000169599	2_69545810_C_A	0.002980651520522627	2185.0	pseudotime	0.021087003022609956
ENSG00000099785	19_8478250_G_C	0.0029951927648692264	2037.0	pseudotime	0.021131271158189285
ENSG00000198538	19_53442267_C_T	0.0030342664124841283	2668.0	pseudotime	0.021368982607069074
ENSG00000160194	21_44318204_T_A	0.003056107186628589	2204.0	pseudotime	0.021446745133019002
ENSG00000033178	4_68480525_C_T	0.003052758090592023	15764.0	pseudotime	0.021446745133019002
ENSG00000138757	4_76593147_C_A	0.00306491533252108	3658.0	pseudotime	0.021470623810888413
ENSG00000229150	2_208977362_C_A	0.003129989298627958	4798.0	pseudotime	0.021887882912236353
ENSG00000154548	6_89897917_A_G	0.0031907253431581782	1018.0	pseudotime	0.02227339378387396
ENSG00000121207	4_155660263_G_A	0.003213494913771789	535.0	pseudotime	0.02235376847198169
ENSG00000139835	13_114021023_G_A	0.00321129953090452	4704.0	pseudotime	0.02235376847198169
ENSG00000138111	10_104221539_A_G	0.0032340041603316034	7433.0	pseudotime	0.022457105812652322
ENSG00000125898	20_798452_T_A	0.0032625346581942874	4184.0	pseudotime	0.022615685274603333
ENSG00000031691	6_49456545_G_A	0.0032900780230513	10545.0	pseudotime	0.022766881372055337
ENSG00000204650	17_43658409_G_A	0.003330805634292553	2329.0	pseudotime	0.02300862605114786
ENSG00000206503	6_29812578_C_A	0.003359692171004035	2858.0	pseudotime	0.023167877262548656
ENSG00000082212	18_48421023_A_G	0.003365654598435569	11745.0	pseudotime	0.02316876961002787
ENSG00000005075	7_102089875_G_A	0.003379652930088094	7364.0	pseudotime	0.023224881381159013
ENSG00000106610	7_66832426_T_C	0.003389134786967731	14058.0	pseudotime	0.023249815844276038
ENSG00000183207	19_49507119_C_T	0.0034061577794120713	4040.0	pseudotime	0.023326308103146117
ENSG00000104880	19_7475514_G_A	0.0034317232213484108	1892.0	pseudotime	0.02346093740997571
ENSG00000099974	22_24333977_G_C	0.003508250753467633	1008.0	pseudotime	0.023930837513131374
ENSG00000165323	11_91991746_G_C	0.003512507117360421	2730.0	pseudotime	0.023930837513131374
ENSG00000091844	6_153411095_T_C	0.003541379029737076	2111.0	pseudotime	0.024086228606362444
ENSG00000125447	17_73192415_C_T	0.0035654587943362032	2406.0	pseudotime	0.024181363076148887
ENSG00000176148	11_33060544_T_C	0.003567542488072318	4796.0	pseudotime	0.024181363076148887
ENSG00000049449	11_32103274_C_G	0.0036314442803710954	11324.0	pseudotime	0.024530776669445566
ENSG00000100902	14_35864878_G_T	0.003625804939385251	10259.0	pseudotime	0.024530776669445566
ENSG00000137947	1_89319190_T_C	0.0036704630917703054	278.0	pseudotime	0.024752257046709088
ENSG00000136003	12_108868990_C_G	0.0037198436708502478	6515.0	pseudotime	0.0250427441705376
ENSG00000006282	17_48619272_G_A	0.003748145759987071	1825.0	pseudotime	0.02510562387633836
ENSG00000143156	1_169159866_G_T	0.0037435812689571393	10850.0	pseudotime	0.02510562387633836
ENSG00000006282	17_48615329_G_A	0.003748145759987071	1825.0	pseudotime	0.02510562387633836
ENSG00000196839	20_43279834_C_G	0.003852249026316551	4375.0	pseudotime	0.02575948338809653
ENSG00000162976	2_11264486_C_T	0.0038598158194374727	1896.0	pseudotime	0.025759736607372283
ENSG00000104472	8_141525465_T_C	0.0038652575574002718	6345.0	pseudotime	0.025759736607372283
ENSG00000112667	6_43186775_A_T	0.0038872573009048703	7350.0	pseudotime	0.02586295812260326
ENSG00000143643	1_231143914_T_C	0.0039029572597571905	4121.0	pseudotime	0.025923990360795252
ENSG00000112584	6_170704140_C_T	0.003918020723926099	4760.0	pseudotime	0.025980598189373063
ENSG00000160321	19_22110669_A_G	0.003938018109947458	2045.0	pseudotime	0.026069679887852172
ENSG00000163565	1_158974284_C_G	0.004064927154929951	627.0	pseudotime	0.026865042694478813
ENSG00000170248	3_33879770_G_A	0.004096179154879577	15228.0	pseudotime	0.02702661728103269
ENSG00000205581	21_40694456_T_A	0.004104932669110901	13423.0	pseudotime	0.027039456984591204
ENSG00000204525	6_31239722_A_C	0.004135284093312481	3037.0	pseudotime	0.027194285461319828
ENSG00000136143	13_48511200_C_T	0.00415261326413252	12394.0	pseudotime	0.027263107248155984
ENSG00000156475	5_146219757_C_T	0.004187342742587593	482.0	pseudotime	0.027445751441514718
ENSG00000180185	16_1921273_C_T	0.00439472668373635	11201.0	pseudotime	0.028757585482373612
ENSG00000067601	7_66766024_T_C	0.0044214251955593566	3083.0	pseudotime	0.0288847053894108
ENSG00000187824	17_10594879_G_A	0.004429301341353382	2806.0	pseudotime	0.02888864520173339
ENSG00000112559	6_41527895_G_A	0.0044468677702469974	357.0	pseudotime	0.028955670136755856
ENSG00000082212	18_48445249_A_G	0.004492541496190179	12084.0	pseudotime	0.02920519610943927
ENSG00000167900	17_76183043_A_G	0.00451593294161756	14551.0	pseudotime	0.029309290268145344
ENSG00000101751	18_51776460_G_A	0.004601645765302162	7107.0	pseudotime	0.029815640784806776
ENSG00000144642	3_29387631_G_A	0.004616470061091683	535.0	pseudotime	0.029815640784806776
ENSG00000117122	1_17301672_T_C	0.004615780628558111	16844.0	pseudotime	0.029815640784806776
ENSG00000164296	5_149325721_T_G	0.004655849809130412	865.0	pseudotime	0.030021161431600645
ENSG00000198189	4_88316484_C_G	0.004681834284288454	5540.0	pseudotime	0.03013978245898499
ENSG00000198794	15_75394517_C_T	0.004740594261698453	1974.0	pseudotime	0.030419451385244354
ENSG00000198453	19_37585988_G_C	0.004734240791069714	4195.0	pseudotime	0.030419451385244354
ENSG00000151148	12_109898075_T_C	0.0048304613917548285	2793.0	pseudotime	0.030896284457407695
ENSG00000198466	19_58315273_G_A	0.004825607744498682	10530.0	pseudotime	0.030896284457407695
ENSG00000153291	6_46618456_T_C	0.0048415299380264705	435.0	pseudotime	0.030917294073699583
ENSG00000170430	10_131328522_G_A	0.0048682104144926975	4709.0	pseudotime	0.030938450826183992
ENSG00000205246	19_24050828_A_T	0.004860833511286467	3974.0	pseudotime	0.030938450826183992
ENSG00000135968	2_109128632_T_C	0.004859037997530939	3011.0	pseudotime	0.030938450826183992
ENSG00000031691	6_49334335_A_C	0.005030406424068028	9907.0	pseudotime	0.03185411780856799
ENSG00000105193	19_39956238_C_T	0.005032849409168113	17528.0	pseudotime	0.03185411780856799
ENSG00000142156	21_47441315_C_T	0.005036350952613468	14424.0	pseudotime	0.03185411780856799
ENSG00000183971	16_2069693_T_C	0.005050349942672475	1801.0	pseudotime	0.0318918759495947
ENSG00000156976	3_186476598_T_C	0.0050631829311825974	6715.0	pseudotime	0.03192216286136076
ENSG00000116670	1_11739632_G_A	0.00510142189961609	5014.0	pseudotime	0.03211227858205248
ENSG00000104808	19_49439808_C_T	0.005210385381923753	1515.0	pseudotime	0.03274628281171067
ENSG00000188372	7_76132962_A_G	0.005274510633069173	3070.0	pseudotime	0.033096929280490926
ENSG00000099800	19_2426828_G_C	0.005307731399162082	19031.0	pseudotime	0.03325285349758957
ENSG00000174080	11_66335308_T_C	0.0053336822959479885	3666.0	pseudotime	0.03336281272363057
ENSG00000141295	17_45883799_G_A	0.005380447885446929	4519.0	pseudotime	0.03360241981288554
ENSG00000197696	15_85186577_C_T	0.005537914594115667	7602.0	pseudotime	0.03453154908607132
ENSG00000028310	5_851114_C_T	0.005579903015439715	2947.0	pseudotime	0.034738831939383305
ENSG00000121691	11_34463875_T_C	0.005591606058350357	4381.0	pseudotime	0.03475721324533274
ENSG00000138794	4_110567473_G_A	0.005621999042993032	3073.0	pseudotime	0.034891531560575506
ENSG00000160200	21_44474833_A_T	0.0056646575609817975	15436.0	pseudotime	0.03504675986327056
ENSG00000185339	22_31020400_T_C	0.005663431551702611	13405.0	pseudotime	0.03504675986327056
ENSG00000160194	21_44358336_G_A	0.005893144515369287	2127.0	pseudotime	0.03640368587099037
ENSG00000185201	11_308178_T_C	0.005975709576326952	13310.0	pseudotime	0.03685639508877431
ENSG00000141458	18_21171980_A_G	0.006016932354591187	6766.0	pseudotime	0.03705310901152898
ENSG00000106610	7_66839847_C_T	0.0060769087213550215	13344.0	pseudotime	0.03736452235483304
ENSG00000196935	12_64207551_T_C	0.006111578190642544	1086.0	pseudotime	0.037519611396031195
ENSG00000166913	20_43503276_C_A	0.006177546387064932	8904.0	pseudotime	0.037866071372564675
ENSG00000154319	8_11318284_C_G	0.006234582245907584	1548.0	pseudotime	0.038156796118251034
ENSG00000164142	4_152397255_G_T	0.006251623939489268	1978.0	pseudotime	0.03820223121177135
ENSG00000128833	15_52586923_T_C	0.006411322282465196	1117.0	pseudotime	0.039117929502230045
ENSG00000152208	4_93343395_C_T	0.0064391695419806685	727.0	pseudotime	0.03922757886617671
ENSG00000100243	22_42941418_A_G	0.006484432758618521	7280.0	pseudotime	0.03944282835717116
ENSG00000132196	1_162741387_A_G	0.006592026015195462	3143.0	pseudotime	0.040035974514306384
ENSG00000138363	2_216207924_C_G	0.006641618006352482	10237.0	pseudotime	0.04027558278050696
ENSG00000118418	6_79863127_T_A	0.0066657811495584645	649.0	pseudotime	0.040358718301369195
ENSG00000136856	9_130168867_G_A	0.006675649024169074	8400.0	pseudotime	0.040358718301369195
ENSG00000109929	11_121178302_A_C	0.006716403494307899	10512.0	pseudotime	0.04046290125242612
ENSG00000075914	3_45035756_A_G	0.00672344280629437	15288.0	pseudotime	0.04046290125242612
ENSG00000182362	21_47746882_A_G	0.006715500315268738	4509.0	pseudotime	0.04046290125242612
ENSG00000118495	6_144276325_G_A	0.0067814362882867045	238.0	pseudotime	0.04068861772972023
ENSG00000118495	6_144278262_T_C	0.006781436288286514	238.0	pseudotime	0.04068861772972023
ENSG00000120875	8_29197529_C_T	0.006806509621196085	6962.0	pseudotime	0.040777460355038986
ENSG00000141458	18_21167333_A_C	0.0068529357079587004	6670.0	pseudotime	0.0409937660120662
ENSG00000138111	10_104241983_T_C	0.006891017380724854	5199.0	pseudotime	0.04115958050562273
ENSG00000171345	17_39697570_A_C	0.0069302339013980994	14860.0	pseudotime	0.04133166524977966
ENSG00000197498	6_111342098_G_A	0.007018306282383733	5172.0	pseudotime	0.041731605619203874
ENSG00000011638	16_21184277_A_G	0.007008102102212298	5788.0	pseudotime	0.041731605619203874
ENSG00000183617	19_3761652_G_A	0.007132355415980835	15375.0	pseudotime	0.04228315777951623
ENSG00000134291	12_48336389_A_C	0.0071231750274063236	7497.0	pseudotime	0.04228315777951623
ENSG00000032742	13_21226845_C_T	0.00725111904698675	3160.0	pseudotime	0.04292316669840741
ENSG00000149499	11_62378221_A_G	0.007265624138322793	4574.0	pseudotime	0.04294502838901508
ENSG00000135297	6_74258195_G_A	0.007276938648529066	6872.0	pseudotime	0.042947994519996216
ENSG00000160145	3_124284325_T_C	0.007327289121446814	2988.0	pseudotime	0.04318099761184977
ENSG00000143198	1_165599649_C_T	0.007394243534179473	6944.0	pseudotime	0.04351101528557166
ENSG00000070961	12_90138012_G_A	0.007453881963732394	6142.0	pseudotime	0.043797069763232346
ENSG00000196502	16_28594549_A_G	0.007488969443741073	3476.0	pseudotime	0.04393823726815295
ENSG00000198951	22_42517471_A_T	0.007591945936277354	4576.0	pseudotime	0.04447670982137707
ENSG00000146574	7_6879987_C_T	0.007619316782684344	3150.0	pseudotime	0.044571319971755834
ENSG00000248124	16_21818292_A_C	0.007673907074532806	1813.0	pseudotime	0.04482464544124162
ENSG00000147454	8_23414822_T_G	0.007719708275350837	8038.0	pseudotime	0.04497814542105087
ENSG00000204711	9_72407055_T_C	0.007722833629697053	1636.0	pseudotime	0.04497814542105087
ENSG00000104731	16_87709933_T_C	0.007811478164209587	5448.0	pseudotime	0.04542780566360246
ENSG00000087884	11_77616268_C_T	0.008001032991485841	6699.0	pseudotime	0.046462138950558125
ENSG00000188186	7_99816275_G_C	0.00802022296707704	10343.0	pseudotime	0.04650558485435038
ENSG00000123213	5_65073750_G_A	0.00807165249894018	12345.0	pseudotime	0.046667545452387764
ENSG00000151694	2_9698190_T_C	0.008069135299854025	7555.0	pseudotime	0.046667545452387764
ENSG00000152778	10_91161082_T_C	0.008169882781664483	1743.0	pseudotime	0.047166823268562974
ENSG00000103852	15_99667524_G_C	0.008210165088251023	2333.0	pseudotime	0.04733058886869821
ENSG00000161638	12_54779993_C_G	0.008254403649389388	1458.0	pseudotime	0.04751665405126761
ENSG00000166260	17_52978674_A_T	0.008350691105622962	6552.0	pseudotime	0.048001367686735755
ENSG00000118785	4_88810216_G_A	0.008391558741764895	1945.0	pseudotime	0.04809707261513732
ENSG00000121207	4_155521879_T_G	0.008389019218048148	862.0	pseudotime	0.04809707261513732
ENSG00000105810	7_92237426_G_A	0.008419651879185978	7358.0	pseudotime	0.04818855513562926
ENSG00000169251	3_161047973_T_G	0.008671220972270455	3389.0	pseudotime	0.04955696359979604
ENSG00000005436	2_75923413_T_C	0.008708000993503119	7007.0	pseudotime	0.049695660842233313
ENSG00000051128	19_19050957_A_G	0.008723009507836575	2214.0	pseudotime	0.04970989062428533
ENSG00000101337	20_30696392_G_C	0.008944164104400142	8148.0	pseudotime	0.05089716306973835
ENSG00000134717	1_52642278_G_A	0.009058468239131015	805.0	pseudotime	0.051473871024074955
ENSG00000118785	4_88896797_T_G	0.009071837993959858	1544.0	pseudotime	0.05147620073144079
ENSG00000198466	19_58361328_G_C	0.009086987620087335	11664.0	pseudotime	0.051488608883005556
ENSG00000006007	16_19455284_T_C	0.0091715846962669	7925.0	pseudotime	0.05189392366605716
ENSG00000123684	1_212029672_G_A	0.00921677046526592	776.0	pseudotime	0.052075408660079994
ENSG00000163703	3_9975386_C_G	0.009317311558553972	655.0	pseudotime	0.05256869532752326
ENSG00000188811	13_39669774_C_T	0.009392470174757849	1871.0	pseudotime	0.05291757664416763
ENSG00000101546	18_77855864_G_C	0.009414207029847823	6466.0	pseudotime	0.05296491547104186
ENSG00000042429	11_93488199_G_A	0.009594431762203766	9847.0	pseudotime	0.05390252186629895
ENSG00000213694	9_91571095_T_C	0.00962106821581344	3552.0	pseudotime	0.053975823380241504
ENSG00000137642	11_121250868_A_C	0.009687507531418428	3088.0	pseudotime	0.05427190397009026
ENSG00000138744	4_76859615_A_T	0.009757326730053374	2499.0	pseudotime	0.05458605883348169
ENSG00000128394	22_39359345_T_C	0.009889228780588954	2330.0	pseudotime	0.05509118754067227
ENSG00000150433	11_124954282_A_G	0.00987908800258088	10678.0	pseudotime	0.05509118754067227
ENSG00000129071	3_129134893_T_C	0.009872915768421977	4688.0	pseudotime	0.05509118754067227
ENSG00000145348	4_107135157_C_T	0.009906536631400538	7443.0	pseudotime	0.05511031302510215
ENSG00000241015	19_53944691_G_T	0.010000231249443962	5269.0	pseudotime	0.05555373219970827
ENSG00000085063	11_33755956_C_T	0.010174315563027798	6862.0	pseudotime	0.05644187348651734
ENSG00000136732	2_127401993_T_C	0.010274860906488338	6323.0	pseudotime	0.056840873984083114
ENSG00000126653	17_28550732_G_A	0.01026966920889648	9589.0	pseudotime	0.056840873984083114
ENSG00000167272	12_120979394_A_C	0.010312569116832218	8414.0	pseudotime	0.05694893653368377
ENSG00000189306	22_42896474_T_C	0.01032307006652878	10015.0	pseudotime	0.05694893653368377
ENSG00000063761	14_78311319_G_A	0.010394464982058454	3988.0	pseudotime	0.05726326617023049
ENSG00000112584	6_170635900_C_T	0.010564634037275542	9280.0	pseudotime	0.05809573935220722
ENSG00000140092	14_92339850_G_A	0.010574828688732585	2230.0	pseudotime	0.05809573935220722
ENSG00000145882	5_148758027_G_T	0.010611136478685338	3891.0	pseudotime	0.058134391852880225
ENSG00000145632	5_57701001_G_A	0.010601988533271916	2087.0	pseudotime	0.058134391852880225
ENSG00000149483	11_61134532_T_C	0.010734549693273927	1496.0	pseudotime	0.05872951980948215
ENSG00000142794	1_21806874_G_A	0.010869302553345738	4888.0	pseudotime	0.05938496525706915
ENSG00000169126	10_28288057_G_T	0.010966400656526959	2488.0	pseudotime	0.05983316402160039
ENSG00000013374	7_151067589_A_T	0.011045035210428615	8921.0	pseudotime	0.06017953340990735
ENSG00000185838	22_19840196_C_G	0.011247450587223757	3459.0	pseudotime	0.061198457167743504
ENSG00000169174	1_55481832_G_C	0.01132998702318088	2604.0	pseudotime	0.06156321266220856
ENSG00000102858	16_4742979_G_C	0.011362692443606734	13394.0	pseudotime	0.06165657703006277
ENSG00000204347	17_72328361_G_T	0.011387932307217937	963.0	pseudotime	0.061709232093137306
ENSG00000128000	19_40448598_G_A	0.011428474371763395	51.0	pseudotime	0.06176284452862875
ENSG00000156795	8_124429395_A_G	0.011428925158243236	5295.0	pseudotime	0.06176284452862875
ENSG00000114978	2_74366032_A_C	0.01147320612955283	6390.0	pseudotime	0.06183388703742719
ENSG00000166450	15_56065887_A_G	0.01145956112832283	1568.0	pseudotime	0.06183388703742719
ENSG00000101546	18_77837743_G_A	0.011501153017512906	6217.0	pseudotime	0.06190051461458165
ENSG00000241015	19_53941622_T_C	0.011538808430555164	2011.0	pseudotime	0.06196947398258667
ENSG00000225151	15_84915879_C_A	0.011545168868860558	302.0	pseudotime	0.06196947398258667
ENSG00000196126	6_32604969_A_G	0.011783610638309771	3305.0	pseudotime	0.06316396957539326
ENSG00000147421	8_28909523_C_T	0.011823386372876292	280.0	pseudotime	0.06329176640574748
ENSG00000198130	2_191136004_C_A	0.011851696961273556	12482.0	pseudotime	0.06330354501632467
ENSG00000115540	2_198472078_T_G	0.011857461604266251	9386.0	pseudotime	0.06330354501632467
ENSG00000139436	12_110292155_A_C	0.012136044391003952	1475.0	pseudotime	0.06464007405041046
ENSG00000136930	9_127173209_C_T	0.012140356304533284	14742.0	pseudotime	0.06464007405041046
ENSG00000128294	22_26980582_T_C	0.012199762652756095	7087.0	pseudotime	0.06486942069176334
ENSG00000139372	12_104366116_C_T	0.012227575305917051	5964.0	pseudotime	0.06493038651751674
ENSG00000133665	10_82116602_G_A	0.012268299750522635	2014.0	pseudotime	0.06505966169436035
ENSG00000163110	4_95596744_A_T	0.012965783916580828	10502.0	pseudotime	0.06866679162221206
ENSG00000184428	8_144295154_C_T	0.013019588848045787	4560.0	pseudotime	0.0688323080540669
ENSG00000123179	13_50327036_G_A	0.013031695784657177	1571.0	pseudotime	0.0688323080540669
ENSG00000089693	12_6854695_C_T	0.013065557393295044	8354.0	pseudotime	0.06891951389929338
ENSG00000171160	10_99393234_G_A	0.013130996918892905	5319.0	pseudotime	0.06917283788042787
ENSG00000197969	9_80080976_G_A	0.013184335979075808	2919.0	pseudotime	0.06936183113760147
ENSG00000182919	11_93482094_G_A	0.013266442719631821	3278.0	pseudotime	0.06970146889203385
ENSG00000069849	3_141579311_T_C	0.013434278783092479	13799.0	pseudotime	0.07049003345633201
ENSG00000198453	19_37490962_A_G	0.01345698646207766	5907.0	pseudotime	0.07051602932371037
ENSG00000171311	10_99129230_T_C	0.013583184428779713	8785.0	pseudotime	0.07099001125146451
ENSG00000121578	3_118908226_A_G	0.013578326212646359	6630.0	pseudotime	0.07099001125146451
ENSG00000105193	19_39924129_T_C	0.013604297508831178	17717.0	pseudotime	0.07100692471100846
ENSG00000162738	1_160400266_C_A	0.013740230234413158	3951.0	pseudotime	0.07162230248174417
ENSG00000145907	5_151147042_C_T	0.013796756752647266	8690.0	pseudotime	0.0717286882480562
ENSG00000128833	15_52568807_G_A	0.013782648402707695	1135.0	pseudotime	0.0717286882480562
ENSG00000131153	16_85679932_C_A	0.013833049359485471	2254.0	pseudotime	0.07182336216454417
ENSG00000163040	2_132227543_A_G	0.01393257709786172	5409.0	pseudotime	0.07224568698786782
ENSG00000177697	11_834389_T_C	0.014035621601103436	9044.0	pseudotime	0.07268512255486682
ENSG00000140525	15_89899156_C_T	0.014120483166247168	11722.0	pseudotime	0.07297680491707105
ENSG00000102978	16_57515188_C_G	0.014128691586411791	11838.0	pseudotime	0.07297680491707105
ENSG00000173120	11_66824261_C_T	0.014178908640872118	141.0	pseudotime	0.07314107158642086
ENSG00000086062	9_33119241_C_T	0.014245413869432191	7847.0	pseudotime	0.07338882475925378
ENSG00000197019	19_40840936_G_T	0.014264668734620956	902.0	pseudotime	0.07339282929263528
ENSG00000182919	11_93501093_T_C	0.014289168798255647	3230.0	pseudotime	0.07342377550669008
ENSG00000167840	17_5072316_C_T	0.014308232816767056	2595.0	pseudotime	0.07342674515271157
ENSG00000163466	2_219056380_G_A	0.01443189173882745	5058.0	pseudotime	0.07382709175536062
ENSG00000196151	2_160104491_A_G	0.014442006619817522	4702.0	pseudotime	0.07382709175536062
ENSG00000171444	5_112712305_T_C	0.014422111796718	5144.0	pseudotime	0.07382709175536062
ENSG00000171311	10_99205731_A_G	0.014518336124497594	10196.0	pseudotime	0.07412189085668952
ENSG00000143420	1_150682095_C_G	0.014657274959355525	9138.0	pseudotime	0.07467314978907257
ENSG00000214087	17_79634162_T_G	0.014663911589999143	9926.0	pseudotime	0.07467314978907257
ENSG00000151657	10_7828752_T_C	0.0148017451225991	639.0	pseudotime	0.07527852961198928
ENSG00000179889	16_15229093_T_C	0.014839944537156272	7856.0	pseudotime	0.07537629117849708
ENSG00000198231	17_61951315_C_T	0.014985133812646368	11765.0	pseudotime	0.07601654087334786
ENSG00000137269	6_53658211_C_T	0.01502589691296352	592.0	pseudotime	0.07612610017639171
ENSG00000150867	10_22827411_A_C	0.015076286953877627	7804.0	pseudotime	0.07628409144051201
ENSG00000076924	19_7710920_G_A	0.015177754041572957	4574.0	pseudotime	0.076699795232987
ENSG00000170464	5_138688188_G_T	0.01519990785208971	6444.0	pseudotime	0.0767141473805595
ENSG00000166685	17_71205854_A_G	0.015565698408450816	7773.0	pseudotime	0.07836115852771437
ENSG00000162738	1_160349098_G_T	0.015548280277074188	3730.0	pseudotime	0.07836115852771437
ENSG00000004534	3_50161717_A_C	0.015648244203664702	11246.0	pseudotime	0.07867699490753949
ENSG00000160294	21_47804358_T_C	0.015717656026630156	9921.0	pseudotime	0.07892608057872944
ENSG00000130309	19_17677129_G_A	0.015812446868030045	15816.0	pseudotime	0.07930181686845371
ENSG00000145390	4_120149419_C_T	0.015894227668168982	7098.0	pseudotime	0.07958102513112689
ENSG00000154079	6_71178785_G_A	0.015908190824298778	8220.0	pseudotime	0.07958102513112689
ENSG00000115524	2_198370079_C_T	0.016098148163599484	2226.0	pseudotime	0.08042999308907818
ENSG00000105889	7_22746717_C_T	0.016173800713481568	3213.0	pseudotime	0.08070645280646832
ENSG00000152620	5_36260277_A_C	0.016264774178097182	2151.0	pseudotime	0.08105857344467002
ENSG00000099800	19_2459088_G_A	0.01632116550884312	16754.0	pseudotime	0.08123768095379057
ENSG00000175106	17_15478507_G_C	0.016478734317895902	553.0	pseudotime	0.08181691588835316
ENSG00000048162	5_175810529_G_A	0.016469778300142072	2430.0	pseudotime	0.08181691588835316
ENSG00000151665	2_46766446_G_A	0.016538845476995273	9671.0	pseudotime	0.08201285172862076
ENSG00000125166	16_58739330_T_C	0.016592788822754917	15322.0	pseudotime	0.0821777521246665
ENSG00000174501	2_96657575_A_G	0.016697328348603633	1183.0	pseudotime	0.08259251332584512
ENSG00000116791	1_75189847_T_C	0.016878450460700002	10725.0	pseudotime	0.08338458361927911
ENSG00000101751	18_51789964_A_C	0.016914462376711147	6062.0	pseudotime	0.08345868889477848
ENSG00000240344	2_201754063_T_C	0.017175246571644192	6404.0	pseudotime	0.08451507770476324
ENSG00000101493	18_74061336_G_A	0.01719239244346644	2292.0	pseudotime	0.08451507770476324
ENSG00000240344	2_201742345_C_T	0.017175246571644192	6404.0	pseudotime	0.08451507770476324
ENSG00000103351	16_3634746_C_A	0.017250648355194294	1189.0	pseudotime	0.08465249134255416
ENSG00000124787	6_4960734_G_A	0.017262970288889443	4868.0	pseudotime	0.08465249134255416
ENSG00000085871	4_140550024_T_C	0.017329275837069155	897.0	pseudotime	0.08487285280497989
ENSG00000163743	4_76408064_G_C	0.01754442519647336	2289.0	pseudotime	0.08582075970491648
ENSG00000132130	17_35332740_T_A	0.01761107253635062	346.0	pseudotime	0.08604081194881262
ENSG00000148218	9_116193990_C_T	0.017737457894652524	3363.0	pseudotime	0.08655182156948382
ENSG00000183255	21_46281948_C_T	0.017909655140272738	3271.0	pseudotime	0.08707117529640553
ENSG00000179387	4_141422855_T_C	0.01789000794396065	3031.0	pseudotime	0.08707117529640553
ENSG00000140835	16_71550736_G_A	0.017894176395835695	231.0	pseudotime	0.08707117529640553
ENSG00000137103	9_35825413_C_T	0.017937372787227845	652.0	pseudotime	0.08709932116243155
ENSG00000175868	11_15013646_C_T	0.018035634328728588	2164.0	pseudotime	0.08746952326460311
ENSG00000182511	15_91427612_G_A	0.018079618490978496	1145.0	pseudotime	0.08755897700067101
ENSG00000169371	15_75898890_C_G	0.018098167199786228	7240.0	pseudotime	0.08755897700067101
ENSG00000198498	4_164411073_A_G	0.018212026628751755	18086.0	pseudotime	0.08800263962214351
ENSG00000114859	3_184092481_G_A	0.018257869405720908	213.0	pseudotime	0.08811695902736749
ENSG00000173113	11_64131280_T_C	0.018290323200146053	2523.0	pseudotime	0.08816646086283995
ENSG00000188690	10_127462525_A_G	0.01836745767100696	4194.0	pseudotime	0.08832390056808673
ENSG00000099974	22_24302194_G_A	0.018349562493372502	1919.0	pseudotime	0.08832390056808673
ENSG00000167552	12_49582692_T_G	0.018427174821802544	17174.0	pseudotime	0.0885039158309549
ENSG00000240344	2_201774355_T_C	0.018628801226606453	6393.0	pseudotime	0.08904163474377957
ENSG00000133739	8_85952208_G_A	0.018593140125281668	1451.0	pseudotime	0.08904163474377957
ENSG00000196542	3_161094930_T_C	0.018596137951054997	2388.0	pseudotime	0.08904163474377957
ENSG00000124587	6_42932200_G_T	0.01861563387416021	2741.0	pseudotime	0.08904163474377957
ENSG00000143919	2_44905265_G_A	0.01865955569973376	619.0	pseudotime	0.08908143658574817
ENSG00000168291	3_58410431_A_G	0.01868599171705474	16227.0	pseudotime	0.08910055114062597
ENSG00000138772	4_79468665_G_T	0.018815937183560137	5013.0	pseudotime	0.08960887305677041
ENSG00000142794	1_21806710_T_G	0.01883771626445199	5337.0	pseudotime	0.08960887305677041
ENSG00000173401	12_75737206_G_A	0.018908631661321076	5530.0	pseudotime	0.08983861837173124
ENSG00000140511	15_89439532_A_G	0.018948417112170025	1092.0	pseudotime	0.08992008694090722
ENSG00000184661	8_25310042_A_C	0.01897501205944348	5203.0	pseudotime	0.08993883997626433
ENSG00000085978	2_234143048_C_G	0.019059806511421383	10798.0	pseudotime	0.0902330768335706
ENSG00000152620	5_36242212_T_C	0.019212445225153658	2191.0	pseudotime	0.0905468522187055
ENSG00000177058	5_54821908_T_A	0.019160147489031373	3034.0	pseudotime	0.0905468522187055
ENSG00000117523	1_171522459_A_T	0.019192036720002092	14887.0	pseudotime	0.0905468522187055
ENSG00000135535	6_109692188_C_T	0.019217269995057587	15862.0	pseudotime	0.0905468522187055
ENSG00000175575	11_73611349_G_C	0.01945513028995004	3356.0	pseudotime	0.09155897809440944
ENSG00000169021	19_29701951_C_T	0.019520994530981557	6804.0	pseudotime	0.09176022517995118
ENSG00000107959	10_3183747_A_G	0.019655230425545903	14777.0	pseudotime	0.09228200384192474
ENSG00000110660	11_107763807_C_G	0.019742081349311245	9287.0	pseudotime	0.0925803389840192
ENSG00000162976	2_11289058_C_T	0.019769197845142455	2692.0	pseudotime	0.09259817669918141
ENSG00000163743	4_76358814_C_G	0.01989350343175657	2274.0	pseudotime	0.09307066623196361
ENSG00000197930	14_53144890_A_G	0.01994806509672883	507.0	pseudotime	0.0932161347814199
ENSG00000145439	4_169934205_C_G	0.02009884221531946	9348.0	pseudotime	0.09381034227878834
ENSG00000116898	1_36984356_T_C	0.02022198198808034	2367.0	pseudotime	0.09402218660149401
ENSG00000185808	21_38452200_A_G	0.020238914789596524	3464.0	pseudotime	0.09402218660149401
ENSG00000184979	22_18600803_G_A	0.020211309841635255	769.0	pseudotime	0.09402218660149401
ENSG00000144057	2_107329516_A_C	0.020200265921000958	1640.0	pseudotime	0.09402218660149401
ENSG00000130299	19_17521839_G_A	0.02036402300570398	1759.0	pseudotime	0.09449287310590679
ENSG00000129347	19_10674558_G_A	0.02045000895004239	12456.0	pseudotime	0.0945793137268617
ENSG00000167920	17_39048162_A_G	0.02044567921851637	10839.0	pseudotime	0.0945793137268617
ENSG00000152620	5_36241955_T_C	0.02045408622642855	2012.0	pseudotime	0.0945793137268617
ENSG00000160145	3_124187197_G_T	0.02053100034028781	1280.0	pseudotime	0.09482457366467811
ENSG00000095321	9_131846125_T_C	0.020652942740225087	4890.0	pseudotime	0.09527699020229273
ENSG00000105568	19_52732864_G_A	0.0208105265976247	2291.0	pseudotime	0.09589258891620105
ENSG00000197467	10_71613024_C_T	0.02092883474649104	4919.0	pseudotime	0.09632599259914532
ENSG00000165449	10_61464507_C_G	0.02106690841609636	2512.0	pseudotime	0.09684925952399855
ENSG00000164182	5_60178833_T_C	0.021182800613820246	13164.0	pseudotime	0.09726946131571562
ENSG00000172059	2_10213353_G_A	0.02128244417421624	1909.0	pseudotime	0.09761416658197102
ENSG00000188313	3_146254116_G_T	0.021317225135653976	9046.0	pseudotime	0.09766092069067774
ENSG00000178921	17_8171329_T_C	0.02138990435763644	6744.0	pseudotime	0.09776835455527265
ENSG00000064102	12_26984680_C_A	0.021366513868909462	1710.0	pseudotime	0.09776835455527265
ENSG00000141556	17_80922762_T_G	0.02151322572214221	9603.0	pseudotime	0.09821900295212513
ENSG00000105696	19_18654587_G_T	0.021732286068110254	2187.0	pseudotime	0.09910521270095744
ENSG00000213639	2_28983991_T_C	0.021921975934161952	15047.0	pseudotime	0.09985560597533404
ENSG00000065675	10_6668096_G_A	0.0221566436974811	3992.0	pseudotime	0.1005785014473085
ENSG00000137942	1_93971502_G_T	0.022133171371568526	2443.0	pseudotime	0.1005785014473085
ENSG00000173041	7_63966673_G_A	0.022123069014544142	7658.0	pseudotime	0.1005785014473085
ENSG00000155366	1_113230758_A_G	0.022253849818657287	1311.0	pseudotime	0.10090444232843236
ENSG00000055483	17_76932371_G_A	0.022525152343553748	7417.0	pseudotime	0.10201813581367786
ENSG00000169242	1_155033308_G_A	0.022561195321837767	1232.0	pseudotime	0.10206499751519317
ENSG00000105193	19_39917761_G_A	0.022622369739441005	17830.0	pseudotime	0.10222531581918051
ENSG00000125445	17_73234018_C_T	0.02267590699897102	9060.0	pseudotime	0.10235079840899192
ENSG00000180071	9_38655438_T_G	0.022768689905362082	111.0	pseudotime	0.10265293564596843
ENSG00000179933	14_23549319_A_G	0.022889533843492675	14995.0	pseudotime	0.10308075785300783
ENSG00000165476	10_65392260_C_T	0.023022897877722062	3561.0	pseudotime	0.10356393020420389
ENSG00000174989	12_117474662_G_A	0.023095638449626813	3084.0	pseudotime	0.10370064130957347
ENSG00000204920	19_44488352_G_A	0.023105505427737292	292.0	pseudotime	0.10370064130957347
ENSG00000121039	8_74216474_C_G	0.023134998802581568	813.0	pseudotime	0.1037158185596546
ENSG00000142657	1_10366487_T_G	0.023188260219989182	13429.0	pseudotime	0.10383739525794479
ENSG00000141971	19_17508678_A_C	0.02327647115516151	1654.0	pseudotime	0.10402163632195349
ENSG00000173295	8_8107585_C_A	0.02328178114053793	4058.0	pseudotime	0.10402163632195349
ENSG00000092964	8_26406736_A_C	0.023318498020480385	2902.0	pseudotime	0.1040686226262338
ENSG00000205581	21_40710419_G_A	0.023498562299724586	16882.0	pseudotime	0.10463709580101575
ENSG00000138439	2_203606215_G_A	0.02347923671677121	6758.0	pseudotime	0.10463709580101575
ENSG00000116260	1_180124634_C_T	0.023567407718913497	6976.0	pseudotime	0.10477484279862717
ENSG00000156261	21_30355672_C_T	0.02358225313745536	17346.0	pseudotime	0.10477484279862717
ENSG00000187824	17_10625371_A_G	0.02371167107912061	2882.0	pseudotime	0.10523213131426487
ENSG00000198466	19_58263585_T_G	0.02386318083187405	9096.0	pseudotime	0.10578633288415594
ENSG00000084072	1_40219280_T_C	0.02391915701743625	16370.0	pseudotime	0.10579832034883829
ENSG00000164930	8_104345778_A_G	0.02389356405259929	4121.0	pseudotime	0.10579832034883829
ENSG00000140451	15_65117256_C_T	0.024083785344190013	7886.0	pseudotime	0.106408003767656
ENSG00000175387	18_45351643_G_C	0.024118781758308123	7573.0	pseudotime	0.10644422349333318
ENSG00000112149	6_14100083_G_A	0.024182678572166886	1721.0	pseudotime	0.10660776835587887
ENSG00000183828	14_105637130_C_T	0.024289355625342585	973.0	pseudotime	0.10677816303239503
ENSG00000056050	4_170664777_T_C	0.02430197869619464	10797.0	pseudotime	0.10677816303239503
ENSG00000166685	17_71263843_G_A	0.024259340541871482	5517.0	pseudotime	0.10677816303239503
ENSG00000170373	20_23666196_C_G	0.0244403351671338	802.0	pseudotime	0.1072674157832657
ENSG00000141098	16_67836301_G_C	0.02492655065705611	1641.0	pseudotime	0.10928063930444468
ENSG00000138030	2_27260469_G_A	0.02516966981254259	3214.0	pseudotime	0.11022142033246413
ENSG00000074696	15_65865265_A_T	0.02519663888768314	8114.0	pseudotime	0.11022142033246413
ENSG00000182986	19_53401321_T_G	0.02529228334332626	6787.0	pseudotime	0.11051809619328042
ENSG00000198218	3_49171730_C_T	0.0256865708856474	190.0	pseudotime	0.11199457690207627
ENSG00000143494	1_213079941_T_C	0.025662627569938926	3216.0	pseudotime	0.11199457690207627
ENSG00000196912	2_98162433_A_G	0.0261680533667634	4805.0	pseudotime	0.11380212201629006
ENSG00000157570	11_45048588_G_A	0.026187094542519915	335.0	pseudotime	0.11380212201629006
ENSG00000151692	2_7057202_G_A	0.026160504349881125	3547.0	pseudotime	0.11380212201629006
ENSG00000108479	17_73648366_G_A	0.02626076438590629	80.0	pseudotime	0.113997547694885
ENSG00000213694	9_91574463_G_A	0.026574436699078614	3371.0	pseudotime	0.11523325607941076
ENSG00000026025	10_17183072_G_A	0.02666060101200009	4739.0	pseudotime	0.11548081485241478
ENSG00000196151	2_160090474_A_G	0.0267322371844996	3490.0	pseudotime	0.11566497396169108
ENSG00000105373	19_48254707_T_C	0.026812309770803653	10472.0	pseudotime	0.11575923305394795
ENSG00000134954	11_128333503_T_C	0.02678801066132901	2412.0	pseudotime	0.11575923305394795
ENSG00000134905	13_111329665_T_C	0.02686472315723154	5189.0	pseudotime	0.11585204093235829
ENSG00000165487	13_22104378_C_T	0.02689214041783342	10868.0	pseudotime	0.11585204093235829
ENSG00000116221	1_54716823_A_T	0.02720982855740718	955.0	pseudotime	0.11709365008669699
ENSG00000206535	3_100055273_G_A	0.027271023667466133	5261.0	pseudotime	0.11722998485625051
ENSG00000141295	17_45925890_A_G	0.02734448381432617	2152.0	pseudotime	0.11741869157892273
ENSG00000170525	10_6275135_C_T	0.02741671370491804	3192.0	pseudotime	0.11757727863996412
ENSG00000119844	2_64806928_T_G	0.02744061865539948	597.0	pseudotime	0.11757727863996412
ENSG00000137094	9_34903675_A_G	0.027500297574436824	4827.0	pseudotime	0.11770601504920589
ENSG00000118515	6_134390650_T_A	0.02758518743846294	153.0	pseudotime	0.11794226534507514
ENSG00000250251	16_15147675_G_T	0.02774322890357966	462.0	pseudotime	0.11849043570432087
ENSG00000151503	11_134022087_G_T	0.02780525977742185	4782.0	pseudotime	0.11862781077972029
ENSG00000014216	11_65004386_C_T	0.028072469950204074	11608.0	pseudotime	0.1194711277854109
ENSG00000187824	17_10610213_A_G	0.028054759935649428	2977.0	pseudotime	0.1194711277854109
ENSG00000181649	11_2946522_G_A	0.028110449993627173	2625.0	pseudotime	0.1194711277854109
ENSG00000122557	7_35767358_G_A	0.028123238791379453	6234.0	pseudotime	0.1194711277854109
ENSG00000177683	7_108179726_G_C	0.028299661193837762	10746.0	pseudotime	0.1200921519892346
ENSG00000107960	10_105623955_C_T	0.028442841324052923	8070.0	pseudotime	0.12057093462021154
ENSG00000167840	17_4974053_C_T	0.028501558905957187	2356.0	pseudotime	0.1206910362201087
ENSG00000179361	15_74795825_A_G	0.02856541394587792	1689.0	pseudotime	0.12083261362409702
ENSG00000103723	15_83258096_A_G	0.028847466874354417	297.0	pseudotime	0.121895891941421
ENSG00000165609	10_12227317_G_C	0.029031952631030714	7894.0	pseudotime	0.122165652556958
ENSG00000115233	2_162277301_G_A	0.0289615307690884	3171.0	pseudotime	0.122165652556958
ENSG00000156049	9_80149918_G_A	0.02899468471316542	1403.0	pseudotime	0.122165652556958
ENSG00000138182	10_91586376_G_A	0.029065091053959036	3702.0	pseudotime	0.122165652556958
ENSG00000197265	8_30518683_A_T	0.029063463141899382	291.0	pseudotime	0.122165652556958
ENSG00000206535	3_100060779_C_T	0.029345355055861725	4860.0	pseudotime	0.1227731853810176
ENSG00000143153	1_169117533_A_G	0.029312052563198087	127.0	pseudotime	0.1227731853810176
ENSG00000164111	4_122628483_G_A	0.029364180793546506	3975.0	pseudotime	0.1227731853810176
ENSG00000165410	14_35157435_T_C	0.029284697583266076	5513.0	pseudotime	0.1227731853810176
ENSG00000083642	13_33191556_C_T	0.029324531149179038	15927.0	pseudotime	0.1227731853810176
ENSG00000026297	6_167370211_A_C	0.029407528768576437	9590.0	pseudotime	0.1228251359293224
ENSG00000243317	7_135324658_G_T	0.02960549700797922	931.0	pseudotime	0.12352209465934186
ENSG00000170248	3_33913824_G_A	0.02990971435212375	9388.0	pseudotime	0.12466042540045702
ENSG00000013374	7_151058623_A_T	0.02998173402733165	9059.0	pseudotime	0.1247401642137005
ENSG00000138095	2_44103017_T_C	0.029991655796597176	8312.0	pseudotime	0.1247401642137005
ENSG00000144476	2_237505617_G_T	0.03013685632072651	953.0	pseudotime	0.1252129637091273
ENSG00000131504	5_140871249_G_T	0.030455310414774363	1829.0	pseudotime	0.12640385890019204
ENSG00000175324	8_38033004_A_C	0.030900390928090143	7477.0	pseudotime	0.12811727846176832
ENSG00000112877	5_526807_G_A	0.031020070820606517	4237.0	pseudotime	0.12844982565614577
ENSG00000125995	20_34202645_C_G	0.031045275083056382	95.0	pseudotime	0.12844982565614577
ENSG00000204514	19_58371136_G_C	0.0314349786537959	3002.0	pseudotime	0.12992688367625113
ENSG00000166794	15_64447351_T_C	0.031758470059906015	1755.0	pseudotime	0.13099132199163727
ENSG00000168936	4_1724211_T_C	0.0317540673238614	4072.0	pseudotime	0.13099132199163727
ENSG00000168385	2_242294913_A_G	0.03184192405590919	4498.0	pseudotime	0.13119929704364242
ENSG00000142794	1_21775849_C_T	0.03193209698798879	4777.0	pseudotime	0.13143449661791862
ENSG00000112033	6_35388479_A_G	0.03206047970455499	3607.0	pseudotime	0.1316899952290511
ENSG00000082213	5_31643236_A_G	0.032055196476684616	8038.0	pseudotime	0.1316899952290511
ENSG00000106624	7_44189692_C_G	0.03217847128074795	1482.0	pseudotime	0.1320381073627385
ENSG00000237289	15_43913487_C_T	0.03235771077619493	1426.0	pseudotime	0.1324998218588106
ENSG00000105953	7_44629682_C_G	0.03235754683174865	5243.0	pseudotime	0.1324998218588106
ENSG00000146540	7_1037066_G_A	0.03257174368894456	3352.0	pseudotime	0.13323889385426138
ENSG00000144118	2_120936492_A_G	0.03277395657537489	1251.0	pseudotime	0.1339281435364085
ENSG00000166260	17_53010381_T_G	0.032865171595711805	7762.0	pseudotime	0.13416285876481737
ENSG00000097046	1_91950500_G_T	0.03297088223353205	5884.0	pseudotime	0.1344562055765804
ENSG00000243317	7_135349273_A_T	0.03316677367279264	943.0	pseudotime	0.13497789449624217
ENSG00000243317	7_135357476_A_C	0.03316677367279264	943.0	pseudotime	0.13497789449624217
ENSG00000143977	2_70488470_C_T	0.03339802924705878	1139.0	pseudotime	0.13577991010165555
ENSG00000130312	19_17419848_T_C	0.033585923153463086	15380.0	pseudotime	0.1364041786968869
ENSG00000004534	3_50217234_C_T	0.033629467480777525	11756.0	pseudotime	0.13644151668401258
ENSG00000150977	12_124016464_C_T	0.033742818874403425	487.0	pseudotime	0.13676171078482696
ENSG00000061794	12_27983738_T_C	0.034177994641758684	2958.0	pseudotime	0.13782232966199542
ENSG00000086062	9_33121480_C_T	0.03417306282940192	7340.0	pseudotime	0.13782232966199542
ENSG00000183386	1_38372798_C_A	0.034170992375512105	9699.0	pseudotime	0.13782232966199542
ENSG00000151640	10_134021810_T_C	0.034057225160952685	3876.0	pseudotime	0.13782232966199542
ENSG00000105568	19_52670454_G_A	0.03410600370984917	2176.0	pseudotime	0.13782232966199542
ENSG00000134265	18_10526284_A_G	0.0342537184979726	5631.0	pseudotime	0.13798759622104176
ENSG00000091039	12_76720420_G_A	0.0343536572942092	4207.0	pseudotime	0.1381100473406872
ENSG00000157881	1_2436778_A_G	0.03432990003065518	6952.0	pseudotime	0.1381100473406872
ENSG00000013573	12_31223277_A_G	0.03463960438760435	11739.0	pseudotime	0.13911881559915518
ENSG00000092020	14_35560539_T_A	0.03488774397776066	2422.0	pseudotime	0.13969165229804975
ENSG00000083642	13_33177572_T_G	0.034884781822201304	12859.0	pseudotime	0.13969165229804975
ENSG00000175868	11_15117007_A_G	0.03488156955659572	2255.0	pseudotime	0.13969165229804975
ENSG00000146085	6_49453636_T_A	0.034924524944323306	9492.0	pseudotime	0.13969809977729322
ENSG00000181924	11_73540609_C_G	0.035074831556840116	1067.0	pseudotime	0.14015818002391242
ENSG00000186815	12_113726152_C_T	0.03534570735480569	1126.0	pseudotime	0.14090048363517377
ENSG00000130312	19_17412662_G_A	0.03540248808356078	15436.0	pseudotime	0.14090048363517377
ENSG00000126653	17_28508634_T_G	0.03533023484462715	10564.0	pseudotime	0.14090048363517377
ENSG00000130312	19_17415781_G_T	0.03540248808356078	15436.0	pseudotime	0.14090048363517377
ENSG00000204237	17_79614134_T_C	0.03551697379552659	2322.0	pseudotime	0.141214634550382
ENSG00000188690	10_127484653_G_A	0.0356325944829129	12490.0	pseudotime	0.14153266528613004
ENSG00000115828	2_37576136_A_G	0.035687647964811706	1224.0	pseudotime	0.14160972798824384
ENSG00000163171	2_37884461_A_G	0.035752212261995465	4596.0	pseudotime	0.1417243384277904
ENSG00000182919	11_93538992_T_C	0.03584360105826129	3114.0	pseudotime	0.14188670745232596
ENSG00000149054	11_6963477_A_G	0.035900337610671594	4024.0	pseudotime	0.14188670745232596
ENSG00000213639	2_29009089_C_A	0.03588230572288645	16006.0	pseudotime	0.14188670745232596
ENSG00000103018	16_69455967_C_A	0.03623632397181482	8878.0	pseudotime	0.14307224534398455
ENSG00000174652	19_9437812_C_T	0.036292681217892565	4844.0	pseudotime	0.1431524625595524
ENSG00000196152	9_130194536_G_C	0.03636724175721223	3649.0	pseudotime	0.14319379813013888
ENSG00000257267	18_32782208_T_C	0.03637526241523417	3693.0	pseudotime	0.14319379813013888
ENSG00000111913	6_24979164_T_A	0.03649135951677964	923.0	pseudotime	0.14350859406004823
ENSG00000117724	1_214914666_A_G	0.036613980083572174	15192.0	pseudotime	0.14384839653011738
ENSG00000089248	12_112367364_A_G	0.03696350243749856	4706.0	pseudotime	0.14502457678319225
ENSG00000130511	19_18446868_C_T	0.03698637872139319	749.0	pseudotime	0.14502457678319225
ENSG00000173166	2_204266343_T_C	0.037059842727890584	537.0	pseudotime	0.14516932476842348
ENSG00000166260	17_53043894_T_C	0.03716735463861842	7514.0	pseudotime	0.14544702721634717
ENSG00000100804	14_23491284_C_G	0.037263351267771486	4073.0	pseudotime	0.14566642760704976
ENSG00000099624	19_1233052_A_C	0.037298317537889265	1522.0	pseudotime	0.14566642760704976
ENSG00000111640	12_6644722_A_G	0.03737011322547425	9306.0	pseudotime	0.14566642760704976
ENSG00000111640	12_6643316_T_C	0.03737011322547425	9306.0	pseudotime	0.14566642760704976
ENSG00000136824	9_106856452_G_A	0.037660146860635166	12683.0	pseudotime	0.14665304248082633
ENSG00000126790	14_59867847_C_T	0.03774285661961793	566.0	pseudotime	0.1468311718835675
ENSG00000099984	22_24255296_C_T	0.037804649672473295	2524.0	pseudotime	0.14692765997951462
ENSG00000196576	22_50720622_C_T	0.03785187294250219	8015.0	pseudotime	0.1469673893720613
ENSG00000116489	1_113311214_A_G	0.03789056308077743	2987.0	pseudotime	0.14697394195004682
ENSG00000134265	18_10507340_G_A	0.03794159319603944	6602.0	pseudotime	0.14702830065821332
ENSG00000123219	5_64926553_G_C	0.0381339016721055	11332.0	pseudotime	0.14762949068382364
ENSG00000111752	12_9062838_A_G	0.03856461915838181	6294.0	pseudotime	0.14915157477808424
ENSG00000028310	5_827763_G_A	0.038757667279887636	2981.0	pseudotime	0.14975238758337908
ENSG00000168938	5_122424887_T_A	0.03895096573228946	5269.0	pseudotime	0.15025742137530754
ENSG00000111850	6_87933853_C_T	0.03896403424384863	4508.0	pseudotime	0.15025742137530754
ENSG00000197457	20_62316630_C_T	0.039008964891384036	2141.0	pseudotime	0.15028478035749504
ENSG00000101115	20_50402269_G_A	0.039081295582241715	13826.0	pseudotime	0.15041754462467452
ENSG00000188690	10_127548918_A_C	0.039284441775226775	4625.0	pseudotime	0.15061563970193123
ENSG00000104611	8_19107387_A_G	0.039227189375085215	1051.0	pseudotime	0.15061563970193123
ENSG00000162377	1_53125600_G_A	0.03920173039840713	8890.0	pseudotime	0.15061563970193123
ENSG00000091317	3_32523777_T_C	0.039277762755963286	8390.0	pseudotime	0.15061563970193123
ENSG00000145439	4_169849237_G_A	0.03948417667580572	5606.0	pseudotime	0.1512354385306657
ENSG00000164930	8_104312432_A_G	0.03971894798244255	4006.0	pseudotime	0.1519881130888842
ENSG00000141295	17_45929169_C_T	0.03980003770731736	2709.0	pseudotime	0.15215182846339226
ENSG00000108599	17_19803244_C_T	0.03989740648624502	5562.0	pseudotime	0.15233267201680076
ENSG00000134697	1_37971037_A_G	0.03992404621588359	495.0	pseudotime	0.15233267201680076
ENSG00000090615	12_133327470_A_T	0.03999957476447096	9288.0	pseudotime	0.15247438672214841
ENSG00000182472	19_39152743_C_G	0.040514470588327085	778.0	pseudotime	0.15428904810818328
ENSG00000132199	18_707560_A_C	0.04081206864049526	9716.0	pseudotime	0.15527350252878083
ENSG00000145817	5_143550217_G_T	0.041100508102776635	9293.0	pseudotime	0.1558429758941847
ENSG00000136824	9_106998364_A_G	0.04115792590961726	12631.0	pseudotime	0.1558429758941847
ENSG00000060642	1_27220521_T_G	0.0410848911349041	1377.0	pseudotime	0.1558429758941847
ENSG00000114115	3_139224563_A_G	0.04109536255710576	1720.0	pseudotime	0.1558429758941847
ENSG00000124380	2_70118385_C_T	0.04114813115068512	7631.0	pseudotime	0.1558429758941847
ENSG00000164944	8_95496030_G_A	0.04124275576912912	9843.0	pseudotime	0.1560154532523627
ENSG00000140365	15_75636490_G_A	0.041311620967231136	1072.0	pseudotime	0.15612726782287542
ENSG00000163577	3_170533587_A_G	0.04137929689863765	2779.0	pseudotime	0.15623437954504635
ENSG00000102882	16_30141258_A_C	0.04142110368441012	5188.0	pseudotime	0.15624370734518234
ENSG00000115825	2_37490367_T_G	0.041488831931577805	6504.0	pseudotime	0.15635070249736913
ENSG00000198586	2_171790769_G_T	0.04172873234348663	9175.0	pseudotime	0.15695693642834177
ENSG00000072756	3_3241745_G_C	0.041726411792354486	5060.0	pseudotime	0.15695693642834177
ENSG00000165410	14_35184228_C_T	0.04184893510374861	5558.0	pseudotime	0.15726014213064282
ENSG00000100422	22_47076718_T_G	0.0419577391212286	9439.0	pseudotime	0.15751998089746688
ENSG00000111412	12_117187907_T_C	0.04219949827328801	689.0	pseudotime	0.15823519070296946
ENSG00000196204	7_5014734_C_G	0.04222792098316909	7801.0	pseudotime	0.15823519070296946
ENSG00000164346	5_74064340_A_G	0.042343961330196085	6135.0	pseudotime	0.1585204659788302
ENSG00000039523	16_67529633_T_C	0.04275234221159592	157.0	pseudotime	0.1598985906445
ENSG00000198246	10_73124160_T_C	0.043173638501959384	2762.0	pseudotime	0.16132238206000252
ENSG00000264775	18_5036357_T_C	0.04322767486772595	469.0	pseudotime	0.16137248550245062
ENSG00000136819	9_132640308_G_T	0.04337927883944229	5708.0	pseudotime	0.16178638079837065
ENSG00000171160	10_99420004_C_T	0.04381016699199615	4389.0	pseudotime	0.16313854719808957
ENSG00000127220	19_17414126_C_T	0.04382397529213534	4351.0	pseudotime	0.16313854719808957
ENSG00000169174	1_55496648_C_T	0.04409251939469494	2923.0	pseudotime	0.1639621844524608
ENSG00000108443	17_57957888_T_A	0.04412778831311193	4711.0	pseudotime	0.1639621844524608
ENSG00000186283	1_179008935_T_C	0.044185194144490535	8245.0	pseudotime	0.16402204779618357
ENSG00000170430	10_131445027_G_A	0.044291947298456216	4809.0	pseudotime	0.16413911205023096
ENSG00000069482	11_68452128_C_T	0.044299377673174115	16719.0	pseudotime	0.16413911205023096
ENSG00000021355	6_2833739_A_G	0.04528697012786822	5084.0	pseudotime	0.16763389933381476
ENSG00000186111	19_3559117_T_C	0.045326990907481636	2032.0	pseudotime	0.16763389933381476
ENSG00000059377	7_139509712_C_G	0.04554608351598595	136.0	pseudotime	0.1682874825353453
ENSG00000101457	20_44351095_C_A	0.04576220197844542	1483.0	pseudotime	0.16892887198734685
ENSG00000100304	22_43583598_T_C	0.04584381414731081	10351.0	pseudotime	0.16907300816445547
ENSG00000071626	19_1388538_C_T	0.0460650499577631	234.0	pseudotime	0.16957403005767843
ENSG00000169604	2_69376215_G_T	0.04606278737347118	1165.0	pseudotime	0.16957403005767843
ENSG00000104472	8_141501019_G_A	0.04653269153712359	6215.0	pseudotime	0.17082056449672356
ENSG00000160200	21_44469954_C_T	0.046500439988257085	7644.0	pseudotime	0.17082056449672356
ENSG00000146205	2_242195394_C_T	0.04652505647115555	947.0	pseudotime	0.17082056449672356
ENSG00000151502	11_134151039_A_G	0.046582610580563004	2738.0	pseudotime	0.1708459180295441
ENSG00000143801	1_227078721_T_A	0.04666942083238308	8405.0	pseudotime	0.17084879220850285
ENSG00000146085	6_49400143_C_G	0.046667202269781834	9958.0	pseudotime	0.17084879220850285
ENSG00000165821	14_22105050_T_C	0.0468999524873011	1515.0	pseudotime	0.17153463285410678
ENSG00000198682	10_89384190_C_A	0.04759963906141911	728.0	pseudotime	0.1739335477018921
ENSG00000185436	1_24478013_C_A	0.047672479968963774	2040.0	pseudotime	0.1740396051808126
ENSG00000163961	3_196211219_T_C	0.04774168692096767	5380.0	pseudotime	0.17413221345278565
ENSG00000108021	10_5694567_C_A	0.04783899550321233	1886.0	pseudotime	0.17432705517317376
ENSG00000172661	10_46135971_C_T	0.048157864892583016	1140.0	pseudotime	0.17532817539261206
ENSG00000100290	22_43534794_T_C	0.04830002615574727	82.0	pseudotime	0.17563384289444475
ENSG00000162337	11_68084962_G_C	0.04833025938661332	2154.0	pseudotime	0.17563384289444475
ENSG00000165410	14_35184541_T_C	0.048523964322514615	5273.0	pseudotime	0.1760156952411215
ENSG00000164080	3_51477627_C_T	0.048492327404930466	816.0	pseudotime	0.1760156952411215
ENSG00000123243	10_7696937_T_A	0.04890159090207332	1058.0	pseudotime	0.17722364878014163
ENSG00000101460	20_33205011_C_T	0.049063080878341415	5165.0	pseudotime	0.1776468160882152
ENSG00000078674	8_17811536_A_C	0.049338034616605166	7594.0	pseudotime	0.17847966620870287
ENSG00000220749	1_212274717_G_A	0.04940610685235988	563.0	pseudotime	0.17856329064383392
ENSG00000125629	2_118881001_G_A	0.049522313356484535	1526.0	pseudotime	0.1788205715017787
ENSG00000171298	17_78075228_C_T	0.04959910588988037	8724.0	pseudotime	0.17893519400054933
ENSG00000079691	6_25512063_A_T	0.049675174601888986	901.0	pseudotime	0.1790469995632514
ENSG00000136045	12_108073695_A_G	0.049827497705529133	2544.0	pseudotime	0.1794332011662391
ENSG00000002822	7_1758672_T_C	0.05027148622376221	4812.0	pseudotime	0.18070438305953254
ENSG00000102882	16_30134656_T_C	0.0502674270509087	6268.0	pseudotime	0.18070438305953254
ENSG00000140995	16_90113107_C_A	0.050323951953091486	4510.0	pseudotime	0.1807294187682454
ENSG00000106591	7_42973113_T_C	0.050405855528025054	6973.0	pseudotime	0.18086003446911972
ENSG00000116288	1_8021778_T_C	0.050497263071052234	17726.0	pseudotime	0.1810244845832306
ENSG00000038358	16_67887494_T_A	0.05055895069269642	2247.0	pseudotime	0.18108219310314713
ENSG00000127337	12_69669225_G_A	0.05067164583186342	11269.0	pseudotime	0.18132232184158695
ENSG00000158773	1_161014370_C_G	0.05085077029287228	9635.0	pseudotime	0.1815236929844971
ENSG00000196419	22_42045141_A_T	0.050953672068944064	2581.0	pseudotime	0.1815236929844971
ENSG00000110931	12_121680460_G_C	0.05095642439015968	8465.0	pseudotime	0.1815236929844971
ENSG00000110768	11_18342081_T_C	0.0509191377945124	4418.0	pseudotime	0.1815236929844971
ENSG00000128394	22_39441096_G_T	0.05095028498867152	8006.0	pseudotime	0.1815236929844971
ENSG00000082898	2_61735446_C_T	0.05102698431183966	9208.0	pseudotime	0.18161216997009602
ENSG00000004534	3_49971514_C_A	0.051179956772612924	11440.0	pseudotime	0.181993543689184
ENSG00000183032	14_37142554_G_A	0.05147675190090431	419.0	pseudotime	0.18272176814154772
ENSG00000168268	3_52628056_C_A	0.051451423562930886	5395.0	pseudotime	0.18272176814154772
ENSG00000189180	10_38287233_G_C	0.0516795016867908	3993.0	pseudotime	0.18327766133922593
ENSG00000136279	7_44094935_C_T	0.051836459486402385	1496.0	pseudotime	0.1836703096164052
ENSG00000137573	8_70379889_G_A	0.051892845743962766	1249.0	pseudotime	0.18368138274533127
ENSG00000164219	5_114541887_T_G	0.051932072714755036	11014.0	pseudotime	0.18368138274533127
ENSG00000132436	7_50507863_C_T	0.05204626035225104	5602.0	pseudotime	0.18392148231240313
ENSG00000183648	14_92605513_C_G	0.0524677593969665	11123.0	pseudotime	0.18524616917755637
ENSG00000177105	11_3811793_T_C	0.05263358705677352	1371.0	pseudotime	0.18550187026575368
ENSG00000100902	14_35822839_C_T	0.05260365120390925	9228.0	pseudotime	0.18550187026575368
ENSG00000130227	8_21867834_A_G	0.052777070020771186	8645.0	pseudotime	0.1855137363915957
ENSG00000242612	16_469188_A_C	0.05276098292070112	795.0	pseudotime	0.1855137363915957
ENSG00000164651	7_20827194_G_A	0.05273154447525205	1212.0	pseudotime	0.1855137363915957
ENSG00000164631	7_6702932_G_A	0.05298172533941349	191.0	pseudotime	0.18606844655008878
ENSG00000104731	16_87735034_G_A	0.05306141248816498	5788.0	pseudotime	0.18618368410158243
ENSG00000139832	13_111165390_C_T	0.05331335584450976	4889.0	pseudotime	0.18671549422302722
ENSG00000149328	11_134245284_T_C	0.053329088535652935	3294.0	pseudotime	0.18671549422302722
ENSG00000042493	2_85656000_A_G	0.05335399948215909	13332.0	pseudotime	0.18671549422302722
ENSG00000105583	19_12722332_A_C	0.05344882587030494	534.0	pseudotime	0.18679307636159495
ENSG00000071655	19_1536363_T_C	0.053470223520426345	1936.0	pseudotime	0.18679307636159495
ENSG00000120071	17_44090778_T_A	0.05382437086907813	1631.0	pseudotime	0.18786502732159785
ENSG00000178184	18_77817471_A_G	0.05398671939006431	2331.0	pseudotime	0.18826624180626467
ENSG00000189129	10_81894448_T_C	0.05406593744699384	56.0	pseudotime	0.18837710836794697
ENSG00000152076	2_130898232_C_T	0.054259977417866034	4300.0	pseudotime	0.18839215935643694
ENSG00000010165	1_171660222_C_A	0.05415715818001638	8430.0	pseudotime	0.18839215935643694
ENSG00000141504	17_7445750_A_C	0.05417035861602442	12917.0	pseudotime	0.18839215935643694
ENSG00000155366	1_113255212_G_T	0.054219352783410384	1301.0	pseudotime	0.18839215935643694
ENSG00000107521	10_100179274_C_T	0.054830437946268684	10056.0	pseudotime	0.19020654980137924
ENSG00000060688	1_31851400_G_A	0.05496605583129752	313.0	pseudotime	0.19051062282889505
ENSG00000122490	18_77695384_T_A	0.05513639273255519	3179.0	pseudotime	0.19076578560156615
ENSG00000197147	1_89895193_A_G	0.055135221269212435	1696.0	pseudotime	0.19076578560156615
ENSG00000160602	17_27035953_G_A	0.055183758221601084	1032.0	pseudotime	0.19076578560156615
ENSG00000129083	11_14497864_T_G	0.055732870195952425	9046.0	pseudotime	0.19214053746685558
ENSG00000146729	7_56089807_G_C	0.05582330821670477	7998.0	pseudotime	0.19214053746685558
ENSG00000051825	12_123656533_C_T	0.05563967696368473	4663.0	pseudotime	0.19214053746685558
ENSG00000204514	19_58379986_C_T	0.05573664235223839	10587.0	pseudotime	0.19214053746685558
ENSG00000104805	19_49394597_T_A	0.05581789495389252	3083.0	pseudotime	0.19214053746685558
ENSG00000117697	1_212862480_G_A	0.056298234200378675	4380.0	pseudotime	0.19343995349818693
ENSG00000112280	6_70980388_G_A	0.05625752267464284	3434.0	pseudotime	0.19343995349818693
ENSG00000225119	10_38741513_A_G	0.0564350871409367	55.0	pseudotime	0.19366264297847827
ENSG00000158161	1_28349153_T_C	0.056460559055659075	6582.0	pseudotime	0.19366264297847827
ENSG00000154760	17_33772550_C_T	0.0568985713995246	1974.0	pseudotime	0.1947203641403465
ENSG00000140993	16_3370115_A_G	0.056830273033243936	290.0	pseudotime	0.1947203641403465
ENSG00000105866	7_21482397_A_G	0.05691599767546381	5241.0	pseudotime	0.1947203641403465
ENSG00000023892	6_35183149_T_G	0.05729922248718894	1207.0	pseudotime	0.1958627467462259
ENSG00000158560	7_95420784_A_G	0.05746672177630267	1489.0	pseudotime	0.19626639629877404
ENSG00000140471	15_101088049_G_A	0.05798747700343189	5137.0	pseudotime	0.19787479266119543
ENSG00000165487	13_22065685_C_T	0.05814301805329119	15503.0	pseudotime	0.1982352512512211
ENSG00000175691	19_2908680_T_C	0.05825126988208015	390.0	pseudotime	0.19843399997566238
ENSG00000198586	2_171826178_A_G	0.058506613316650476	11520.0	pseudotime	0.19913304892350958
ENSG00000125629	2_118846457_G_C	0.058677937691000964	1343.0	pseudotime	0.1995451785176848
ENSG00000125166	16_58757683_A_G	0.058898329922691374	16663.0	pseudotime	0.19978152557893267
ENSG00000124222	20_57221165_C_G	0.05889379339026364	2571.0	pseudotime	0.19978152557893267
ENSG00000115486	2_85699750_C_T	0.0588621111155167	6207.0	pseudotime	0.19978152557893267
ENSG00000101181	20_60771956_T_C	0.05900136183719722	6201.0	pseudotime	0.1999602467724807
ENSG00000176658	17_30871840_T_C	0.0591619642780001	4113.0	pseudotime	0.20016296602403438
ENSG00000161653	17_41987441_G_A	0.05914727387542348	1291.0	pseudotime	0.20016296602403438
ENSG00000144061	2_111031882_G_C	0.059264728465696914	2703.0	pseudotime	0.20034000124744522
ENSG00000119147	2_106629792_G_C	0.05943724852203733	876.0	pseudotime	0.2007523393958608
ENSG00000147421	8_29019988_T_G	0.059589297456987926	148.0	pseudotime	0.20109489337226513
ENSG00000175928	3_3822729_C_T	0.059934063217365226	7745.0	pseudotime	0.2020866715614386
ENSG00000116157	1_53167758_G_A	0.06002894435964828	2269.0	pseudotime	0.20223491687576162
ENSG00000152749	13_95222544_T_G	0.060110487932883885	6592.0	pseudotime	0.2023380153130634
ENSG00000087338	2_70033584_C_T	0.060170365747980285	4340.0	pseudotime	0.20236807176204716
ENSG00000084093	4_57818637_G_A	0.060919649963386925	856.0	pseudotime	0.20471476282112763
ENSG00000151725	4_185630880_T_C	0.061022730937234565	10476.0	pseudotime	0.2048878168070124
ENSG00000112304	6_24688958_A_G	0.06129235145906752	7328.0	pseudotime	0.2050995956153464
ENSG00000112304	6_24653376_G_A	0.06129235145906752	7328.0	pseudotime	0.2050995956153464
ENSG00000165617	14_59079971_T_C	0.06124684356171505	2258.0	pseudotime	0.2050995956153464
ENSG00000112304	6_24684819_A_T	0.06129235145906752	7328.0	pseudotime	0.2050995956153464
ENSG00000244509	22_39376961_C_T	0.061378137206593936	7509.0	pseudotime	0.20521377187255144
ENSG00000156030	14_74170337_A_G	0.06143046840099425	9589.0	pseudotime	0.20521599704688742
ENSG00000178028	1_44686322_T_C	0.06163333723279681	6463.0	pseudotime	0.20572068528459572
ENSG00000143333	1_182577490_G_C	0.06174835883817952	1646.0	pseudotime	0.20586074256240783
ENSG00000139178	12_7246403_C_T	0.061778953961326814	383.0	pseudotime	0.20586074256240783
ENSG00000105939	7_138734838_A_G	0.061873761954013076	16617.0	pseudotime	0.2060038411411064
ENSG00000198912	1_3801247_T_G	0.06198821677262436	10909.0	pseudotime	0.2062120578064187
ENSG00000265681	18_47037308_C_T	0.062068834754476214	109.0	pseudotime	0.20630745744333015
ENSG00000124766	6_21614140_G_A	0.062137650861726165	494.0	pseudotime	0.20636350269462903
ENSG00000040275	5_168930665_T_C	0.062302802412623724	13478.0	pseudotime	0.2067391237952727
ENSG00000116288	1_8078309_T_C	0.06261581128214228	17569.0	pseudotime	0.20707986172318193
ENSG00000147439	8_22580436_C_T	0.06257214278809045	4902.0	pseudotime	0.20707986172318193
ENSG00000173272	2_132243941_T_C	0.0625561516693746	4202.0	pseudotime	0.20707986172318193
ENSG00000142657	1_10427459_T_G	0.06268863922230894	14867.0	pseudotime	0.20707986172318193
ENSG00000169599	2_69580970_C_T	0.06250006530247798	2726.0	pseudotime	0.20707986172318193
ENSG00000143337	1_179861079_C_T	0.06271829648866764	11021.0	pseudotime	0.20707986172318193
ENSG00000066084	12_50880216_T_C	0.06278877303285671	3782.0	pseudotime	0.20714037083596915
ENSG00000175567	11_73680776_C_T	0.06288252403240556	10443.0	pseudotime	0.20718702469235825
ENSG00000090060	14_97004648_C_T	0.06290723861505138	1063.0	pseudotime	0.20718702469235825
ENSG00000141551	17_80108007_C_G	0.06327540418498423	327.0	pseudotime	0.20757798215410694
ENSG00000132031	2_20207619_G_A	0.0632419049982249	3697.0	pseudotime	0.20757798215410694
ENSG00000170113	15_23102155_T_C	0.06333950512859457	2103.0	pseudotime	0.20757798215410694
ENSG00000173402	3_49572140_A_G	0.06330022777090955	12329.0	pseudotime	0.20757798215410694
ENSG00000156052	9_80458763_C_T	0.06317540316592331	589.0	pseudotime	0.20757798215410694
ENSG00000150977	12_124013220_C_T	0.06326469451938904	353.0	pseudotime	0.20757798215410694
ENSG00000083845	19_58846866_G_T	0.06387729591550674	1797.0	pseudotime	0.2090853139316297
ENSG00000140905	16_81118466_A_G	0.06390472585926447	3348.0	pseudotime	0.2090853139316297
ENSG00000156030	14_74113613_G_C	0.06413083167163634	9601.0	pseudotime	0.20965239785986797
ENSG00000042493	2_85672192_A_G	0.06457428678771852	6210.0	pseudotime	0.21092850914540953
ENSG00000065457	16_75602797_G_T	0.06467387495286794	5473.0	pseudotime	0.21108022293573664
ENSG00000169715	16_56638021_G_A	0.06481077062660151	781.0	pseudotime	0.21117996794820443
ENSG00000173401	12_75768869_G_T	0.06476990452677102	5640.0	pseudotime	0.21117996794820443
ENSG00000204650	17_43751223_A_T	0.06544109561621228	2480.0	pseudotime	0.2130590424488485
ENSG00000101751	18_51866513_T_C	0.06565937687075347	7794.0	pseudotime	0.21307111513940588
ENSG00000139372	12_104330530_T_C	0.06564117045053358	5205.0	pseudotime	0.21307111513940588
ENSG00000063854	16_1795601_A_G	0.06549926638348767	2236.0	pseudotime	0.21307111513940588
ENSG00000130035	12_4877155_T_C	0.06557672107822357	1764.0	pseudotime	0.21307111513940588
ENSG00000167114	9_131009012_T_A	0.06592570722426146	479.0	pseudotime	0.21376074211817675
ENSG00000196152	9_130210111_T_C	0.06605445413897561	3537.0	pseudotime	0.21400350068516405
ENSG00000165501	14_50063170_G_A	0.06660238987418891	2176.0	pseudotime	0.2154286816871415
ENSG00000185324	16_89708267_C_T	0.06660282505332572	2023.0	pseudotime	0.2154286816871415
ENSG00000081760	12_125519684_C_T	0.06682025584884821	5083.0	pseudotime	0.2159561075928601
ENSG00000188352	9_20625228_G_A	0.06694478577387049	7582.0	pseudotime	0.21618267406001107
ENSG00000150722	2_182915502_C_G	0.06740344757690299	337.0	pseudotime	0.21748699738055133
ENSG00000196072	10_102100472_C_T	0.06753896086466657	502.0	pseudotime	0.2177473640864088
ENSG00000162377	1_53131377_A_T	0.06764044351648353	9273.0	pseudotime	0.2178976817903265
ENSG00000145817	5_143484902_C_T	0.06799391951285885	6838.0	pseudotime	0.21802535328479414
ENSG00000119471	9_115140276_G_A	0.06800941911376131	1488.0	pseudotime	0.21802535328479414
ENSG00000122483	1_93839114_C_G	0.06800158306155969	4240.0	pseudotime	0.21802535328479414
ENSG00000068793	15_22918379_G_C	0.06790869606676783	8438.0	pseudotime	0.21802535328479414
ENSG00000149547	11_125344535_C_T	0.06783055566105574	5059.0	pseudotime	0.21802535328479414
ENSG00000149547	11_125415936_A_G	0.0678305556611174	5059.0	pseudotime	0.21802535328479414
ENSG00000176974	17_18306028_A_G	0.06830694209048169	6326.0	pseudotime	0.21880255966402684
ENSG00000114115	3_139310290_G_C	0.06853537130973003	3841.0	pseudotime	0.21935736893009483
ENSG00000145882	5_148726146_A_G	0.06878055289675541	3221.0	pseudotime	0.21996485998865742
ENSG00000131238	1_40586438_A_G	0.0690082311838278	13363.0	pseudotime	0.21998951938269412
ENSG00000137868	15_74515234_C_A	0.06896579377807588	1332.0	pseudotime	0.21998951938269412
ENSG00000136842	9_100191123_T_C	0.06900980391511502	686.0	pseudotime	0.21998951938269412
ENSG00000117222	1_204959275_C_T	0.06893887907888087	515.0	pseudotime	0.21998951938269412
ENSG00000140988	16_2010478_C_G	0.06907141569281845	8678.0	pseudotime	0.22000935295258614
ENSG00000224877	17_79192446_T_C	0.06919943158810933	7992.0	pseudotime	0.22024049861215567
ENSG00000042317	14_88934702_G_A	0.0698457068538822	3607.0	pseudotime	0.22202299768107955
ENSG00000110906	12_109997164_C_T	0.06992570773062434	6505.0	pseudotime	0.22202299768107955
ENSG00000240024	3_183136671_T_C	0.06992718280438835	6118.0	pseudotime	0.22202299768107955
ENSG00000197472	1_247155235_T_C	0.07002569318527102	2038.0	pseudotime	0.22215818956221764
ENSG00000145423	4_154769052_C_T	0.07031848034742279	3815.0	pseudotime	0.2229090215003698
ENSG00000144115	2_88530735_G_C	0.07067391236461174	1386.0	pseudotime	0.22385708126972714
ENSG00000121716	7_99988813_T_A	0.0708448137272827	551.0	pseudotime	0.22421960169304134
ENSG00000053900	4_25377811_A_C	0.070968928353706	6639.0	pseudotime	0.22425503852101847
ENSG00000198042	8_33299819_G_T	0.07095911792937237	12548.0	pseudotime	0.22425503852101847
ENSG00000161513	17_72805783_C_T	0.07117825807301623	2146.0	pseudotime	0.22438098497303208
ENSG00000164978	9_34316043_A_T	0.07116072029639324	176.0	pseudotime	0.22438098497303208
ENSG00000172244	5_43420747_C_A	0.0711427170271753	4910.0	pseudotime	0.22438098497303208
ENSG00000042493	2_85641187_C_T	0.07124061936550535	5199.0	pseudotime	0.22439947670086224
ENSG00000165637	10_76926796_T_A	0.07150204636679293	2406.0	pseudotime	0.22486629308701625
ENSG00000253958	8_8644080_T_C	0.07148031620688501	187.0	pseudotime	0.22486629308701625
ENSG00000178053	3_158286103_C_T	0.07164116563148143	14904.0	pseudotime	0.2249475967496002
ENSG00000105939	7_138726347_C_G	0.07159226809161863	15956.0	pseudotime	0.2249475967496002
ENSG00000107537	10_13399789_T_C	0.07198854102097961	6419.0	pseudotime	0.22585978272932938
ENSG00000003402	2_201999283_A_G	0.0720626748446574	4433.0	pseudotime	0.22591392619019668
ENSG00000159063	11_77867049_G_C	0.07221634636846623	11648.0	pseudotime	0.22618306100159602
ENSG00000173295	8_8091720_C_G	0.07226241299371232	4154.0	pseudotime	0.22618306100159602
ENSG00000197013	19_21672022_T_C	0.07244401570829713	5789.0	pseudotime	0.2265729373176033
ENSG00000137764	15_68072381_A_C	0.0726849175391501	892.0	pseudotime	0.22714751570850056
ENSG00000101138	20_54985113_T_A	0.07300549586819781	5157.0	pseudotime	0.2279699918148441
ENSG00000144057	2_107443193_T_C	0.07307170619623465	871.0	pseudotime	0.22799749961621685
ENSG00000156453	5_141133430_T_C	0.0731889003141928	2492.0	pseudotime	0.2280049506258618
ENSG00000144476	2_237539543_C_G	0.07317068017899603	659.0	pseudotime	0.2280049506258618
ENSG00000074842	19_4654757_G_A	0.07346157592432752	2249.0	pseudotime	0.228495990267368
ENSG00000183722	13_39970869_G_C	0.07345115003420406	160.0	pseudotime	0.228495990267368
ENSG00000101126	20_49579744_A_G	0.07353874552072255	9605.0	pseudotime	0.22855704006910016
ENSG00000117481	1_46808852_C_T	0.07371415906341046	11878.0	pseudotime	0.22892309601240526
ENSG00000182986	19_53381429_G_T	0.07405394541675782	8575.0	pseudotime	0.22931948186601575
ENSG00000152749	13_95240054_G_A	0.07391530570431573	6190.0	pseudotime	0.22931948186601575
ENSG00000119041	2_197573345_G_C	0.07411234860717279	628.0	pseudotime	0.22931948186601575
ENSG00000166224	10_72649984_G_A	0.0741602527047121	8790.0	pseudotime	0.22931948186601575
ENSG00000116857	1_201110963_C_T	0.07420015005731792	17170.0	pseudotime	0.22931948186601575
ENSG00000204711	9_72433081_G_A	0.07402849788860236	1685.0	pseudotime	0.22931948186601575
ENSG00000101546	18_77831140_G_A	0.07436140298172918	8997.0	pseudotime	0.22931948186601575
ENSG00000146530	7_12340224_C_T	0.07433639963142441	5365.0	pseudotime	0.22931948186601575
ENSG00000119471	9_115140133_C_T	0.07435548311369054	1476.0	pseudotime	0.22931948186601575
ENSG00000112667	6_43148052_C_T	0.07464583249955377	6799.0	pseudotime	0.22988663852667293
ENSG00000112378	6_138426798_G_T	0.07471894520088992	12325.0	pseudotime	0.22988663852667293
ENSG00000197417	17_3492319_C_A	0.07468521914853313	630.0	pseudotime	0.22988663852667293
ENSG00000197265	8_30545827_G_A	0.07489186859705384	220.0	pseudotime	0.23024032667762992
ENSG00000168385	2_242189231_T_C	0.07511621646354416	4685.0	pseudotime	0.23055320542107002
ENSG00000172687	19_21513408_G_A	0.07522581929146696	8420.0	pseudotime	0.23055320542107002
ENSG00000168385	2_242191689_G_A	0.07511621646354416	4685.0	pseudotime	0.23055320542107002
ENSG00000172687	19_21530824_T_C	0.07522581929146696	8420.0	pseudotime	0.23055320542107002
ENSG00000104228	8_27125887_C_T	0.0755061888283025	2473.0	pseudotime	0.23123406478490172
ENSG00000121413	19_58604997_C_T	0.07577027128142866	899.0	pseudotime	0.2318640350769142
ENSG00000182175	15_93731304_C_T	0.07639788108236642	505.0	pseudotime	0.23342491050704572
ENSG00000106459	7_129400275_G_A	0.07635788027305962	4202.0	pseudotime	0.23342491050704572
ENSG00000142227	19_48795635_C_T	0.0772027123009081	3493.0	pseudotime	0.23570266968424824
ENSG00000112378	6_138440838_T_C	0.07748090688479209	12323.0	pseudotime	0.2363703242291814
ENSG00000241015	19_53941319_A_G	0.07768358865361777	4268.0	pseudotime	0.2368067644913045
ENSG00000166845	18_51939568_C_T	0.07787210233696236	9378.0	pseudotime	0.23683613360062364
ENSG00000083642	13_33377830_T_C	0.07782160847932151	15955.0	pseudotime	0.23683613360062364
ENSG00000170876	3_14175149_G_A	0.07782128376999345	5035.0	pseudotime	0.23683613360062364
ENSG00000204650	17_43810896_C_T	0.07794477491709796	2541.0	pseudotime	0.2368757811558631
ENSG00000135541	6_135818897_C_A	0.07825842013925423	933.0	pseudotime	0.23760207342946676
ENSG00000179889	16_15181527_T_C	0.07830340234621651	11026.0	pseudotime	0.23760207342946676
ENSG00000256053	14_103967504_G_A	0.07855083556173781	76.0	pseudotime	0.2381709304207806
ENSG00000182923	3_134131962_A_T	0.07885777217391109	3713.0	pseudotime	0.23891919990448118
ENSG00000185658	21_40709096_T_C	0.07918673130798785	11942.0	pseudotime	0.23973300057570712
ENSG00000119403	9_123677980_C_A	0.07955378777028935	772.0	pseudotime	0.24047765983530386
ENSG00000129007	15_68566987_G_C	0.07949734059261983	153.0	pseudotime	0.24047765983530386
ENSG00000132522	17_7219230_A_G	0.07973826516791897	984.0	pseudotime	0.24066898878949405
ENSG00000132522	17_7221385_G_A	0.07973826516791897	984.0	pseudotime	0.24066898878949405
ENSG00000157778	7_1606847_T_C	0.0802624924303644	4520.0	pseudotime	0.2420672892432858
ENSG00000141556	17_80661720_G_C	0.08044100868909844	6807.0	pseudotime	0.2424216134393771
ENSG00000171298	17_78076592_A_C	0.08103799067902469	9585.0	pseudotime	0.24403555646481126
ENSG00000170175	17_7318396_C_T	0.08121352029429384	2130.0	pseudotime	0.24419387025657463
ENSG00000110011	11_64089216_C_G	0.08119006204376579	402.0	pseudotime	0.24419387025657463
ENSG00000175390	11_7942751_G_A	0.08144408158097563	4686.0	pseudotime	0.24470188505267412
ENSG00000198182	19_38265652_C_T	0.08163351333720799	2911.0	pseudotime	0.24508565001919136
ENSG00000131378	3_16378182_T_A	0.0817502518900014	861.0	pseudotime	0.2452507556700042
ENSG00000152234	18_43769305_C_T	0.08193938521140888	7092.0	pseudotime	0.24563263249789893
ENSG00000198131	19_58780089_G_C	0.08228160552842212	7217.0	pseudotime	0.24647250162812417
ENSG00000213639	2_28969413_T_C	0.08244878026415248	16134.0	pseudotime	0.24678715539503665
ENSG00000145241	4_68306251_A_G	0.08306363569394284	8136.0	pseudotime	0.2484403320604977
ENSG00000147421	8_29021362_T_C	0.08317968800372583	286.0	pseudotime	0.24860024134747852
ENSG00000145934	5_167698569_C_T	0.08361776365313545	342.0	pseudotime	0.24972162197763456
ENSG00000152359	5_75037761_T_A	0.08387300448484747	7005.0	pseudotime	0.25029569783156586
ENSG00000189306	22_42897414_A_C	0.08423747170006482	10177.0	pseudotime	0.25065093022493606
ENSG00000135541	6_135739355_C_A	0.08423014850877769	957.0	pseudotime	0.25065093022493606
ENSG00000135541	6_135833463_T_A	0.08423014850879686	957.0	pseudotime	0.25065093022493606
ENSG00000135097	12_120821339_T_C	0.08424445917681009	8855.0	pseudotime	0.25065093022493606
ENSG00000103111	16_77125714_A_C	0.08443263562630683	9245.0	pseudotime	0.2510227759788104
ENSG00000156239	21_30249595_G_A	0.0846622929794457	5773.0	pseudotime	0.25151729821567564
ENSG00000099821	19_619408_A_G	0.08486614278283905	8828.0	pseudotime	0.2519344687095939
ENSG00000141232	17_48909460_T_C	0.0850036984760118	7547.0	pseudotime	0.2519661868259096
ENSG00000130305	7_72717933_C_T	0.08496964607204484	96.0	pseudotime	0.2519661868259096
ENSG00000137055	9_26878374_G_C	0.08547502540727825	200.0	pseudotime	0.2531743481862112
ENSG00000100299	22_51064039_G_C	0.08556759245070407	5851.0	pseudotime	0.25325967005528804
ENSG00000119878	2_46836439_A_T	0.08575943885764288	3354.0	pseudotime	0.2536384893094248
ENSG00000114120	3_140623404_C_G	0.08598590143221742	1490.0	pseudotime	0.25393011188755954
ENSG00000159712	9_100054429_C_T	0.08598357473200129	473.0	pseudotime	0.25393011188755954
ENSG00000025796	6_108172227_T_A	0.0860727221505014	4349.0	pseudotime	0.253997661502074
ENSG00000130177	13_114995495_T_G	0.08614067089927939	5014.0	pseudotime	0.2540094616272738
ENSG00000112305	6_71512581_C_G	0.08637557690031945	2170.0	pseudotime	0.2545131984036119
ENSG00000111802	6_24653376_G_A	0.08653695641959774	9738.0	pseudotime	0.25472555390088814
ENSG00000152778	10_91077090_G_A	0.08657590578202391	1347.0	pseudotime	0.25472555390088814
ENSG00000160193	21_44333685_G_A	0.08674213055676809	9275.0	pseudotime	0.2548975233255095
ENSG00000081791	5_141330544_A_G	0.08676270179659841	7440.0	pseudotime	0.2548975233255095
ENSG00000069849	3_141630026_T_C	0.08708122335779195	11123.0	pseudotime	0.25564421225214307
ENSG00000249242	4_83380808_A_G	0.08723448482644428	1350.0	pseudotime	0.25590500275527084
ENSG00000141458	18_21115060_A_G	0.08734534850616298	11239.0	pseudotime	0.256041124919911
ENSG00000183431	1_38393857_T_C	0.08749898561143428	6697.0	pseudotime	0.25630233838393585
ENSG00000188994	6_88038741_C_A	0.08764992480791857	2231.0	pseudotime	0.2563663485545306
ENSG00000134905	13_111396484_T_C	0.08758936156846849	3932.0	pseudotime	0.2563663485545306
ENSG00000126432	11_64089216_C_G	0.08771799289122945	10320.0	pseudotime	0.25637665030460877
ENSG00000132330	2_239005760_A_G	0.08781998367191897	5415.0	pseudotime	0.25648601113592806
ENSG00000157379	14_24764186_G_C	0.08803091142504571	3535.0	pseudotime	0.2567245082087236
ENSG00000136933	9_128062468_T_A	0.08799881677051234	5986.0	pseudotime	0.2567245082087236
ENSG00000116062	2_48032312_G_A	0.08819662247253146	11948.0	pseudotime	0.2570190641679347
ENSG00000150722	2_182887596_C_G	0.08835739616163794	400.0	pseudotime	0.2572988105234794
ENSG00000144655	3_39186038_C_G	0.08873216997938138	5302.0	pseudotime	0.25820086385209
ENSG00000122692	9_33085745_T_C	0.08903348246353511	12932.0	pseudotime	0.25869860449536314
ENSG00000131373	3_15600888_A_G	0.08899742734631948	226.0	pseudotime	0.25869860449536314
ENSG00000151806	4_44783272_A_T	0.0891803444961493	8720.0	pseudotime	0.2589359125282931
ENSG00000182359	11_105822857_C_T	0.0896798941229397	200.0	pseudotime	0.2601961573822618
ENSG00000126775	14_55965724_G_A	0.08996872841958367	4984.0	pseudotime	0.26084364181210684
ENSG00000068796	5_61728980_G_T	0.09011968178773597	1166.0	pseudotime	0.2610907192274889
ENSG00000183098	13_93914063_A_G	0.0901889870779565	5446.0	pseudotime	0.2611010617154834
ENSG00000161618	19_49964492_G_C	0.09050200909956592	8919.0	pseudotime	0.2614532300959154
ENSG00000241945	21_45479712_C_T	0.0904716230106635	9512.0	pseudotime	0.2614532300959154
ENSG00000185664	12_56395420_T_A	0.09050810457751353	6485.0	pseudotime	0.2614532300959154
ENSG00000171843	9_20626809_A_T	0.09063119954748378	498.0	pseudotime	0.2616185498565447
ENSG00000185507	11_681710_G_A	0.09131028625725687	899.0	pseudotime	0.2624344840910451
ENSG00000166435	11_74695175_T_G	0.09124713030386668	4255.0	pseudotime	0.2624344840910451
ENSG00000116198	1_3772866_A_G	0.09111660647523777	5101.0	pseudotime	0.2624344840910451
ENSG00000204256	6_32953711_T_C	0.09107564249819253	227.0	pseudotime	0.2624344840910451
ENSG00000144182	2_99810055_C_T	0.09112759057960786	4225.0	pseudotime	0.2624344840910451
ENSG00000174080	11_66287586_G_A	0.09119036166153302	1077.0	pseudotime	0.2624344840910451
ENSG00000166444	11_8859384_G_A	0.09176746710094147	2441.0	pseudotime	0.2633673261018349
ENSG00000213160	2_170630637_A_G	0.09170658528623736	5534.0	pseudotime	0.2633673261018349
ENSG00000118402	6_80583474_G_A	0.09252058319291646	4842.0	pseudotime	0.2653370082615626
ENSG00000178974	14_55640671_T_A	0.09290283698951453	3595.0	pseudotime	0.26624103067990745
ENSG00000127578	16_677854_G_T	0.09363860586562917	2668.0	pseudotime	0.2681561229259402
ENSG00000198892	1_201917509_C_T	0.09419859263442662	3172.0	pseudotime	0.269555918303241
ENSG00000186687	5_130584759_G_A	0.0942631345728101	765.0	pseudotime	0.269555918303241
ENSG00000068120	17_40794305_A_C	0.09440405061377864	19876.0	pseudotime	0.26963853407261024
ENSG00000092098	14_24617238_C_T	0.09442779478726104	959.0	pseudotime	0.26963853407261024
ENSG00000185070	14_86011813_G_A	0.09457340612491656	1267.0	pseudotime	0.2698603226495464
ENSG00000110628	11_2988323_C_T	0.0950897262579197	2200.0	pseudotime	0.2711388317993231
ENSG00000164904	5_126003817_A_C	0.09530781560777128	11983.0	pseudotime	0.2713710706767509
ENSG00000135506	12_58085198_T_C	0.09527348720192562	9149.0	pseudotime	0.2713710706767509
ENSG00000110148	11_6339486_G_A	0.09562571403948718	4152.0	pseudotime	0.2720811863645008
ENSG00000182013	19_46971363_G_A	0.09571136047352394	5427.0	pseudotime	0.27212993829694854
ENSG00000204237	17_79687893_C_T	0.09648158938292714	1358.0	pseudotime	0.27412365738840244
ENSG00000165609	10_12181892_C_T	0.09670353599369773	8236.0	pseudotime	0.2745154376497712
ENSG00000166337	11_6666256_C_G	0.09682681977525917	6884.0	pseudotime	0.2745154376497712
ENSG00000166949	15_67340177_A_G	0.09681457487913674	1162.0	pseudotime	0.2745154376497712
ENSG00000108592	17_61797515_T_A	0.09704201365544232	14215.0	pseudotime	0.27492929974280805
ENSG00000105939	7_138726194_C_T	0.09716296304992326	16508.0	pseudotime	0.2750757585419068
ENSG00000125648	19_6398037_T_C	0.09775189179855504	3326.0	pseudotime	0.276545950301895
ENSG00000079393	10_76829757_A_G	0.09799245455798618	1119.0	pseudotime	0.27702920249417873
ENSG00000198900	20_39577882_A_G	0.0989449887773008	1978.0	pseudotime	0.2795231119654614
ENSG00000198346	19_53978691_G_A	0.09906881013022686	4840.0	pseudotime	0.279673997041408
ENSG00000176641	18_59598292_C_T	0.09927273469907033	1089.0	pseudotime	0.2800506407845933
ENSG00000171067	11_68025180_G_A	0.09942689855976096	13098.0	pseudotime	0.2802864734417108
ENSG00000066084	12_51064064_A_G	0.09958502873334514	3835.0	pseudotime	0.28053314477223185
ENSG00000097046	1_91965850_C_T	0.09965885238967333	6873.0	pseudotime	0.2805421415250053
ENSG00000156030	14_74144268_T_A	0.10017028411298824	8929.0	pseudotime	0.28178213066344854
ENSG00000076003	2_136672678_T_A	0.10055982525813252	4824.0	pseudotime	0.28267772535407104
ENSG00000116237	1_6342226_A_G	0.10079803436076873	2152.0	pseudotime	0.28294684980987517
ENSG00000074266	11_86007090_G_C	0.10073241125309153	7730.0	pseudotime	0.28294684980987517
ENSG00000124380	2_70110249_G_T	0.10122934477754253	10039.0	pseudotime	0.2834039434788214
ENSG00000197894	4_99986316_G_C	0.10117967315073782	10911.0	pseudotime	0.2834039434788214
ENSG00000088179	2_120519332_C_G	0.10124627285912577	5264.0	pseudotime	0.2834039434788214
ENSG00000105402	19_47969394_G_A	0.10122795078710556	370.0	pseudotime	0.2834039434788214
ENSG00000121570	3_108987810_A_T	0.10179220590784656	11240.0	pseudotime	0.28455952137933077
ENSG00000132199	18_685797_C_T	0.10180238667674447	10271.0	pseudotime	0.28455952137933077
ENSG00000133422	22_31377027_A_G	0.1022540150985993	2648.0	pseudotime	0.2855874355985778
ENSG00000244038	1_21009800_A_G	0.10232454578467293	6201.0	pseudotime	0.2855874355985778
ENSG00000198824	13_115066004_T_C	0.10238582786817088	2820.0	pseudotime	0.2855874355985778
ENSG00000054282	1_243650716_T_C	0.10255357100075442	4351.0	pseudotime	0.2858545852736818
ENSG00000198791	8_17056529_T_C	0.10343219586859274	7787.0	pseudotime	0.28810146002107323
ENSG00000101158	20_57574816_G_C	0.1035948315016017	7873.0	pseudotime	0.2883522569897421
ENSG00000113569	5_37271118_C_G	0.104889990436884	1471.0	pseudotime	0.2915486648112689
ENSG00000002016	12_1021159_C_T	0.10484327683857166	10778.0	pseudotime	0.2915486648112689
ENSG00000109625	4_8567600_T_A	0.10533423048908733	2839.0	pseudotime	0.29257871573612226
ENSG00000108179	10_81077117_A_G	0.1056532325160678	12012.0	pseudotime	0.2928504114122968
ENSG00000104723	8_15278285_T_C	0.10564987913857513	3721.0	pseudotime	0.2928504114122968
ENSG00000183077	17_76169771_G_A	0.10555970920013516	667.0	pseudotime	0.2928504114122968
ENSG00000130768	1_28264002_A_G	0.10579882165324056	4961.0	pseudotime	0.29304945579265795
ENSG00000085978	2_234199461_G_A	0.10608285990332776	8315.0	pseudotime	0.2936314421853783
ENSG00000117481	1_46814938_G_A	0.1066320492280741	11070.0	pseudotime	0.2949460303160935
ENSG00000132256	11_5690691_A_C	0.10698574824090093	5118.0	pseudotime	0.2957184356387324
ENSG00000177191	19_41889748_T_C	0.10784789847467637	1906.0	pseudotime	0.2978466428087381
ENSG00000176293	19_58572979_G_A	0.10790566943649904	2404.0	pseudotime	0.2978466428087381
ENSG00000110002	11_124020151_G_T	0.10803691079351786	5057.0	pseudotime	0.29800181227212014
ENSG00000006453	7_97933601_C_T	0.1084945639875946	8460.0	pseudotime	0.2990564942114683
ENSG00000184697	16_3115111_T_A	0.108864695395163	13765.0	pseudotime	0.29926371619956676
ENSG00000152467	19_58540860_G_A	0.10883480464489488	1180.0	pseudotime	0.29926371619956676
ENSG00000117834	1_48674912_T_C	0.10886802265934484	371.0	pseudotime	0.29926371619956676
ENSG00000158006	1_26266697_A_G	0.10887111528408208	2170.0	pseudotime	0.29926371619956676
ENSG00000169379	3_93628454_A_T	0.10910899469716373	404.0	pseudotime	0.299367887815714
ENSG00000244291	7_156429636_C_A	0.10913512123795413	953.0	pseudotime	0.299367887815714
ENSG00000148908	10_121302244_G_A	0.10910932319817024	58.0	pseudotime	0.299367887815714
ENSG00000144231	2_128627852_C_T	0.10955998675063787	8540.0	pseudotime	0.3003259264137568
ENSG00000175221	19_856530_G_A	0.1101334472607672	15064.0	pseudotime	0.301518687308795
ENSG00000155542	5_56200016_C_T	0.11014693234769928	4336.0	pseudotime	0.301518687308795
ENSG00000130714	9_134439661_G_A	0.11023774009004816	2827.0	pseudotime	0.30155943776699123
ENSG00000142002	19_4724733_G_A	0.11040690829423988	2629.0	pseudotime	0.30181434256346923
ENSG00000166965	15_91452836_T_C	0.11080757800653766	2441.0	pseudotime	0.3022855081332195
ENSG00000100523	14_53479723_T_C	0.110734290736502	3383.0	pseudotime	0.3022855081332195
ENSG00000125871	20_17913286_T_C	0.11069088553516483	13446.0	pseudotime	0.3022855081332195
ENSG00000180616	17_71160297_A_G	0.11092854077453908	200.0	pseudotime	0.3024077995583179
ENSG00000133422	22_31395825_T_C	0.1114303163428519	3059.0	pseudotime	0.3035673638640657
ENSG00000125885	20_5917086_G_A	0.11169413455177526	1248.0	pseudotime	0.3040775205206658
ENSG00000115641	2_106106584_C_G	0.11196373290813116	3637.0	pseudotime	0.30439421431286584
ENSG00000125124	16_56498493_T_C	0.11192175056430773	1291.0	pseudotime	0.30439421431286584
ENSG00000130338	6_158877932_G_A	0.11279792297080235	9527.0	pseudotime	0.3048922893757683
ENSG00000129055	3_134266447_T_G	0.11306806199660288	485.0	pseudotime	0.3048922893757683
ENSG00000115239	2_53670488_A_G	0.11238187142434912	856.0	pseudotime	0.3048922893757683
ENSG00000047578	16_27835727_G_A	0.11260767857431575	202.0	pseudotime	0.3048922893757683
ENSG00000205771	15_44107812_C_T	0.11261273215699663	84.0	pseudotime	0.3048922893757683
ENSG00000177868	1_43187875_A_G	0.11240034960292504	1763.0	pseudotime	0.3048922893757683
ENSG00000150712	5_32187373_T_C	0.11227921676517033	497.0	pseudotime	0.3048922893757683
ENSG00000129055	3_134211036_C_G	0.11306806199660288	485.0	pseudotime	0.3048922893757683
ENSG00000182263	2_164543307_T_C	0.11248571519790747	2767.0	pseudotime	0.3048922893757683
ENSG00000159247	9_141036645_T_G	0.11276924168245453	1494.0	pseudotime	0.3048922893757683
ENSG00000129055	3_134303936_C_G	0.11306806199660288	485.0	pseudotime	0.3048922893757683
ENSG00000140988	16_2007886_C_T	0.11291884580400195	8611.0	pseudotime	0.3048922893757683
ENSG00000127252	3_192927528_G_A	0.11322517008118793	55.0	pseudotime	0.30510880295961906
ENSG00000198783	17_33260973_C_T	0.11370099590652827	1306.0	pseudotime	0.30618329202761374
ENSG00000241549	6_26964048_T_A	0.11378941771420865	468.0	pseudotime	0.3062137988894558
ENSG00000176531	19_44005445_C_T	0.11390416361070466	1002.0	pseudotime	0.3063150561013669
ENSG00000111215	12_11142121_G_A	0.11402248030054953	524.0	pseudotime	0.30631730162801296
ENSG00000243667	2_68302228_A_G	0.1140978541774312	1851.0	pseudotime	0.30631730162801296
ENSG00000170899	6_52854321_T_C	0.11413635609503	1208.0	pseudotime	0.30631730162801296
ENSG00000159247	9_141038018_G_A	0.11497486444150892	1501.0	pseudotime	0.30835932583502595
ENSG00000136819	9_132597621_T_C	0.11534089307903155	12639.0	pseudotime	0.30904328194370206
ENSG00000241549	6_26921492_G_A	0.11538549524735905	368.0	pseudotime	0.30904328194370206
ENSG00000196204	7_5037459_C_G	0.11593318122838528	10845.0	pseudotime	0.31030094059241664
ENSG00000171763	15_45672350_A_G	0.11648226312291235	5215.0	pseudotime	0.31156063914088067
ENSG00000178445	9_6615764_C_G	0.1169065822578112	2400.0	pseudotime	0.3124851579596407
ENSG00000145220	4_4286718_T_A	0.11714906353716945	7973.0	pseudotime	0.31292271712820247
ENSG00000001630	7_91764128_C_A	0.1173488915283238	155.0	pseudotime	0.3132458314183482
ENSG00000169684	15_78911780_G_A	0.11795260216663307	5977.0	pseudotime	0.3146458937581374
ENSG00000185650	14_69316207_C_A	0.11864995320148837	1237.0	pseudotime	0.31608156547036337
ENSG00000130414	2_240857671_T_C	0.1186216025335863	10726.0	pseudotime	0.31608156547036337
ENSG00000014641	2_63922369_G_A	0.11902797747573035	202.0	pseudotime	0.3167956635190531
ENSG00000197837	12_14955899_A_G	0.11907752407702575	1345.0	pseudotime	0.3167956635190531
ENSG00000130511	19_18505741_T_A	0.1193901885478068	933.0	pseudotime	0.31741487878975144
ENSG00000109625	4_8599467_G_C	0.1194988469944344	4178.0	pseudotime	0.3174912510113
ENSG00000090615	12_133352702_A_C	0.11959731543858923	11182.0	pseudotime	0.31754046585700296
ENSG00000127419	4_899265_T_C	0.11981560391559602	3515.0	pseudotime	0.3179075342369722
ENSG00000203666	1_245210852_G_A	0.12005322380511607	7219.0	pseudotime	0.31832537046323167
ENSG00000160229	19_20960182_G_T	0.12085506518596725	4627.0	pseudotime	0.31981100527559086
ENSG00000162614	1_78339481_A_T	0.12081316450303815	1132.0	pseudotime	0.31981100527559086
ENSG00000188191	7_624344_C_T	0.1208405531741481	637.0	pseudotime	0.31981100527559086
ENSG00000164458	6_166582979_G_T	0.12095288743876348	3329.0	pseudotime	0.3198567702441868
ENSG00000165480	13_21678894_A_G	0.12141221219856388	7594.0	pseudotime	0.3208578222572826
ENSG00000228782	17_45544107_C_T	0.1215458862636749	2608.0	pseudotime	0.32099751345699246
ENSG00000137101	9_35616583_A_T	0.12203912604666045	510.0	pseudotime	0.32125055844086353
ENSG00000135968	2_109129763_T_C	0.12194481254989095	3779.0	pseudotime	0.32125055844086353
ENSG00000086061	9_33010550_C_T	0.12204609584271475	14390.0	pseudotime	0.32125055844086353
ENSG00000139187	12_9090528_G_A	0.12204509523262592	232.0	pseudotime	0.32125055844086353
ENSG00000086061	9_33041532_A_G	0.12204609584271475	14390.0	pseudotime	0.32125055844086353
ENSG00000170430	10_131441249_G_A	0.1235976699983928	3841.0	pseudotime	0.32511916902888494
ENSG00000180370	3_196540819_C_T	0.1238721465514894	1817.0	pseudotime	0.3252580089224461
ENSG00000122692	9_32950891_T_A	0.12398797503609425	14231.0	pseudotime	0.3252580089224461
ENSG00000110756	11_18324378_G_A	0.1237690191887832	6382.0	pseudotime	0.3252580089224461
ENSG00000184787	21_46187983_C_T	0.1240598901101475	108.0	pseudotime	0.3252580089224461
ENSG00000153113	5_96074435_A_G	0.12399905037237988	6922.0	pseudotime	0.3252580089224461
ENSG00000142102	11_295876_C_T	0.12424036075649594	3653.0	pseudotime	0.32551630140158433
ENSG00000203485	14_105216381_C_T	0.12483036917395025	4839.0	pseudotime	0.32555891422122807
ENSG00000111321	12_6493351_A_G	0.12438733456759045	1996.0	pseudotime	0.32555891422122807
ENSG00000176022	1_1226221_A_G	0.1246654083062116	316.0	pseudotime	0.32555891422122807
ENSG00000154719	21_26979628_G_A	0.12481667226467448	11200.0	pseudotime	0.32555891422122807
ENSG00000142856	1_64073916_T_C	0.1246999827973694	1440.0	pseudotime	0.32555891422122807
ENSG00000146243	6_79481815_A_T	0.12471120163854205	3069.0	pseudotime	0.32555891422122807
ENSG00000213160	2_170575157_G_A	0.12469350082683955	4250.0	pseudotime	0.32555891422122807
ENSG00000168758	2_97495705_T_C	0.1253498565412687	173.0	pseudotime	0.32669923240283416
ENSG00000101187	20_61343602_T_G	0.12573450998775326	790.0	pseudotime	0.32748686798121707
ENSG00000196743	5_150647736_G_C	0.12597897906613673	2626.0	pseudotime	0.3276938473154519
ENSG00000110011	11_63928287_A_T	0.1259162110574699	129.0	pseudotime	0.3276938473154519
ENSG00000167186	16_19084266_A_G	0.12636500400284262	7317.0	pseudotime	0.32848285071943123
ENSG00000181045	17_78192155_G_A	0.12645260096699448	2027.0	pseudotime	0.32849557295023024
ENSG00000107890	10_27438446_C_A	0.12654522337184967	1648.0	pseudotime	0.3285213249888803
ENSG00000153922	5_98310201_C_T	0.12796636155053373	542.0	pseudotime	0.331891898109826
ENSG00000132199	18_688103_C_G	0.12801067167780802	10040.0	pseudotime	0.331891898109826
ENSG00000159593	16_66743902_G_A	0.12816721182266785	1717.0	pseudotime	0.3320809950160709
ENSG00000169251	3_160874511_A_C	0.1283004548514339	1974.0	pseudotime	0.33220952194908443
ENSG00000138032	2_44396235_T_G	0.1285942376300156	3526.0	pseudotime	0.33275329763284817
ENSG00000100764	14_90821368_A_G	0.1301397149201077	8084.0	pseudotime	0.336533169051216
ENSG00000093144	6_127709672_A_C	0.13032743633345814	308.0	pseudotime	0.33679933449349103
ENSG00000122861	10_75672961_G_A	0.1307167403290264	4204.0	pseudotime	0.3375857559082528
ENSG00000115816	2_37481982_A_G	0.13101996918827774	12701.0	pseudotime	0.33814900429879086
ENSG00000135549	6_122793520_A_G	0.13143799681395146	5089.0	pseudotime	0.338567913972124
ENSG00000107537	10_13393071_C_T	0.13129597334176846	6127.0	pseudotime	0.338567913972124
ENSG00000088756	18_6650694_T_C	0.13140595056333573	2697.0	pseudotime	0.338567913972124
ENSG00000148690	10_95462282_G_A	0.13153525786800854	6548.0	pseudotime	0.3385988621203694
ENSG00000107902	10_126233083_C_T	0.13176402092274084	1160.0	pseudotime	0.33896806418725817
ENSG00000139233	12_66580877_C_G	0.13188161917612598	164.0	pseudotime	0.33905099764891417
ENSG00000198089	22_32008365_A_G	0.1321047659168084	1920.0	pseudotime	0.33940500014331365
ENSG00000063660	2_241457180_A_G	0.1325865615067045	4862.0	pseudotime	0.34042263885237894
ENSG00000122483	1_93580992_C_T	0.13333741104808566	4276.0	pseudotime	0.3421293260226074
ENSG00000149084	11_43822885_A_G	0.13392619104855386	14603.0	pseudotime	0.3434182252064919
ENSG00000138085	2_27407831_G_A	0.1341126136827773	2930.0	pseudotime	0.34367438809547834
ENSG00000127554	16_2064280_C_T	0.13441312838724606	5157.0	pseudotime	0.344222402291516
ENSG00000231584	2_96600052_C_G	0.13451889317726165	500.0	pseudotime	0.3442712910438681
ENSG00000088205	2_118494178_C_A	0.1348188448665912	12352.0	pseudotime	0.3448167751513846
ENSG00000089195	20_5872040_G_A	0.13501098954835405	1617.0	pseudotime	0.3448985351444894
ENSG00000171794	10_134952376_A_G	0.1350244768755491	219.0	pseudotime	0.3448985351444894
ENSG00000124299	19_33884123_C_G	0.13515366324491232	12865.0	pseudotime	0.3450066519336708
ENSG00000084073	1_40797829_G_A	0.13549205882553553	1883.0	pseudotime	0.3456483350385531
ENSG00000070718	8_42126130_G_A	0.13586781364003656	2548.0	pseudotime	0.3463844388820444
ENSG00000162688	1_100224135_C_T	0.13622299752099298	5696.0	pseudotime	0.34640060573200004
ENSG00000131373	3_15539770_T_C	0.13620415613922407	212.0	pseudotime	0.34640060573200004
ENSG00000198860	1_184034791_A_G	0.13607569629899108	6092.0	pseudotime	0.34640060573200004
ENSG00000159685	3_126363655_A_C	0.13621919017394146	2647.0	pseudotime	0.34640060573200004
ENSG00000013573	12_31243172_T_C	0.13649169588829252	12056.0	pseudotime	0.34674616697803895
ENSG00000141349	17_42097956_G_A	0.13653348568823084	10132.0	pseudotime	0.34674616697803895
ENSG00000077254	1_78305492_A_G	0.13665823879146474	3918.0	pseudotime	0.34684122969948755
ENSG00000104611	8_19171376_G_T	0.13690622203813174	1341.0	pseudotime	0.34689607926788996
ENSG00000118961	2_20883216_T_C	0.13682024588869793	7105.0	pseudotime	0.34689607926788996
ENSG00000163950	4_1786624_C_T	0.13694185606547116	1413.0	pseudotime	0.34689607926788996
ENSG00000108592	17_61917502_T_A	0.13732412763796234	14021.0	pseudotime	0.34764272465136165
ENSG00000144476	2_237451480_T_G	0.1375128363977556	862.0	pseudotime	0.3478987173069333
ENSG00000150625	4_176970155_A_G	0.13805626453649786	1876.0	pseudotime	0.3490512302603243
ENSG00000133983	14_70695997_G_A	0.1384640814500407	8486.0	pseudotime	0.3498596256485761
ENSG00000243667	2_68445569_G_A	0.1385794928013179	6184.0	pseudotime	0.3499286366222725
ENSG00000141503	17_4724124_G_A	0.13902019636737195	2380.0	pseudotime	0.35081843708462607
ENSG00000168461	18_9724574_G_T	0.13918374935857314	3176.0	pseudotime	0.35100816028714443
ENSG00000178952	16_28823097_A_G	0.139570692509728	15156.0	pseudotime	0.3517606539648729
ENSG00000126246	19_36257488_G_A	0.14025210945701755	166.0	pseudotime	0.35280644633519553
ENSG00000126246	19_36273534_G_A	0.14025210945701755	166.0	pseudotime	0.35280644633519553
ENSG00000130204	19_45387459_C_G	0.14009816151909252	8218.0	pseudotime	0.35280644633519553
ENSG00000104979	19_13884312_A_G	0.14087030732945652	14459.0	pseudotime	0.35391325788273326
ENSG00000164978	9_34232465_T_A	0.14079719592066814	629.0	pseudotime	0.35391325788273326
ENSG00000135919	2_224841784_G_A	0.14113836171783076	6362.0	pseudotime	0.35413870672345155
ENSG00000120071	17_44013235_A_G	0.14108178089881995	2624.0	pseudotime	0.35413870672345155
ENSG00000119782	2_24300932_A_G	0.14147630399794878	4541.0	pseudotime	0.3547625501766746
ENSG00000092964	8_26476721_A_G	0.1421821079326335	16075.0	pseudotime	0.35608280750846166
ENSG00000065485	3_122686440_A_G	0.14210815028476048	4314.0	pseudotime	0.35608280750846166
ENSG00000173272	2_132243019_C_T	0.14281588259220426	2892.0	pseudotime	0.3567702425510914
ENSG00000175575	11_73647693_A_G	0.14269297703875022	4810.0	pseudotime	0.3567702425510914
ENSG00000132196	1_162696248_A_G	0.14279775884095994	6756.0	pseudotime	0.3567702425510914
ENSG00000154889	18_11907759_A_C	0.14274912817233731	1938.0	pseudotime	0.3567702425510914
ENSG00000103550	16_19726781_A_G	0.14300600935464947	1310.0	pseudotime	0.35702065943222355
ENSG00000116157	1_53048482_T_C	0.1437846454953178	8295.0	pseudotime	0.3585869287383
ENSG00000156049	9_80051708_T_A	0.1438139419637744	988.0	pseudotime	0.3585869287383
ENSG00000146729	7_56047572_C_T	0.1444550685084733	12284.0	pseudotime	0.35995772189445513
ENSG00000182199	12_57540848_C_G	0.14454495629951056	1398.0	pseudotime	0.35995772189445513
ENSG00000124422	17_20897584_T_C	0.1448328176701561	9292.0	pseudotime	0.36044859134452384
ENSG00000133983	14_70813107_T_C	0.14502352071377406	9286.0	pseudotime	0.36069719741710116
ENSG00000138600	15_51000968_T_C	0.1451661897404581	2579.0	pseudotime	0.36080051572039323
ENSG00000110717	11_67708460_G_A	0.1452467332922731	7253.0	pseudotime	0.36080051572039323
ENSG00000213523	5_139867969_A_G	0.145741699915447	11893.0	pseudotime	0.36176545127430804
ENSG00000172273	11_119011010_T_C	0.1468018786445789	9029.0	pseudotime	0.36176545127430804
ENSG00000196793	10_44087671_T_C	0.14643058999044958	3683.0	pseudotime	0.36176545127430804
ENSG00000182362	21_47718492_C_T	0.14587208368605034	5085.0	pseudotime	0.36176545127430804
ENSG00000198182	19_38198540_C_T	0.14681921134294676	3535.0	pseudotime	0.36176545127430804
ENSG00000138175	10_104427616_T_G	0.1461604859636381	4058.0	pseudotime	0.36176545127430804
ENSG00000139842	13_113853035_A_G	0.14669791974586374	4997.0	pseudotime	0.36176545127430804
ENSG00000151338	14_37567991_C_T	0.14655585934990056	711.0	pseudotime	0.36176545127430804
ENSG00000136371	15_80220499_C_T	0.1463217862962688	351.0	pseudotime	0.36176545127430804
ENSG00000179046	4_189034513_C_T	0.14601034055837822	2513.0	pseudotime	0.36176545127430804
ENSG00000172007	4_140332563_A_G	0.146545202619204	5824.0	pseudotime	0.36176545127430804
ENSG00000114850	3_156225491_C_T	0.14653077685983354	1997.0	pseudotime	0.36176545127430804
ENSG00000171763	15_45682277_C_T	0.14606140259131148	5283.0	pseudotime	0.36176545127430804
ENSG00000103037	16_58529615_C_T	0.14697729629968306	5031.0	pseudotime	0.3618559301931337
ENSG00000167523	16_89722256_A_T	0.14703813477636402	1161.0	pseudotime	0.3618559301931337
ENSG00000108384	17_56687315_A_G	0.14802628624745673	5159.0	pseudotime	0.36345211554104784
ENSG00000065154	10_126171681_C_T	0.14805274998625764	3530.0	pseudotime	0.36345211554104784
ENSG00000108384	17_56781468_T_C	0.14802628624745673	5159.0	pseudotime	0.36345211554104784
ENSG00000108384	17_56672309_G_A	0.14802628624745673	5159.0	pseudotime	0.36345211554104784
ENSG00000144366	2_189477117_T_G	0.1482523519802818	3031.0	pseudotime	0.3635211408585347
ENSG00000183255	21_46269710_A_C	0.14826390941360176	3557.0	pseudotime	0.3635211408585347
ENSG00000173926	5_126181894_G_C	0.14872002014281066	798.0	pseudotime	0.3644145095664676
ENSG00000117569	1_97153245_G_A	0.14942203099686666	13415.0	pseudotime	0.3654583171918438
ENSG00000155229	10_99256756_T_C	0.14936736285118346	13619.0	pseudotime	0.3654583171918438
ENSG00000085733	11_70251812_T_C	0.14937352187211933	14742.0	pseudotime	0.3654583171918438
ENSG00000109736	4_2833128_G_A	0.14969999976507076	2565.0	pseudotime	0.36591286096422215
ENSG00000121716	7_99901602_T_C	0.15011287419390282	660.0	pseudotime	0.36669639378731983
ENSG00000100612	14_60616913_A_G	0.15097798957072278	4968.0	pseudotime	0.3682789022918743
ENSG00000111802	6_24653456_T_C	0.15097411597440674	1090.0	pseudotime	0.3682789022918743
ENSG00000184209	12_123937342_A_T	0.1510388549429666	2325.0	pseudotime	0.3682789022918743
ENSG00000138041	2_55723675_T_A	0.15120501615897047	12361.0	pseudotime	0.36845786759719673
ENSG00000108641	17_19203032_A_G	0.15131410826304142	1531.0	pseudotime	0.36849763214028236
ENSG00000159658	1_47041028_C_T	0.15180010562382412	310.0	pseudotime	0.36945466883445427
ENSG00000130881	19_33642273_A_C	0.1521746260298152	2114.0	pseudotime	0.3698192216046478
ENSG00000082805	12_1165726_T_G	0.15222921131007028	3520.0	pseudotime	0.3698192216046478
ENSG00000134480	5_86806782_G_A	0.15213889504528166	6334.0	pseudotime	0.3698192216046478
ENSG00000160867	5_176522036_C_T	0.15247454213284484	8242.0	pseudotime	0.3701888027821881
ENSG00000124766	6_21606129_G_A	0.15265123827987068	526.0	pseudotime	0.3703913979521358
ENSG00000103253	16_844605_C_T	0.15275559321552148	2715.0	pseudotime	0.37041832494020227
ENSG00000087266	4_2754806_A_T	0.15287981723339014	1047.0	pseudotime	0.3704933703789052
ENSG00000133597	7_140356552_A_G	0.15309184242039908	923.0	pseudotime	0.3705550262607101
ENSG00000137812	15_40891319_T_A	0.1530814905772324	7428.0	pseudotime	0.3705550262607101
ENSG00000174915	11_470331_A_G	0.15338733988933922	2141.0	pseudotime	0.37104416202220186
ENSG00000155545	5_56317808_A_G	0.15358236956801624	1645.0	pseudotime	0.3712898185783083
ENSG00000100461	14_23348194_T_C	0.1537167643779666	11213.0	pseudotime	0.37138867889859084
ENSG00000166435	11_74706502_T_C	0.15382903033511575	4132.0	pseudotime	0.37143398692466856
ENSG00000167601	19_41773797_G_A	0.154214741958884	845.0	pseudotime	0.3721390978497492
ENSG00000178053	3_158368524_A_C	0.1543367744589585	14883.0	pseudotime	0.3722074487862678
ENSG00000125877	20_3170939_G_C	0.15479085112128732	2305.0	pseudotime	0.3730760076782483
ENSG00000164080	3_51623547_C_T	0.15491169300941632	673.0	pseudotime	0.3731408396806559
ENSG00000115468	2_233503989_G_A	0.1551163486097455	3584.0	pseudotime	0.37340735556236915
ENSG00000167920	17_38939539_T_C	0.1554992610351561	14169.0	pseudotime	0.373649766988288
ENSG00000198171	20_3180403_G_A	0.15543596071362414	4231.0	pseudotime	0.373649766988288
ENSG00000146540	7_1138309_G_A	0.15541759576152528	4521.0	pseudotime	0.373649766988288
ENSG00000113810	3_160037972_T_A	0.15624036155397325	3770.0	pseudotime	0.3752035768394085
ENSG00000101003	20_25449887_T_G	0.1568184635448439	11594.0	pseudotime	0.37636431250762536
ENSG00000148110	9_97076338_T_C	0.1571590674995792	230.0	pseudotime	0.3769539952344979
ENSG00000126246	19_36230174_T_C	0.15737076907365022	175.0	pseudotime	0.37698167656427733
ENSG00000101158	20_57540605_C_T	0.15734149234761202	7941.0	pseudotime	0.37698167656427733
ENSG00000153814	7_27986773_G_A	0.15755024750672214	538.0	pseudotime	0.37698167656427733
ENSG00000183955	12_123897747_A_C	0.15754977330934744	1722.0	pseudotime	0.37698167656427733
ENSG00000189060	22_38200124_C_T	0.15790858894220952	9922.0	pseudotime	0.3776116287046696
ENSG00000103415	16_4506232_G_A	0.15818068032569116	3259.0	pseudotime	0.37773056481489703
ENSG00000125821	20_18571333_T_C	0.15812919665241865	5765.0	pseudotime	0.37773056481489703
ENSG00000198648	2_169120541_A_T	0.15833871863464338	127.0	pseudotime	0.37773056481489703
ENSG00000169169	19_50189156_G_A	0.15829638375183372	3174.0	pseudotime	0.37773056481489703
ENSG00000142698	1_34678365_C_T	0.1584998755041657	2850.0	pseudotime	0.3778880585249377
ENSG00000240849	20_48692455_G_A	0.1591898560828496	4189.0	pseudotime	0.37930540393586004
ENSG00000100814	14_20736338_T_C	0.15949603410264662	9863.0	pseudotime	0.37957953712145737
ENSG00000075043	20_62057928_T_G	0.15940987442033822	189.0	pseudotime	0.37957953712145737
ENSG00000083535	13_73466948_G_A	0.1597373999510458	3905.0	pseudotime	0.3799263189254814
ENSG00000109519	4_7052777_A_G	0.16063221758437518	2918.0	pseudotime	0.3818259534680659
ENSG00000104067	15_30230542_G_A	0.16080885489247934	2618.0	pseudotime	0.3820172079144306
ENSG00000126777	14_55951097_G_A	0.1609187561640544	12127.0	pseudotime	0.3820497904863264
ENSG00000126878	9_133986577_A_G	0.16120255021348362	3326.0	pseudotime	0.38222261248171846
ENSG00000203791	10_126455741_A_C	0.1611323929224933	5142.0	pseudotime	0.38222261248171846
ENSG00000134463	10_11782833_G_A	0.16128023628382682	4832.0	pseudotime	0.38222261248171846
ENSG00000197594	6_132215162_T_C	0.16145773005913988	1797.0	pseudotime	0.3824150887268358
ENSG00000147364	8_517269_T_C	0.16210866010904762	617.0	pseudotime	0.38275238551927776
ENSG00000103254	16_771108_C_A	0.1618821229806461	6856.0	pseudotime	0.38275238551927776
ENSG00000177042	11_651768_C_G	0.16197497630239432	2624.0	pseudotime	0.38275238551927776
ENSG00000197217	8_23340546_C_T	0.16227467704291634	9263.0	pseudotime	0.38275238551927776
ENSG00000125834	20_2084187_T_C	0.1621704946426677	6138.0	pseudotime	0.38275238551927776
ENSG00000156261	21_30432557_G_A	0.16204715226692976	9754.0	pseudotime	0.38275238551927776
ENSG00000152467	19_58556890_G_T	0.1621819384033711	1109.0	pseudotime	0.38275238551927776
ENSG00000155099	8_92046783_T_C	0.16237884821737486	907.0	pseudotime	0.3827707923557347
ENSG00000090487	15_65259012_A_G	0.16300879773048468	17193.0	pseudotime	0.3840278437636329
ENSG00000157326	14_24446336_G_T	0.16442738543455848	1676.0	pseudotime	0.3871402341114797
ENSG00000153132	4_141422855_T_C	0.16469178173323118	2423.0	pseudotime	0.3875330314244042
ENSG00000145365	4_113275780_T_C	0.1649783194265853	1420.0	pseudotime	0.3879774332518632
ENSG00000149761	11_64031798_G_C	0.1654137871655342	1989.0	pseudotime	0.38877133882929105
ENSG00000153944	17_55417729_T_C	0.16554986474236053	1336.0	pseudotime	0.3888610660890928
ENSG00000174840	3_57506684_A_G	0.16568715207779228	4656.0	pseudotime	0.38895352721807974
ENSG00000159166	1_201256121_C_T	0.1661017420095636	2409.0	pseudotime	0.38969646737270325
ENSG00000177990	12_64080199_T_C	0.16630303715137995	1310.0	pseudotime	0.3897083560857116
ENSG00000163171	2_37908980_T_G	0.16624227953186418	1876.0	pseudotime	0.3897083560857116
ENSG00000158321	7_70144841_T_C	0.16641591624894686	522.0	pseudotime	0.3897429359320855
ENSG00000119782	2_24375230_A_G	0.16677643532986067	3933.0	pseudotime	0.3903571014320605
ENSG00000136273	7_47980967_T_C	0.16687523023143278	10117.0	pseudotime	0.3903583124141643
ENSG00000088756	18_6718826_A_C	0.16728921476549596	3342.0	pseudotime	0.39109638672663327
ENSG00000119969	10_96381651_A_G	0.16743215224614869	4015.0	pseudotime	0.3912002992480603
ENSG00000068097	17_58167485_A_G	0.1677408204100843	980.0	pseudotime	0.3914609510392802
ENSG00000068097	17_58156330_A_G	0.1677408204100843	980.0	pseudotime	0.3914609510392802
ENSG00000174628	16_19728455_A_G	0.16794149260979135	2345.0	pseudotime	0.391699124278386
ENSG00000141503	17_4826592_G_T	0.168593983972831	576.0	pseudotime	0.39299020207751456
ENSG00000179163	1_24175763_A_G	0.1688521776066201	3172.0	pseudotime	0.39336120202551034
ENSG00000188659	15_82537939_C_A	0.16902534297075367	382.0	pseudotime	0.39351968229364953
ENSG00000177663	22_17591089_G_A	0.1691183528890382	3344.0	pseudotime	0.39351968229364953
ENSG00000170604	19_46319415_G_C	0.16959946245145546	949.0	pseudotime	0.3941409368630368
ENSG00000082153	2_201672859_A_T	0.16952184547850171	5070.0	pseudotime	0.3941409368630368
ENSG00000100417	22_41877989_A_G	0.1696830317310657	820.0	pseudotime	0.3941409368630368
ENSG00000026559	20_49634885_C_T	0.16993174852154386	5201.0	pseudotime	0.3944879632539873
ENSG00000166484	17_19267371_A_G	0.17074092824956455	630.0	pseudotime	0.3961349106350879
ENSG00000172007	4_140290751_A_G	0.17099626055774	5627.0	pseudotime	0.3964957074929033
ENSG00000172197	6_20076033_G_T	0.17110360418040318	2553.0	pseudotime	0.396513136408729
ENSG00000131778	1_146784449_G_A	0.17128470491447104	574.0	pseudotime	0.39665092086244097
ENSG00000088035	1_63833436_C_G	0.17136278454177964	2289.0	pseudotime	0.39665092086244097
ENSG00000115306	2_54776993_C_G	0.17150966908867601	9366.0	pseudotime	0.39675970041946484
ENSG00000148690	10_95421249_G_A	0.17186955913812454	6278.0	pseudotime	0.3973608200795289
ENSG00000205838	5_34754725_A_G	0.1733552024745403	192.0	pseudotime	0.3992069851193162
ENSG00000152359	5_75038267_G_A	0.17332199636344242	9245.0	pseudotime	0.3992069851193162
ENSG00000166839	15_65176535_C_T	0.17364078921608267	2739.0	pseudotime	0.3992069851193162
ENSG00000100201	22_38789676_C_T	0.17367312947788982	4116.0	pseudotime	0.3992069851193162
ENSG00000197353	8_143889429_G_A	0.17360412686182336	269.0	pseudotime	0.3992069851193162
ENSG00000169439	8_97505396_G_C	0.1734754846870011	10733.0	pseudotime	0.3992069851193162
ENSG00000144559	3_11860940_C_T	0.17343050097210147	4453.0	pseudotime	0.3992069851193162
ENSG00000155367	1_113278651_T_C	0.1735816579381581	1615.0	pseudotime	0.3992069851193162
ENSG00000116977	1_236719688_A_G	0.17294817082737626	4348.0	pseudotime	0.3992069851193162
ENSG00000213160	2_170617443_T_C	0.17351717416365886	4091.0	pseudotime	0.3992069851193162
ENSG00000144559	3_11870786_G_A	0.17413693005887684	7262.0	pseudotime	0.3995869342733314
ENSG00000130338	6_158818488_C_T	0.17414022739857418	10960.0	pseudotime	0.3995869342733314
ENSG00000165617	14_59067900_G_C	0.17411453704317087	801.0	pseudotime	0.3995869342733314
ENSG00000159247	9_141046464_C_G	0.1742969808538609	1501.0	pseudotime	0.39971570897894654
ENSG00000171962	17_17882020_T_G	0.17507764804433926	309.0	pseudotime	0.4010429169735384
ENSG00000159842	17_828023_G_A	0.17503060192188175	1042.0	pseudotime	0.4010429169735384
ENSG00000104388	8_61488238_C_T	0.17525737194881896	11341.0	pseudotime	0.4012232169341262
ENSG00000163565	1_159084280_G_C	0.17543753430494774	385.0	pseudotime	0.4014043123613205
ENSG00000170364	3_4266270_G_C	0.17650966694758954	5368.0	pseudotime	0.4033926335534095
ENSG00000085733	11_70276346_T_C	0.17642059540047672	14670.0	pseudotime	0.4033926335534095
ENSG00000116212	1_54366599_A_G	0.17718953267926732	3256.0	pseudotime	0.4047135272007187
ENSG00000196683	7_22852512_C_T	0.17810023371296618	13703.0	pseudotime	0.40638464378864286
ENSG00000111058	12_81492886_T_A	0.1781257967865124	3784.0	pseudotime	0.40638464378864286
ENSG00000113851	3_3256890_G_A	0.17826916238520446	3059.0	pseudotime	0.4064782508576534
ENSG00000198496	17_41393295_T_C	0.17898267249405853	2951.0	pseudotime	0.40774537781717785
ENSG00000141013	16_90026512_T_C	0.17903019610099652	2673.0	pseudotime	0.40774537781717785
ENSG00000145911	5_177593046_G_A	0.17936084179118245	1067.0	pseudotime	0.4082091525046246
ENSG00000133104	13_36894130_A_G	0.17954214235286484	5455.0	pseudotime	0.4082091525046246
ENSG00000105755	19_43964028_A_G	0.1794590332054417	2228.0	pseudotime	0.4082091525046246
ENSG00000187240	11_103447572_A_G	0.17978807940167787	579.0	pseudotime	0.4085344687548424
ENSG00000179163	1_24206753_C_T	0.17993219780108666	2601.0	pseudotime	0.40862818162716763
ENSG00000116857	1_201103404_C_T	0.1801766963956687	16197.0	pseudotime	0.4089496217620549
ENSG00000100526	14_54861622_G_C	0.180497975645438	116.0	pseudotime	0.40924698932332865
ENSG00000100908	14_24598198_A_T	0.18070219358987494	6312.0	pseudotime	0.40924698932332865
ENSG00000013573	12_31249118_A_G	0.1806695181972208	12007.0	pseudotime	0.40924698932332865
ENSG00000006042	17_31155529_G_A	0.18071984372435007	12650.0	pseudotime	0.40924698932332865
ENSG00000131462	17_40818699_A_G	0.18100216928437807	22366.0	pseudotime	0.409565031453774
ENSG00000144057	2_107493123_C_T	0.1811531190593752	3409.0	pseudotime	0.409565031453774
ENSG00000154743	3_12543198_G_A	0.1811696274582782	2215.0	pseudotime	0.409565031453774
ENSG00000158201	18_19205277_A_T	0.18159151838321336	866.0	pseudotime	0.41028527361668005
ENSG00000172728	8_33296969_T_G	0.1817671888825947	6655.0	pseudotime	0.4104487062203901
ENSG00000145390	4_120295030_G_A	0.1820943269453693	6602.0	pseudotime	0.4109537878562539
ENSG00000075234	22_46719054_T_C	0.182283335775016	1648.0	pseudotime	0.4111467403170718
ENSG00000189398	11_3378063_G_A	0.18305284509135106	494.0	pseudotime	0.4124817245500595
ENSG00000146909	7_156744068_C_G	0.1830829003982263	7251.0	pseudotime	0.4124817245500595
ENSG00000088035	1_63824733_T_C	0.18378664347190754	2217.0	pseudotime	0.4138325101306217
ENSG00000122705	9_36161689_C_T	0.18401425857386366	4692.0	pseudotime	0.4141102748189159
ENSG00000137880	15_40957370_A_C	0.18433669355661655	53.0	pseudotime	0.4146009891318692
ENSG00000103528	16_19298801_G_A	0.18469100514392173	645.0	pseudotime	0.41516280273438433
ENSG00000125629	2_118887503_C_T	0.1851900102018784	1085.0	pseudotime	0.41540402125995585
ENSG00000109762	4_186118126_G_A	0.18531073442572515	315.0	pseudotime	0.41540402125995585
ENSG00000152457	10_14976062_C_G	0.1849747328704824	1271.0	pseudotime	0.41540402125995585
ENSG00000170903	11_105862932_G_A	0.18510230970125002	921.0	pseudotime	0.41540402125995585
ENSG00000100038	22_22235510_G_A	0.18545895145453764	2153.0	pseudotime	0.41540402125995585
ENSG00000125968	20_30251007_T_A	0.1855202083632076	6234.0	pseudotime	0.41540402125995585
ENSG00000110660	11_107663103_C_G	0.18553039620220585	13585.0	pseudotime	0.41540402125995585
ENSG00000083828	19_58274425_C_G	0.18570013714627093	4233.0	pseudotime	0.41554982802534546
ENSG00000112695	6_75932139_G_T	0.18590270546090853	65.0	pseudotime	0.4157688885645995
ENSG00000164758	8_118455082_C_T	0.1866219664061241	855.0	pseudotime	0.41673234524391645
ENSG00000109133	4_42008097_G_A	0.18657126614405	3610.0	pseudotime	0.41673234524391645
ENSG00000120820	12_104419468_A_G	0.18664824828522844	1123.0	pseudotime	0.41673234524391645
ENSG00000237765	4_15689632_G_A	0.18693901544016905	3513.0	pseudotime	0.4169128407233866
ENSG00000144231	2_128581041_G_C	0.1868917725364118	6955.0	pseudotime	0.4169128407233866
ENSG00000150867	10_22833063_A_T	0.18729731130710672	8341.0	pseudotime	0.4172449652856671
ENSG00000162069	16_3073240_G_T	0.18729802948246335	1428.0	pseudotime	0.4172449652856671
ENSG00000083937	3_87241497_C_T	0.18766409769960168	10716.0	pseudotime	0.4175920426122229
ENSG00000100429	22_50676459_A_G	0.1875785716672818	1199.0	pseudotime	0.4175920426122229
ENSG00000087365	11_65798027_T_G	0.1882196397429058	412.0	pseudotime	0.418549952711402
ENSG00000165752	10_134130159_C_T	0.18830532867454064	1848.0	pseudotime	0.418549952711402
ENSG00000145506	5_1026433_G_T	0.18870199971248208	548.0	pseudotime	0.4191610514728036
ENSG00000106333	7_100198878_C_A	0.18900237743902096	782.0	pseudotime	0.4191610514728036
ENSG00000106333	7_100198386_C_T	0.18900237743902096	782.0	pseudotime	0.4191610514728036
ENSG00000116285	1_7965280_T_C	0.18893121720525455	2090.0	pseudotime	0.4191610514728036
ENSG00000160214	21_45133017_A_G	0.18915740480685772	9672.0	pseudotime	0.41918507664516597
ENSG00000100804	14_23487086_G_A	0.1894353505987092	3009.0	pseudotime	0.41918507664516597
ENSG00000130590	20_62688404_T_C	0.1893152510101347	290.0	pseudotime	0.41918507664516597
ENSG00000164211	5_110839250_C_T	0.1893879726460649	3441.0	pseudotime	0.41918507664516597
ENSG00000002016	12_1058688_A_C	0.18963884981542029	7498.0	pseudotime	0.4194017324425665
ENSG00000137413	6_42014140_C_T	0.18989861263981667	5600.0	pseudotime	0.4197425094075414
ENSG00000177084	12_133355822_C_T	0.1900429456214341	1465.0	pseudotime	0.41982790879217813
ENSG00000189007	6_143724552_G_T	0.19027664971836064	3835.0	pseudotime	0.4201105351202493
ENSG00000177685	11_837772_C_T	0.1907710035520161	3281.0	pseudotime	0.42079169041698544
ENSG00000198252	14_53172922_T_C	0.19079703787537533	12618.0	pseudotime	0.42079169041698544
ENSG00000160345	9_138396251_A_G	0.19121167842990067	1348.0	pseudotime	0.4214200827497815
ENSG00000063854	16_1756051_G_C	0.1912941614294703	748.0	pseudotime	0.4214200827497815
ENSG00000124228	20_47942241_G_A	0.19154879914068754	6700.0	pseudotime	0.4215134793278731
ENSG00000168038	3_41867613_A_T	0.1915250942988644	4175.0	pseudotime	0.4215134793278731
ENSG00000110931	12_121635197_C_T	0.1920624776574216	6606.0	pseudotime	0.42217607153031467
ENSG00000103429	16_14626740_A_G	0.1919968025449761	5277.0	pseudotime	0.42217607153031467
ENSG00000131127	4_360974_G_A	0.19237375470855894	101.0	pseudotime	0.4223927881163052
ENSG00000113734	5_172473689_C_G	0.19229315323767715	1317.0	pseudotime	0.4223927881163052
ENSG00000256018	6_26198845_G_C	0.19386263240718307	372.0	pseudotime	0.42519181442370574
ENSG00000138081	2_48114209_G_A	0.19377609102364085	243.0	pseudotime	0.42519181442370574
ENSG00000203791	10_126500187_A_G	0.1941774264864572	5391.0	pseudotime	0.42551868160086403
ENSG00000179988	10_124747327_A_G	0.194225923902912	7808.0	pseudotime	0.42551868160086403
ENSG00000215012	22_19833781_G_A	0.19462806356592885	7030.0	pseudotime	0.4261646463527395
ENSG00000005812	13_77682508_A_G	0.195070963476868	383.0	pseudotime	0.4266963316799166
ENSG00000173409	1_231143914_T_C	0.19515368607462336	74.0	pseudotime	0.4266963316799166
ENSG00000177602	17_3629698_A_G	0.1951931607911401	7030.0	pseudotime	0.4266963316799166
ENSG00000167601	19_41825158_A_G	0.1954086260192252	851.0	pseudotime	0.42686930385972477
ENSG00000163814	3_45224939_A_T	0.1954872265158206	1739.0	pseudotime	0.42686930385972477
ENSG00000125877	20_3198442_A_T	0.1957726696270084	12086.0	pseudotime	0.4272577163508118
ENSG00000242110	5_34004707_C_T	0.1960400505194371	6224.0	pseudotime	0.4273716139754139
ENSG00000242110	5_33996454_C_T	0.1960400505194371	6224.0	pseudotime	0.4273716139754139
ENSG00000182134	1_151653312_A_C	0.19619126099962889	7018.0	pseudotime	0.4274666421780175
ENSG00000172113	3_48333506_T_C	0.19638389462054756	9418.0	pseudotime	0.4276517705223766
ENSG00000035687	1_244546626_C_T	0.19674054682683653	1462.0	pseudotime	0.42819367232668204
ENSG00000114503	3_196593789_G_A	0.19719324203677246	11878.0	pseudotime	0.4289438977930231
ENSG00000177556	5_151222034_C_T	0.19772265373417325	784.0	pseudotime	0.4296752914430283
ENSG00000165502	14_50086640_G_A	0.1977458289924108	10830.0	pseudotime	0.4296752914430283
ENSG00000172500	11_65662752_G_A	0.1984801946515297	1207.0	pseudotime	0.4310307348832411
ENSG00000223508	8_176818_G_A	0.1985866678842727	910.0	pseudotime	0.4310307348832411
ENSG00000171984	20_5731803_T_C	0.19875387905276395	1972.0	pseudotime	0.43115805985667854
ENSG00000239779	2_74654861_G_A	0.2000651977373699	64.0	pseudotime	0.43375431525014363
ENSG00000103723	15_83410013_T_C	0.20016909865395602	229.0	pseudotime	0.43375431525014363
ENSG00000103460	16_52386743_A_C	0.20130758724212847	153.0	pseudotime	0.4358774199478733
ENSG00000178922	1_43822664_T_C	0.2013683448147904	3062.0	pseudotime	0.4358774199478733
ENSG00000121989	2_148771763_A_G	0.20215198540646756	1169.0	pseudotime	0.4370972705685842
ENSG00000139154	12_19669330_A_G	0.20213329131591345	358.0	pseudotime	0.4370972705685842
ENSG00000114544	3_125802782_C_G	0.20249880932735145	6815.0	pseudotime	0.4376089611796736
ENSG00000084072	1_40203722_T_C	0.20317762986764065	14836.0	pseudotime	0.43883716467333805
ENSG00000146282	6_88340568_G_A	0.2039212559502924	4518.0	pseudotime	0.43972596559965327
ENSG00000133710	5_147348988_G_A	0.2038438356919068	1135.0	pseudotime	0.43972596559965327
ENSG00000135535	6_109654601_G_A	0.2037391922573904	15521.0	pseudotime	0.43972596559965327
ENSG00000198496	17_41189045_A_G	0.2044474702697409	2976.0	pseudotime	0.4406214606138963
ENSG00000197345	11_68662076_A_T	0.2047735213956038	1937.0	pseudotime	0.4410848302512681
ENSG00000151746	12_32571101_A_G	0.20510183055208514	1646.0	pseudotime	0.44131336454652337
ENSG00000172273	11_118966521_C_T	0.2050609164160245	7651.0	pseudotime	0.44131336454652337
ENSG00000141232	17_48910781_T_C	0.20552772789357632	7445.0	pseudotime	0.4419903276628506
ENSG00000168872	16_70387593_C_T	0.2057428533577748	1876.0	pseudotime	0.4422135354637887
ENSG00000111875	6_119215402_A_C	0.20615819312043504	3219.0	pseudotime	0.44275858928313394
ENSG00000184302	14_60885260_G_C	0.20621938322603167	128.0	pseudotime	0.44275858928313394
ENSG00000214941	17_15875147_G_A	0.2072477018744309	13389.0	pseudotime	0.44448589192507537
ENSG00000214941	17_15879303_T_C	0.2072477018744309	13389.0	pseudotime	0.44448589192507537
ENSG00000100918	14_24662857_A_T	0.20782556164640276	5099.0	pseudotime	0.44536970590835684
ENSG00000092036	14_23416138_A_G	0.20799617433534792	177.0	pseudotime	0.44536970590835684
ENSG00000225151	15_84955932_A_C	0.20798951389912407	383.0	pseudotime	0.44536970590835684
ENSG00000163938	3_52812231_C_T	0.2086392248224023	3483.0	pseudotime	0.4465059272600118
ENSG00000013583	12_13154105_A_T	0.20907159536430905	3275.0	pseudotime	0.4471670885191743
ENSG00000006016	19_18735221_G_T	0.20917332589844556	108.0	pseudotime	0.4471670885191743
ENSG00000070540	17_66444335_A_G	0.20961901462204707	2234.0	pseudotime	0.4476380247735328
ENSG00000124532	6_24334379_C_G	0.2096091897920303	5960.0	pseudotime	0.4476380247735328
ENSG00000106591	7_42955732_G_A	0.20978239225070175	7512.0	pseudotime	0.4477461913056353
ENSG00000134463	10_11834968_A_G	0.21065831590726786	5350.0	pseudotime	0.44862149078502084
ENSG00000103932	15_41801512_G_T	0.2108572662844945	12205.0	pseudotime	0.44862149078502084
ENSG00000164329	5_78988769_A_C	0.2107430894967486	1968.0	pseudotime	0.44862149078502084
ENSG00000185442	15_93204305_C_T	0.21044795169022848	6619.0	pseudotime	0.44862149078502084
ENSG00000108963	17_1849662_G_A	0.21062976978800085	1186.0	pseudotime	0.44862149078502084
ENSG00000115841	2_38348037_C_A	0.2108701720281052	251.0	pseudotime	0.44862149078502084
ENSG00000003402	2_201994540_C_T	0.21117607682076475	4228.0	pseudotime	0.44903178647327496
ENSG00000162174	11_62137245_G_A	0.2124365872027577	2594.0	pseudotime	0.4510651176198403
ENSG00000013016	2_31435579_A_G	0.21235005983336366	2387.0	pseudotime	0.4510651176198403
ENSG00000169629	2_113118876_T_C	0.21247301990602246	83.0	pseudotime	0.4510651176198403
ENSG00000143947	2_55364623_A_T	0.21278787072856756	635.0	pseudotime	0.45149221289202474
ENSG00000138463	3_122661863_G_T	0.21303602317350426	1408.0	pseudotime	0.4517774073919695
ENSG00000150455	11_126238006_A_C	0.2133619963898338	264.0	pseudotime	0.4522272410140981
ENSG00000162994	2_55319003_G_A	0.2134977300733552	2300.0	pseudotime	0.4522735913873957
ENSG00000113734	5_172472573_C_T	0.21422742091838973	1360.0	pseudotime	0.452853281473041
ENSG00000027697	6_137459905_C_T	0.2140968664873832	294.0	pseudotime	0.452853281473041
ENSG00000145781	5_115722491_G_A	0.21417879205267	3571.0	pseudotime	0.452853281473041
ENSG00000105750	19_21136729_T_A	0.21403554028710872	168.0	pseudotime	0.452853281473041
ENSG00000174775	11_537466_G_T	0.214493424196888	1578.0	pseudotime	0.4530087738236461
ENSG00000143942	2_54010876_C_A	0.21452907944669647	1995.0	pseudotime	0.4530087738236461
ENSG00000108395	17_56968532_G_T	0.21521931973596986	3229.0	pseudotime	0.45398361019185995
ENSG00000181350	17_16351932_T_C	0.21519004501354286	676.0	pseudotime	0.45398361019185995
ENSG00000172500	11_65662436_T_C	0.21554307616393664	1211.0	pseudotime	0.45442521153033777
ENSG00000143162	1_167504393_T_C	0.21588596002882385	3566.0	pseudotime	0.4547108720863108
ENSG00000087269	4_2946481_A_G	0.21590752889093207	5612.0	pseudotime	0.4547108720863108
ENSG00000070540	17_66440514_T_C	0.2161965874865956	2011.0	pseudotime	0.4550783494948371
ENSG00000143499	1_214448561_T_C	0.21665104405945526	2221.0	pseudotime	0.45579340413355734
ENSG00000134107	3_5052427_A_G	0.21688784590168075	913.0	pseudotime	0.45605003913259706
ENSG00000070718	8_42019613_G_A	0.217348002278716	8582.0	pseudotime	0.45677580161431747
ENSG00000123892	11_87948516_G_A	0.2178334678937128	5073.0	pseudotime	0.4575539579449113
ENSG00000140262	15_57157876_C_T	0.21814965427251584	4226.0	pseudotime	0.457975912669362
ENSG00000171517	1_85219342_T_C	0.21863017360571046	557.0	pseudotime	0.4585490025721564
ENSG00000147596	8_70970391_C_T	0.21865352740978455	4496.0	pseudotime	0.4585490025721564
ENSG00000122033	13_28080449_C_T	0.2188333439516276	3151.0	pseudotime	0.4586839272695856
ENSG00000092036	14_23408837_C_G	0.21901746554327825	193.0	pseudotime	0.4588277284482601
ENSG00000140443	15_99190601_G_A	0.21917750931407293	8232.0	pseudotime	0.4589209630972576
ENSG00000158604	7_44713844_G_A	0.21951903570964668	3948.0	pseudotime	0.45904340928017917
ENSG00000003987	8_17149847_C_G	0.21942225540789748	461.0	pseudotime	0.45904340928017917
ENSG00000164190	5_37104889_G_A	0.2195826982961582	126.0	pseudotime	0.45904340928017917
ENSG00000167325	11_4022582_T_G	0.2197180495175436	8186.0	pseudotime	0.459084741022453
ENSG00000154719	21_26992924_G_A	0.22022408469780652	11265.0	pseudotime	0.45990013902191773
ENSG00000154719	21_26954282_T_C	0.22057359702375656	10912.0	pseudotime	0.4603126868236487
ENSG00000213625	1_65946121_G_A	0.22065341281778125	13083.0	pseudotime	0.4603126868236487
ENSG00000143228	1_163301733_T_C	0.22130225302944026	9332.0	pseudotime	0.4603362218965008
ENSG00000154310	3_171136440_T_A	0.22119356256697087	5234.0	pseudotime	0.4603362218965008
ENSG00000100764	14_90767759_G_A	0.2210442030381301	14011.0	pseudotime	0.4603362218965008
ENSG00000171227	2_120201720_C_T	0.2212582333446392	461.0	pseudotime	0.4603362218965008
ENSG00000129559	14_24624191_G_A	0.2213600664205228	4417.0	pseudotime	0.4603362218965008
ENSG00000164626	6_39256986_T_C	0.22128743500423897	740.0	pseudotime	0.4603362218965008
ENSG00000116198	1_3783498_T_C	0.2215479386051636	4046.0	pseudotime	0.4604858252955049
ENSG00000088035	1_63848569_G_A	0.2218094412563864	4695.0	pseudotime	0.4606379502267635
ENSG00000109794	4_186982149_G_T	0.2218530711943098	182.0	pseudotime	0.4606379502267635
ENSG00000076924	19_7675917_C_G	0.222752437712071	4645.0	pseudotime	0.4607152869397731
ENSG00000171310	12_104832250_G_A	0.22406475811720544	188.0	pseudotime	0.4607152869397731
ENSG00000185989	13_114845459_C_G	0.2234017380315719	2519.0	pseudotime	0.4607152869397731
ENSG00000144115	2_88447437_G_A	0.2233934032999536	1628.0	pseudotime	0.4607152869397731
ENSG00000157326	14_24405051_G_A	0.22369705389439185	1701.0	pseudotime	0.4607152869397731
ENSG00000078808	1_1112982_C_T	0.2227320332088792	2385.0	pseudotime	0.4607152869397731
ENSG00000065054	16_2138269_T_C	0.22292312193483055	538.0	pseudotime	0.4607152869397731
ENSG00000177150	18_13664222_C_T	0.2237601855555376	8251.0	pseudotime	0.4607152869397731
ENSG00000086232	7_6026988_G_A	0.22397910386803127	6144.0	pseudotime	0.4607152869397731
ENSG00000185046	12_99262556_G_A	0.22378422036392875	153.0	pseudotime	0.4607152869397731
ENSG00000100243	22_43067139_A_C	0.2226172594758616	3284.0	pseudotime	0.4607152869397731
ENSG00000198252	14_53228434_G_A	0.22296706397924249	6378.0	pseudotime	0.4607152869397731
ENSG00000079257	3_158352372_C_T	0.22284066167277614	4661.0	pseudotime	0.4607152869397731
ENSG00000160072	1_1392209_G_C	0.2238103243669948	2624.0	pseudotime	0.4607152869397731
ENSG00000165948	14_94571353_A_T	0.22249246173898474	1382.0	pseudotime	0.4607152869397731
ENSG00000166402	11_8172150_C_A	0.22398245686967014	2674.0	pseudotime	0.4607152869397731
ENSG00000203791	10_126424137_C_T	0.22409414259004068	5458.0	pseudotime	0.4607152869397731
ENSG00000215883	1_54632658_G_A	0.22316560618233475	167.0	pseudotime	0.4607152869397731
ENSG00000086232	7_6037715_T_G	0.22397910386803127	6144.0	pseudotime	0.4607152869397731
ENSG00000070718	8_42046212_C_T	0.2242116765434793	8453.0	pseudotime	0.4607184579569062
ENSG00000136371	15_80112067_C_T	0.224327743398738	340.0	pseudotime	0.460718612605888
ENSG00000083520	13_73313960_T_G	0.2255429573845439	9938.0	pseudotime	0.46249696785307615
ENSG00000173436	1_19911802_T_C	0.22546600665358416	580.0	pseudotime	0.46249696785307615
ENSG00000011376	3_45602836_C_G	0.22542342064258875	6059.0	pseudotime	0.46249696785307615
ENSG00000168936	4_1774306_C_G	0.22616729568542346	3323.0	pseudotime	0.4635379249032518
ENSG00000171033	8_79514971_A_G	0.2263660168035738	288.0	pseudotime	0.4637059405589454
ENSG00000116691	1_12094046_G_A	0.2266012193133082	10825.0	pseudotime	0.46394847583116505
ENSG00000198464	19_52793171_G_A	0.22734550269535256	4082.0	pseudotime	0.4652325279268111
ENSG00000249115	19_36015002_A_G	0.22796354178852296	332.0	pseudotime	0.4662570483954754
ENSG00000050767	5_177888966_C_T	0.2281636110526049	1717.0	pseudotime	0.4664260746788197
ENSG00000132970	13_27128177_T_C	0.2285995772160309	4479.0	pseudotime	0.46659687600312166
ENSG00000154813	3_16262617_C_T	0.2284162348558855	3689.0	pseudotime	0.46659687600312166
ENSG00000136824	9_106823814_A_C	0.22853182854216106	2268.0	pseudotime	0.46659687600312166
ENSG00000092020	14_35591174_T_C	0.2287480529149636	2422.0	pseudotime	0.46666012643977167
ENSG00000143149	1_165574955_T_G	0.2291020929138411	7206.0	pseudotime	0.4671275869765423
ENSG00000109089	17_73039818_C_T	0.22921240357937586	660.0	pseudotime	0.4671275869765423
ENSG00000204922	11_62401620_C_T	0.2295871460882185	9437.0	pseudotime	0.467651356032002
ENSG00000181350	17_16367370_A_C	0.22971919690719464	902.0	pseudotime	0.46768049724007027
ENSG00000124641	6_41940886_G_A	0.229857322011032	7658.0	pseudotime	0.46772196876425165
ENSG00000197894	4_100041130_C_G	0.23017334147588786	9961.0	pseudotime	0.46812519833191324
ENSG00000013297	3_170402765_T_C	0.23035825395239304	295.0	pseudotime	0.46826150701069863
ENSG00000182362	21_47716701_G_T	0.2306700781037538	5157.0	pseudotime	0.46865552441335556
ENSG00000198742	7_98717704_G_A	0.2307902884023827	564.0	pseudotime	0.46866003350422497
ENSG00000165233	9_95877447_C_T	0.2316992886472621	6066.0	pseudotime	0.46978538770134004
ENSG00000204922	11_62377359_G_A	0.23164872146073875	11941.0	pseudotime	0.46978538770134004
ENSG00000168004	11_63267937_C_T	0.23148344212393074	446.0	pseudotime	0.46978538770134004
ENSG00000062485	12_56739261_A_G	0.23199151003054644	1191.0	pseudotime	0.4698981529022593
ENSG00000161513	17_72811343_A_G	0.2319410214536757	3039.0	pseudotime	0.4698981529022593
ENSG00000115239	2_54002503_T_A	0.23239688433885256	1132.0	pseudotime	0.4704793193648942
ENSG00000178184	18_77934588_T_C	0.23252368097693404	870.0	pseudotime	0.47049621031094346
ENSG00000117640	1_26135741_C_G	0.2332844223997385	3487.0	pseudotime	0.4717951760548683
ENSG00000065675	10_6682022_T_C	0.2339840437624872	4287.0	pseudotime	0.4726289560125568
ENSG00000182446	17_79457747_A_G	0.2338363856278444	3456.0	pseudotime	0.4726289560125568
ENSG00000122642	7_33006857_C_A	0.23405366477258285	4377.0	pseudotime	0.4726289560125568
ENSG00000186318	11_117094413_T_C	0.23428151270279474	1178.0	pseudotime	0.47284866283307964
ENSG00000062485	12_56697319_C_A	0.2344415805258545	1186.0	pseudotime	0.47293141587033727
ENSG00000113318	5_79951133_T_C	0.2350423812051356	3630.0	pseudotime	0.47390270971918713
ENSG00000108950	17_66601671_A_G	0.23523720611215698	1521.0	pseudotime	0.47405488720319
ENSG00000156398	10_104498331_G_T	0.2366039145995304	1179.0	pseudotime	0.4741628399542556
ENSG00000075568	2_98613175_C_T	0.23637706261745176	3548.0	pseudotime	0.4741628399542556
ENSG00000090487	15_65316386_T_C	0.2365433680658621	14268.0	pseudotime	0.4741628399542556
ENSG00000099949	22_21337266_G_A	0.23611823891340195	2937.0	pseudotime	0.4741628399542556
ENSG00000148296	9_136195734_A_C	0.236514028641404	74.0	pseudotime	0.4741628399542556
ENSG00000106290	7_99735181_A_G	0.2365513551914146	9365.0	pseudotime	0.4741628399542556
ENSG00000168291	3_58422128_C_T	0.2355201988922281	10880.0	pseudotime	0.4741628399542556
ENSG00000138674	4_83889274_C_T	0.23597024528261115	2097.0	pseudotime	0.4741628399542556
ENSG00000163512	3_28426786_T_G	0.2358034206019281	5560.0	pseudotime	0.4741628399542556
ENSG00000136371	15_80100934_G_A	0.2357479308381632	337.0	pseudotime	0.4741628399542556
ENSG00000196152	9_130271051_G_A	0.2360713651613381	2952.0	pseudotime	0.4741628399542556
ENSG00000198865	5_42847580_C_A	0.2369201121277533	2824.0	pseudotime	0.4744234279551859
ENSG00000131165	16_89674320_T_G	0.23699203971817506	11489.0	pseudotime	0.4744234279551859
ENSG00000184752	12_95397552_T_C	0.2373888322564822	688.0	pseudotime	0.4744234279551859
ENSG00000116001	2_70516458_A_C	0.2371923442328959	921.0	pseudotime	0.4744234279551859
ENSG00000142867	1_85797110_A_G	0.2374157426869441	7311.0	pseudotime	0.4744234279551859
ENSG00000197943	16_81949697_A_T	0.23745059787887954	2723.0	pseudotime	0.4744234279551859
ENSG00000143149	1_165668293_G_T	0.2378296360790673	10099.0	pseudotime	0.4747031731186207
ENSG00000159423	1_19242346_C_T	0.2377816450250332	5359.0	pseudotime	0.4747031731186207
ENSG00000135912	2_219644625_T_G	0.2386121602728497	12377.0	pseudotime	0.475856775734712
ENSG00000188321	19_9543029_T_C	0.2386472047491305	228.0	pseudotime	0.475856775734712
ENSG00000214078	20_34203409_A_G	0.23923812456639745	4375.0	pseudotime	0.4767957003400555
ENSG00000157379	14_24791798_G_A	0.2393749764666936	3283.0	pseudotime	0.4768291908353596
ENSG00000186395	17_39026585_C_T	0.2404557562918714	2341.0	pseudotime	0.4779981412995494
ENSG00000101474	20_25002519_A_G	0.2402506995344706	1046.0	pseudotime	0.4779981412995494
ENSG00000150867	10_22840583_C_T	0.24056351572452145	8381.0	pseudotime	0.4779981412995494
ENSG00000196476	20_265238_T_C	0.2403358536240777	11412.0	pseudotime	0.4779981412995494
ENSG00000171700	20_62759030_T_G	0.2403293246098091	2836.0	pseudotime	0.4779981412995494
[truncated: 1,973 more rows]
