# Supplementary material for: Single-cell RNA-sequencing of differentiating iPS cells reveals dynamic genetic effects on gene expression
Source: Nat Commun. 2020 Feb 10;11:810. doi: 10.1038/s41467-020-14457-z (PMC7010688; doi:10.1038/s41467-020-14457-z)
Supplement: Supplementary file 11 — Supplementary Data 9 [file 41467_2020_14457_MOESM11_ESM.txt]

ensembl_gene_id	snp_id	pval	n_cells	factor	qval
ENSG00000132507	17_7207964_A_C	1.053455913551264e-182	19271.0	G2_M_transition	1.6737307554502482e-178
ENSG00000132507	17_7207964_A_C	5.880452369844277e-119	19271.0	sterol_biosynthesis	4.671431362604294e-115
ENSG00000167526	16_89613530_G_A	3.485910227617349e-60	15893.0	respiration	1.8461380565461482e-56
ENSG00000137267	6_3144028_A_G	2.703801247125503e-54	14084.0	respiration	8.591598842865999e-51
ENSG00000137267	6_3144805_G_T	2.703801247125503e-54	14084.0	respiration	8.591598842865999e-51
ENSG00000214078	20_34344225_T_A	6.725211597429592e-44	4375.0	G2_M_transition	1.780836030999356e-40
ENSG00000167526	16_89624574_A_T	9.131910881927314e-43	15251.0	respiration	2.0726828584580168e-39
ENSG00000167526	16_89639226_C_G	4.6108343963343206e-40	14831.0	respiration	9.157117111119961e-37
ENSG00000214078	20_34199977_G_A	5.090714487660397e-33	4565.0	G2_M_transition	8.986807975549821e-30
ENSG00000214078	20_34203409_A_G	1.3269936809825463e-32	4375.0	G2_M_transition	2.1083275603450696e-29
ENSG00000206503	6_29812578_C_A	6.612756736939525e-28	2858.0	respiration	9.551225366954105e-25
ENSG00000185201	11_302663_G_T	1.4164143695907062e-24	8719.0	respiration	1.875332625338095e-21
ENSG00000214078	20_34344225_T_A	3.844921501493156e-24	4375.0	respiration	4.699085601209481e-21
ENSG00000124614	6_34396160_C_T	1.9849426112907493e-23	10331.0	respiration	2.1024512138791617e-20
ENSG00000124614	6_34393845_G_A	1.9849426112907493e-23	10331.0	respiration	2.1024512138791617e-20
ENSG00000128791	18_9405031_G_A	1.2311311442458426e-22	2943.0	sterol_biosynthesis	1.2225132262361219e-19
ENSG00000128791	18_9405031_G_A	4.169762949322663e-22	2943.0	respiration	3.8970113964022626e-19
ENSG00000128791	18_9365590_G_A	5.152829098638658e-22	3357.0	sterol_biosynthesis	4.5482304843983885e-19
ENSG00000101126	20_49579744_A_G	2.412990916092381e-21	9605.0	respiration	2.0177684039408287e-18
ENSG00000089063	20_5067209_A_T	3.2246147513796316e-21	16026.0	respiration	2.5616339584959792e-18
ENSG00000128791	18_9365590_G_A	4.8829722937337214e-20	3357.0	respiration	3.6943173239448265e-17
ENSG00000132507	17_7207964_A_C	2.114704852565856e-18	19271.0	G1_S_transition	1.5272013953439236e-15
ENSG00000168028	3_39445047_G_A	4.1267783574282426e-18	14191.0	sterol_biosynthesis	2.85070671925304e-15
ENSG00000112667	6_43148052_C_T	7.910875118599082e-18	6799.0	sterol_biosynthesis	5.0275193553720885e-15
ENSG00000140988	16_2010478_C_G	7.900886110466081e-18	8678.0	respiration	5.0275193553720885e-15
ENSG00000149084	11_43813776_T_G	1.1851519264829067e-17	11536.0	respiration	7.242189926138623e-15
ENSG00000069482	11_68399671_C_G	1.4070910685925295e-17	8770.0	sterol_biosynthesis	7.451954299266037e-15
ENSG00000132507	17_7207964_A_C	1.4060140995580593e-17	19271.0	respiration	7.451954299266037e-15
ENSG00000089063	20_5055138_A_G	1.3914693253473958e-17	16026.0	respiration	7.451954299266037e-15
ENSG00000089063	20_5056899_G_A	1.3914693253473958e-17	16026.0	respiration	7.451954299266037e-15
ENSG00000110148	11_6302203_G_A	1.9825590840590178e-17	7375.0	sterol_biosynthesis	1.016093507339667e-14
ENSG00000168028	3_39425757_C_T	3.1396301311584106e-17	14662.0	sterol_biosynthesis	1.5588263601201508e-14
ENSG00000079332	10_71910663_C_T	6.238876462799057e-17	19058.0	sterol_biosynthesis	3.003735431543982e-14
ENSG00000140988	16_2007886_C_T	7.453811847427488e-17	8611.0	respiration	3.483122430350821e-14
ENSG00000206503	6_29917005_C_T	8.769976600786186e-17	2858.0	respiration	3.981068235236883e-14
ENSG00000064666	19_1039323_C_G	1.0030809828800999e-16	8717.0	respiration	4.426930737777507e-14
ENSG00000214078	20_34203409_A_G	3.8124681450284907e-16	4375.0	sterol_biosynthesis	1.637094429411153e-13
ENSG00000214078	20_34199977_G_A	6.129162890130043e-16	4565.0	sterol_biosynthesis	2.5626352631154245e-13
ENSG00000128791	18_9405031_G_A	1.0697729556043732e-15	2943.0	G2_M_transition	4.3580904406775084e-13
ENSG00000223705	7_75100124_T_C	1.2691681660245475e-15	460.0	respiration	4.818191746783259e-13
ENSG00000223705	7_75094329_G_A	1.2691681660245475e-15	460.0	respiration	4.818191746783259e-13
ENSG00000172270	19_588516_A_G	1.2736911717327347e-15	12049.0	sterol_biosynthesis	4.818191746783259e-13
ENSG00000167552	12_49652283_T_A	2.98586021889401e-15	11799.0	G1_S_transition	1.1032406315764657e-12
ENSG00000142089	11_320394_C_T	1.2138014948345148e-14	21955.0	respiration	4.382926852256993e-12
ENSG00000142089	11_323649_C_T	1.4832922463160315e-14	21955.0	respiration	5.237010490993136e-12
ENSG00000163682	4_39446549_G_A	1.5457054144655218e-14	14148.0	G1_S_transition	5.338732092397437e-12
ENSG00000079332	10_71905695_A_G	1.611865016817881e-14	17625.0	sterol_biosynthesis	5.448789656851595e-12
ENSG00000196126	6_32604969_A_G	2.313947899814729e-14	3305.0	respiration	7.659167548386752e-12
ENSG00000214078	20_34344225_T_A	2.5179327573011943e-14	4375.0	sterol_biosynthesis	8.164268499592117e-12
ENSG00000083307	8_102549205_A_T	2.645313640087893e-14	2139.0	G2_M_transition	8.405748622743289e-12
ENSG00000124614	6_34396160_C_T	3.6611030502482314e-14	10331.0	sterol_biosynthesis	1.1186077935066134e-11
ENSG00000124614	6_34393845_G_A	3.6611030502482314e-14	10331.0	sterol_biosynthesis	1.1186077935066134e-11
ENSG00000149084	11_43822885_A_G	3.7504740225490913e-14	14603.0	respiration	1.1242930428350937e-11
ENSG00000064666	19_1059243_T_A	5.3416546037131624e-14	4873.0	sterol_biosynthesis	1.5716334878480505e-11
ENSG00000189306	22_42896474_T_C	6.199292086595179e-14	10015.0	respiration	1.7908064122149855e-11
ENSG00000064666	19_1039323_C_G	6.793522367249998e-14	8717.0	G2_M_transition	1.9274193459083565e-11
ENSG00000083307	8_102549205_A_T	8.14715647430982e-14	2139.0	sterol_biosynthesis	2.270912667786569e-11
ENSG00000128791	18_9405031_G_A	8.604158403655603e-14	2943.0	G1_S_transition	2.3569460123669002e-11
ENSG00000128791	18_9365590_G_A	9.827649762397122e-14	3357.0	G2_M_transition	2.646469481779076e-11
ENSG00000142089	11_323649_C_T	1.215110495058688e-13	21955.0	sterol_biosynthesis	3.2176125909154054e-11
ENSG00000158161	1_28349153_T_C	1.6790470506561048e-13	6582.0	respiration	4.373229432921999e-11
ENSG00000079332	10_71910630_G_A	3.009890301535521e-13	19769.0	sterol_biosynthesis	7.713086630773607e-11
ENSG00000064666	19_1039323_C_G	5.985024541804511e-13	8717.0	sterol_biosynthesis	1.5093661892093662e-10
ENSG00000137267	6_3144028_A_G	9.715431520597394e-13	14084.0	sterol_biosynthesis	2.3747503999884833e-10
ENSG00000137267	6_3144805_G_T	9.715431520597394e-13	14084.0	sterol_biosynthesis	2.3747503999884833e-10
ENSG00000182117	15_34629870_C_A	1.865202302145764e-12	4557.0	sterol_biosynthesis	4.490050632801803e-10
ENSG00000124839	2_238552006_C_T	1.907730459643872e-12	4149.0	respiration	4.523883812361468e-10
ENSG00000168028	3_39450393_C_T	1.9811516568356296e-12	14041.0	sterol_biosynthesis	4.628902577030071e-10
ENSG00000172270	19_588516_A_G	2.073435465151741e-12	12049.0	respiration	4.774310531932009e-10
ENSG00000198586	2_171904870_C_T	3.0585792691397283e-12	11520.0	respiration	6.942101061156e-10
ENSG00000101126	20_49579744_A_G	6.388876541256067e-12	9605.0	G2_M_transition	1.4296685984151603e-09
ENSG00000198586	2_171790769_G_T	6.782912337432943e-12	9175.0	sterol_biosynthesis	1.496762655793536e-09
ENSG00000197728	12_56401085_G_A	6.995839457164739e-12	16959.0	G1_S_transition	1.522601332814156e-09
ENSG00000170421	12_53294381_T_C	8.969555203380207e-12	21851.0	sterol_biosynthesis	1.875109119359273e-09
ENSG00000223705	7_75100124_T_C	8.969250301980344e-12	460.0	G2_M_transition	1.875109119359273e-09
ENSG00000223705	7_75094329_G_A	8.969250301980344e-12	460.0	G2_M_transition	1.875109119359273e-09
ENSG00000134184	1_110233147_C_T	1.037764461392762e-11	2889.0	respiration	2.1412989302088573e-09
ENSG00000138398	2_170578319_T_C	1.6042503682795985e-11	8412.0	G2_M_transition	3.267734596311059e-09
ENSG00000142089	11_320394_C_T	2.354285334865496e-11	21955.0	sterol_biosynthesis	4.734795620296582e-09
ENSG00000198586	2_171826178_A_G	2.4447245481989732e-11	11520.0	respiration	4.855222952723161e-09
ENSG00000181649	11_2946522_G_A	3.312633828000396e-11	2625.0	respiration	6.497669908551887e-09
ENSG00000180611	3_192650971_G_C	3.521183991959539e-11	949.0	G1_S_transition	6.740309790873874e-09
ENSG00000180611	3_192716244_C_T	3.521183991959539e-11	949.0	G1_S_transition	6.740309790873874e-09
ENSG00000101126	20_49496411_T_C	3.766688081238392e-11	14154.0	respiration	7.124421456513759e-09
ENSG00000128791	18_9365590_G_A	4.116697950779029e-11	3357.0	G1_S_transition	7.694834946114966e-09
ENSG00000150991	12_125389272_T_C	7.266713074146737e-11	12873.0	respiration	1.3424829921167831e-08
ENSG00000158161	1_28339288_G_A	9.656908053371463e-11	6757.0	respiration	1.7435108539996112e-08
ENSG00000158161	1_28298088_G_C	9.656908053371463e-11	6757.0	respiration	1.7435108539996112e-08
ENSG00000185201	11_302663_G_T	1.0122083570315265e-10	8719.0	G2_M_transition	1.8069625142153813e-08
ENSG00000086062	9_33119241_C_T	1.1108898649738363e-10	7847.0	respiration	1.9610909083004792e-08
ENSG00000167552	12_49652283_T_A	1.2316907583913915e-10	11799.0	sterol_biosynthesis	2.1504508537716955e-08
ENSG00000083307	8_102549205_A_T	1.6146485564571026e-10	2139.0	respiration	2.788427854890266e-08
ENSG00000205581	21_40710419_G_A	2.2650038387470836e-10	16882.0	respiration	3.869503332259534e-08
ENSG00000149084	11_43822885_A_G	2.592496992487323e-10	14603.0	G2_M_transition	4.3818715124083605e-08
ENSG00000164111	4_122617493_T_C	3.4070784295919775e-10	15281.0	respiration	5.698069693616562e-08
ENSG00000138398	2_170578319_T_C	4.205306305962451e-10	8412.0	sterol_biosynthesis	6.959781936367856e-08
ENSG00000167526	16_89639226_C_G	4.307502235202345e-10	14831.0	G2_M_transition	7.055422217824212e-08
ENSG00000140307	15_59933789_T_C	5.05286926418687e-10	13628.0	G1_S_transition	8.191835394836836e-08
ENSG00000189306	22_42903671_T_G	8.269088428687315e-10	8346.0	respiration	1.3270634035856976e-07
ENSG00000106853	9_114366094_G_C	8.664728071944744e-10	13182.0	respiration	1.3766519960705807e-07
ENSG00000170430	10_131328522_G_A	1.2414244975868573e-09	4709.0	respiration	1.9528467740257415e-07
ENSG00000069482	11_68353008_T_C	1.5240326646842535e-09	4382.0	sterol_biosynthesis	2.3739049976964137e-07
ENSG00000086062	9_33121480_C_T	1.921948713655626e-09	7340.0	respiration	2.9646525400544255e-07
ENSG00000182117	15_34629870_C_A	1.991794536330732e-09	4557.0	respiration	3.042849191656026e-07
ENSG00000120539	10_27480049_T_C	2.2773943906799864e-09	13232.0	G1_S_transition	3.446023055154631e-07
ENSG00000079332	10_71910630_G_A	2.3502410605158204e-09	19769.0	respiration	3.5227009405165433e-07
ENSG00000091640	17_4777634_T_C	2.5399471040546367e-09	1000.0	respiration	3.7714653821701e-07
ENSG00000180611	3_192650971_G_C	2.6362528287524146e-09	949.0	sterol_biosynthesis	3.842640820478749e-07
ENSG00000180611	3_192716244_C_T	2.6362528287524146e-09	949.0	sterol_biosynthesis	3.842640820478749e-07
ENSG00000197728	12_56473808_T_C	3.354538074134865e-09	15830.0	G1_S_transition	4.845172811077703e-07
ENSG00000205246	19_24050828_A_T	3.816321470401375e-09	3974.0	respiration	5.462496893850184e-07
ENSG00000100162	22_42354389_A_C	4.773900463005872e-09	8236.0	G1_S_transition	6.772118799664045e-07
ENSG00000198586	2_171904870_C_T	5.103874712834034e-09	11520.0	sterol_biosynthesis	7.176138180310366e-07
ENSG00000101126	20_49494268_A_G	5.200282737886225e-09	13793.0	respiration	7.247551942064591e-07
ENSG00000111640	12_6644722_A_G	5.817453355155751e-09	9306.0	respiration	7.967905078165049e-07
ENSG00000111640	12_6643316_T_C	5.817453355155751e-09	9306.0	respiration	7.967905078165049e-07
ENSG00000205246	19_24050828_A_T	6.427206963335892e-09	3974.0	G1_S_transition	8.727817455853046e-07
ENSG00000198586	2_171790769_G_T	6.516867788533058e-09	9175.0	respiration	8.7745758834079e-07
ENSG00000206503	6_29812578_C_A	6.7365906557978806e-09	2858.0	G2_M_transition	8.994197675572833e-07
ENSG00000135074	5_156918146_T_A	6.8396267352586585e-09	3381.0	sterol_biosynthesis	9.055665797482463e-07
ENSG00000079332	10_71910663_C_T	7.866055102140035e-09	19058.0	G1_S_transition	1.0328585410148834e-06
ENSG00000172785	9_193737_C_T	8.448247184139205e-09	12095.0	sterol_biosynthesis	1.082465735980675e-06
ENSG00000205581	21_40710419_G_A	8.390363576624775e-09	16882.0	G2_M_transition	1.082465735980675e-06
ENSG00000189306	22_42896474_T_C	8.390508525220397e-09	10015.0	G2_M_transition	1.082465735980675e-06
ENSG00000185650	14_69316207_C_A	9.392798469737652e-09	1237.0	sterol_biosynthesis	1.1938622566975346e-06
ENSG00000189306	22_42897414_A_C	9.596929705640671e-09	10177.0	respiration	1.2101271362160237e-06
ENSG00000079332	10_71905695_A_G	1.4894162679054243e-08	17625.0	G1_S_transition	1.8632949342111323e-06
ENSG00000124839	2_238552006_C_T	1.6386566400403658e-08	4149.0	G2_M_transition	2.033982554450104e-06
ENSG00000135778	1_233089728_C_T	1.6697559932205432e-08	6085.0	sterol_biosynthesis	2.056518079092092e-06
ENSG00000179750	22_39358037_A_C	1.7522497960871624e-08	688.0	G1_S_transition	2.141518827710218e-06
ENSG00000090530	3_189880407_C_T	1.8131612693902918e-08	5420.0	respiration	2.1990462784788514e-06
ENSG00000069482	11_68399671_C_G	1.8916257244634995e-08	8770.0	G1_S_transition	2.2768295083542485e-06
ENSG00000149084	11_43813776_T_G	1.9746134597526373e-08	11536.0	G2_M_transition	2.358846514928564e-06
ENSG00000186439	6_123897071_C_T	2.2264917540659884e-08	3230.0	sterol_biosynthesis	2.6203334065629944e-06
ENSG00000186439	6_123904601_C_T	2.2264917540659884e-08	3230.0	sterol_biosynthesis	2.6203334065629944e-06
ENSG00000112667	6_43186775_A_T	2.3742241158571624e-08	7350.0	sterol_biosynthesis	2.7736524082896026e-06
ENSG00000182117	15_34629870_C_A	2.4589667864749277e-08	4557.0	G2_M_transition	2.851683525803916e-06
ENSG00000086062	9_33119241_C_T	2.7304569351738657e-08	7847.0	G2_M_transition	3.1435869410175635e-06
ENSG00000135074	5_156824546_C_T	3.112794970858984e-08	3367.0	sterol_biosynthesis	3.5579918343170888e-06
ENSG00000135074	5_156752957_A_G	3.4440571295121435e-08	3309.0	sterol_biosynthesis	3.908512833834924e-06
ENSG00000167526	16_89624574_A_T	3.526327566626683e-08	15251.0	G1_S_transition	3.973495913373386e-06
ENSG00000160124	3_122131777_C_G	3.599815332059232e-08	2159.0	sterol_biosynthesis	4.0277370419547234e-06
ENSG00000127337	12_69669225_G_A	3.8398518415471603e-08	11269.0	G1_S_transition	4.266263360734355e-06
ENSG00000112667	6_43148052_C_T	3.988408721558422e-08	6799.0	G2_M_transition	4.400544289452791e-06
ENSG00000167526	16_89613530_G_A	4.1952199859841116e-08	15893.0	G2_M_transition	4.596803802573488e-06
ENSG00000105258	19_36594659_A_T	4.535108529706306e-08	14018.0	sterol_biosynthesis	4.935192076710534e-06
ENSG00000127337	12_69752200_A_G	6.072473279078435e-08	12778.0	G1_S_transition	6.563228262448856e-06
ENSG00000065268	19_991873_G_T	8.61722391910818e-08	18376.0	sterol_biosynthesis	9.250706326134511e-06
ENSG00000120539	10_27480559_G_T	8.827885192734813e-08	12933.0	G1_S_transition	9.41325100283025e-06
ENSG00000241186	3_46641870_G_A	1.0802956827784908e-07	8998.0	G2_M_transition	1.1442491871989775e-05
ENSG00000079332	10_71910663_C_T	1.1222494671791699e-07	19058.0	respiration	1.180814538711434e-05
ENSG00000142794	1_21806874_G_A	1.1957072009570458e-07	4888.0	G1_S_transition	1.2498286847898385e-05
ENSG00000079332	10_71910630_G_A	1.2053620940185525e-07	19769.0	G1_S_transition	1.251685813710246e-05
ENSG00000163584	3_170536650_C_T	1.2283224497280554e-07	3684.0	respiration	1.2672459143687886e-05
ENSG00000182117	15_34629870_C_A	1.4723228040243863e-07	4557.0	G1_S_transition	1.5091783684089968e-05
ENSG00000243678	17_49243804_A_T	1.5109303502456428e-07	16214.0	respiration	1.5388244490194087e-05
ENSG00000013573	12_31249118_A_G	1.5944871033976937e-07	12007.0	G2_M_transition	1.603367791062187e-05
ENSG00000164111	4_122628483_G_A	1.5898739488285322e-07	3975.0	respiration	1.603367791062187e-05
ENSG00000091640	17_4777634_T_C	1.6302469841956227e-07	1000.0	sterol_biosynthesis	1.6290166091132108e-05
ENSG00000154079	6_71178785_G_A	1.8747527077130558e-07	8220.0	sterol_biosynthesis	1.8616294387590645e-05
ENSG00000120675	13_43597706_C_T	1.9213781628463734e-07	13767.0	sterol_biosynthesis	1.8960780280312535e-05
ENSG00000138757	4_76593147_C_A	1.9722497199590788e-07	3658.0	respiration	1.9342656512783853e-05
ENSG00000158161	1_28349153_T_C	2.2375901355718212e-07	6582.0	G2_M_transition	2.1810326425745456e-05
ENSG00000172992	17_43095854_G_A	2.444854858017125e-07	7579.0	G2_M_transition	2.3685276819619566e-05
ENSG00000117569	1_97153245_G_A	2.76068817845236e-07	13415.0	G2_M_transition	2.6582917441970363e-05
ENSG00000189306	22_42897414_A_C	3.092240644729937e-07	10177.0	G2_M_transition	2.9596096002089903e-05
ENSG00000167526	16_89624574_A_T	3.4221210962504675e-07	15251.0	G2_M_transition	3.255728142348948e-05
ENSG00000013573	12_31243172_T_C	3.700367066868187e-07	12056.0	G2_M_transition	3.499489997523914e-05
ENSG00000172687	19_21513408_G_A	3.90857267211166e-07	8420.0	G2_M_transition	3.65290603614765e-05
ENSG00000172687	19_21530824_T_C	3.90857267211166e-07	8420.0	G2_M_transition	3.65290603614765e-05
ENSG00000149084	11_43822885_A_G	4.7133116988071773e-07	14603.0	sterol_biosynthesis	4.3792453959443526e-05
ENSG00000185201	11_302663_G_T	5.37360548573434e-07	8719.0	G1_S_transition	4.9637118579853015e-05
ENSG00000086062	9_33121480_C_T	6.408716959292899e-07	7340.0	G2_M_transition	5.885647112673155e-05
ENSG00000204525	6_31239722_A_C	6.734392347121173e-07	3037.0	respiration	6.149196874198919e-05
ENSG00000161981	16_104754_G_C	7.043950191962103e-07	13876.0	G1_S_transition	6.395101751422508e-05
ENSG00000160256	21_46378941_G_A	7.183525523209391e-07	2914.0	G2_M_transition	6.484764404133568e-05
ENSG00000117569	1_97153245_G_A	7.962543070499919e-07	13415.0	G1_S_transition	7.107240691241727e-05
ENSG00000224877	17_79213562_T_C	7.941946991709971e-07	7845.0	respiration	7.107240691241727e-05
ENSG00000101126	20_49496411_T_C	8.357520577096756e-07	14154.0	G2_M_transition	7.418116588207445e-05
ENSG00000138036	2_44049872_C_T	8.578802340482513e-07	1493.0	G1_S_transition	7.572222865865899e-05
ENSG00000108561	17_5432814_A_G	8.758474020559031e-07	5053.0	respiration	7.645859079046258e-05
ENSG00000174080	11_66335308_T_C	8.733493680298959e-07	3666.0	sterol_biosynthesis	7.645859079046258e-05
ENSG00000241186	3_46641870_G_A	9.955337087837892e-07	8998.0	sterol_biosynthesis	8.64319101921139e-05
ENSG00000154079	6_71288001_G_T	1.0594246686573307e-06	8292.0	sterol_biosynthesis	9.147901704145474e-05
ENSG00000164414	6_88184111_G_A	1.0745354989056623e-06	9232.0	G1_S_transition	9.22822703060171e-05
ENSG00000064666	19_1059243_T_A	1.2382516796324827e-06	4873.0	G1_S_transition	0.0001057706596021553
ENSG00000166347	18_71983285_C_A	1.2958607758091209e-06	5966.0	G2_M_transition	0.00011009965778639205
ENSG00000173401	12_75737206_G_A	1.303411216185003e-06	5530.0	G2_M_transition	0.00011015211384440067
ENSG00000173401	12_75768869_G_T	1.3472508749788746e-06	5640.0	G2_M_transition	0.00011325461323631936
ENSG00000166347	18_71960202_C_G	1.5114591953563205e-06	5928.0	G2_M_transition	0.00012638980892537484
ENSG00000158161	1_28298088_G_C	1.5683880420069547e-06	6757.0	G2_M_transition	0.0001297841104760755
ENSG00000158161	1_28339288_G_A	1.5683880420069547e-06	6757.0	G2_M_transition	0.0001297841104760755
ENSG00000214087	17_79634162_T_G	1.750492694725209e-06	9926.0	G2_M_transition	0.0001441027354082597
ENSG00000084072	1_40219280_T_C	1.7839150390953323e-06	16370.0	sterol_biosynthesis	0.0001460971244389002
ENSG00000140043	14_74351109_G_A	1.8457491287805198e-06	11119.0	sterol_biosynthesis	0.0001503859597849482
ENSG00000154079	6_71294625_G_C	1.8571567165746476e-06	8190.0	sterol_biosynthesis	0.0001505433975149898
ENSG00000170540	16_18787646_T_C	1.9275121453802294e-06	6063.0	G2_M_transition	0.00015545336530863494
ENSG00000099860	19_2545177_G_A	1.9674243418618472e-06	2581.0	respiration	0.00015787089870455064
ENSG00000154079	6_71178785_G_A	2.022779263325401e-06	8220.0	G1_S_transition	0.0001614970700287134
ENSG00000225151	15_84915879_C_A	2.111446173565849e-06	302.0	G1_S_transition	0.00016773328402807102
ENSG00000198794	15_75362084_C_T	2.1374970530566035e-06	1548.0	respiration	0.00016895797601474286
ENSG00000161981	16_83807_G_C	2.1898284645450853e-06	14884.0	G2_M_transition	0.00017223759725095203
ENSG00000140043	14_74344276_C_A	2.240946439019463e-06	11195.0	sterol_biosynthesis	0.00017538993607458733
ENSG00000100908	14_24598198_A_T	2.2608163663339265e-06	6312.0	G2_M_transition	0.000176077698178007
ENSG00000116830	1_117663913_C_T	2.2814693068699667e-06	9014.0	respiration	0.00017681943584170747
ENSG00000117569	1_97153245_G_A	2.466526827749024e-06	13415.0	sterol_biosynthesis	0.00019023387494794414
ENSG00000101493	18_74061336_G_A	2.54649241432216e-06	2292.0	sterol_biosynthesis	0.00019451284364783883
ENSG00000160284	21_47645970_G_C	2.5397401841035905e-06	6939.0	G2_M_transition	0.00019451284364783883
ENSG00000100410	22_41925535_T_C	2.665094881261497e-06	15334.0	respiration	0.0002025982175764721
ENSG00000174080	11_66335308_T_C	2.7082844244722986e-06	3666.0	G2_M_transition	0.00020490106160007564
ENSG00000093072	22_17685194_T_A	2.7528350337127516e-06	8418.0	respiration	0.0002063068066774915
ENSG00000105258	19_36594659_A_T	2.7484511036157898e-06	14018.0	G2_M_transition	0.0002063068066774915
ENSG00000091640	17_4777634_T_C	2.767239857885451e-06	1000.0	G1_S_transition	0.00020641270827269505
ENSG00000033178	4_68474631_T_C	3.00158246948703e-06	13037.0	sterol_biosynthesis	0.00022284645922995296
ENSG00000100997	20_25277244_A_G	3.039019902966749e-06	18874.0	sterol_biosynthesis	0.0002245765033410963
ENSG00000186184	13_28200461_G_A	3.421871740049949e-06	8973.0	G2_M_transition	0.0002516976768792296
ENSG00000140043	14_74324671_T_C	3.484792694750688e-06	11137.0	sterol_biosynthesis	0.00025514463748478773
ENSG00000105939	7_138726194_C_T	3.665929752209992e-06	16508.0	sterol_biosynthesis	0.00026717565093170803
ENSG00000111640	12_6643316_T_C	3.850175772248214e-06	9306.0	G2_M_transition	0.00027805269395218016
ENSG00000111640	12_6644722_A_G	3.850175772248214e-06	9306.0	G2_M_transition	0.00027805269395218016
ENSG00000170291	17_7151111_A_C	3.977587784323842e-06	10209.0	G1_S_transition	0.000284666282510528
ENSG00000170291	17_7145981_T_C	3.977587784323842e-06	10209.0	G1_S_transition	0.000284666282510528
ENSG00000079332	10_71905695_A_G	4.109131247657852e-06	17625.0	respiration	0.00029276178144747964
ENSG00000180104	5_429582_G_T	4.131082010373723e-06	9048.0	G2_M_transition	0.00029301174545007903
ENSG00000142089	11_320394_C_T	4.167298519661711e-06	21955.0	G2_M_transition	0.00029426683946837893
ENSG00000175390	11_8010307_T_G	4.512182053794052e-06	9822.0	respiration	0.0003172103914631854
ENSG00000091640	17_4777634_T_C	4.6704314721781615e-06	1000.0	G2_M_transition	0.000326889053876505
ENSG00000141510	17_7557060_G_A	4.819271774338384e-06	2362.0	respiration	0.0003358271489065274
ENSG00000180822	6_3264671_T_C	4.948284282035936e-06	2014.0	respiration	0.0003418188724912476
ENSG00000101126	20_49494268_A_G	4.930920772429429e-06	13793.0	G2_M_transition	0.0003418188724912476
ENSG00000163938	3_52717229_T_A	5.063484832714543e-06	16557.0	respiration	0.00034826254122150935
ENSG00000163682	4_39446549_G_A	5.213522846945538e-06	14148.0	sterol_biosynthesis	0.000357036426690822
ENSG00000177951	11_219398_G_A	5.349962142501246e-06	6955.0	sterol_biosynthesis	0.0003648077189702137
ENSG00000167552	12_49582692_T_G	5.40228460100829e-06	17174.0	G2_M_transition	0.00036680127239666543
ENSG00000142794	1_21806710_T_G	5.852080801970254e-06	5337.0	G1_S_transition	0.0003956504671561846
ENSG00000134184	1_110245263_T_C	6.2778216949673925e-06	1407.0	respiration	0.00042085245185502924
ENSG00000176890	18_660647_C_A	6.269341325408329e-06	3466.0	sterol_biosynthesis	0.00042085245185502924
ENSG00000100997	20_25307574_C_T	6.3894902965267545e-06	18158.0	sterol_biosynthesis	0.00042333018590519594
ENSG00000180611	3_192650971_G_C	6.421360448335361e-06	949.0	G2_M_transition	0.00042333018590519594
ENSG00000180611	3_192716244_C_T	6.421360448335361e-06	949.0	G2_M_transition	0.00042333018590519594
ENSG00000101182	20_60689943_T_C	6.361547983821795e-06	6346.0	sterol_biosynthesis	0.00042333018590519594
ENSG00000269343	19_58354935_G_T	6.544988156581477e-06	2885.0	sterol_biosynthesis	0.000429697404263498
ENSG00000064666	19_1059243_T_A	6.714462768381929e-06	4873.0	G2_M_transition	0.0004390098126092679
ENSG00000100422	22_47124827_A_C	6.743871935976322e-06	7408.0	sterol_biosynthesis	0.00043912556278193364
ENSG00000180104	5_435626_A_G	6.7963912823038885e-06	7624.0	G2_M_transition	0.00044073903956426196
ENSG00000198794	15_75394517_C_T	6.943774038663223e-06	1974.0	respiration	0.00044846618669220034
ENSG00000170430	10_131445027_G_A	7.334594785316744e-06	4809.0	respiration	0.0004717896435186738
ENSG00000133639	12_92539590_T_C	7.633107239062345e-06	2490.0	G2_M_transition	0.0004890113218315425
ENSG00000133983	14_70813107_T_C	7.838080895771913e-06	9286.0	respiration	0.0005001262219760006
ENSG00000186184	13_28200940_T_C	8.434014039197516e-06	8823.0	G2_M_transition	0.0005359984602190806
ENSG00000013573	12_31223277_A_G	8.592736115080356e-06	11739.0	G2_M_transition	0.0005439099258820585
ENSG00000157379	14_24791798_G_A	8.70700032631153e-06	3283.0	sterol_biosynthesis	0.0005476447018471823
ENSG00000189306	22_42903671_T_G	8.720676584046898e-06	8346.0	G2_M_transition	0.0005476447018471823
ENSG00000126878	9_133966276_C_G	8.88245737968855e-06	7306.0	respiration	0.0005534293445038889
ENSG00000170421	12_53294381_T_C	8.850754316595331e-06	21851.0	respiration	0.0005534293445038889
ENSG00000079332	10_71910663_C_T	9.057931093109306e-06	19058.0	G2_M_transition	0.0005621578484660963
ENSG00000165650	10_119020736_A_C	9.337121703400688e-06	5067.0	respiration	0.0005772303098195725
ENSG00000141994	19_5799037_C_T	1.0530841568632557e-05	7201.0	respiration	0.0006485039179939305
ENSG00000125447	17_73192415_C_T	1.073186460012744e-05	2406.0	respiration	0.0006583315241962347
ENSG00000165948	14_94569247_A_T	1.109914268723352e-05	1595.0	G2_M_transition	0.0006771618652278113
ENSG00000241186	3_46641870_G_A	1.112407142651427e-05	8998.0	respiration	0.0006771618652278113
ENSG00000161981	16_104754_G_C	1.3060514505318922e-05	13876.0	G2_M_transition	0.000792005551375981
ENSG00000214078	20_34203409_A_G	1.3285335179377255e-05	4375.0	respiration	0.0008025756856651934
ENSG00000214078	20_34199977_G_A	1.3445507742064805e-05	4565.0	respiration	0.0008091751022951729
ENSG00000170291	17_7145981_T_C	1.3736936284439461e-05	10209.0	sterol_biosynthesis	0.0008204979085983991
ENSG00000170291	17_7151111_A_C	1.3736936284439461e-05	10209.0	sterol_biosynthesis	0.0008204979085983991
ENSG00000177683	7_108179726_G_C	1.3889034777211527e-05	10746.0	sterol_biosynthesis	0.0008264755975293511
ENSG00000160124	3_122131777_C_G	1.4176518588143146e-05	2159.0	G1_S_transition	0.0008404348034642473
ENSG00000165948	14_94572696_T_C	1.496278725122782e-05	1584.0	G2_M_transition	0.000880476903138917
ENSG00000138757	4_76593147_C_A	1.4947907986690952e-05	3658.0	sterol_biosynthesis	0.000880476903138917
ENSG00000099984	22_24255296_C_T	1.5068688896856104e-05	2524.0	G2_M_transition	0.0008834366390894826
ENSG00000104728	8_1821955_G_C	1.6133462844211613e-05	5419.0	respiration	0.0009423840355471841
ENSG00000165487	13_22065685_C_T	1.6210215264430354e-05	15503.0	respiration	0.0009433989015431117
ENSG00000117697	1_212862480_G_A	1.6531282461864074e-05	4380.0	G2_M_transition	0.000958573050197432
ENSG00000115540	2_198295171_G_A	1.6611044816687132e-05	9473.0	respiration	0.0009596955638091824
ENSG00000158161	1_28298088_G_C	1.6984159371867183e-05	6757.0	sterol_biosynthesis	0.0009741672350188658
ENSG00000158161	1_28339288_G_A	1.6984159371867183e-05	6757.0	sterol_biosynthesis	0.0009741672350188658
ENSG00000161981	16_83807_G_C	1.740833994375152e-05	14884.0	G1_S_transition	0.0009949054137637558
ENSG00000166451	16_81056441_T_G	1.8176822714523596e-05	7300.0	sterol_biosynthesis	0.001035101646194806
ENSG00000169174	1_55483598_C_T	1.9287864393897927e-05	4324.0	sterol_biosynthesis	0.0010944485338937509
ENSG00000078808	1_1112982_C_T	1.972815500039123e-05	2385.0	G2_M_transition	0.0011154481375310174
ENSG00000168028	3_39445047_G_A	1.9839290008621926e-05	14191.0	G1_S_transition	0.0011177540413368266
ENSG00000126790	14_59867847_C_T	2.045543663986745e-05	566.0	G2_M_transition	0.0011483956796261982
ENSG00000116791	1_75189847_T_C	2.1208613419328534e-05	10725.0	sterol_biosynthesis	0.0011864875000221538
ENSG00000078808	1_1112982_C_T	2.3039026668445488e-05	2385.0	sterol_biosynthesis	0.0012843651077482875
ENSG00000099860	19_2545177_G_A	2.3211463845299106e-05	2581.0	sterol_biosynthesis	0.001289407528154324
ENSG00000149084	11_43813776_T_G	2.3291790066735336e-05	11536.0	sterol_biosynthesis	0.001289407528154324
ENSG00000086062	9_33113322_C_T	2.571261977293017e-05	2681.0	G2_M_transition	0.0014135712904924378
ENSG00000225151	15_84776046_T_C	2.57092026718538e-05	302.0	G1_S_transition	0.0014135712904924378
ENSG00000186184	13_28195495_C_T	2.616740425599443e-05	9258.0	G2_M_transition	0.0014237935576001356
ENSG00000158161	1_28349153_T_C	2.5995312218746883e-05	6582.0	sterol_biosynthesis	0.0014237935576001356
ENSG00000100410	22_41806768_C_G	2.6099720935635014e-05	14344.0	respiration	0.0014237935576001356
ENSG00000119431	9_116140033_C_T	2.7813910482227033e-05	4207.0	respiration	0.00150821641550042
ENSG00000149084	11_43813776_T_G	2.834198302243261e-05	11536.0	G1_S_transition	0.0015316238988449299
ENSG00000166598	12_104261323_T_A	2.9908483368608068e-05	5988.0	G1_S_transition	0.001610799944950661
ENSG00000132305	2_86311485_A_G	3.013285242737433e-05	17130.0	sterol_biosynthesis	0.001617401214074741
ENSG00000166347	18_71938536_G_A	3.068105469313733e-05	5825.0	G2_M_transition	0.0016412814712611645
ENSG00000158528	7_94927242_T_C	3.2714226906038676e-05	3871.0	respiration	0.0017441732788024916
ENSG00000086062	9_33119241_C_T	3.371660746094644e-05	7847.0	sterol_biosynthesis	0.0017856315311317237
ENSG00000189241	6_116667857_A_C	3.368205449371258e-05	13734.0	G2_M_transition	0.0017856315311317237
ENSG00000204531	6_31132414_G_A	3.401675326983927e-05	1225.0	respiration	0.0017869020352766331
ENSG00000166451	16_81044947_T_C	3.40780033162651e-05	7175.0	G2_M_transition	0.0017869020352766331
ENSG00000204531	6_31128552_A_C	3.401675326983927e-05	1225.0	respiration	0.0017869020352766331
ENSG00000197728	12_56401085_G_A	3.6240603202617296e-05	16959.0	respiration	0.0018940483673788935
ENSG00000167552	12_49582692_T_G	3.730988447278662e-05	17174.0	respiration	0.0019435391623069962
ENSG00000151640	10_133991124_A_G	3.9029338936421086e-05	3477.0	sterol_biosynthesis	0.002026464500071432
ENSG00000093072	22_17680519_A_C	3.936144818269371e-05	8320.0	G1_S_transition	0.0020370511033440965
ENSG00000133433	22_24323514_C_T	4.3056248910254166e-05	578.0	G2_M_transition	0.0022210314372925915
ENSG00000177150	18_13664222_C_T	4.617465998464397e-05	8251.0	respiration	0.002374184459016257
ENSG00000189241	6_116644609_G_A	4.684620555088104e-05	13586.0	G2_M_transition	0.002400943592878703
ENSG00000163682	4_39446549_G_A	4.800471355785899e-05	14148.0	G2_M_transition	0.0024524080032387896
ENSG00000116062	2_48032312_G_A	4.834425123262512e-05	11948.0	G1_S_transition	0.0024618380243075252
ENSG00000168028	3_39450393_C_T	4.9128422691625673e-05	14041.0	G1_S_transition	0.0024937775710049477
ENSG00000185201	11_308178_T_C	5.138539096820194e-05	13310.0	respiration	0.0026000353238942436
ENSG00000170961	8_122734802_C_T	5.328493909766147e-05	3473.0	respiration	0.0026875908329639536
ENSG00000138772	4_79466894_C_T	5.513116513591324e-05	5639.0	respiration	0.002771911239491739
ENSG00000166451	16_81056441_T_G	5.588533238430686e-05	7300.0	G2_M_transition	0.0028009658073245023
ENSG00000170540	16_18823985_T_C	5.639985569830332e-05	5533.0	G2_M_transition	0.0028178644884737205
ENSG00000171766	15_45593323_T_A	5.777696341329996e-05	7438.0	sterol_biosynthesis	0.002870146616385645
ENSG00000166451	16_81044947_T_C	5.780758542569275e-05	7175.0	sterol_biosynthesis	0.002870146616385645
ENSG00000088448	13_111536743_T_C	5.8014352375522875e-05	15358.0	G2_M_transition	0.002871439347483824
ENSG00000126777	14_55951097_G_A	5.8356612550947094e-05	12127.0	respiration	0.002879409503756048
ENSG00000168028	3_39425757_C_T	5.961809776954819e-05	14662.0	G1_S_transition	0.002932545936107064
ENSG00000124422	17_20851985_A_G	6.151199303666753e-05	8051.0	sterol_biosynthesis	0.00301636588076103
ENSG00000133433	22_24314006_G_T	6.199809243550928e-05	470.0	respiration	0.00302155120434163
ENSG00000224877	17_79192446_T_C	6.183120594511494e-05	7992.0	respiration	0.00302155120434163
ENSG00000115750	2_9969475_C_G	6.463243868978231e-05	8789.0	respiration	0.0031403063789090563
ENSG00000220749	1_212248936_T_C	6.79781773801557e-05	410.0	G1_S_transition	0.003292796592121688
ENSG00000033178	4_68480525_C_T	6.882488390884673e-05	15764.0	respiration	0.0033236770685220575
ENSG00000177697	11_838722_T_C	6.923480896394056e-05	13830.0	G1_S_transition	0.0033333413479366292
ENSG00000093072	22_17685194_T_A	6.948823325310452e-05	8418.0	G1_S_transition	0.003335435196149017
ENSG00000008018	6_170790672_A_G	7.092130679833943e-05	18545.0	sterol_biosynthesis	0.003393969043409689
ENSG00000135778	1_233089728_C_T	7.465341055225607e-05	6085.0	respiration	0.0035618420025652986
ENSG00000168028	3_39425757_C_T	7.568600651835655e-05	14662.0	G2_M_transition	0.0036002972202504456
ENSG00000154079	6_71288001_G_T	7.655623256873149e-05	8292.0	G1_S_transition	0.0036200161400357315
ENSG00000093072	22_17685194_T_A	7.641650918303514e-05	8418.0	sterol_biosynthesis	0.0036200161400357315
ENSG00000225151	15_84915879_C_A	7.925055104902285e-05	302.0	sterol_biosynthesis	0.0037362989764595698
ENSG00000169604	2_69352487_G_T	7.994456030721533e-05	723.0	respiration	0.003757867379174666
ENSG00000168028	3_39445047_G_A	8.043963747907241e-05	14191.0	G2_M_transition	0.003769985133532456
ENSG00000176974	17_18270686_C_T	8.260797186373249e-05	6171.0	respiration	0.0038602219322675935
ENSG00000166347	18_71960202_C_G	8.403575077691906e-05	5928.0	sterol_biosynthesis	0.003915425244409648
ENSG00000068697	2_20244954_C_T	8.657635051126725e-05	7129.0	respiration	0.004022003090418169
ENSG00000236698	1_17006446_A_T	8.694473989402346e-05	621.0	respiration	0.004027341187860772
ENSG00000116857	1_201103404_C_T	8.904878620346337e-05	16197.0	respiration	0.004112811381397168
ENSG00000198794	15_75323648_C_G	9.134292816277104e-05	1254.0	G1_S_transition	0.004206540413478569
ENSG00000170430	10_131441249_G_A	9.52123367330876e-05	3841.0	G2_M_transition	0.0043720624451309125
ENSG00000092068	14_23631536_C_A	9.595978018340804e-05	8354.0	sterol_biosynthesis	0.004393685843095063
ENSG00000186439	6_123904601_C_T	9.825605312182259e-05	3230.0	G1_S_transition	0.004473043472777986
ENSG00000186439	6_123897071_C_T	9.825605312182259e-05	3230.0	G1_S_transition	0.004473043472777986
ENSG00000186439	6_123897071_C_T	9.915157493432923e-05	3230.0	G2_M_transition	0.00448809180215562
ENSG00000186439	6_123904601_C_T	9.915157493432923e-05	3230.0	G2_M_transition	0.00448809180215562
ENSG00000172590	14_23299135_G_T	0.00010132852961972358	17147.0	respiration	0.004573601359653887
ENSG00000151640	10_133978507_G_T	0.00010162325932236641	3477.0	sterol_biosynthesis	0.004573910323268435
ENSG00000088448	13_111536743_T_C	0.00010510487969248764	15358.0	G1_S_transition	0.004717249515689954
ENSG00000177685	11_837772_C_T	0.0001077719450275576	3281.0	G1_S_transition	0.004823325810134747
ENSG00000082397	18_5727189_T_G	0.00011158247790719665	829.0	G2_M_transition	0.004979838227498709
ENSG00000086062	9_33121480_C_T	0.00011515706786337507	7340.0	sterol_biosynthesis	0.005124973373146507
ENSG00000100058	22_25845855_C_G	0.00012088242247006829	2528.0	sterol_biosynthesis	0.005364748402805712
ENSG00000180104	5_429582_G_T	0.00012207058803158821	9048.0	sterol_biosynthesis	0.005402388586757308
ENSG00000154079	6_71288001_G_T	0.00012512982027188986	8292.0	G2_M_transition	0.0054965756195278605
ENSG00000142089	11_320394_C_T	0.00012475881810430526	21955.0	G1_S_transition	0.0054965756195278605
ENSG00000101457	20_44351095_C_A	0.00012523668015288806	1483.0	respiration	0.0054965756195278605
ENSG00000170421	12_53294381_T_C	0.00012978104556006376	21851.0	G2_M_transition	0.005680334027157832
ENSG00000140307	15_59933789_T_C	0.00013126302055453435	13628.0	respiration	0.005729414479589126
ENSG00000157379	14_24764186_G_C	0.0001324974815915507	3535.0	sterol_biosynthesis	0.005767452020620706
ENSG00000079332	10_71910630_G_A	0.00013415192893446068	19769.0	G2_M_transition	0.005823513242925441
ENSG00000138772	4_79469226_C_T	0.0001354991447612391	5546.0	respiration	0.0058659684249770215
ENSG00000136098	13_52783120_G_A	0.00013767842505402745	6181.0	sterol_biosynthesis	0.00594411635124562
ENSG00000174327	17_6854358_G_T	0.00013898655650348667	1901.0	G2_M_transition	0.00598433173367858
ENSG00000189306	22_42903671_T_G	0.00013953125337520708	8346.0	sterol_biosynthesis	0.005991547442230514
ENSG00000196912	2_98162433_A_G	0.00014288819371203372	4805.0	G2_M_transition	0.006119158009964398
ENSG00000083307	8_102549205_A_T	0.00014328428229064705	2139.0	G1_S_transition	0.006119625475897313
ENSG00000152234	18_43769305_C_T	0.0001442829211110932	7092.0	G2_M_transition	0.006145756167863401
ENSG00000064666	19_1059243_T_A	0.00014912133446339619	4873.0	respiration	0.006334865673674969
ENSG00000103876	15_80441888_C_T	0.00015342910188752068	4420.0	sterol_biosynthesis	0.006472953065877355
ENSG00000133639	12_92539590_T_C	0.00015359411542269403	2490.0	sterol_biosynthesis	0.006472953065877355
ENSG00000160710	1_154613064_T_A	0.0001533740139341191	14337.0	G2_M_transition	0.006472953065877355
ENSG00000165487	13_22104378_C_T	0.00016228000983982128	10868.0	respiration	0.006802915029907864
ENSG00000088448	13_111538047_A_G	0.0001622004483018597	15250.0	G1_S_transition	0.006802915029907864
ENSG00000138772	4_79468665_G_T	0.0001646735032649951	5013.0	respiration	0.006885085841774322
ENSG00000173402	3_49572140_A_G	0.00016515121038311554	12329.0	sterol_biosynthesis	0.006886935513299054
ENSG00000171298	17_78076592_A_C	0.0001656108087000436	9585.0	sterol_biosynthesis	0.006888022326246839
ENSG00000176171	10_133806576_A_G	0.0001671555729519099	9536.0	sterol_biosynthesis	0.006934119433576878
ENSG00000198496	17_41393295_T_C	0.00016776762370562294	2951.0	sterol_biosynthesis	0.006941385430820149
ENSG00000088448	13_111538047_A_G	0.00017237576874554598	15250.0	G2_M_transition	0.007113522633322687
ENSG00000086061	9_33041532_A_G	0.00017694416995930296	14390.0	sterol_biosynthesis	0.007264312589957121
ENSG00000086061	9_33010550_C_T	0.00017694416995930296	14390.0	sterol_biosynthesis	0.007264312589957121
ENSG00000186230	19_57939619_C_T	0.00017857645920242089	5128.0	G1_S_transition	0.007293631834982168
ENSG00000186230	19_57943697_A_G	0.00017857645920242089	5128.0	G1_S_transition	0.007293631834982168
ENSG00000120594	10_20089050_C_T	0.00018087187126581436	7043.0	respiration	0.0073684417709519445
ENSG00000179344	6_32634922_A_G	0.00018327801536636046	5002.0	sterol_biosynthesis	0.007447368563019783
ENSG00000163584	3_170536650_C_T	0.00018856398483757444	3684.0	G2_M_transition	0.007642613752804547
ENSG00000154079	6_71178785_G_A	0.00019034743417912568	8220.0	G2_M_transition	0.007695267262691982
ENSG00000106153	7_56106397_C_T	0.0001970304915446488	10809.0	G2_M_transition	0.007925115062433874
ENSG00000106153	7_56086054_A_C	0.0001970304915446488	10809.0	G2_M_transition	0.007925115062433874
ENSG00000133104	13_36825312_A_C	0.00020245547510060638	6541.0	sterol_biosynthesis	0.008122759061612207
ENSG00000136908	9_130751596_G_A	0.00020788258682888505	4726.0	respiration	0.008319492542915178
ENSG00000046889	8_68857719_G_A	0.00021131174050111436	6588.0	respiration	0.008414338178149636
ENSG00000088448	13_111536743_T_C	0.00021112814142869315	15358.0	sterol_biosynthesis	0.008414338178149636
ENSG00000138757	4_76593147_C_A	0.000215364927922159	3658.0	G2_M_transition	0.008554294937068156
ENSG00000154079	6_71294625_G_C	0.00021711452952527042	8190.0	G2_M_transition	0.008602283404233158
ENSG00000173535	8_22960704_G_C	0.0002207641971563854	992.0	sterol_biosynthesis	0.008681934565397651
ENSG00000167526	16_89639226_C_G	0.000220394702384356	14831.0	G1_S_transition	0.008681934565397651
ENSG00000125166	16_58802861_G_A	0.00021993670660263022	18121.0	sterol_biosynthesis	0.008681934565397651
ENSG00000136810	9_113018755_T_C	0.0002228162032779208	11912.0	G1_S_transition	0.008740997130073102
ENSG00000168778	12_124104551_A_G	0.0002237395417118041	1054.0	G1_S_transition	0.008745194485810785
ENSG00000086061	9_33010550_C_T	0.00022457448075344916	14390.0	respiration	0.008745194485810785
ENSG00000086061	9_33041532_A_G	0.00022457448075344916	14390.0	respiration	0.008745194485810785
ENSG00000146733	7_56088825_T_A	0.00022517991830760337	6252.0	G1_S_transition	0.008747331398707096
ENSG00000124766	6_21614140_G_A	0.0002258052314416836	494.0	G1_S_transition	0.008750228090598704
ENSG00000125447	17_73192415_C_T	0.00022642034208201012	2406.0	G2_M_transition	0.008752716289535223
ENSG00000111802	6_24653456_T_C	0.00022915583385450304	1090.0	respiration	0.00883696089388433
ENSG00000159712	9_100054429_C_T	0.00023647516686668907	473.0	sterol_biosynthesis	0.00909713668566091
ENSG00000131495	5_140086677_C_T	0.00023840614551747983	15109.0	respiration	0.009149267729424442
ENSG00000154079	6_71294625_G_C	0.0002397615084657482	8190.0	G1_S_transition	0.00917911047350315
ENSG00000167552	12_49652283_T_A	0.0002514081627529165	11799.0	respiration	0.009601857908217156
ENSG00000225151	15_84955932_A_C	0.0002544688083993793	383.0	G1_S_transition	0.00969544467110153
ENSG00000100997	20_25229231_C_G	0.0002556186737773353	17476.0	sterol_biosynthesis	0.00971595571524953
ENSG00000124422	17_20897584_T_C	0.0002615033168426045	9292.0	respiration	0.009915906200466111
ENSG00000069482	11_68353008_T_C	0.0002634386983103915	4382.0	G1_S_transition	0.009965509616084525
ENSG00000172954	2_30861869_G_C	0.0002687585693501825	11146.0	sterol_biosynthesis	0.010142603681319952
ENSG00000100033	22_18909505_T_C	0.0002730917960761399	5254.0	sterol_biosynthesis	0.01028171198117941
ENSG00000258289	14_65379283_A_G	0.00027387449867298486	10116.0	sterol_biosynthesis	0.010286803865050553
ENSG00000100997	20_25307574_C_T	0.0002810540537360882	18158.0	G2_M_transition	0.010531572655091909
ENSG00000205581	21_40694456_T_A	0.00029269296351106634	13423.0	G1_S_transition	0.010941896010032521
ENSG00000088448	13_111538047_A_G	0.0003002322879751857	15250.0	sterol_biosynthesis	0.011197395754342136
ENSG00000220749	1_212274717_G_A	0.0003016917065535875	563.0	G1_S_transition	0.011225475020429504
ENSG00000091844	6_153233776_C_T	0.00030584516980591944	1016.0	sterol_biosynthesis	0.011353430041767403
ENSG00000172785	9_183314_C_T	0.000308964740454174	11044.0	sterol_biosynthesis	0.01144249835975738
ENSG00000140990	16_2034070_G_A	0.0003135216753506365	857.0	respiration	0.011584261344118402
ENSG00000130844	19_54024252_T_A	0.00031828728334519236	10362.0	G2_M_transition	0.011705898976362076
ENSG00000170430	10_131441249_G_A	0.00031805520984745964	3841.0	respiration	0.011705898976362076
ENSG00000146733	7_56087465_G_A	0.000319304094414129	6280.0	G1_S_transition	0.011716174254160926
ENSG00000165650	10_119029515_C_T	0.00032455088132365403	4741.0	respiration	0.011853941155103943
ENSG00000198586	2_171790769_G_T	0.0003239285865683352	9175.0	G1_S_transition	0.011853941155103943
ENSG00000138772	4_79466894_C_T	0.000325540668245134	5639.0	sterol_biosynthesis	0.011862821415318095
ENSG00000120071	17_44090778_T_A	0.00032716564882334973	1631.0	sterol_biosynthesis	0.011894754756305219
ENSG00000157778	7_1606847_T_C	0.00033043749025677815	4520.0	sterol_biosynthesis	0.011986280468492446
ENSG00000117519	1_95350096_A_G	0.00033408312966583964	5222.0	sterol_biosynthesis	0.012090917458156856
ENSG00000026297	6_167370211_A_C	0.00033729114590410003	9590.0	respiration	0.012179276650282594
ENSG00000124422	17_20851985_A_G	0.0003408311227900986	8051.0	G2_M_transition	0.012279194736709947
ENSG00000269343	19_58354935_G_T	0.0003469423123596611	2885.0	G1_S_transition	0.012471084748349086
ENSG00000130303	19_17525029_A_G	0.00035635271927833567	4130.0	G2_M_transition	0.01278043341736839
ENSG00000223705	7_75090019_T_C	0.00035987788743332597	270.0	G2_M_transition	0.012862631595691185
ENSG00000088448	13_111536743_T_C	0.00036026378776954793	15358.0	respiration	0.012862631595691185
ENSG00000117697	1_212862480_G_A	0.0003628952979216087	4380.0	sterol_biosynthesis	0.012927534738516858
ENSG00000130770	1_28514027_T_A	0.00036554335355821316	14625.0	G1_S_transition	0.012992735573451656
ENSG00000167526	16_89613530_G_A	0.00036690889433649233	15893.0	G1_S_transition	0.013012161859862032
ENSG00000113810	3_160037972_T_A	0.00037354895398794135	3770.0	G2_M_transition	0.013218142051136776
ENSG00000220749	1_212248936_T_C	0.00037647067159519163	410.0	respiration	0.013291924511787566
ENSG00000136810	9_113015602_C_T	0.0003790280871267792	11912.0	sterol_biosynthesis	0.013352546005033855
ENSG00000169126	10_28288057_G_T	0.0003919701976196549	2488.0	sterol_biosynthesis	0.01377792588447141
ENSG00000166347	18_71960202_C_G	0.0003943607452313512	5928.0	G1_S_transition	0.013831354349306199
ENSG00000175221	19_856530_G_A	0.0004015110044826863	15064.0	G2_M_transition	0.01402023481147455
ENSG00000104805	19_49396499_C_T	0.0004014145227936501	2782.0	respiration	0.01402023481147455
ENSG00000049449	11_32103274_C_G	0.0004044123559772272	11324.0	G1_S_transition	0.01409057787668023
ENSG00000105939	7_138726194_C_T	0.000408774915978202	16508.0	respiration	0.014157278873130508
ENSG00000169604	2_69352487_G_T	0.00040899993723356637	723.0	G2_M_transition	0.014157278873130508
ENSG00000166913	20_43532388_A_G	0.0004073735058154359	10918.0	G1_S_transition	0.014157278873130508
ENSG00000145907	5_151147042_C_T	0.00041708927982396965	8690.0	respiration	0.01440590103878963
ENSG00000243566	7_76137375_C_T	0.0004201615064019922	926.0	respiration	0.014480533652309875
ENSG00000185650	14_69316207_C_A	0.00042422131314415385	1237.0	G2_M_transition	0.014557296378475845
ENSG00000100058	22_25845855_C_G	0.0004242084950369842	2528.0	G2_M_transition	0.014557296378475845
ENSG00000142089	11_323649_C_T	0.0004281803102041282	21955.0	G1_S_transition	0.014629954340910084
ENSG00000197728	12_56473808_T_C	0.00042755997478374064	15830.0	respiration	0.014629954340910084
ENSG00000107438	10_97043321_G_A	0.00043191468185241257	6202.0	sterol_biosynthesis	0.014669211456677225
ENSG00000241186	3_46641870_G_A	0.0004326861087982559	8998.0	G1_S_transition	0.014669211456677225
ENSG00000117697	1_212862480_G_A	0.0004332703718258311	4380.0	G1_S_transition	0.014669211456677225
ENSG00000100241	22_50883961_G_A	0.00043394570648529055	4330.0	sterol_biosynthesis	0.014669211456677225
ENSG00000240682	3_128865975_C_T	0.0004330271368661686	2348.0	sterol_biosynthesis	0.014669211456677225
ENSG00000156411	14_104322983_C_T	0.000436636113659736	6097.0	sterol_biosynthesis	0.014697615622512468
ENSG00000130303	19_17525029_A_G	0.00043593617685037576	4130.0	sterol_biosynthesis	0.014697615622512468
ENSG00000198496	17_41189045_A_G	0.0004392979484891435	2976.0	sterol_biosynthesis	0.014755953077368949
ENSG00000124839	2_238552006_C_T	0.00044056172084554874	4149.0	sterol_biosynthesis	0.014767182744291304
ENSG00000094916	12_54597317_A_G	0.0004546625524899126	4191.0	respiration	0.015175795449495233
ENSG00000125166	16_58739330_T_C	0.000453783671239228	15322.0	sterol_biosynthesis	0.015175795449495233
ENSG00000173226	3_121542898_T_C	0.00046020640184107615	11840.0	G1_S_transition	0.015328635875159367
ENSG00000172687	19_21530824_T_C	0.0004624488639939967	8420.0	sterol_biosynthesis	0.015339013676694404
ENSG00000172687	19_21513408_G_A	0.0004624488639939967	8420.0	sterol_biosynthesis	0.015339013676694404
ENSG00000136810	9_113015602_C_T	0.00046940537882998967	11912.0	G1_S_transition	0.015537318039272658
ENSG00000077942	22_45898592_G_C	0.00047353236761310714	10281.0	G1_S_transition	0.015637736528752156
ENSG00000042753	19_47376386_C_T	0.00047440766659482246	5610.0	respiration	0.015637736528752156
ENSG00000205659	14_74631757_A_C	0.0004757795404663171	7338.0	respiration	0.0156504872441591
ENSG00000093072	22_17680519_A_C	0.00048634192833602784	8320.0	sterol_biosynthesis	0.01596487718471655
ENSG00000172954	2_30861869_G_C	0.0004951822147821582	11146.0	G2_M_transition	0.016221556759709134
ENSG00000160345	9_138396251_A_G	0.0004974013574236462	1348.0	G1_S_transition	0.01626072585750389
ENSG00000149084	11_43822885_A_G	0.0005047026207801175	14603.0	G1_S_transition	0.01646553437156983
ENSG00000112667	6_43186775_A_T	0.0005154500142038795	7350.0	G2_M_transition	0.01678170046244106
ENSG00000187634	1_840753_T_C	0.0005401845993806238	447.0	respiration	0.017526642623317004
ENSG00000008324	3_42588598_G_C	0.0005405371906737998	12814.0	respiration	0.017526642623317004
ENSG00000223705	7_75090019_T_C	0.0005618474253969548	270.0	respiration	0.01818051302384281
ENSG00000122550	7_23186699_C_T	0.0005662328705690494	14808.0	G2_M_transition	0.01828517855203467
ENSG00000177685	11_837772_C_T	0.0005720187341532731	3281.0	sterol_biosynthesis	0.018434551010602845
ENSG00000110628	11_2942798_G_A	0.0005818395894137344	1400.0	G2_M_transition	0.018713091895962375
ENSG00000105143	19_15092188_G_T	0.0005843202583995764	1108.0	G2_M_transition	0.018754909627176707
ENSG00000100461	14_23348194_T_C	0.0005921749378288711	11213.0	G1_S_transition	0.018854660144739688
ENSG00000143401	1_150257714_A_G	0.0005913498348317372	97.0	sterol_biosynthesis	0.018854660144739688
ENSG00000166451	16_81044947_T_C	0.0005906904870381202	7175.0	G1_S_transition	0.018854660144739688
ENSG00000105939	7_138726347_C_G	0.0005919093147735853	15956.0	G2_M_transition	0.018854660144739688
ENSG00000124766	6_21614140_G_A	0.0006031615525065398	494.0	sterol_biosynthesis	0.01916606149244781
ENSG00000123213	5_65073750_G_A	0.000606628453291079	12345.0	respiration	0.019237750231314698
ENSG00000033178	4_68474631_T_C	0.0006326659499047639	13037.0	G1_S_transition	0.01995862243007199
ENSG00000116288	1_8078309_T_C	0.0006331285060898969	17569.0	sterol_biosynthesis	0.01995862243007199
ENSG00000132434	7_55438501_G_A	0.000630875320508183	5750.0	G2_M_transition	0.01995862243007199
ENSG00000146574	7_6885597_C_T	0.0006391297060988339	2466.0	G1_S_transition	0.020068167530628997
ENSG00000107959	10_3163512_T_G	0.0006384690482753798	7712.0	sterol_biosynthesis	0.020068167530628997
ENSG00000175221	19_856530_G_A	0.000643708769247116	15064.0	sterol_biosynthesis	0.020172080721495424
ENSG00000159479	1_43850473_A_G	0.0006486281757549483	9209.0	sterol_biosynthesis	0.020286229244871296
ENSG00000165476	10_65392260_C_T	0.0006524194958816937	3561.0	respiration	0.020359580698635027
ENSG00000064666	19_1039323_C_G	0.0006535363894954598	8717.0	G1_S_transition	0.020359580698635027
ENSG00000151725	4_185620108_G_T	0.000658475012353585	13199.0	sterol_biosynthesis	0.020473289620887982
ENSG00000100410	22_41806768_C_G	0.0006631396961514969	14344.0	sterol_biosynthesis	0.02053794053110133
ENSG00000157379	14_24791798_G_A	0.0006628775575844996	3283.0	G1_S_transition	0.02053794053110133
ENSG00000125871	20_17909723_C_T	0.0006664887282155753	5571.0	sterol_biosynthesis	0.02056150080366808
ENSG00000124641	6_41962671_G_A	0.0006656853246401997	3762.0	sterol_biosynthesis	0.02056150080366808
ENSG00000206503	6_29812578_C_A	0.0006732094003465874	2858.0	G1_S_transition	0.02072858711764841
ENSG00000177191	19_41889748_T_C	0.0006810112578288284	1906.0	G2_M_transition	0.020928253122600434
ENSG00000124575	6_26205052_G_A	0.0007035351556732326	3307.0	G1_S_transition	0.021578699909915677
ENSG00000152234	18_43769305_C_T	0.0007083081377454647	7092.0	sterol_biosynthesis	0.021683236401733995
ENSG00000100243	22_43067139_A_C	0.0007098334674347236	3284.0	respiration	0.02168814255885171
ENSG00000100422	22_47124827_A_C	0.0007190763925509959	7408.0	G2_M_transition	0.021928379510269137
ENSG00000162738	1_160400266_C_A	0.000722831574114646	3951.0	sterol_biosynthesis	0.022000666761558423
ENSG00000136810	9_113018755_T_C	0.0007283129522826777	11912.0	sterol_biosynthesis	0.02212511699018582
ENSG00000100162	22_42354389_A_C	0.0007305888976931335	8236.0	G2_M_transition	0.022151901539214702
ENSG00000099984	22_24323514_C_T	0.0007468163796732171	3004.0	G2_M_transition	0.022600797409996327
ENSG00000136682	2_114234425_T_A	0.0007640713583532262	5079.0	respiration	0.023072339669497146
ENSG00000100380	22_41350824_G_A	0.0007653023039920063	418.0	respiration	0.023072339669497146
ENSG00000166347	18_71983285_C_A	0.0007708133123809479	5966.0	sterol_biosynthesis	0.023194473308917614
ENSG00000176912	18_645561_T_C	0.0007753608621673566	3703.0	respiration	0.02328720865428159
ENSG00000166938	15_66520931_T_C	0.0007817123835522894	5289.0	sterol_biosynthesis	0.02334557584563679
ENSG00000108433	17_45006109_A_G	0.0007809469023822676	6637.0	respiration	0.02334557584563679
ENSG00000130338	6_158818488_C_T	0.000780435723947775	10960.0	G2_M_transition	0.02334557584563679
ENSG00000258289	14_65375180_A_G	0.0007899842600653887	10116.0	sterol_biosynthesis	0.02352218654974152
ENSG00000233927	19_8387207_G_A	0.0007905870856975058	17147.0	G2_M_transition	0.02352218654974152
ENSG00000214076	22_32671073_G_A	0.0007991377461570242	2161.0	G1_S_transition	0.02360427041560845
ENSG00000104728	8_1818019_A_T	0.0007973617512478093	5360.0	sterol_biosynthesis	0.02360427041560845
ENSG00000140451	15_65117256_C_T	0.0007992886130159457	7886.0	G1_S_transition	0.02360427041560845
ENSG00000121570	3_108987810_A_T	0.0007963987874169138	11240.0	respiration	0.02360427041560845
ENSG00000133104	13_36894130_A_G	0.0008033778763424549	5455.0	sterol_biosynthesis	0.023681016139756813
ENSG00000196126	6_32597313_T_C	0.0008323326335757334	3535.0	respiration	0.02448907570787269
ENSG00000158161	1_28298088_G_C	0.0008492547976119551	6757.0	G1_S_transition	0.024894760561732
ENSG00000158161	1_28339288_G_A	0.0008492547976119551	6757.0	G1_S_transition	0.024894760561732
ENSG00000105499	19_48563534_A_G	0.000866451849967809	1409.0	respiration	0.025352093908450366
ENSG00000151725	4_185620108_G_T	0.0008885857900469891	13199.0	G1_S_transition	0.02595193204460765
ENSG00000088448	13_111538047_A_G	0.0008980185773570545	15250.0	respiration	0.026179301205594283
ENSG00000120539	10_27480049_T_C	0.0009001024589541199	13232.0	G2_M_transition	0.026191992431983623
ENSG00000171298	17_78076592_A_C	0.0009021271062336768	9585.0	G1_S_transition	0.026202916752907965
ENSG00000125871	20_17909723_C_T	0.0009094806577314332	5571.0	G1_S_transition	0.026368300529264616
ENSG00000229150	2_208977362_C_A	0.0009126658622217486	4798.0	G1_S_transition	0.026412450307794433
ENSG00000163040	2_132227543_A_G	0.0009182599565835264	5409.0	sterol_biosynthesis	0.02652602580036194
ENSG00000178802	15_75209350_A_T	0.0009345839982219512	13416.0	G2_M_transition	0.026948585415154918
ENSG00000180104	5_435626_A_G	0.0009416246319743967	7624.0	sterol_biosynthesis	0.027102413320306547
ENSG00000100316	22_39668258_G_A	0.0009473729862676033	16951.0	sterol_biosynthesis	0.027218556972549154
ENSG00000244038	1_20936176_C_T	0.0009507172665000807	12093.0	respiration	0.027265335613995096
ENSG00000159111	17_45924358_G_A	0.0009530951784507619	16345.0	sterol_biosynthesis	0.02728428143283911
ENSG00000171298	17_78075228_C_T	0.0009694285116365746	8724.0	sterol_biosynthesis	0.02770194279295305
ENSG00000099860	19_2545177_G_A	0.0009730307192088736	2581.0	G2_M_transition	0.027754958827272146
ENSG00000250317	4_25918516_A_G	0.000986035301512514	9741.0	respiration	0.028075499767797177
ENSG00000088448	13_111542313_C_T	0.0009889588606090273	14148.0	G1_S_transition	0.028108369190261582
ENSG00000110660	11_107663103_C_G	0.0009944541856253878	13585.0	G1_S_transition	0.028214085895028856
ENSG00000156049	9_80149918_G_A	0.0009993114186170504	1403.0	respiration	0.028301354401047592
ENSG00000132386	17_1689107_C_T	0.0010019256067885594	5465.0	respiration	0.028324900428214648
ENSG00000138772	4_79469226_C_T	0.0010153366071827931	5546.0	sterol_biosynthesis	0.02859174610126087
ENSG00000137267	6_3144805_G_T	0.0010185629590454212	14084.0	G2_M_transition	0.02859174610126087
ENSG00000137267	6_3144028_A_G	0.0010185629590454212	14084.0	G2_M_transition	0.02859174610126087
ENSG00000187824	17_10625371_A_G	0.0010156533147259589	2882.0	sterol_biosynthesis	0.02859174610126087
ENSG00000132434	7_55430987_C_A	0.0010210644179064674	5366.0	G2_M_transition	0.028611413530331486
ENSG00000133872	8_29892125_T_G	0.0010267524005045149	8723.0	sterol_biosynthesis	0.028669669840449444
ENSG00000169062	13_115004044_C_T	0.0010265879795300233	8347.0	G2_M_transition	0.028669669840449444
ENSG00000169442	1_26618829_C_T	0.0010378818861692665	858.0	sterol_biosynthesis	0.028929591942907555
ENSG00000165480	13_21678894_A_G	0.001049694016934558	7594.0	respiration	0.02915653591093751
ENSG00000101115	20_50402269_G_A	0.001049279639755217	13826.0	respiration	0.02915653591093751
ENSG00000105939	7_138734838_A_G	0.0010532827158498874	16617.0	respiration	0.02920515844576442
ENSG00000157778	7_1606847_T_C	0.0010584053331619703	4520.0	G2_M_transition	0.02929606957016966
ENSG00000068697	2_20244954_C_T	0.001061704064617452	7129.0	G1_S_transition	0.029336268136768828
ENSG00000166402	11_8172150_C_A	0.0010774500940382188	2674.0	G2_M_transition	0.029719665093887532
ENSG00000124383	2_71356722_A_T	0.00108269996659585	9185.0	G2_M_transition	0.029812715891290927
ENSG00000171867	20_4648538_A_G	0.001095477669368399	2832.0	sterol_biosynthesis	0.029989386885981274
ENSG00000166598	12_104261323_T_A	0.0010955182065430214	5988.0	sterol_biosynthesis	0.029989386885981274
ENSG00000100422	22_47076718_T_G	0.0010918247134438027	9439.0	G1_S_transition	0.029989386885981274
ENSG00000115091	2_114579122_T_C	0.0010966662752237614	4649.0	respiration	0.029989386885981274
ENSG00000105143	19_15090314_T_C	0.0011026709230930179	1934.0	G2_M_transition	0.03010177942629187
ENSG00000181026	15_89113138_G_C	0.0011071601546017956	7087.0	sterol_biosynthesis	0.03012082283615296
ENSG00000250317	4_25918516_A_G	0.0011063283042090782	9741.0	sterol_biosynthesis	0.03012082283615296
ENSG00000093072	22_17685194_T_A	0.0011098388887592812	8418.0	G2_M_transition	0.030142085922405915
ENSG00000149547	11_125344535_C_T	0.0011247222701222651	5059.0	respiration	0.030390454809017944
ENSG00000149547	11_125415936_A_G	0.0011247222701211573	5059.0	respiration	0.030390454809017944
ENSG00000108561	17_5432814_A_G	0.0011221339995295407	5053.0	G2_M_transition	0.030390454809017944
ENSG00000135549	6_122793520_A_G	0.0011298655368063425	5089.0	respiration	0.030477595328996892
ENSG00000153006	5_64064411_G_C	0.001133755304759201	8212.0	G2_M_transition	0.030530685223752855
ENSG00000160193	21_44238289_T_C	0.0011427423688182446	5029.0	respiration	0.0307206273363524
ENSG00000171130	7_149556518_C_T	0.0011454338640564245	7689.0	sterol_biosynthesis	0.030740968297514312
ENSG00000116288	1_8021778_T_C	0.0011526469326325912	17726.0	sterol_biosynthesis	0.03088238527093863
ENSG00000138036	2_44049872_C_T	0.0011630837295915231	1493.0	G2_M_transition	0.031057267723949778
ENSG00000078808	1_1112982_C_T	0.0011629650868730849	2385.0	G1_S_transition	0.031057267723949778
ENSG00000179750	22_39358037_A_C	0.00116984766062876	688.0	G2_M_transition	0.031185469181325066
ENSG00000108592	17_61797515_T_A	0.0012014251322483005	14215.0	G2_M_transition	0.031760802830550744
ENSG00000106153	7_56106397_C_T	0.0012014230772851063	10809.0	respiration	0.031760802830550744
ENSG00000115306	2_54824349_C_T	0.0011940835797417096	8262.0	G2_M_transition	0.031760802830550744
ENSG00000106153	7_56086054_A_C	0.0012014230772851063	10809.0	respiration	0.031760802830550744
ENSG00000042753	19_47376386_C_T	0.0011984378786804438	5610.0	G1_S_transition	0.031760802830550744
ENSG00000138772	4_79468665_G_T	0.0012119994790308409	5013.0	sterol_biosynthesis	0.03198712246319269
ENSG00000124562	6_34690778_C_A	0.0012157947461677054	3505.0	G2_M_transition	0.032034074505990884
ENSG00000108106	19_55935507_T_A	0.0012206193032337064	2425.0	respiration	0.032107946175127695
ENSG00000174652	19_9546351_G_T	0.0012235794538381624	4931.0	sterol_biosynthesis	0.03213261216955492
ENSG00000091844	6_153411095_T_C	0.0012304193010229975	2111.0	G2_M_transition	0.03225891395157324
ENSG00000104731	16_87735034_G_A	0.0012420003328944568	5788.0	G1_S_transition	0.03250889833447632
ENSG00000107959	10_3163512_T_G	0.001257400558433028	7712.0	G1_S_transition	0.032857861961157815
ENSG00000227124	3_75830450_T_G	0.0012627899415517574	2327.0	sterol_biosynthesis	0.03289489843785431
ENSG00000109790	4_39017918_G_T	0.001262958713940781	2834.0	respiration	0.03289489843785431
ENSG00000151725	4_185630880_T_C	0.0012887476739428302	10476.0	G2_M_transition	0.03337687860896478
ENSG00000100410	22_41806768_C_G	0.00128592744426329	14344.0	G1_S_transition	0.03337687860896478
ENSG00000131495	5_140099762_C_T	0.001286796602026975	13680.0	respiration	0.03337687860896478
ENSG00000164414	6_88171627_G_T	0.001291967544342481	3758.0	G1_S_transition	0.03337687860896478
ENSG00000126878	9_133966276_C_G	0.0012904282020584086	7306.0	G2_M_transition	0.03337687860896478
ENSG00000104728	8_1818019_A_T	0.0012958737370933244	5360.0	respiration	0.03342344469957587
ENSG00000136045	12_108073695_A_G	0.0013003854408891126	2544.0	sterol_biosynthesis	0.03343509974680867
ENSG00000131495	5_140008898_T_A	0.0013005344690035095	8296.0	respiration	0.03343509974680867
ENSG00000100243	22_42941418_A_G	0.00130845184016518	7280.0	respiration	0.03358430183609755
ENSG00000138829	5_127874849_T_C	0.0013204204417608353	3530.0	G1_S_transition	0.033756239768080294
ENSG00000042753	19_47357875_G_A	0.0013250265436881925	5658.0	G1_S_transition	0.033756239768080294
ENSG00000160193	21_44238289_T_C	0.0013229900695092473	5029.0	G2_M_transition	0.033756239768080294
ENSG00000133597	7_140356552_A_G	0.0013257737673264163	923.0	sterol_biosynthesis	0.033756239768080294
ENSG00000143337	1_179861079_C_T	0.0013223592585616852	11021.0	respiration	0.033756239768080294
ENSG00000100908	14_24598198_A_T	0.001328132058981474	6312.0	G1_S_transition	0.033762179444956256
ENSG00000154760	17_33760649_C_G	0.0013327897100112564	9530.0	respiration	0.03377250863262973
ENSG00000269343	19_58354536_A_G	0.0013320539896001671	5229.0	sterol_biosynthesis	0.03377250863262973
ENSG00000114850	3_156225491_C_T	0.001341748137143169	1997.0	sterol_biosynthesis	0.03394537325307431
ENSG00000099800	19_2426828_G_C	0.0013472529050240476	19031.0	sterol_biosynthesis	0.03401306068022249
ENSG00000035141	2_70541419_A_G	0.0013487052006885807	17861.0	G1_S_transition	0.03401306068022249
ENSG00000162174	11_62137245_G_A	0.001353981396717992	2594.0	G1_S_transition	0.03409200702227489
ENSG00000196126	6_32604969_A_G	0.0013636053467353524	3305.0	G2_M_transition	0.03422584794459917
ENSG00000134463	10_11834968_A_G	0.0013618305726751745	5350.0	G2_M_transition	0.03422584794459917
ENSG00000167552	12_49582692_T_G	0.0013721714934258947	17174.0	G1_S_transition	0.034386531052918945
ENSG00000100422	22_47124827_A_C	0.0013800638619739587	7408.0	respiration	0.0345298498252634
ENSG00000167552	12_49582692_T_G	0.0013843593451658555	17174.0	sterol_biosynthesis	0.034582863641501746
ENSG00000166347	18_71938536_G_A	0.0013964580760951954	5825.0	sterol_biosynthesis	0.034830338952904966
ENSG00000105939	7_138726347_C_G	0.001414761242601442	15956.0	respiration	0.03523154643017509
ENSG00000151725	4_185653826_G_A	0.001426837456248091	13032.0	sterol_biosynthesis	0.03547667215159573
ENSG00000112149	6_14119472_G_C	0.0014326317032607439	2410.0	G2_M_transition	0.035565082033447964
ENSG00000171222	20_34589995_T_C	0.001451482424303704	2899.0	respiration	0.035976837374941104
ENSG00000090615	12_133327470_A_T	0.0014605998369624901	9288.0	G2_M_transition	0.036146433348380136
ENSG00000168778	12_124111723_T_C	0.001479804540920253	1640.0	sterol_biosynthesis	0.0365647504605614
ENSG00000171310	12_104832250_G_A	0.001482912214237081	188.0	G1_S_transition	0.036584641707762024
ENSG00000119943	10_100147421_A_G	0.0014918362594530214	2418.0	G1_S_transition	0.036747743395642796
ENSG00000082438	2_165562893_T_C	0.0014999453345184482	1686.0	G1_S_transition	0.036834096050605294
ENSG00000124641	6_41962671_G_A	0.0014999786093115323	3762.0	G2_M_transition	0.036834096050605294
ENSG00000145882	5_148758027_G_T	0.0015358606164614724	3891.0	respiration	0.03765265431899345
ENSG00000177150	18_13639218_C_T	0.0015380521559055105	858.0	G2_M_transition	0.03765265431899345
ENSG00000157881	1_2436778_A_G	0.0015434922487091874	6952.0	G2_M_transition	0.03772769976537165
ENSG00000168028	3_39450393_C_T	0.0015477949382614225	14041.0	G2_M_transition	0.03777475572826034
ENSG00000165055	7_128142023_A_T	0.0015600085880225953	12993.0	sterol_biosynthesis	0.03801444240261195
ENSG00000141655	18_59990654_C_T	0.0015639149866728446	2865.0	G2_M_transition	0.038051273060119684
ENSG00000269343	19_58354536_A_G	0.0015834923753478875	5229.0	G1_S_transition	0.03841188655091489
ENSG00000173295	8_8107585_C_A	0.0015847464687956466	4058.0	G2_M_transition	0.03841188655091489
ENSG00000087266	4_2754806_A_T	0.0015859892735020247	1047.0	sterol_biosynthesis	0.03841188655091489
ENSG00000177683	7_108179726_G_C	0.0015905483755620324	10746.0	G1_S_transition	0.038463672132312894
ENSG00000188372	7_76133074_C_T	0.0015939096013163298	2366.0	respiration	0.03848637651324293
ENSG00000187824	17_10610213_A_G	0.0016186690042275034	2977.0	sterol_biosynthesis	0.03902490612923608
ENSG00000170955	11_6336733_C_G	0.0016295201769026128	8410.0	sterol_biosynthesis	0.039058399748760096
ENSG00000144057	2_107493123_C_T	0.0016326361656752784	3409.0	sterol_biosynthesis	0.039058399748760096
ENSG00000171811	10_134735672_A_G	0.0016288603172473824	2856.0	sterol_biosynthesis	0.039058399748760096
ENSG00000110002	11_124020151_G_T	0.0016326805696210295	5057.0	sterol_biosynthesis	0.039058399748760096
ENSG00000108592	17_61917502_T_A	0.0016336991633539404	14021.0	G2_M_transition	0.039058399748760096
ENSG00000269343	19_58354935_G_T	0.0016348083983462654	2885.0	G2_M_transition	0.039058399748760096
ENSG00000198912	1_3801247_T_G	0.0016392535112498671	10909.0	respiration	0.03910579547558242
ENSG00000104728	8_1821492_G_T	0.0016587021848722572	5248.0	respiration	0.03951043525224951
ENSG00000170291	17_7151111_A_C	0.0016664611667548234	10209.0	respiration	0.03957658448041948
ENSG00000170291	17_7145981_T_C	0.0016664611667548234	10209.0	respiration	0.03957658448041948
ENSG00000160172	11_67588591_A_T	0.0016740215550672445	2077.0	sterol_biosynthesis	0.039649288095463316
ENSG00000196653	3_44655476_A_C	0.0016745136148071428	1963.0	G2_M_transition	0.039649288095463316
ENSG00000112033	6_35388479_A_G	0.0016793229463776351	3607.0	sterol_biosynthesis	0.039703992517928374
ENSG00000185630	1_164854979_G_A	0.0016909355910703625	2635.0	respiration	0.0399104685056826
ENSG00000175390	11_7942751_G_A	0.0016930800461247527	4686.0	sterol_biosynthesis	0.0399104685056826
ENSG00000122483	1_93839114_C_G	0.0017160284502525922	4240.0	respiration	0.040363014758180396
ENSG00000105258	19_36594659_A_T	0.0017173588857332545	14018.0	respiration	0.040363014758180396
ENSG00000105443	19_48972539_A_C	0.00173000125930954	2428.0	G2_M_transition	0.04054762946845347
ENSG00000124839	2_238520612_T_C	0.001730318024900016	3677.0	G2_M_transition	0.04054762946845347
ENSG00000073849	3_186617522_G_C	0.0017339965702049315	10276.0	respiration	0.040573987492512446
ENSG00000103876	15_80441888_C_T	0.001736947367009909	4420.0	G1_S_transition	0.04058326436331387
ENSG00000146574	7_6879987_C_T	0.0017541615118184918	3150.0	G1_S_transition	0.04092528355326314
ENSG00000134463	10_11841338_A_G	0.0017625047792539316	6496.0	G1_S_transition	0.04105964213018543
ENSG00000135535	6_109692188_C_T	0.0017682030064530983	15862.0	sterol_biosynthesis	0.04113207813547119
ENSG00000169062	13_115066301_G_A	0.0017749665042160266	8895.0	respiration	0.04122904651898279
ENSG00000115540	2_198472078_T_G	0.0017852912788930086	9386.0	respiration	0.041408332611754924
ENSG00000103876	15_80441888_C_T	0.001793885540904027	4420.0	G2_M_transition	0.04154701672577723
ENSG00000256269	11_118957357_G_A	0.0018017491415895212	11850.0	sterol_biosynthesis	0.04166839936182578
ENSG00000099984	22_24323514_C_T	0.0018134027106983806	3004.0	respiration	0.04187695097031376
ENSG00000141682	18_57571885_A_T	0.0018297220341370766	5858.0	G1_S_transition	0.04219248719647297
ENSG00000124839	2_238552006_C_T	0.0018338050794438163	4149.0	G1_S_transition	0.04222535522058457
ENSG00000147813	8_144676862_C_T	0.00184263723601905	6598.0	sterol_biosynthesis	0.04236732330806175
ENSG00000162623	1_75189847_T_C	0.0018504705803863227	6420.0	sterol_biosynthesis	0.04248594881673106
ENSG00000173950	3_194754652_C_T	0.0018694829048123813	6019.0	sterol_biosynthesis	0.04286052581768992
ENSG00000151640	10_133991124_A_G	0.001875515055835636	3477.0	respiration	0.04293686341083081
ENSG00000167645	19_38787965_A_G	0.0018789239217772665	13725.0	G2_M_transition	0.04295301189812548
ENSG00000131462	17_40818699_A_G	0.0018852154206270093	22366.0	respiration	0.04303491753293379
ENSG00000086062	9_33119241_C_T	0.0019059310479221472	7847.0	G1_S_transition	0.043383141102273745
ENSG00000105939	7_138734838_A_G	0.001904180578887232	16617.0	G1_S_transition	0.043383141102273745
ENSG00000117859	1_52169110_T_C	0.0019184293628730672	7575.0	respiration	0.0436051583938874
ENSG00000180071	9_38655438_T_G	0.0019540934465262635	111.0	respiration	0.044352338112013244
ENSG00000079332	10_71905695_A_G	0.0019714822751112095	17625.0	G2_M_transition	0.04468318172177874
ENSG00000110906	12_109997164_C_T	0.0019866491731296725	6505.0	respiration	0.04496279496108866
ENSG00000120539	10_27480559_G_T	0.0019971717389890105	12933.0	G2_M_transition	0.045136649486568134
ENSG00000198586	2_171826178_A_G	0.002002411363992252	11520.0	G1_S_transition	0.04519078373737059
ENSG00000187824	17_10594879_G_A	0.002005856849230532	2806.0	sterol_biosynthesis	0.0452043313767017
ENSG00000157326	14_24478799_A_T	0.0020099887946176628	1343.0	respiration	0.045233288907769724
ENSG00000172270	19_588516_A_G	0.002017554168772221	12049.0	G2_M_transition	0.04533932197093783
ENSG00000140043	14_74344276_C_A	0.0020307819690768194	11195.0	G2_M_transition	0.0455721241874188
ENSG00000166451	16_81056441_T_G	0.0020345011232457176	7300.0	G1_S_transition	0.04559119019199995
ENSG00000070770	16_58196965_T_G	0.002044301013648848	7241.0	respiration	0.04574627395049704
ENSG00000006007	16_19455284_T_C	0.00205472447525345	7925.0	respiration	0.04585184464189143
ENSG00000008394	12_16516710_T_C	0.0020547906209105425	3475.0	G2_M_transition	0.04585184464189143
ENSG00000128294	22_27020835_G_A	0.00206131286878685	11443.0	G2_M_transition	0.04593287357543544
ENSG00000185684	12_132563254_G_A	0.002069164965486141	896.0	G1_S_transition	0.04604326746728825
ENSG00000204531	6_31132414_G_A	0.0020764803951505567	1225.0	G2_M_transition	0.046076983963899504
ENSG00000204531	6_31128552_A_C	0.0020764803951505567	1225.0	G2_M_transition	0.046076983963899504
ENSG00000187676	13_31683514_C_T	0.0020813730303362106	628.0	sterol_biosynthesis	0.04612113627054633
ENSG00000136783	9_107515214_G_A	0.0020903712586123964	10486.0	G1_S_transition	0.046256014703111074
ENSG00000160194	21_44210786_G_T	0.0021014235069494337	2254.0	G2_M_transition	0.04643590636775049
ENSG00000106610	7_66839847_C_T	0.0021085392050100428	13344.0	respiration	0.04646389859805764
ENSG00000168028	3_39450393_C_T	0.0021070217013895195	14041.0	respiration	0.04646389859805764
ENSG00000100299	22_51060049_G_A	0.0021199545786356067	1391.0	respiration	0.04665074563069601
ENSG00000183255	21_46282997_G_A	0.002123131860886248	2501.0	sterol_biosynthesis	0.04665604288486958
ENSG00000170421	12_53294381_T_C	0.002133758417933208	21851.0	G1_S_transition	0.04676021206085904
ENSG00000054277	1_241892235_T_C	0.002131121481390634	454.0	sterol_biosynthesis	0.04676021206085904
ENSG00000043514	1_40290964_T_C	0.0021427230665856225	3472.0	respiration	0.04689198909354321
ENSG00000185650	14_69316207_C_A	0.002155833243318231	1237.0	respiration	0.047114000783824
ENSG00000172785	9_174812_C_A	0.002166429321514528	11597.0	sterol_biosynthesis	0.047280534423383
ENSG00000169599	2_69580970_C_T	0.0021814448352808023	2726.0	respiration	0.04754292941418572
ENSG00000145979	6_13310308_G_C	0.002188601870950261	2291.0	sterol_biosynthesis	0.047633570583092796
ENSG00000164111	4_122628483_G_A	0.002199863961837285	3975.0	G2_M_transition	0.04781318553443335
ENSG00000136933	9_128062468_T_A	0.0022087705573842573	5986.0	respiration	0.04787577983045168
ENSG00000111704	12_7942472_A_G	0.002206452856132505	8952.0	G2_M_transition	0.04787577983045168
ENSG00000159111	17_45888251_C_G	0.0022296692882467035	17353.0	sterol_biosynthesis	0.04826292323114935
ENSG00000128595	7_128388541_G_A	0.0022351417194694835	17416.0	sterol_biosynthesis	0.04831555325024647
ENSG00000171055	2_36828369_C_A	0.002246923653997468	4546.0	respiration	0.048504243226510556
ENSG00000140043	14_74351109_G_A	0.002253440326436724	11119.0	G2_M_transition	0.04857891439135233
ENSG00000157379	14_24764186_G_C	0.0022572786011963108	3535.0	G1_S_transition	0.04859572143063277
ENSG00000086504	16_423420_C_T	0.0022692183217636807	18207.0	G1_S_transition	0.048786658587525525
ENSG00000004534	3_50161717_A_C	0.002286006852154231	11246.0	sterol_biosynthesis	0.049081184955441115
ENSG00000150991	12_125389272_T_C	0.0022987083561312985	12873.0	sterol_biosynthesis	0.049107540877454135
ENSG00000160194	21_44358336_G_A	0.0022906659567675136	2127.0	G2_M_transition	0.049107540877454135
ENSG00000168778	12_124111723_T_C	0.0022995978356511754	1640.0	G1_S_transition	0.049107540877454135
ENSG00000107968	10_30809648_T_G	0.0022957979606166357	2535.0	G1_S_transition	0.049107540877454135
ENSG00000076382	17_26804846_T_C	0.002314193637376896	447.0	respiration	0.049286740630890245
ENSG00000144231	2_128627852_C_T	0.002313329791827025	8540.0	G2_M_transition	0.049286740630890245
ENSG00000125834	20_2084187_T_C	0.002354195725924324	6138.0	respiration	0.05000462793246746
ENSG00000037757	19_13868669_G_A	0.002351509962806861	183.0	respiration	0.05000462793246746
ENSG00000188313	3_146254116_G_T	0.0023886942020582744	9046.0	G2_M_transition	0.050555164212616965
ENSG00000189050	17_57938041_A_G	0.0023960245878713858	5705.0	sterol_biosynthesis	0.050555164212616965
ENSG00000227124	3_75849185_C_T	0.002393931245402839	1972.0	G2_M_transition	0.050555164212616965
ENSG00000054148	9_139760431_G_A	0.002392909445442778	3552.0	sterol_biosynthesis	0.050555164212616965
ENSG00000174469	7_148106871_C_T	0.0023917933857914523	12907.0	sterol_biosynthesis	0.050555164212616965
ENSG00000088448	13_111542313_C_T	0.0023993269252410693	14148.0	sterol_biosynthesis	0.05055770051489404
ENSG00000135622	2_74956805_C_T	0.002413969288374528	548.0	sterol_biosynthesis	0.050798866296284106
ENSG00000240344	2_201774355_T_C	0.002433866366742721	6393.0	sterol_biosynthesis	0.05114982650106925
ENSG00000107371	9_37740637_T_C	0.002440126603317891	12514.0	G1_S_transition	0.051186405122180534
ENSG00000160145	3_124284325_T_C	0.0024420502947263877	2988.0	respiration	0.051186405122180534
ENSG00000168461	18_9724574_G_T	0.002459332131138013	3176.0	respiration	0.05129386943327448
ENSG00000054148	9_139760431_G_A	0.0024600911699493425	3552.0	G2_M_transition	0.05129386943327448
ENSG00000144036	2_73060015_A_G	0.0024523702908085623	3986.0	sterol_biosynthesis	0.05129386943327448
ENSG00000177697	11_834389_T_C	0.0024546234797832747	9044.0	G1_S_transition	0.05129386943327448
ENSG00000158985	5_130628103_A_G	0.002466605104941965	941.0	sterol_biosynthesis	0.05136228297158315
ENSG00000143155	1_168151760_A_G	0.0024958285377440536	3646.0	G2_M_transition	0.05190277985298105
ENSG00000174327	17_6943266_G_A	0.0025041107375850693	2959.0	G2_M_transition	0.05200694300490403
ENSG00000214078	20_34344225_T_A	0.002508639299548037	4375.0	G1_S_transition	0.052032978056421944
ENSG00000164117	4_175227273_C_T	0.0025224167085328712	3071.0	respiration	0.05225053020230803
ENSG00000113812	3_53889981_T_C	0.002548116899276659	8869.0	respiration	0.05265165435810237
ENSG00000139436	12_110292155_A_C	0.0025484090005904285	1475.0	sterol_biosynthesis	0.05265165435810237
ENSG00000003249	16_90100471_T_C	0.0025701761301823198	699.0	G2_M_transition	0.05289502377763821
ENSG00000105939	7_138734838_A_G	0.002566755006840353	16617.0	G2_M_transition	0.05289502377763821
ENSG00000198794	15_75362084_C_T	0.002567997840391449	1548.0	G1_S_transition	0.05289502377763821
ENSG00000143499	1_214448561_T_C	0.0025779330939254058	2221.0	G1_S_transition	0.05298602974940084
ENSG00000240344	2_201742345_C_T	0.0026091581287050326	6404.0	sterol_biosynthesis	0.05348942496627814
ENSG00000240344	2_201754063_T_C	0.0026091581287050326	6404.0	sterol_biosynthesis	0.05348942496627814
ENSG00000250317	4_25915858_C_A	0.002613351437502684	8787.0	sterol_biosynthesis	0.053506350050312686
ENSG00000101182	20_60689943_T_C	0.002620131943219164	6346.0	G1_S_transition	0.05351675628085805
ENSG00000175265	15_34881304_G_A	0.0026205964493018355	2173.0	respiration	0.05351675628085805
ENSG00000101363	20_35945174_G_T	0.002632748914251705	10793.0	respiration	0.05369591110350589
ENSG00000139514	13_30187701_C_T	0.002646658404160931	2545.0	G1_S_transition	0.053910395801678036
ENSG00000031691	6_49334335_A_C	0.002655648542843941	9907.0	G2_M_transition	0.054024256144307975
ENSG00000151725	4_185653826_G_A	0.0026812330897494825	13032.0	G1_S_transition	0.054474976125242686
ENSG00000100490	14_50856927_A_G	0.002686978335592117	392.0	respiration	0.05452198185937108
ENSG00000104728	8_1821492_G_T	0.0027179702219602433	5248.0	sterol_biosynthesis	0.0550390576394945
ENSG00000136682	2_114162684_T_C	0.002719389491880865	5622.0	respiration	0.0550390576394945
ENSG00000140545	15_89443301_G_A	0.0027239997293784057	11753.0	sterol_biosynthesis	0.05506222353735892
ENSG00000101337	20_30696392_G_C	0.0027313428790540386	8148.0	G2_M_transition	0.055128543607092954
ENSG00000114850	3_156225491_C_T	0.0027342203148533013	1997.0	G2_M_transition	0.055128543607092954
ENSG00000170876	3_14175149_G_A	0.0027422268911657262	5035.0	sterol_biosynthesis	0.05521989967913949
ENSG00000133433	22_24314006_G_T	0.0027467169783870985	470.0	G2_M_transition	0.055240302977992685
ENSG00000151287	13_103421240_A_T	0.0027522106437514065	4862.0	G1_S_transition	0.05528081252581839
ENSG00000094916	12_54597317_A_G	0.002789215110057129	4191.0	G2_M_transition	0.05580508175236501
ENSG00000074696	15_65816621_C_T	0.002789869178493932	5111.0	sterol_biosynthesis	0.05580508175236501
ENSG00000138071	2_65480285_C_T	0.0027911481122806477	11843.0	respiration	0.05580508175236501
ENSG00000240344	2_201774355_T_C	0.002792361530282615	6393.0	respiration	0.05580508175236501
ENSG00000115750	2_9969475_C_G	0.0027991818227077157	8789.0	G1_S_transition	0.0558711065316334
ENSG00000108950	17_66601671_A_G	0.0028058851969316265	1521.0	sterol_biosynthesis	0.05593463489190675
ENSG00000099974	22_24333977_G_C	0.002814099007764502	1008.0	respiration	0.05600314582948567
ENSG00000130177	13_114995495_T_G	0.0028163716967371005	5014.0	G1_S_transition	0.05600314582948567
ENSG00000132406	4_4263485_T_C	0.0028261948370230977	5858.0	respiration	0.056128229463278716
ENSG00000108592	17_61797515_T_A	0.002863107658862885	14215.0	sterol_biosynthesis	0.056790330192276556
ENSG00000116353	1_29571788_G_T	0.002867759582051901	6379.0	sterol_biosynthesis	0.056811676109277565
ENSG00000183513	2_99216531_A_G	0.002875374606105523	6753.0	sterol_biosynthesis	0.0568208354997569
ENSG00000115750	2_9983686_G_T	0.002873645823959627	11055.0	respiration	0.0568208354997569
ENSG00000115750	2_9983686_G_T	0.0029357252418247084	11055.0	G1_S_transition	0.057941369741752756
ENSG00000176171	10_133758358_G_A	0.0029420237548208714	9133.0	respiration	0.05799363947468239
ENSG00000037757	19_13875186_C_G	0.0029661945765613977	189.0	respiration	0.05839764489765488
ENSG00000155275	4_8512529_G_A	0.002981532293657838	4508.0	G1_S_transition	0.05862696173469768
ENSG00000138095	2_44103017_T_C	0.0030028380599142236	8312.0	sterol_biosynthesis	0.058972918536362405
ENSG00000171055	2_36825137_G_A	0.0030115135654436237	4518.0	respiration	0.05907028089847938
ENSG00000103365	16_23410419_T_C	0.0030192736519520195	9677.0	sterol_biosynthesis	0.05914946952184178
ENSG00000142089	11_323649_C_T	0.003053487580817122	21955.0	G2_M_transition	0.059404964622380506
ENSG00000171298	17_78075228_C_T	0.003047011878472228	8724.0	G1_S_transition	0.059404964622380506
ENSG00000064313	8_120896934_T_G	0.003041369486445877	1872.0	sterol_biosynthesis	0.059404964622380506
ENSG00000127080	9_95276837_G_C	0.003051770092086811	864.0	G1_S_transition	0.059404964622380506
ENSG00000169609	15_83688187_T_C	0.003058283775727416	6413.0	G2_M_transition	0.059404964622380506
ENSG00000115306	2_54776993_C_G	0.003060964051977926	9366.0	G2_M_transition	0.059404964622380506
ENSG00000196151	2_160104491_A_G	0.003043848252600643	4702.0	G1_S_transition	0.059404964622380506
ENSG00000088448	13_111542313_C_T	0.003062227217127998	14148.0	G2_M_transition	0.059404964622380506
ENSG00000160194	21_44318204_T_A	0.003075528972913312	2204.0	G2_M_transition	0.059590249172739876
ENSG00000138829	5_127874849_T_C	0.003080699037268928	3530.0	sterol_biosynthesis	0.059617717788220136
ENSG00000132196	1_162726281_A_C	0.003092474880308911	6242.0	G1_S_transition	0.05976788232452633
ENSG00000138032	2_44396235_T_G	0.003095982323331141	3526.0	G2_M_transition	0.05976788232452633
ENSG00000156475	5_146219757_C_T	0.0031134966711254216	482.0	G1_S_transition	0.06003305231898143
ENSG00000042753	19_47357875_G_A	0.003123480902851111	5658.0	respiration	0.06015256313272539
ENSG00000165501	14_50063170_G_A	0.0031288653975550308	2176.0	G1_S_transition	0.060183309244981026
ENSG00000166347	18_71983285_C_A	0.0031405410899303797	5966.0	G1_S_transition	0.060334845026377114
ENSG00000112667	6_43148052_C_T	0.0031472415951299955	6799.0	G1_S_transition	0.06039054886887121
ENSG00000112033	6_35401134_G_C	0.0031538954474472397	4081.0	sterol_biosynthesis	0.06044522420873552
ENSG00000137944	1_89373371_T_C	0.0031662880007369905	14534.0	sterol_biosynthesis	0.0606096189827823
ENSG00000092068	14_23631536_C_A	0.003178669070750852	8354.0	respiration	0.06077339855125095
ENSG00000174652	19_9437812_C_T	0.0031923181582330018	4844.0	G2_M_transition	0.0609609986754879
ENSG00000140043	14_74344276_C_A	0.003206789615439319	11195.0	G1_S_transition	0.06116383362557011
ENSG00000169442	1_26618829_C_T	0.00322399750959697	858.0	respiration	0.06137370345046757
ENSG00000196116	9_100191123_T_C	0.003225518780283259	3365.0	sterol_biosynthesis	0.06137370345046757
ENSG00000144559	3_11860940_C_T	0.003240043397041792	4453.0	respiration	0.0615763271437799
ENSG00000198951	22_42517471_A_T	0.003246994031567444	4576.0	G2_M_transition	0.061634696742584885
ENSG00000240344	2_201754063_T_C	0.0032692165857969124	6404.0	respiration	0.06190859727668813
ENSG00000240344	2_201742345_C_T	0.0032692165857969124	6404.0	respiration	0.06190859727668813
ENSG00000160124	3_122131777_C_G	0.003277568129029549	2159.0	G2_M_transition	0.06199286004050176
ENSG00000114850	3_156237978_G_C	0.0033121861692176017	5421.0	sterol_biosynthesis	0.06249882880822952
ENSG00000136003	12_108868990_C_G	0.0033120373276136266	6515.0	respiration	0.06249882880822952
ENSG00000123179	13_50344984_A_G	0.003317014878634243	1232.0	G1_S_transition	0.06251569678735569
ENSG00000037757	19_13869251_G_A	0.0033252333663222828	182.0	respiration	0.06252225766169045
ENSG00000112584	6_170704140_C_T	0.0033242396730062238	4760.0	respiration	0.06252225766169045
ENSG00000213160	2_170617443_T_C	0.003334812838007212	4091.0	sterol_biosynthesis	0.06262825812087304
ENSG00000132386	17_1667794_A_G	0.003344585894430437	4997.0	respiration	0.06273763954039054
ENSG00000126777	14_56027990_G_A	0.003357753090213695	13577.0	respiration	0.06287857095289599
ENSG00000160193	21_44287486_G_C	0.003360014271085643	4563.0	G2_M_transition	0.06287857095289599
ENSG00000100461	14_23369294_C_G	0.003366907810800357	11703.0	G2_M_transition	0.06293344858587774
ENSG00000108592	17_61917502_T_A	0.003394561085383334	14021.0	sterol_biosynthesis	0.06337577734967145
ENSG00000141504	17_7445750_A_C	0.003408728963443622	12917.0	G1_S_transition	0.06356559362815994
ENSG00000171867	20_4648538_A_G	0.003469248928764241	2832.0	G2_M_transition	0.06461832002368847
ENSG00000171055	2_36825932_C_G	0.0034850356267729803	4575.0	respiration	0.0648363536746711
ENSG00000119943	10_100167860_G_C	0.0034970314336437987	2440.0	G1_S_transition	0.06490751801136994
ENSG00000119943	10_100163597_C_T	0.0034970314336437987	2440.0	G1_S_transition	0.06490751801136994
ENSG00000198648	2_169120541_A_T	0.003513134240360459	127.0	G1_S_transition	0.06513031133121
ENSG00000162976	2_11289058_C_T	0.0035416326555852413	2692.0	respiration	0.06558212078314489
ENSG00000185485	3_195757067_A_C	0.0035567428309751787	1037.0	sterol_biosynthesis	0.06578525040574347
ENSG00000167526	16_89624574_A_T	0.0035706808203219884	15251.0	sterol_biosynthesis	0.06596625217822762
ENSG00000115365	2_211354700_T_C	0.0035987833881847477	3559.0	respiration	0.06633117224069521
ENSG00000099800	19_2459088_G_A	0.0035975949448148834	16754.0	sterol_biosynthesis	0.06633117224069521
ENSG00000206535	3_100181999_G_T	0.003612558100174911	4977.0	sterol_biosynthesis	0.06650790625211933
ENSG00000172687	19_21530824_T_C	0.0036539084681228547	8420.0	G1_S_transition	0.06711363900755597
ENSG00000172687	19_21513408_G_A	0.0036539084681228547	8420.0	G1_S_transition	0.06711363900755597
ENSG00000188186	7_99816275_G_C	0.0036629379732935883	10343.0	G1_S_transition	0.0672017996763147
ENSG00000177951	11_214169_T_C	0.003673242318471758	8576.0	sterol_biosynthesis	0.06731311874957242
ENSG00000173041	7_63966673_G_A	0.0036935062607328954	7658.0	sterol_biosynthesis	0.06742240671515606
ENSG00000154548	6_89897917_A_G	0.003696180529261136	1018.0	G2_M_transition	0.06742240671515606
ENSG00000085733	11_70251812_T_C	0.003683476549100322	14742.0	G2_M_transition	0.06742240671515606
ENSG00000157214	7_89861832_G_A	0.003688984037619896	6686.0	respiration	0.06742240671515606
ENSG00000107771	10_86358506_G_C	0.0037126333457596725	2626.0	respiration	0.0676448607768689
ENSG00000085733	11_70276346_T_C	0.0037344015125888546	14670.0	G2_M_transition	0.06796354093013943
ENSG00000175390	11_7942751_G_A	0.0037393074077875345	4686.0	respiration	0.06797496120701184
ENSG00000126267	19_36148987_C_G	0.0037571563824844133	7387.0	respiration	0.06822137211989984
ENSG00000113318	5_79951133_T_C	0.003771018009073493	3630.0	G2_M_transition	0.06837267737572442
ENSG00000131462	17_40818699_A_G	0.0037740960510139923	22366.0	G2_M_transition	0.06837267737572442
ENSG00000169371	15_75898890_C_G	0.003848957676287187	7240.0	respiration	0.06964947558183465
ENSG00000173226	3_121542898_T_C	0.0038651608486040025	11840.0	sterol_biosynthesis	0.06986311213039863
ENSG00000130204	19_45387459_C_G	0.0039003036515559454	8218.0	G1_S_transition	0.07041820956354643
ENSG00000140545	15_89443301_G_A	0.003906783157692185	11753.0	G2_M_transition	0.07045513145222865
ENSG00000158604	7_44713844_G_A	0.003936653809025932	3948.0	sterol_biosynthesis	0.07091332847823584
ENSG00000167900	17_76183043_A_G	0.003948701881434394	14551.0	G1_S_transition	0.071049802369456
ENSG00000109861	11_88059739_T_C	0.0039958549767027726	10260.0	G2_M_transition	0.07181690483015118
ENSG00000171033	8_79514971_A_G	0.004019708069440439	288.0	G2_M_transition	0.07216397944324258
ENSG00000173113	11_64153749_C_T	0.0040268110533750465	2178.0	G1_S_transition	0.0722099029526216
ENSG00000136108	13_52993412_G_A	0.004055789968848856	8462.0	G2_M_transition	0.07264756598091389
ENSG00000198346	19_53978691_G_A	0.004072320312216712	4840.0	sterol_biosynthesis	0.07278334690655035
ENSG00000070081	11_17305294_T_G	0.00407253243957221	12104.0	sterol_biosynthesis	0.07278334690655035
ENSG00000143367	1_151501437_G_A	0.004090723868511676	5222.0	G2_M_transition	0.07302631553136349
ENSG00000112304	6_24653376_G_A	0.004130764359607071	7328.0	G1_S_transition	0.07344392148211779
ENSG00000112304	6_24684819_A_T	0.004130764359607071	7328.0	G1_S_transition	0.07344392148211779
ENSG00000112304	6_24688958_A_G	0.004130764359607071	7328.0	G1_S_transition	0.07344392148211779
ENSG00000105402	19_47969394_G_A	0.004132607364363878	370.0	respiration	0.07344392148211779
ENSG00000103811	15_79229199_A_G	0.004146220953838156	4087.0	respiration	0.07360352906657053
ENSG00000026297	6_167370211_A_C	0.0041846528259872435	9590.0	G1_S_transition	0.07420286171795237
ENSG00000111704	12_7945559_T_C	0.004202567994671265	9249.0	G2_M_transition	0.07443745852768903
ENSG00000146574	7_6856049_C_T	0.004208058769392131	2775.0	G2_M_transition	0.07445171239209597
ENSG00000162738	1_160400266_C_A	0.004215503348620343	3951.0	G1_S_transition	0.0744520256845767
ENSG00000126777	14_55951097_G_A	0.0042174485848513995	12127.0	sterol_biosynthesis	0.0744520256845767
ENSG00000132196	1_162696248_A_G	0.004265500472660317	6756.0	G1_S_transition	0.07521672753565718
ENSG00000124839	2_238520612_T_C	0.004354000248323455	3677.0	sterol_biosynthesis	0.07623605536298841
ENSG00000241837	21_35292665_A_G	0.0043505888997414	2396.0	sterol_biosynthesis	0.07623605536298841
ENSG00000172638	11_65739549_T_G	0.004333086154377804	3936.0	respiration	0.07623605536298841
ENSG00000166263	17_53241905_G_C	0.004356976021461519	4627.0	sterol_biosynthesis	0.07623605536298841
ENSG00000162738	1_160349098_G_T	0.004361692744521429	3730.0	respiration	0.07623605536298841
ENSG00000146540	7_1138309_G_A	0.004355156917249174	4521.0	respiration	0.07623605536298841
ENSG00000198794	15_75394517_C_T	0.0043552907326045495	1974.0	G2_M_transition	0.07623605536298841
ENSG00000110628	11_2940492_T_C	0.004354681977437898	869.0	G2_M_transition	0.07623605536298841
ENSG00000188811	13_39669774_C_T	0.004381714494178735	1871.0	respiration	0.0765018460258371
ENSG00000103932	15_41801512_G_T	0.004386703706727872	12205.0	G1_S_transition	0.07650488308725843
ENSG00000105193	19_39956238_C_T	0.004412176940364918	17528.0	respiration	0.07684676348766287
ENSG00000196476	20_265238_T_C	0.004415980303640244	11412.0	sterol_biosynthesis	0.07684676348766287
ENSG00000112667	6_43217239_G_C	0.0044425676542480695	5636.0	respiration	0.07722485217800146
ENSG00000162377	1_53125600_G_A	0.004456663452798664	8890.0	G1_S_transition	0.07738521195416959
ENSG00000146733	7_56088825_T_A	0.004515777669943088	6252.0	sterol_biosynthesis	0.07832606508739715
ENSG00000183722	13_40081401_T_A	0.004543073580234968	797.0	G2_M_transition	0.07862783555857644
ENSG00000120539	10_27480049_T_C	0.004539291766118571	13232.0	sterol_biosynthesis	0.07862783555857644
ENSG00000176974	17_18306028_A_G	0.004564572277332601	6326.0	sterol_biosynthesis	0.0789139546705771
ENSG00000100461	14_23348194_T_C	0.004573757711700692	11213.0	G2_M_transition	0.07898680709076152
ENSG00000085733	11_70276346_T_C	0.004601755766490593	14670.0	G1_S_transition	0.07938403433007876
ENSG00000122557	7_35767358_G_A	0.004617919859707686	6234.0	G1_S_transition	0.07957647584711032
ENSG00000159479	1_43850473_A_G	0.004625661101903539	9209.0	respiration	0.07962351417881194
ENSG00000250317	4_25915858_C_A	0.004630814267509025	8787.0	G1_S_transition	0.07962594922314219
ENSG00000169062	13_115066301_G_A	0.00463732991744238	8895.0	G1_S_transition	0.0796517813279184
ENSG00000166794	15_64447351_T_C	0.004695588982633434	1755.0	G2_M_transition	0.08051306128771023
ENSG00000031691	6_49357126_T_G	0.004697608749603939	10770.0	G2_M_transition	0.08051306128771023
ENSG00000181467	3_152953424_T_G	0.004733502048208458	2179.0	sterol_biosynthesis	0.08104081954949997
ENSG00000103485	16_29679989_A_G	0.0047439249384880295	5011.0	sterol_biosynthesis	0.08113184006748958
ENSG00000112031	6_153281582_G_A	0.004788076665637428	9129.0	respiration	0.08176932106918992
ENSG00000035687	1_244546626_C_T	0.004791492819449636	1462.0	respiration	0.08176932106918992
ENSG00000077942	22_45959540_G_A	0.004835292619990675	12127.0	G1_S_transition	0.08233990262209201
ENSG00000198130	2_191229200_G_A	0.004832070564731786	7718.0	G1_S_transition	0.08233990262209201
ENSG00000110660	11_107763807_C_G	0.004896789531829161	9287.0	respiration	0.08329785019454145
ENSG00000136110	13_53261083_G_A	0.004939910494154315	342.0	G1_S_transition	0.08394149511350135
ENSG00000176890	18_660647_C_A	0.0049541879717462595	3466.0	G2_M_transition	0.0840941650588724
ENSG00000166435	11_74706502_T_C	0.004999301637299399	4132.0	sterol_biosynthesis	0.08476937504099558
ENSG00000035141	2_70541419_A_G	0.005014681695196044	17861.0	sterol_biosynthesis	0.08487467073466741
ENSG00000215252	15_34816648_C_T	0.005016195607996771	3998.0	respiration	0.08487467073466741
ENSG00000186834	17_43236109_T_C	0.005037069129856982	4078.0	respiration	0.08513718546294438
ENSG00000100997	20_25229231_C_G	0.0050501513787486844	17476.0	G2_M_transition	0.08517707548360838
ENSG00000056050	4_170678993_T_C	0.005048718303322243	9206.0	respiration	0.08517707548360838
ENSG00000086062	9_33121480_C_T	0.005064369850100935	7340.0	G1_S_transition	0.08532630771834958
ENSG00000256269	11_118958229_G_A	0.00507245845917464	14121.0	sterol_biosynthesis	0.08537205508407487
ENSG00000250317	4_25915858_C_A	0.005143108749247343	8787.0	respiration	0.08637813087530845
ENSG00000198089	22_32008365_A_G	0.005142512917469392	1920.0	respiration	0.08637813087530845
ENSG00000127080	9_95276837_G_C	0.0051500353945332	864.0	respiration	0.08640312813975025
ENSG00000146733	7_56087465_G_A	0.005162121509902153	6280.0	sterol_biosynthesis	0.08651454277355
ENSG00000164117	4_175227273_C_T	0.005217451844412881	3071.0	sterol_biosynthesis	0.08734971012016002
ENSG00000227124	3_75830450_T_G	0.005236096964318582	2327.0	G2_M_transition	0.08756958796746699
ENSG00000169169	19_50189156_G_A	0.005245895079689921	3174.0	sterol_biosynthesis	0.08764119981715401
ENSG00000197594	6_132215162_T_C	0.005294773222703505	1797.0	G2_M_transition	0.08836487075873244
ENSG00000185684	12_132563254_G_A	0.005346577500382339	896.0	respiration	0.08913580621833642
ENSG00000146574	7_6885597_C_T	0.005363002610972547	2466.0	sterol_biosynthesis	0.08931591769720318
ENSG00000236624	1_45943156_T_C	0.00536984807592887	1884.0	G2_M_transition	0.08933627877524386
ENSG00000198042	8_33299819_G_T	0.00538954727980337	12548.0	respiration	0.08957021671706689
ENSG00000100439	14_23067931_C_T	0.005408175327660128	10313.0	G1_S_transition	0.08978588255576186
ENSG00000143753	1_224313279_C_T	0.005447265257800677	9771.0	sterol_biosynthesis	0.09034044928594694
ENSG00000160214	21_45235104_G_T	0.00546311912143476	13153.0	G2_M_transition	0.09050890156554271
ENSG00000130590	20_62688404_T_C	0.005497047390475686	290.0	sterol_biosynthesis	0.0909761343123726
ENSG00000100422	22_47066294_T_C	0.005533914017582207	9622.0	G1_S_transition	0.09149097389318014
ENSG00000166913	20_43503276_C_A	0.0055442796168547704	8904.0	G1_S_transition	0.09156706294447879
ENSG00000100316	22_39668258_G_A	0.00557199720280194	16951.0	respiration	0.09192927472286315
ENSG00000040275	5_168930665_T_C	0.005587485787145632	13478.0	respiration	0.09208918484042511
ENSG00000144231	2_128627852_C_T	0.0055982498796239896	8540.0	G1_S_transition	0.09215953606969868
ENSG00000173113	11_64078943_A_G	0.005603355478557963	2142.0	G1_S_transition	0.09215953606969868
ENSG00000162377	1_53125600_G_A	0.0056623029193016575	8890.0	sterol_biosynthesis	0.09282123848789112
ENSG00000183722	13_40081401_T_A	0.00566974544574436	797.0	G1_S_transition	0.09282123848789112
ENSG00000138095	2_44103017_T_C	0.005663166967326882	8312.0	G1_S_transition	0.09282123848789112
ENSG00000129116	4_169699346_G_T	0.0056786407232017975	2557.0	G2_M_transition	0.09282123848789112
ENSG00000103111	16_77125714_A_C	0.005663649050636833	9245.0	G1_S_transition	0.09282123848789112
ENSG00000164258	5_52856504_G_C	0.0056778164547141964	18118.0	G2_M_transition	0.09282123848789112
ENSG00000100461	14_23369294_C_G	0.005690935909347773	11703.0	G1_S_transition	0.09292660814770547
ENSG00000166794	15_64447351_T_C	0.005720125946418328	1755.0	sterol_biosynthesis	0.0933073521937314
ENSG00000250317	4_25918516_A_G	0.005733590020469745	9741.0	G1_S_transition	0.09343105461048544
ENSG00000160284	21_47645970_G_C	0.005743468149784482	6939.0	respiration	0.09349612906124576
ENSG00000172663	11_67243330_G_A	0.0057697541624149	161.0	G2_M_transition	0.09373195719064206
ENSG00000085733	11_70251812_T_C	0.0057690184776716035	14742.0	G1_S_transition	0.09373195719064206
ENSG00000136819	9_132640308_G_T	0.005788936938847248	5708.0	respiration	0.09394752817610325
ENSG00000129347	19_10674558_G_A	0.005821472516503579	12456.0	G2_M_transition	0.09437913810429475
ENSG00000113318	5_79960128_G_T	0.0058353009909914615	3454.0	G2_M_transition	0.09441065391534861
ENSG00000160193	21_44287486_G_C	0.005832027700446213	4563.0	respiration	0.09441065391534861
ENSG00000110628	11_2942798_G_A	0.005869206814230973	1400.0	sterol_biosynthesis	0.09474694366347348
ENSG00000138757	4_76593147_C_A	0.005873976555168768	3658.0	G1_S_transition	0.09474694366347348
ENSG00000172590	14_23299135_G_T	0.005864167165165508	17147.0	sterol_biosynthesis	0.09474694366347348
ENSG00000172340	3_67365224_G_A	0.005905896594970662	10704.0	sterol_biosynthesis	0.09516519787108912
ENSG00000033178	4_68511316_G_A	0.005912313544498531	15098.0	respiration	0.09517207456432894
ENSG00000035141	2_70502930_A_G	0.005924216821443687	16618.0	respiration	0.09526716281285152
ENSG00000175575	11_73647693_A_G	0.005959284072861216	4810.0	G2_M_transition	0.09573418134440748
ENSG00000133983	14_70813107_T_C	0.005990625826085809	9286.0	sterol_biosynthesis	0.09614046780288014
ENSG00000125731	19_6723124_A_T	0.006057613350026604	2675.0	G2_M_transition	0.09711741766420048
ENSG00000164609	5_159947067_T_C	0.006104385351998366	7364.0	respiration	0.0977686234602319
ENSG00000166347	18_71938536_G_A	0.006131828906555407	5825.0	G1_S_transition	0.09810926250488651
ENSG00000157916	1_2335969_C_G	0.006156517295119274	7332.0	sterol_biosynthesis	0.09820757709322793
ENSG00000177951	11_219398_G_A	0.0061497928160059254	6955.0	G2_M_transition	0.09820757709322793
ENSG00000170430	10_131328522_G_A	0.006155418874181139	4709.0	sterol_biosynthesis	0.09820757709322793
ENSG00000105258	19_36594659_A_T	0.0061714556821809005	14018.0	G1_S_transition	0.09834712926628902
ENSG00000133636	12_86231051_A_G	0.0062316945275890595	1724.0	sterol_biosynthesis	0.09881153957518461
ENSG00000175634	11_67262289_G_A	0.006226632173326933	11182.0	G2_M_transition	0.09881153957518461
ENSG00000133636	12_86233571_G_A	0.0062316945275890595	1724.0	sterol_biosynthesis	0.09881153957518461
ENSG00000168268	3_52531681_G_A	0.0062232747556490355	924.0	G1_S_transition	0.09881153957518461
ENSG00000077942	22_45959540_G_A	0.006223485506024122	12127.0	G2_M_transition	0.09881153957518461
ENSG00000246705	12_14982909_A_G	0.006252489795645284	3948.0	G1_S_transition	0.09904243058146786
ENSG00000176485	11_63399150_A_G	0.0062909028202609634	2875.0	respiration	0.09955165737879101
ENSG00000123643	5_150798334_G_A	0.006317697631854701	1800.0	G2_M_transition	0.0996656899024451
ENSG00000140043	14_74351109_G_A	0.0063073385658358756	11119.0	G1_S_transition	0.0996656899024451
ENSG00000186230	19_57943697_A_G	0.006323200869943647	5128.0	respiration	0.0996656899024451
ENSG00000186230	19_57939619_C_T	0.006323200869943647	5128.0	respiration	0.0996656899024451
ENSG00000105778	7_32557944_C_T	0.006334096411604707	5347.0	G2_M_transition	0.09973847749016411
ENSG00000132196	1_162696248_A_G	0.006360702365929982	6756.0	sterol_biosynthesis	0.09991252956305152
ENSG00000151694	2_9698190_T_C	0.00635662333499193	7555.0	G1_S_transition	0.09991252956305152
ENSG00000128185	22_20208060_G_C	0.006364015604091651	3339.0	G2_M_transition	0.09991252956305152
ENSG00000170961	8_122734802_C_T	0.006373614567065624	3473.0	G2_M_transition	0.09996445038651397
ENSG00000185201	11_308178_T_C	0.006391992071577494	13310.0	sterol_biosynthesis	0.10015381660081187
ENSG00000169715	16_56638021_G_A	0.0064064704585585705	781.0	G2_M_transition	0.10028177600549613
ENSG00000151725	4_185630880_T_C	0.0064284334208432325	10476.0	respiration	0.10052652577791071
ENSG00000184697	16_3115111_T_A	0.0064488929817228475	13765.0	respiration	0.10074730746667905
ENSG00000145439	4_169849237_G_A	0.0064561128691346895	5606.0	respiration	0.10076102285344984
ENSG00000172270	19_588516_A_G	0.006483336804510543	12049.0	G1_S_transition	0.10108660956826644
ENSG00000174080	11_66335308_T_C	0.0065132848306680155	3666.0	respiration	0.10145398959769943
ENSG00000206535	3_100055273_G_A	0.006522478856621414	5261.0	respiration	0.10149769253085313
ENSG00000183617	19_3761652_G_A	0.00655139474744594	15375.0	respiration	0.10174834774918973
ENSG00000147813	8_144676862_C_T	0.00654500905425932	6598.0	G2_M_transition	0.10174834774918973
ENSG00000162738	1_160400266_C_A	0.006580485964558726	3951.0	G2_M_transition	0.10210035254385648
ENSG00000108395	17_56968532_G_T	0.006617130800985426	3229.0	respiration	0.10246878573689712
ENSG00000100196	22_38805402_A_T	0.006616624995990178	3403.0	respiration	0.10246878573689712
ENSG00000151665	2_46798005_C_G	0.006632888332773386	9650.0	G2_M_transition	0.10261278464567045
ENSG00000187109	12_76471783_G_A	0.006670762744696361	9178.0	respiration	0.10309832537717491
ENSG00000083937	3_87241497_C_T	0.006740999794370592	10716.0	sterol_biosynthesis	0.10408260906993194
ENSG00000146729	7_56159691_C_T	0.006750012812126347	6996.0	G2_M_transition	0.1041205859796732
ENSG00000185627	11_268020_A_G	0.006776242326824921	16008.0	respiration	0.10420666680837307
ENSG00000133104	13_36825312_A_C	0.006781570037542725	6541.0	G2_M_transition	0.10420666680837307
ENSG00000089063	20_5055138_A_G	0.006781828642992054	16026.0	G2_M_transition	0.10420666680837307
ENSG00000089063	20_5056899_G_A	0.006781828642992054	16026.0	G2_M_transition	0.10420666680837307
ENSG00000135074	5_156918146_T_A	0.006815651915665214	3381.0	G2_M_transition	0.10462519578366078
ENSG00000075239	11_108005215_C_G	0.0068322220872908705	3869.0	respiration	0.1047783248290322
ENSG00000035141	2_70541419_A_G	0.006845746804090425	17861.0	G2_M_transition	0.10488449876893798
ENSG00000146540	7_1037066_G_A	0.0069492261035780005	3352.0	G1_S_transition	0.10630215824970546
ENSG00000142669	1_26653319_G_A	0.006951658007391992	5361.0	sterol_biosynthesis	0.10630215824970546
ENSG00000198586	2_171790769_G_T	0.006971966053955042	9175.0	G2_M_transition	0.10640787383788444
ENSG00000033178	4_68511316_G_A	0.00697131901334655	15098.0	G1_S_transition	0.10640787383788444
ENSG00000155368	2_120169886_C_T	0.007029059204875118	2611.0	G2_M_transition	0.1071762885288444
ENSG00000173295	8_8091720_C_G	0.007068004403669905	4154.0	G2_M_transition	0.10763910155378167
ENSG00000105939	7_138734838_A_G	0.00707296211116239	16617.0	sterol_biosynthesis	0.10763910155378167
ENSG00000130511	19_18505741_T_A	0.007107659124052534	933.0	G2_M_transition	0.10785719977358803
ENSG00000224877	17_79213562_T_C	0.007096545629778748	7845.0	sterol_biosynthesis	0.10785719977358803
ENSG00000164904	5_126003817_A_C	0.007101563502341261	11983.0	sterol_biosynthesis	0.10785719977358803
ENSG00000260916	15_55697964_C_G	0.00711949498130673	1587.0	respiration	0.10793371780820737
ENSG00000228716	5_79961312_C_A	0.007128508228913316	9280.0	G1_S_transition	0.10796733912390348
ENSG00000145882	5_148726146_A_G	0.007160602611157568	3221.0	respiration	0.10824705450625255
ENSG00000124422	17_20946558_G_C	0.007153803724002648	12062.0	sterol_biosynthesis	0.10824705450625255
ENSG00000166347	18_71983285_C_A	0.007172195781738206	5966.0	respiration	0.10831924579872304
ENSG00000124839	2_238520612_T_C	0.007203345833613524	3677.0	respiration	0.1086863804410747
ENSG00000196376	6_118274713_T_C	0.00721235203161492	3002.0	G1_S_transition	0.10871902189591827
ENSG00000124575	6_26205052_G_A	0.007254125748549245	3307.0	respiration	0.1092450709885786
ENSG00000166002	11_93196249_C_A	0.007263473921820199	9496.0	respiration	0.10928226673284026
ENSG00000269343	19_58354536_A_G	0.007274642453546392	5229.0	G2_M_transition	0.10934675430647593
ENSG00000142669	1_26653319_G_A	0.007286281331436922	5361.0	respiration	0.10939044963903728
ENSG00000145425	4_152122290_T_A	0.007291319622843686	3709.0	sterol_biosynthesis	0.10939044963903728
ENSG00000176485	11_63464433_G_A	0.007323084646295461	2097.0	respiration	0.10976336684937953
ENSG00000110628	11_2940492_T_C	0.007349191679170615	869.0	sterol_biosynthesis	0.110040411135649
ENSG00000125166	16_58757683_A_G	0.007359206088140917	16663.0	sterol_biosynthesis	0.110040411135649
ENSG00000105193	19_39924129_T_C	0.007362346238494139	17717.0	respiration	0.110040411135649
ENSG00000146540	7_1138309_G_A	0.0073789954949730185	4521.0	sterol_biosynthesis	0.11018560190237905
ENSG00000126777	14_56049204_G_T	0.007430403407719118	14932.0	respiration	0.11060050507649676
ENSG00000111640	12_6644722_A_G	0.007441587356921893	9306.0	G1_S_transition	0.11060050507649676
ENSG00000027847	5_177088583_A_C	0.007440194077416464	8769.0	respiration	0.11060050507649676
ENSG00000111640	12_6643316_T_C	0.007441587356921893	9306.0	G1_S_transition	0.11060050507649676
ENSG00000227124	3_75849185_C_T	0.007426318789746283	1972.0	sterol_biosynthesis	0.11060050507649676
ENSG00000167371	16_29760347_C_G	0.007483564653880605	874.0	G1_S_transition	0.11112044413164024
ENSG00000156170	8_95821289_C_A	0.007520097172315625	1213.0	sterol_biosynthesis	0.11148440966646823
ENSG00000177150	18_13639218_C_T	0.007522110219187686	858.0	sterol_biosynthesis	0.11148440966646823
ENSG00000154781	3_14778262_T_C	0.007556373617970305	1886.0	G1_S_transition	0.11188785092480168
ENSG00000171843	9_20626809_A_T	0.007567423337619588	498.0	G2_M_transition	0.11194713406713222
ENSG00000100473	14_31351590_A_C	0.00758971233359687	2806.0	G2_M_transition	0.11217241819180193
ENSG00000041357	15_78813334_G_A	0.00761890570878113	21629.0	sterol_biosynthesis	0.11239477613845367
ENSG00000177951	11_219089_T_C	0.007618562633175219	8918.0	sterol_biosynthesis	0.11239477613845367
ENSG00000142669	1_26653319_G_A	0.007630772654803788	5361.0	G2_M_transition	0.11246541367302651
ENSG00000056050	4_170678993_T_C	0.007662229382326155	9206.0	sterol_biosynthesis	0.11271990780222031
ENSG00000083937	3_87389805_A_C	0.007655416407641594	8415.0	sterol_biosynthesis	0.11271990780222031
ENSG00000197594	6_132140203_T_C	0.007676641452157366	2520.0	G2_M_transition	0.11272317873556027
ENSG00000070770	16_58148584_G_A	0.007673478099369897	6991.0	respiration	0.11272317873556027
ENSG00000128059	4_57179755_G_A	0.0077268801104559155	13920.0	sterol_biosynthesis	0.11332780637547701
ENSG00000041357	15_78831753_G_A	0.007732083466201981	21329.0	sterol_biosynthesis	0.11332780637547701
ENSG00000155542	5_56145068_T_C	0.00781247561435424	3629.0	respiration	0.11440056457222136
ENSG00000138095	2_44100849_T_C	0.007824580336189015	2539.0	respiration	0.11447231342667687
ENSG00000163466	2_219056380_G_A	0.007834445065993515	5058.0	respiration	0.1145111897042364
ENSG00000146856	7_134691599_A_T	0.007852433547526539	836.0	G2_M_transition	0.1146686251866743
ENSG00000140043	14_74324671_T_C	0.007897797407271272	11137.0	G1_S_transition	0.1152251654790872
ENSG00000136273	7_47980967_T_C	0.00794879949814768	10117.0	respiration	0.11565066522579703
ENSG00000125812	20_23298695_G_A	0.007937927005492134	3683.0	G2_M_transition	0.11565066522579703
ENSG00000179750	22_39358037_A_C	0.007941845924158177	688.0	sterol_biosynthesis	0.11565066522579703
ENSG00000171757	3_169529958_A_G	0.007972448692539259	1513.0	G1_S_transition	0.11588862289758806
ENSG00000132031	2_20207619_G_A	0.00799577980666171	3697.0	sterol_biosynthesis	0.11612152611356603
ENSG00000145708	5_76219396_G_A	0.008003096729452909	379.0	sterol_biosynthesis	0.11612164460050028
ENSG00000165487	13_22065685_C_T	0.008025444946267809	15503.0	G2_M_transition	0.11633966177582385
ENSG00000104067	15_30230542_G_A	0.008046794612033455	2618.0	sterol_biosynthesis	0.1165428193217753
ENSG00000086061	9_33010550_C_T	0.008119947563686312	14390.0	G1_S_transition	0.11738828652579447
ENSG00000086061	9_33041532_A_G	0.008119947563686312	14390.0	G1_S_transition	0.11738828652579447
ENSG00000160229	19_20960182_G_T	0.00815083650835994	4627.0	G2_M_transition	0.11751405666499341
ENSG00000069482	11_68399671_C_G	0.008144992388620915	8770.0	G2_M_transition	0.11751405666499341
ENSG00000101115	20_50402269_G_A	0.008140460933096984	13826.0	sterol_biosynthesis	0.11751405666499341
ENSG00000114520	3_125141827_A_G	0.008191351170842806	2968.0	G2_M_transition	0.11799110371926609
ENSG00000159712	9_100001077_G_C	0.008238476762893934	2701.0	G2_M_transition	0.11817895337711015
ENSG00000173221	5_95155812_C_T	0.008275446150872237	11146.0	sterol_biosynthesis	0.11817895337711015
ENSG00000165637	10_76926796_T_A	0.008231731458039696	2406.0	respiration	0.11817895337711015
ENSG00000140545	15_89442432_C_G	0.008250115102386739	11184.0	G2_M_transition	0.11817895337711015
ENSG00000204531	6_31132414_G_A	0.008245228897136109	1225.0	sterol_biosynthesis	0.11817895337711015
ENSG00000185627	11_268020_A_G	0.008272056397409676	16008.0	G2_M_transition	0.11817895337711015
ENSG00000170430	10_131445027_G_A	0.008278379455524766	4809.0	sterol_biosynthesis	0.11817895337711015
ENSG00000204531	6_31128552_A_C	0.008245228897136109	1225.0	sterol_biosynthesis	0.11817895337711015
ENSG00000142867	1_85797110_A_G	0.008274536695955003	7311.0	G1_S_transition	0.11817895337711015
ENSG00000160285	21_47592990_C_T	0.008278774868373842	3695.0	sterol_biosynthesis	0.11817895337711015
ENSG00000197223	2_68334332_G_T	0.008304782721672005	291.0	G2_M_transition	0.11827207525948832
ENSG00000101363	20_35912308_G_C	0.008307630663997291	11488.0	sterol_biosynthesis	0.11827207525948832
ENSG00000105939	7_138726194_C_T	0.008305984577805977	16508.0	G2_M_transition	0.11827207525948832
ENSG00000133872	8_29892125_T_G	0.008322487479466286	8723.0	G2_M_transition	0.11837751215197884
ENSG00000101474	20_25002519_A_G	0.00838631389520287	1046.0	G1_S_transition	0.11917867188460035
ENSG00000124228	20_47942241_G_A	0.008414182250437673	6700.0	respiration	0.1194678530786003
ENSG00000260916	15_55697964_C_G	0.008423044484752808	1587.0	G1_S_transition	0.11948690247656484
ENSG00000180694	8_91674716_G_C	0.008435824140036442	3121.0	sterol_biosynthesis	0.1195614397296155
ENSG00000130303	19_17525029_A_G	0.008443416503655286	4130.0	respiration	0.11956238984855187
ENSG00000090432	1_20834610_C_A	0.008490633279159316	3332.0	G1_S_transition	0.12012393725670813
ENSG00000139233	12_66580877_C_G	0.008515043068826236	164.0	G2_M_transition	0.1203621034497431
ENSG00000105278	19_3840157_C_T	0.008585478891500211	7995.0	G2_M_transition	0.12124985655836032
ENSG00000130035	12_4877155_T_C	0.008734308165013041	1764.0	respiration	0.12306098817532794
ENSG00000153113	5_96039025_T_C	0.008723720360373492	6332.0	respiration	0.12306098817532794
ENSG00000041357	15_78813334_G_A	0.00873695837498552	21629.0	G2_M_transition	0.12306098817532794
ENSG00000197728	12_56401085_G_A	0.008808879643771717	16959.0	sterol_biosynthesis	0.12396410963706382
ENSG00000196839	20_43279834_C_G	0.008818547187751291	4375.0	respiration	0.12399033426459516
ENSG00000122585	7_24353194_A_C	0.008892599382214568	1439.0	sterol_biosynthesis	0.12492097169286036
ENSG00000140043	14_74324671_T_C	0.00894504073331052	11137.0	G2_M_transition	0.12554664944420277
ENSG00000164096	4_120168977_T_C	0.00897244690975751	11116.0	G2_M_transition	0.12582015578307792
ENSG00000118242	2_216873920_T_C	0.009023167139805159	2417.0	G1_S_transition	0.1264198232074289
ENSG00000179750	22_39383918_G_A	0.009057165911213678	7498.0	G2_M_transition	0.12667275703993214
ENSG00000091947	17_42095884_T_C	0.009052507204369745	2093.0	G2_M_transition	0.12667275703993214
ENSG00000122557	7_35610583_G_A	0.009080993874361074	8401.0	G1_S_transition	0.12689431018104552
ENSG00000179361	15_74795825_A_G	0.009116014460866384	1689.0	G2_M_transition	0.12727173792112928
ENSG00000130177	13_114995495_T_G	0.009146312290369584	5014.0	sterol_biosynthesis	0.12758262481948374
ENSG00000163875	1_37971037_A_G	0.009198016307612314	5628.0	sterol_biosynthesis	0.12819130096082845
ENSG00000085733	11_70251812_T_C	0.00922372906482643	14742.0	respiration	0.12843699157051913
ENSG00000164258	5_52856504_G_C	0.009244564820286507	18118.0	sterol_biosynthesis	0.1285355168667358
ENSG00000158483	11_71527895_C_T	0.009246984880329748	8084.0	G1_S_transition	0.1285355168667358
ENSG00000256073	21_33728588_C_A	0.009309560225040266	780.0	respiration	0.12929221403447527
ENSG00000102781	13_30687924_C_T	0.009344155979949672	437.0	respiration	0.12965934516108332
ENSG00000180992	6_44081987_T_C	0.00935328470139263	18269.0	respiration	0.12967276381826012
ENSG00000188372	7_76132962_A_G	0.009439083141468905	3070.0	G1_S_transition	0.13074817171025108
ENSG00000109814	4_39525254_A_G	0.009463867638650756	13227.0	G1_S_transition	0.13086329768745275
ENSG00000115446	2_99231805_C_G	0.009463303598984462	11390.0	G2_M_transition	0.13086329768745275
ENSG00000196476	20_265238_T_C	0.009491854490342684	11412.0	G2_M_transition	0.13113616012396917
ENSG00000198586	2_171826178_A_G	0.009502371461208409	11520.0	sterol_biosynthesis	0.13116740032639373
ENSG00000151725	4_185620108_G_T	0.009521139897206205	13199.0	respiration	0.1313123877489689
ENSG00000099984	22_24255296_C_T	0.009535265080831922	2524.0	G1_S_transition	0.13132633305806063
ENSG00000137413	6_42014140_C_T	0.009565299739723835	5600.0	G1_S_transition	0.13132633305806063
ENSG00000144362	2_170507715_C_T	0.009571745574095809	138.0	sterol_biosynthesis	0.13132633305806063
ENSG00000124766	6_21606129_G_A	0.0095589461931957	526.0	respiration	0.13132633305806063
ENSG00000169609	15_83688187_T_C	0.009542790990374913	6413.0	sterol_biosynthesis	0.13132633305806063
ENSG00000101363	20_35912308_G_C	0.009569948716806349	11488.0	G2_M_transition	0.13132633305806063
ENSG00000041357	15_78831753_G_A	0.009624027348617005	21329.0	G2_M_transition	0.13192972089286192
ENSG00000103485	16_29681707_G_A	0.009643745303463788	4507.0	respiration	0.13208605636330403
ENSG00000125821	20_18550937_G_A	0.009678006516478524	2494.0	respiration	0.13244114343997485
ENSG00000168214	4_26452614_C_T	0.009720788593614941	11283.0	respiration	0.13291212493576093
ENSG00000006282	17_48619272_G_A	0.00973826176656063	1825.0	G2_M_transition	0.13292225339099253
ENSG00000006282	17_48615329_G_A	0.00973826176656063	1825.0	G2_M_transition	0.13292225339099253
ENSG00000177697	11_838722_T_C	0.009754111014827862	13830.0	respiration	0.13302430541080262
ENSG00000155542	5_56200016_C_T	0.009819110864340787	4336.0	respiration	0.13379591201770705
ENSG00000131153	16_85731140_C_T	0.009894665644421784	9889.0	G1_S_transition	0.13470989525156238
ENSG00000127554	16_2064280_C_T	0.00991848070435205	5157.0	sterol_biosynthesis	0.1348339398627935
ENSG00000103342	16_11956118_T_A	0.009920749981093	16859.0	respiration	0.1348339398627935
ENSG00000122483	1_93839114_C_G	0.00994235178922953	4240.0	G1_S_transition	0.1350120386557938
ENSG00000165219	9_128150784_C_T	0.010017431586457756	4083.0	G2_M_transition	0.13573643750890538
ENSG00000125885	20_5917086_G_A	0.01002132686291201	1248.0	sterol_biosynthesis	0.13573643750890538
ENSG00000188690	10_127548918_A_C	0.01000856662310996	4625.0	respiration	0.13573643750890538
ENSG00000101363	20_35912308_G_C	0.010038563050178185	11488.0	respiration	0.135746218668727
ENSG00000159110	21_34602305_C_A	0.010039136891726726	9588.0	G1_S_transition	0.135746218668727
ENSG00000100299	22_51064039_G_C	0.01008316064462812	5851.0	respiration	0.13610981845526898
ENSG00000111704	12_7945559_T_C	0.01007939704893949	9249.0	respiration	0.13610981845526898
ENSG00000100580	14_77812115_T_C	0.010112438626418023	4599.0	G2_M_transition	0.13638915526021184
ENSG00000241015	19_53941622_T_C	0.010141002341978296	2011.0	G2_M_transition	0.13665839288324952
ENSG00000175106	17_15478507_G_C	0.010159666699763209	553.0	G2_M_transition	0.13679388519138802
ENSG00000168778	12_124111723_T_C	0.01020678434047822	1640.0	G2_M_transition	0.13731193022990512
ENSG00000134463	10_11841338_A_G	0.010234344605719687	6496.0	respiration	0.1375662158169834
ENSG00000144199	2_97784712_T_C	0.010268702587745615	3468.0	G1_S_transition	0.1376786048220273
ENSG00000196126	6_32597313_T_C	0.010267335794182037	3535.0	G2_M_transition	0.1376786048220273
ENSG00000197969	9_80080976_G_A	0.010255014990365149	2919.0	sterol_biosynthesis	0.1376786048220273
ENSG00000112697	6_75992476_T_C	0.010301282334205198	3581.0	respiration	0.1378827074354273
ENSG00000138600	15_51000968_T_C	0.010299550677434606	2579.0	respiration	0.1378827074354273
ENSG00000256269	11_118957357_G_A	0.010338689484846859	11850.0	G1_S_transition	0.13826691795896204
ENSG00000166452	11_8932533_C_T	0.010350642451992577	10592.0	G1_S_transition	0.13831035094807237
ENSG00000224287	2_234704607_C_T	0.010448369954293008	570.0	G2_M_transition	0.1393817815565133
ENSG00000187630	14_24446336_G_T	0.010446240187330504	462.0	G2_M_transition	0.1393817815565133
ENSG00000169599	2_69545810_C_A	0.010482618541058182	2185.0	respiration	0.13972134511772852
ENSG00000176890	18_675787_C_T	0.010500379144108885	3015.0	respiration	0.1398407576207896
ENSG00000114850	3_156225491_C_T	0.01054914255321175	1997.0	respiration	0.14037250995429504
ENSG00000203485	14_105216381_C_T	0.01057987034248553	4839.0	respiration	0.14066358159113815
ENSG00000065427	16_75593083_A_G	0.010591941939310037	2832.0	respiration	0.14070633238441294
ENSG00000164346	5_74064340_A_G	0.010602507878560822	6135.0	G2_M_transition	0.14072902687934363
ENSG00000163171	2_37908980_T_G	0.010616826476868669	1876.0	sterol_biosynthesis	0.1408014516398075
ENSG00000035141	2_70426325_C_T	0.010635804326922672	16618.0	respiration	0.14093549553473514
ENSG00000028203	12_95726573_T_C	0.010667542387717934	1866.0	respiration	0.14123826121338545
ENSG00000159712	9_100001077_G_C	0.010700060358834116	2701.0	sterol_biosynthesis	0.1415508401175324
ENSG00000116791	1_75189847_T_C	0.010708980085616859	10725.0	respiration	0.14155097803683914
ENSG00000178053	3_158286103_C_T	0.010809116302256014	14904.0	sterol_biosynthesis	0.14275581031607942
ENSG00000225119	10_38741513_A_G	0.010958873203031207	55.0	respiration	0.1446134364200663
ENSG00000178764	8_123889903_A_G	0.010978626065480777	5294.0	sterol_biosynthesis	0.14475386799033907
ENSG00000117525	1_95029388_C_T	0.011022504232536584	5462.0	respiration	0.14521189655600433
ENSG00000107521	10_100179274_C_T	0.011040310722989728	10056.0	sterol_biosynthesis	0.14532597909433373
ENSG00000132406	4_4252338_A_G	0.0110921466704967	3923.0	respiration	0.14564630272797652
ENSG00000185808	21_38452200_A_G	0.01108777600551965	3464.0	G1_S_transition	0.14564630272797652
ENSG00000008324	3_42588598_G_C	0.011073870331089006	12814.0	sterol_biosynthesis	0.14564630272797652
ENSG00000152240	18_43680074_C_A	0.011135368744294856	2616.0	G1_S_transition	0.14609309546602534
ENSG00000135968	2_109128632_T_C	0.011160903191710729	3011.0	G1_S_transition	0.14630728540420795
ENSG00000006042	17_31155529_G_A	0.011238248097170918	12650.0	respiration	0.14707848910037194
ENSG00000104901	19_49837246_C_T	0.011234211510167279	1483.0	G2_M_transition	0.14707848910037194
ENSG00000144057	2_107329516_A_C	0.011307649575017469	1640.0	sterol_biosynthesis	0.14786496826985807
ENSG00000115524	2_198370079_C_T	0.01132259368769153	2226.0	sterol_biosynthesis	0.14787070707116046
ENSG00000084072	1_40203722_T_C	0.0113267025746225	14836.0	sterol_biosynthesis	0.14787070707116046
ENSG00000067369	15_43890116_T_C	0.011342767870880366	2042.0	G2_M_transition	0.14795886365562172
ENSG00000169174	1_55496648_C_T	0.011358549148402895	2923.0	sterol_biosynthesis	0.14804317380625528
ENSG00000164695	8_82653644_A_G	0.011436605407210315	664.0	G1_S_transition	0.1489383497620963
ENSG00000125834	20_2125837_A_G	0.011467837542366794	6001.0	respiration	0.14910065701564945
ENSG00000167644	19_38808504_A_G	0.011466196618119307	1793.0	G1_S_transition	0.14910065701564945
ENSG00000158042	11_6697366_T_G	0.011537921971207964	3510.0	sterol_biosynthesis	0.1498787429164792
ENSG00000198794	15_75394517_C_T	0.011546549680876796	1974.0	G1_S_transition	0.1498787429164792
ENSG00000165617	14_59079971_T_C	0.011559044877177942	2258.0	respiration	0.14991845306824747
ENSG00000100344	22_44324171_C_T	0.011574109719001654	9428.0	sterol_biosynthesis	0.1499913990338485
ENSG00000100997	20_25307574_C_T	0.011589635309474813	18158.0	respiration	0.15002156858726526
ENSG00000091947	17_42095884_T_C	0.011595322647605849	2093.0	sterol_biosynthesis	0.15002156858726526
ENSG00000172113	3_48333506_T_C	0.011675042491559665	9418.0	G1_S_transition	0.15093008552148082
ENSG00000114054	3_136103920_T_C	0.01168654621768669	962.0	G2_M_transition	0.15095597260699686
ENSG00000144283	2_159577846_C_A	0.011714106213150402	1472.0	G2_M_transition	0.15118904915884127
ENSG00000153132	4_141422855_T_C	0.011753034632316478	2423.0	G1_S_transition	0.15144542922809748
ENSG00000173272	2_132243941_T_C	0.011750652828307295	4202.0	G1_S_transition	0.15144542922809748
ENSG00000171130	7_149563134_T_C	0.011780229688370673	7368.0	sterol_biosynthesis	0.15155003181282045
ENSG00000171130	7_149575725_C_T	0.011780229688370673	7368.0	sterol_biosynthesis	0.15155003181282045
ENSG00000127578	16_677854_G_T	0.011826236433971637	2668.0	G2_M_transition	0.15173548413428345
ENSG00000035141	2_70426325_C_T	0.011832846477994536	16618.0	G1_S_transition	0.15173548413428345
ENSG00000100263	22_29624040_G_A	0.01181173266805048	1169.0	respiration	0.15173548413428345
ENSG00000090674	19_7635615_C_A	0.011820216587058998	1297.0	G2_M_transition	0.15173548413428345
ENSG00000160200	21_44469954_C_T	0.01184366709855236	7644.0	G2_M_transition	0.15175176037241928
ENSG00000111696	12_104219814_T_C	0.011917525005241745	5060.0	sterol_biosynthesis	0.15257505018797812
ENSG00000158006	1_26266697_A_G	0.011944167362807723	2170.0	sterol_biosynthesis	0.1527605650312002
ENSG00000215012	22_19833781_G_A	0.011951245111642866	7030.0	respiration	0.1527605650312002
ENSG00000157765	4_25581785_G_C	0.011968474165477064	136.0	respiration	0.1528578115282151
ENSG00000120800	12_101860298_G_C	0.011993209529216843	2385.0	sterol_biosynthesis	0.15294443076146466
ENSG00000137944	1_89447978_T_A	0.01199450910931426	14363.0	sterol_biosynthesis	0.15294443076146466
ENSG00000196653	3_44655476_A_C	0.012061390673441532	1963.0	respiration	0.1536739174175133
ENSG00000166402	11_8126242_A_G	0.01208795490459587	4594.0	respiration	0.1538889643623551
ENSG00000143420	1_150682095_C_G	0.012101462369759874	9138.0	sterol_biosynthesis	0.15393757736648908
ENSG00000106803	9_102027586_C_T	0.012127019761408184	284.0	sterol_biosynthesis	0.1541392719754026
ENSG00000146856	7_134691599_A_T	0.012140129089809815	836.0	respiration	0.15418255074252465
ENSG00000099800	19_2459088_G_A	0.012173532052412651	16754.0	G1_S_transition	0.15440156786239415
ENSG00000114648	3_47328744_C_T	0.012176810456418672	2543.0	respiration	0.15440156786239415
ENSG00000154760	17_33772550_C_T	0.012211941994350866	1974.0	respiration	0.15472355215809136
ENSG00000138767	4_78804341_A_T	0.012233643287890323	437.0	sterol_biosynthesis	0.15473141098997648
ENSG00000126870	7_158674521_C_G	0.01224177892839882	6894.0	sterol_biosynthesis	0.15473141098997648
ENSG00000137288	6_33695130_G_A	0.012236086985772658	1156.0	G2_M_transition	0.15473141098997648
ENSG00000166435	11_74695175_T_G	0.012292162791868814	4255.0	sterol_biosynthesis	0.15524473961622554
ENSG00000188690	10_127484653_G_A	0.012331083103736215	12490.0	respiration	0.15536083122701194
ENSG00000116212	1_54366599_A_G	0.012340468844945182	3256.0	sterol_biosynthesis	0.15536083122701194
ENSG00000178252	3_49114544_C_T	0.012327105093053743	11408.0	G1_S_transition	0.15536083122701194
ENSG00000118785	4_88810216_G_A	0.012333895581147714	1945.0	G1_S_transition	0.15536083122701194
ENSG00000166938	15_66552066_G_C	0.01241473198085612	2134.0	G1_S_transition	0.15617202035775302
ENSG00000116288	1_8021778_T_C	0.012468987814617121	17726.0	G1_S_transition	0.15673044177107343
ENSG00000111704	12_7942472_A_G	0.01252379241609932	8952.0	G1_S_transition	0.1569502526975389
ENSG00000167325	11_4022582_T_G	0.012510895756930174	8186.0	respiration	0.1569502526975389
ENSG00000197467	10_71613024_C_T	0.012533407328026826	4919.0	sterol_biosynthesis	0.1569502526975389
ENSG00000155542	5_56145068_T_C	0.012535867993024726	3629.0	G2_M_transition	0.1569502526975389
ENSG00000047188	5_112924802_A_T	0.012522473295218488	7477.0	G2_M_transition	0.1569502526975389
ENSG00000168214	4_26452614_C_T	0.01259513354253673	11283.0	G2_M_transition	0.1575680958455304
ENSG00000075407	10_38419520_C_T	0.012608921643488992	5450.0	sterol_biosynthesis	0.15761648078029356
ENSG00000134490	18_20856197_A_G	0.012621396857812855	3626.0	G2_M_transition	0.1576483909409832
ENSG00000142556	19_52560569_T_C	0.012632244550603609	6649.0	respiration	0.15765993827179114
ENSG00000160193	21_44333685_G_A	0.012647617596097165	9275.0	G1_S_transition	0.15772790295666542
ENSG00000105939	7_138726347_C_G	0.012671446737380602	15956.0	G1_S_transition	0.15777738696199295
ENSG00000172590	14_23299135_G_T	0.012663295562966085	17147.0	G2_M_transition	0.15777738696199295
ENSG00000244038	1_20936176_C_T	0.012684955075746662	12093.0	G2_M_transition	0.15782189995572668
ENSG00000141738	17_37898249_G_A	0.012747203691681691	2262.0	sterol_biosynthesis	0.15847227875855924
ENSG00000123552	6_99931690_C_G	0.012797606223446792	1590.0	respiration	0.15894973798068338
ENSG00000173926	5_126181894_G_C	0.012805618367023838	798.0	G2_M_transition	0.15894973798068338
ENSG00000119431	9_116140033_C_T	0.01282966002863482	4207.0	G1_S_transition	0.15907127425355647
ENSG00000101363	20_35945174_G_T	0.012835433886773629	10793.0	sterol_biosynthesis	0.15907127425355647
ENSG00000150867	10_22833063_A_T	0.012862162574348706	8341.0	respiration	0.15927828447486533
ENSG00000126267	19_36148987_C_G	0.012940311380411884	7387.0	sterol_biosynthesis	0.160121236146405
ENSG00000160352	19_21326047_T_A	0.012981679174314998	3423.0	respiration	0.1605081079544877
ENSG00000137812	15_40891319_T_A	0.013027903200241863	7428.0	G2_M_transition	0.16082931316662216
ENSG00000099984	22_24323514_C_T	0.01301916099445322	3004.0	G1_S_transition	0.16082931316662216
ENSG00000262814	17_79583329_A_G	0.013072068832376669	315.0	sterol_biosynthesis	0.16124924659068363
ENSG00000166169	10_103386681_T_G	0.013118086246460972	6312.0	G1_S_transition	0.16169135320696038
ENSG00000140988	16_2007886_C_T	0.013154568915143484	8611.0	sterol_biosynthesis	0.1620153418013951
ENSG00000033178	4_68474631_T_C	0.013193251093555129	13037.0	respiration	0.16236589726909673
ENSG00000131462	17_40818699_A_G	0.013217466130662828	22366.0	G1_S_transition	0.16243465457587908
ENSG00000225119	10_38741513_A_G	0.013219285521564176	55.0	G2_M_transition	0.16243465457587908
ENSG00000174951	19_49252698_C_T	0.013244411531126177	3960.0	G1_S_transition	0.16253856933150201
ENSG00000174292	17_7269994_T_C	0.013248202875396218	1583.0	respiration	0.16253856933150201
ENSG00000228716	5_79961432_G_T	0.01329941694592859	9512.0	G1_S_transition	0.16304100033712457
ENSG00000133636	12_86216905_G_C	0.013309721790213173	1422.0	G2_M_transition	0.16304152644788503
ENSG00000130338	6_158818488_C_T	0.013325377888184707	10960.0	sterol_biosynthesis	0.16310755307201744
ENSG00000128185	22_20208060_G_C	0.013338937927303209	3339.0	respiration	0.16314784125403645
ENSG00000114054	3_136111658_G_T	0.013359674126068857	1113.0	G2_M_transition	0.16319933888636878
ENSG00000134262	1_114433970_T_G	0.013363692087812549	3578.0	G1_S_transition	0.16319933888636878
ENSG00000104728	8_1821955_G_C	0.013400580802846273	5419.0	sterol_biosynthesis	0.16339863990454456
ENSG00000114956	2_74194833_A_G	0.013400206994570365	15237.0	respiration	0.16339863990454456
ENSG00000077254	1_78305492_A_G	0.013482550211344846	3918.0	G2_M_transition	0.16414617452708574
ENSG00000111215	12_11142121_G_A	0.01347858450599865	524.0	G2_M_transition	0.16414617452708574
ENSG00000141738	17_37892697_T_A	0.01354049038518579	2244.0	sterol_biosynthesis	0.1647253531698559
ENSG00000055070	1_16593404_C_T	0.01364695412795358	2665.0	sterol_biosynthesis	0.16589350205426662
ENSG00000187630	14_24405051_G_A	0.0136837307915734	467.0	G2_M_transition	0.16621339053250628
ENSG00000122642	7_33006857_C_A	0.01372530083665905	4377.0	sterol_biosynthesis	0.1664638012922435
ENSG00000166347	18_71960202_C_G	0.013724122553348166	5928.0	respiration	0.1664638012922435
ENSG00000165055	7_128119122_G_A	0.013811479145962759	2707.0	sterol_biosynthesis	0.16725364380415877
ENSG00000156049	9_80081753_T_A	0.013806737623269382	408.0	G1_S_transition	0.16725364380415877
ENSG00000176485	11_63464433_G_A	0.013893182347984971	2097.0	sterol_biosynthesis	0.1681149132862035
ENSG00000173535	8_22960704_G_C	0.013973629292549531	992.0	respiration	0.16814458930125672
ENSG00000176890	18_675787_C_T	0.01399935133434921	3015.0	G2_M_transition	0.16814458930125672
ENSG00000168038	3_41826877_G_C	0.013965958199746487	4208.0	G2_M_transition	0.16814458930125672
ENSG00000152076	2_130898232_C_T	0.013972257624444855	4300.0	sterol_biosynthesis	0.16814458930125672
ENSG00000171227	2_120196265_G_C	0.013949944506856741	2421.0	G2_M_transition	0.16814458930125672
ENSG00000213160	2_170575157_G_A	0.013990570095878072	4250.0	sterol_biosynthesis	0.16814458930125672
ENSG00000109790	4_39017918_G_T	0.014000800526323073	2834.0	G2_M_transition	0.16814458930125672
ENSG00000168938	5_122424887_T_A	0.013979092792501532	5269.0	respiration	0.16814458930125672
ENSG00000145919	5_173038618_A_C	0.013984817297939713	3583.0	G2_M_transition	0.16814458930125672
ENSG00000224287	2_234704607_C_T	0.01401204910843806	570.0	sterol_biosynthesis	0.16814458930125672
ENSG00000101363	20_35945174_G_T	0.014003806182064682	10793.0	G2_M_transition	0.16814458930125672
ENSG00000243970	1_39948339_C_T	0.01408539926199756	212.0	G1_S_transition	0.16864267028983965
ENSG00000159712	9_100001077_G_C	0.014065694197912187	2701.0	respiration	0.16864267028983965
ENSG00000135074	5_156824546_C_T	0.01407566094950736	3367.0	G2_M_transition	0.16864267028983965
ENSG00000163029	2_17767608_G_A	0.014120847174562868	2708.0	sterol_biosynthesis	0.16885430738511323
ENSG00000105193	19_39917761_G_A	0.014124331225756263	17830.0	respiration	0.16885430738511323
ENSG00000122483	1_93580992_C_T	0.014196792110579774	4276.0	G1_S_transition	0.16912636180467228
ENSG00000156671	10_76982863_T_C	0.014212355135365203	4167.0	respiration	0.16912636180467228
ENSG00000143222	1_161188936_T_C	0.0142570035848824	113.0	sterol_biosynthesis	0.16912636180467228
ENSG00000164488	6_168757310_T_C	0.014254772862735757	197.0	G1_S_transition	0.16912636180467228
ENSG00000168028	3_39445047_G_A	0.014231399686867291	14191.0	respiration	0.16912636180467228
ENSG00000107902	10_126233083_C_T	0.014220306656117924	1160.0	respiration	0.16912636180467228
ENSG00000128891	15_40878474_A_G	0.014177577326064615	7363.0	G1_S_transition	0.16912636180467228
ENSG00000180104	5_435626_A_G	0.01426613698910574	7624.0	respiration	0.16912636180467228
ENSG00000167272	12_120979394_A_C	0.014190236395042962	8414.0	sterol_biosynthesis	0.16912636180467228
ENSG00000103111	16_77125714_A_C	0.01427098008633058	9245.0	sterol_biosynthesis	0.16912636180467228
ENSG00000100038	22_22235510_G_A	0.01428547189966454	2153.0	G2_M_transition	0.16912636180467228
ENSG00000124942	11_62199457_C_T	0.014272564831771363	547.0	G1_S_transition	0.16912636180467228
ENSG00000198453	19_37490962_A_G	0.014274883669591848	5907.0	respiration	0.16912636180467228
ENSG00000169609	15_83641784_A_T	0.014301650710938666	9371.0	sterol_biosynthesis	0.16919182911049407
ENSG00000146707	7_76177284_C_T	0.014365777373508406	6216.0	G1_S_transition	0.16932008227767179
ENSG00000146707	7_76205891_G_A	0.014365777373508406	6216.0	G1_S_transition	0.16932008227767179
ENSG00000110660	11_107763807_C_G	0.014337818760917059	9287.0	sterol_biosynthesis	0.16932008227767179
ENSG00000146707	7_76224198_A_G	0.014365777373508406	6216.0	G1_S_transition	0.16932008227767179
ENSG00000176485	11_63464433_G_A	0.01435137258689426	2097.0	G2_M_transition	0.16932008227767179
ENSG00000241015	19_53941319_A_G	0.014448910772333241	4268.0	respiration	0.17017368002285438
ENSG00000169599	2_69545810_C_A	0.014480756449238812	2185.0	G1_S_transition	0.1702962682942311
ENSG00000141232	17_48909460_T_C	0.014472433519153685	7547.0	sterol_biosynthesis	0.1702962682942311
ENSG00000100417	22_41877989_A_G	0.01453692764214466	820.0	G1_S_transition	0.17083040412603132
ENSG00000139178	12_7246403_C_T	0.014560447201486006	383.0	G1_S_transition	0.17098032900015495
ENSG00000091844	6_153233776_C_T	0.014608356340339343	1016.0	G2_M_transition	0.17141622269963921
ENSG00000174628	16_19728455_A_G	0.014630328794493394	2345.0	G1_S_transition	0.17154735342207458
ENSG00000105810	7_92237426_G_A	0.014701994245437215	7358.0	G2_M_transition	0.1718802682645375
ENSG00000122692	9_33085745_T_C	0.014697016974814785	12932.0	G2_M_transition	0.1718802682645375
ENSG00000105583	19_12722332_A_C	0.014689396824401678	534.0	respiration	0.1718802682645375
ENSG00000003402	2_201994540_C_T	0.014679341333620012	4228.0	sterol_biosynthesis	0.1718802682645375
ENSG00000178802	15_75209350_A_T	0.014727523630613363	13416.0	sterol_biosynthesis	0.17205212900234199
ENSG00000100097	22_38059925_A_C	0.014769470859049371	1561.0	G1_S_transition	0.17241539530387684
ENSG00000185033	15_90725834_T_C	0.014788439025254872	1477.0	respiration	0.17251007285847975
ENSG00000113812	3_53969275_T_C	0.014868487322893285	11282.0	respiration	0.1733166005767634
ENSG00000140319	15_40323692_A_G	0.014914083069794784	6242.0	respiration	0.17359337129150149
ENSG00000140319	15_40328575_G_C	0.014914083069794784	6242.0	respiration	0.17359337129150149
ENSG00000246705	12_14982909_A_G	0.014944160090895452	3948.0	respiration	0.17362522450805282
ENSG00000135070	9_88870898_C_T	0.01494977167340329	10408.0	G1_S_transition	0.17362522450805282
ENSG00000100997	20_25229231_C_G	0.014934949026961375	17476.0	respiration	0.17362522450805282
ENSG00000120875	8_29197529_C_T	0.014960531995941863	6962.0	G2_M_transition	0.17362522450805282
ENSG00000105281	19_47265153_C_T	0.0149991330862549	11749.0	respiration	0.1739461507112539
ENSG00000130511	19_18446868_C_T	0.015026007952120347	749.0	sterol_biosynthesis	0.17413071797468133
ENSG00000129347	19_10674558_G_A	0.0150440949954892	12456.0	G1_S_transition	0.17421325166788076
ENSG00000153914	5_65350481_C_T	0.015062049410631412	623.0	sterol_biosynthesis	0.17429413039775082
ENSG00000196531	12_57171516_T_C	0.015121824817035076	10628.0	sterol_biosynthesis	0.17443542972889908
ENSG00000161551	19_52357613_C_T	0.015127621015285784	3636.0	sterol_biosynthesis	0.17443542972889908
ENSG00000144554	3_10182562_G_A	0.015127249397437625	6982.0	sterol_biosynthesis	0.17443542972889908
ENSG00000174951	19_49252698_C_T	0.015129902333701284	3960.0	respiration	0.17443542972889908
ENSG00000056050	4_170678993_T_C	0.015104898346165919	9206.0	G1_S_transition	0.17443542972889908
ENSG00000153006	5_64064943_G_A	0.01514013454155034	8379.0	G2_M_transition	0.17443542972889908
ENSG00000166452	11_8893193_C_T	0.015252433874003532	10874.0	G1_S_transition	0.17560193434070154
ENSG00000139154	12_19669330_A_G	0.0152972164446542	358.0	G1_S_transition	0.17598998904610133
ENSG00000176887	2_5831892_C_T	0.015318665721943632	1569.0	G2_M_transition	0.17603880173194217
ENSG00000168038	3_41867613_A_T	0.015323619259521403	4175.0	G1_S_transition	0.17603880173194217
ENSG00000100345	22_36653986_C_A	0.015405156413976584	3321.0	G2_M_transition	0.1766544681065716
ENSG00000133983	14_70695997_G_A	0.015421686006030638	8486.0	sterol_biosynthesis	0.1766544681065716
ENSG00000178028	1_44686322_T_C	0.015415416424057837	6463.0	respiration	0.1766544681065716
ENSG00000166452	11_8948057_C_T	0.015410887963374203	10955.0	G1_S_transition	0.1766544681065716
ENSG00000182986	19_53381429_G_T	0.015450792838342256	8575.0	sterol_biosynthesis	0.17686037220142778
ENSG00000241015	19_53941622_T_C	0.015462077654527954	2011.0	respiration	0.17686212366820744
ENSG00000105193	19_39956238_C_T	0.015502557410937562	17528.0	G2_M_transition	0.17719757708271652
ENSG00000205707	12_25334858_T_C	0.015521570551600847	462.0	G2_M_transition	0.17728735652324532
ENSG00000128833	15_52568807_G_A	0.015534699432069338	1135.0	G2_M_transition	0.17730984524189483
ENSG00000137764	15_68072381_A_C	0.015576002917761345	892.0	sterol_biosynthesis	0.1776536499335192
ENSG00000139190	12_6598898_T_C	0.01559065364197576	5662.0	respiration	0.17769318871141385
ENSG00000184207	16_2313343_C_T	0.015650112403213224	1445.0	G2_M_transition	0.17811531938556713
ENSG00000172785	9_193737_C_T	0.015645350606618424	12095.0	G2_M_transition	0.17811531938556713
ENSG00000122741	9_37744079_C_T	0.015696766771077328	8670.0	G1_S_transition	0.1782632097633142
ENSG00000120594	10_20024401_C_G	0.0156950358749091	8198.0	respiration	0.1782632097633142
ENSG00000141232	17_48910781_T_C	0.0156773616926258	7445.0	sterol_biosynthesis	0.1782632097633142
ENSG00000154743	3_12543198_G_A	0.0157733718640204	2215.0	respiration	0.17884159905020622
ENSG00000103811	15_79229199_A_G	0.015774428108945283	4087.0	G2_M_transition	0.17884159905020622
ENSG00000161618	19_49964492_G_C	0.015781465374395086	8919.0	sterol_biosynthesis	0.17884159905020622
ENSG00000205659	14_74631757_A_C	0.015805425208682056	7338.0	G2_M_transition	0.17898545667536744
ENSG00000181029	19_7750943_G_A	0.015841958245543238	1204.0	sterol_biosynthesis	0.17912304920280275
ENSG00000188428	6_7916207_T_A	0.015851397732826074	5770.0	sterol_biosynthesis	0.17912304920280275
ENSG00000131495	5_140008898_T_A	0.015846983291848082	8296.0	G2_M_transition	0.17912304920280275
ENSG00000196502	16_28594549_A_G	0.015925489980649143	3476.0	respiration	0.17983239858745811
ENSG00000129347	19_10674558_G_A	0.01598264292192219	12456.0	sterol_biosynthesis	0.18030432029468135
ENSG00000124422	17_20946558_G_C	0.015989979059365937	12062.0	G2_M_transition	0.18030432029468135
ENSG00000100726	16_1608934_A_G	0.01604501641424098	8463.0	respiration	0.18079661048897921
ENSG00000145632	5_57701001_G_A	0.016086072256086967	2087.0	G2_M_transition	0.18100249008832134
ENSG00000188191	7_652659_T_C	0.01607538626260084	395.0	G1_S_transition	0.18100249008832134
ENSG00000142867	1_85797110_A_G	0.016113888483982743	7311.0	respiration	0.18118716223178896
ENSG00000213023	19_51132056_T_C	0.016144049801084536	749.0	G1_S_transition	0.1813979230831903
ENSG00000100058	22_25924999_G_A	0.01619195644660146	2330.0	sterol_biosynthesis	0.18180763535237032
ENSG00000125850	20_18103950_G_A	0.01622033026564825	1195.0	G1_S_transition	0.1819976039976126
ENSG00000124214	20_47823303_T_A	0.016252311532921667	13474.0	respiration	0.1822277527417498
ENSG00000121207	4_155521879_T_G	0.01628632103381213	862.0	sterol_biosynthesis	0.18248030224626738
ENSG00000107959	10_3183747_A_G	0.016310824973391154	14777.0	sterol_biosynthesis	0.18255286036587554
ENSG00000066084	12_51064064_A_G	0.01631577679503671	3835.0	respiration	0.18255286036587554
ENSG00000151552	4_17527113_A_G	0.016329610214624462	9158.0	sterol_biosynthesis	0.1825790619915225
ENSG00000180104	5_435626_A_G	0.016361823512890988	7624.0	G1_S_transition	0.182810585072301
ENSG00000164758	8_118455082_C_T	0.016416991344606433	855.0	respiration	0.1830408129706014
ENSG00000161036	7_102108532_G_A	0.016405958252187887	5912.0	G2_M_transition	0.1830408129706014
ENSG00000146540	7_1138309_G_A	0.016406157780137355	4521.0	G1_S_transition	0.1830408129706014
ENSG00000104325	8_91152822_G_A	0.01645226849568878	1733.0	respiration	0.18330549920021275
ENSG00000099940	22_21113793_G_A	0.016591167536564474	2509.0	sterol_biosynthesis	0.18472352475188253
ENSG00000169604	2_69352487_G_T	0.016695772975787983	723.0	G1_S_transition	0.18575801193229655
ENSG00000173221	5_95155812_C_T	0.01672097466855394	11146.0	G1_S_transition	0.18590821940796712
ENSG00000171345	17_39697570_A_C	0.016773783536220315	14860.0	G1_S_transition	0.18636494603039744
ENSG00000087365	11_65798027_T_G	0.016809345697058144	412.0	respiration	0.1863690749719887
ENSG00000115816	2_37481982_A_G	0.016788732636697383	12701.0	G2_M_transition	0.1863690749719887
ENSG00000142166	21_34716789_T_G	0.016806390715105483	1233.0	G2_M_transition	0.1863690749719887
ENSG00000143162	1_167504393_T_C	0.016878404995897458	3566.0	G2_M_transition	0.18700425284157518
ENSG00000158042	11_6697366_T_G	0.016972298751155822	3510.0	G2_M_transition	0.18764106468008987
ENSG00000033178	4_68511316_G_A	0.016979624868678073	15098.0	sterol_biosynthesis	0.18764106468008987
ENSG00000179163	1_24206753_C_T	0.016983122545944692	2601.0	G2_M_transition	0.18764106468008987
ENSG00000215252	15_34787280_T_G	0.016958679236772894	4063.0	respiration	0.18764106468008987
ENSG00000116288	1_8078309_T_C	0.01699760765129902	17569.0	G1_S_transition	0.1876705978900895
ENSG00000128833	15_52586923_T_C	0.017015875329652298	1117.0	G2_M_transition	0.18774182447049703
ENSG00000161265	19_36181046_T_C	0.01705203507639351	1326.0	G2_M_transition	0.1878705883617196
ENSG00000116062	2_48032312_G_A	0.017043587980211553	11948.0	respiration	0.1878705883617196
ENSG00000156239	21_30249595_G_A	0.0170630198266592	5773.0	respiration	0.1878705883617196
ENSG00000135535	6_109692188_C_T	0.017173253045679706	15862.0	G1_S_transition	0.18891497720589062
ENSG00000121058	17_55095153_G_A	0.01718165546717724	364.0	G1_S_transition	0.18891497720589062
ENSG00000178028	1_44686322_T_C	0.017237141038174256	6463.0	G2_M_transition	0.1893939811995246
ENSG00000167005	16_56415786_C_T	0.017325817274058426	3117.0	G1_S_transition	0.19023675525241207
ENSG00000134222	1_109822143_G_A	0.017376091291126317	3828.0	G1_S_transition	0.19065258252353973
ENSG00000142794	1_21806874_G_A	0.017387688323049412	4888.0	G2_M_transition	0.19065258252353973
ENSG00000121310	1_53263125_C_G	0.017422727306457858	115.0	respiration	0.19084957303668423
ENSG00000166002	11_93196249_C_A	0.017429678403589426	9496.0	G1_S_transition	0.19084957303668423
ENSG00000101596	18_2836795_G_A	0.017502936647132813	4415.0	respiration	0.19134900627479204
ENSG00000151640	10_133978507_G_T	0.017536376604754874	3477.0	respiration	0.19134900627479204
ENSG00000141295	17_45929169_C_T	0.01753218876838845	2709.0	respiration	0.19134900627479204
ENSG00000183513	2_99216531_A_G	0.01750288858785241	6753.0	G1_S_transition	0.19134900627479204
ENSG00000033178	4_68480525_C_T	0.017547551746121097	15764.0	G1_S_transition	0.19134900627479204
ENSG00000105778	7_32835209_A_G	0.017547420872240534	5363.0	G2_M_transition	0.19134900627479204
ENSG00000178952	16_28823097_A_G	0.01757832082324587	15156.0	respiration	0.191553059835206
ENSG00000006007	16_19472656_C_G	0.017617824574575055	8349.0	respiration	0.1915893202196088
ENSG00000110660	11_107763807_C_G	0.01760870073451708	9287.0	G1_S_transition	0.1915893202196088
ENSG00000175387	18_45351643_G_C	0.017593765031621682	7573.0	G1_S_transition	0.1915893202196088
ENSG00000167526	16_89613530_G_A	0.0176509827848475	15893.0	sterol_biosynthesis	0.19181861455927293
ENSG00000123219	5_64926553_G_C	0.017728254295020472	11332.0	respiration	0.19237859276391747
ENSG00000178802	15_75136444_C_T	0.017738836757246922	4450.0	G2_M_transition	0.19237859276391747
ENSG00000106853	9_114361659_G_C	0.01771814520689613	7670.0	respiration	0.19237859276391747
ENSG00000055044	2_203137347_G_A	0.017754635925002222	9493.0	G2_M_transition	0.19241859179838697
ENSG00000025796	6_108172227_T_A	0.017774156337501797	4349.0	sterol_biosynthesis	0.1924988383709806
ENSG00000105939	7_138726347_C_G	0.01779441139086403	15956.0	sterol_biosynthesis	0.19258692655180362
ENSG00000002016	12_1021159_C_T	0.017816150977625383	10778.0	respiration	0.19269095080497758
ENSG00000085733	11_70276346_T_C	0.017839471855535284	14670.0	sterol_biosynthesis	0.1928119243814589
ENSG00000106610	7_66832426_T_C	0.01787046851406814	14058.0	respiration	0.19301563817234169
ENSG00000169609	15_83641784_A_T	0.017956022663090637	9371.0	respiration	0.19380794026575002
ENSG00000115841	2_38247047_A_G	0.018044654567315133	1254.0	sterol_biosynthesis	0.19424037362994645
ENSG00000169062	13_115062235_A_G	0.01804498939311436	3184.0	G1_S_transition	0.19424037362994645
ENSG00000149089	11_34886892_C_A	0.018040374219679425	15612.0	respiration	0.19424037362994645
ENSG00000160014	19_47085885_A_G	0.01801920018965324	7185.0	respiration	0.19424037362994645
ENSG00000133665	10_82116602_G_A	0.01807161650315929	2014.0	sterol_biosynthesis	0.19439528977806012
ENSG00000140988	16_2007886_C_T	0.018101801298407653	8611.0	G2_M_transition	0.19445667277153536
ENSG00000125834	20_2084187_T_C	0.01809007806303349	6138.0	G1_S_transition	0.19445667277153536
ENSG00000173905	3_167727216_A_G	0.018140574706246256	1210.0	G1_S_transition	0.19447871183052665
ENSG00000173272	2_132243019_C_T	0.018123186279738482	2892.0	respiration	0.19447871183052665
ENSG00000173905	3_167722697_C_T	0.018140574706246256	1210.0	G1_S_transition	0.19447871183052665
ENSG00000095002	2_47572836_G_A	0.018178084832477525	512.0	G1_S_transition	0.19466405295718675
ENSG00000148229	9_116123671_A_G	0.01818236748416825	6982.0	sterol_biosynthesis	0.19466405295718675
ENSG00000111704	12_7942472_A_G	0.018198585599321027	8952.0	sterol_biosynthesis	0.19470648350303868
ENSG00000239672	17_49239518_G_A	0.01831551700205644	3565.0	G2_M_transition	0.19582566226693995
ENSG00000169251	3_160874511_A_C	0.018337248082858117	1974.0	sterol_biosynthesis	0.19592615839976446
ENSG00000100410	22_41854446_C_T	0.01835772029075145	15375.0	respiration	0.19601307794318487
ENSG00000092020	14_35560539_T_A	0.018390201116150192	2422.0	G2_M_transition	0.19622801567051326
ENSG00000166949	15_67340177_A_G	0.018414180495934043	1162.0	respiration	0.1963520132344967
ENSG00000170322	11_129723079_A_G	0.018449556758781408	7163.0	respiration	0.19637723374584598
ENSG00000100058	22_25924999_G_A	0.018431799922878245	2330.0	G2_M_transition	0.19637723374584598
ENSG00000243317	7_135324658_G_T	0.01845362600595091	931.0	G2_M_transition	0.19637723374584598
ENSG00000103429	16_14626740_A_G	0.018503119048935958	5277.0	G2_M_transition	0.1967721254682025
ENSG00000197958	9_130223754_G_A	0.018548807828471226	6098.0	sterol_biosynthesis	0.19706293833549876
ENSG00000085733	11_70276346_T_C	0.018555271635819874	14670.0	respiration	0.19706293833549876
ENSG00000158825	1_20915172_C_T	0.01857853364115548	7086.0	G1_S_transition	0.19717818469651188
ENSG00000108219	10_82123268_T_G	0.018779113223941938	8477.0	G2_M_transition	0.19917393251134147
ENSG00000089248	12_112367364_A_G	0.018794914271845462	4706.0	sterol_biosynthesis	0.1992085376591599
ENSG00000229150	2_208977797_G_T	0.018835622489042046	4803.0	G1_S_transition	0.19950691340393334
ENSG00000121716	7_99988813_T_A	0.018852714032074475	551.0	respiration	0.19955491042078563
ENSG00000105281	19_47288150_C_A	0.01891994255404826	16597.0	G1_S_transition	0.19960162503234977
ENSG00000114054	3_136028987_C_T	0.018897282542208703	1103.0	G2_M_transition	0.19960162503234977
ENSG00000179632	8_145126375_G_A	0.018885543893988475	3527.0	G1_S_transition	0.19960162503234977
ENSG00000035141	2_70541419_A_G	0.01887906015866682	17861.0	respiration	0.19960162503234977
ENSG00000130177	13_114995495_T_G	0.018917424568020504	5014.0	G2_M_transition	0.19960162503234977
ENSG00000213619	11_47558817_T_G	0.019011313236891998	810.0	respiration	0.2000820949213689
ENSG00000145730	5_102388395_A_G	0.019015858719238863	8525.0	G1_S_transition	0.2000820949213689
ENSG00000141232	17_48919039_C_T	0.01899835009351966	7816.0	sterol_biosynthesis	0.2000820949213689
ENSG00000083937	3_87241497_C_T	0.01899991265835425	10716.0	G2_M_transition	0.2000820949213689
ENSG00000101457	20_44391255_C_T	0.01904032231246196	2427.0	G2_M_transition	0.20020690992746237
ENSG00000105889	7_22539540_A_G	0.0190784403456584	2276.0	G1_S_transition	0.20034253814396608
ENSG00000205581	21_40710419_G_A	0.019070677750392825	16882.0	sterol_biosynthesis	0.20034253814396608
ENSG00000087076	19_49418660_T_C	0.019133994908422974	1622.0	respiration	0.20066066739605556
ENSG00000164953	8_94898598_C_T	0.019131361345989997	592.0	G1_S_transition	0.20066066739605556
ENSG00000178053	3_158368524_A_C	0.019147985496675863	14883.0	sterol_biosynthesis	0.2006749297962969
ENSG00000115816	2_37408586_G_A	0.019175596912783303	9580.0	G2_M_transition	0.20083182844449646
ENSG00000137942	1_93971502_G_T	0.01925767875284212	2443.0	G2_M_transition	0.20130960142017407
ENSG00000173905	3_167727216_A_G	0.019259226721970328	1210.0	sterol_biosynthesis	0.20130960142017407
ENSG00000173905	3_167722697_C_T	0.019259226721970328	1210.0	sterol_biosynthesis	0.20130960142017407
ENSG00000131495	5_140086677_C_T	0.019307208738228332	15109.0	G1_S_transition	0.20135475014628343
ENSG00000114120	3_140623404_C_G	0.019298870896257536	1490.0	G2_M_transition	0.20135475014628343
ENSG00000187953	7_6763182_A_G	0.019314239628835345	975.0	G2_M_transition	0.20135475014628343
ENSG00000204922	11_62401620_C_T	0.019284350847212608	9437.0	sterol_biosynthesis	0.20135475014628343
ENSG00000145335	4_90718995_C_T	0.019412214359720664	313.0	G2_M_transition	0.20224345032606028
ENSG00000186834	17_43236109_T_C	0.019479365705370687	4078.0	sterol_biosynthesis	0.20281006705565496
ENSG00000165434	11_74170831_G_A	0.01956444131940833	6040.0	respiration	0.20356243856107373
ENSG00000151552	4_17526682_A_C	0.019580973253712386	9274.0	sterol_biosynthesis	0.20360111456477906
ENSG00000198466	19_58361328_G_C	0.01964442213071543	11664.0	G2_M_transition	0.2037830937413123
ENSG00000223756	11_3401133_A_T	0.01962141814042296	1693.0	sterol_biosynthesis	0.2037830937413123
ENSG00000111215	12_11282252_T_C	0.01964977968351526	524.0	respiration	0.2037830937413123
ENSG00000146733	7_56088825_T_A	0.019634180343363773	6252.0	respiration	0.2037830937413123
ENSG00000132906	1_15912777_G_C	0.019677258990282928	2977.0	G2_M_transition	0.2039349581458677
ENSG00000169609	15_83688187_T_C	0.01970385955997293	6413.0	respiration	0.20407752326522158
ENSG00000125871	20_17913286_T_C	0.019744303533639897	13446.0	sterol_biosynthesis	0.2043610100080347
ENSG00000139842	13_113853035_A_G	0.019756955650323597	4997.0	sterol_biosynthesis	0.2043610100080347
ENSG00000189136	15_85052366_T_C	0.01977943261253272	1407.0	G1_S_transition	0.20446039385030568
ENSG00000198015	12_93926684_C_T	0.01981913931995796	4673.0	G2_M_transition	0.20473763687613267
ENSG00000072756	3_3241745_G_C	0.019842046744193903	5060.0	G2_M_transition	0.20479505427470593
ENSG00000006282	17_48619272_G_A	0.019863367235480982	1825.0	respiration	0.20479505427470593
ENSG00000006282	17_48615329_G_A	0.019863367235480982	1825.0	respiration	0.20479505427470593
ENSG00000205581	21_40694456_T_A	0.01993407934831201	13423.0	G2_M_transition	0.20539082534758835
ENSG00000198466	19_58315273_G_A	0.01999859989715001	10530.0	respiration	0.20570041410009665
ENSG00000156475	5_146219757_C_T	0.019982269496372662	482.0	G2_M_transition	0.20570041410009665
ENSG00000198466	19_58315273_G_A	0.02000296700557964	10530.0	G2_M_transition	0.20570041410009665
ENSG00000163110	4_95588674_T_C	0.02004983453517	10593.0	sterol_biosynthesis	0.20590619384640724
ENSG00000126777	14_56049204_G_T	0.020074817111536053	14932.0	sterol_biosynthesis	0.20590619384640724
ENSG00000169169	19_50196918_C_T	0.020050477188558624	801.0	G1_S_transition	0.20590619384640724
ENSG00000074266	11_86007090_G_C	0.020065119518838388	7730.0	G1_S_transition	0.20590619384640724
ENSG00000162757	1_210040497_C_T	0.020172144915574147	719.0	G1_S_transition	0.20646603938888444
ENSG00000149257	11_75284334_T_G	0.0201859355855552	13004.0	respiration	0.20646603938888444
ENSG00000107438	10_96991116_C_A	0.02015618542430133	14088.0	respiration	0.20646603938888444
ENSG00000126790	14_59867847_C_T	0.020194374698535147	566.0	respiration	0.20646603938888444
ENSG00000145545	5_6635740_C_A	0.02018079006318192	9943.0	G1_S_transition	0.20646603938888444
ENSG00000197345	11_68629478_A_C	0.020258209288191383	1935.0	G1_S_transition	0.2069854849972892
ENSG00000099942	22_21309934_C_G	0.0203080971315866	14928.0	G2_M_transition	0.2073618555441182
ENSG00000104442	8_66468828_A_G	0.020328340620687568	12745.0	G2_M_transition	0.20743524456100454
ENSG00000156398	10_104523018_C_T	0.020469475748316604	1379.0	G2_M_transition	0.2083744816105486
ENSG00000168038	3_41826877_G_C	0.02043708947001249	4208.0	G1_S_transition	0.2083744816105486
ENSG00000213588	6_33407624_A_G	0.02048596049066446	70.0	respiration	0.2083744816105486
ENSG00000213588	6_33522143_A_G	0.02048596049066446	70.0	respiration	0.2083744816105486
ENSG00000178445	9_6636719_A_G	0.020447367910144808	3374.0	G1_S_transition	0.2083744816105486
ENSG00000123240	10_13163062_A_G	0.02053530263946024	2200.0	G1_S_transition	0.2087427308610008
ENSG00000140451	15_65117256_C_T	0.02065228956153653	7886.0	respiration	0.20974534959787047
ENSG00000198586	2_171904870_C_T	0.020660339383224275	11520.0	G1_S_transition	0.20974534959787047
ENSG00000100344	22_44323965_A_G	0.020832200420767662	10246.0	sterol_biosynthesis	0.21118257468722404
ENSG00000161265	19_36181046_T_C	0.020841784813039232	1326.0	sterol_biosynthesis	0.21118257468722404
ENSG00000005436	2_75923413_T_C	0.02083223508350269	7007.0	respiration	0.21118257468722404
ENSG00000138030	2_27260469_G_A	0.02087276913405473	3214.0	G1_S_transition	0.21131075380627642
ENSG00000115816	2_37408586_G_A	0.020881034961974698	9580.0	G1_S_transition	0.21131075380627642
ENSG00000198740	17_47411103_A_G	0.020915504370036943	4353.0	sterol_biosynthesis	0.21152484623242965
ENSG00000181061	3_42811571_C_T	0.02098370727353153	9956.0	sterol_biosynthesis	0.21158561150283778
ENSG00000047188	5_112924802_A_T	0.02098809942903275	7477.0	sterol_biosynthesis	0.21158561150283778
ENSG00000197728	12_56401085_G_A	0.0209507995802304	16959.0	G2_M_transition	0.21158561150283778
ENSG00000106153	7_56151489_A_G	0.02095868574517807	6667.0	G1_S_transition	0.21158561150283778
ENSG00000164615	5_134065932_T_A	0.02097469235047727	4287.0	sterol_biosynthesis	0.21158561150283778
ENSG00000180822	6_3264671_T_C	0.02102936678666257	2014.0	G2_M_transition	0.2118672032381071
ENSG00000108592	17_61917502_T_A	0.02106769994275257	14021.0	respiration	0.2121188952410981
ENSG00000204711	9_72433081_G_A	0.02113586308488111	1685.0	respiration	0.21253581815986777
ENSG00000115446	2_99151434_A_G	0.021132631348683043	11054.0	G2_M_transition	0.21253581815986777
ENSG00000111850	6_87933853_C_T	0.02115460191665822	4508.0	G1_S_transition	0.21258969971655017
ENSG00000173535	8_22960704_G_C	0.02117661550429806	992.0	G1_S_transition	0.21267640147426523
ENSG00000214941	17_15875147_G_A	0.021217851676412044	13389.0	G2_M_transition	0.21269313916016308
ENSG00000167657	19_3934851_G_C	0.021231021452878158	1967.0	sterol_biosynthesis	0.21269313916016308
ENSG00000104805	19_49394597_T_A	0.02123183023086724	3083.0	respiration	0.21269313916016308
ENSG00000214941	17_15879303_T_C	0.021217851676412044	13389.0	G2_M_transition	0.21269313916016308
ENSG00000138829	5_127874849_T_C	0.021265949807485668	3530.0	G2_M_transition	0.21290069977399642
ENSG00000153132	4_141422855_T_C	0.021292384675223625	2423.0	sterol_biosynthesis	0.2130311131737739
ENSG00000139514	13_30187701_C_T	0.021315410471592258	2545.0	respiration	0.21305381274733237
ENSG00000144118	2_120936492_A_G	0.021321472952433185	1251.0	respiration	0.21305381274733237
ENSG00000174307	1_201453289_T_C	0.021370949609335763	465.0	G2_M_transition	0.21327992926703931
ENSG00000099804	19_594954_A_C	0.021363516125960724	1954.0	sterol_biosynthesis	0.21327992926703931
ENSG00000103051	16_70510157_C_T	0.02139619930630127	3234.0	respiration	0.21339787481388234
ENSG00000111704	12_7942472_A_G	0.021440623038895944	8952.0	respiration	0.2134389842368288
ENSG00000153207	1_247031237_C_G	0.021434691527759068	2940.0	respiration	0.2134389842368288
ENSG00000138767	4_78681755_G_A	0.021419009531522645	167.0	sterol_biosynthesis	0.2134389842368288
ENSG00000104524	8_144760682_A_G	0.021478871837331808	5022.0	G2_M_transition	0.21368585832907186
ENSG00000106018	7_158882743_G_A	0.021496869236878897	881.0	respiration	0.21373107536641547
ENSG00000178921	17_8171329_T_C	0.021532667139754703	6744.0	G2_M_transition	0.21381938469776418
ENSG00000155542	5_56145068_T_C	0.02152525031004449	3629.0	G1_S_transition	0.21381938469776418
ENSG00000160284	21_47645970_G_C	0.02158032305257045	6939.0	G1_S_transition	0.21410573764130467
ENSG00000101751	18_51776460_G_A	0.02158845617455753	7107.0	G1_S_transition	0.21410573764130467
ENSG00000140307	15_59933789_T_C	0.02166690983182916	13628.0	sterol_biosynthesis	0.2143486073524917
ENSG00000162909	1_223825142_A_G	0.021659868805913696	8101.0	respiration	0.2143486073524917
ENSG00000018699	2_32903548_G_A	0.02166208393143984	2389.0	sterol_biosynthesis	0.2143486073524917
ENSG00000236624	1_45943156_T_C	0.021660332538247392	1884.0	G1_S_transition	0.2143486073524917
ENSG00000110931	12_121680460_G_C	0.0217099621022362	8465.0	G2_M_transition	0.2146408698695263
ENSG00000100316	22_39668258_G_A	0.021741291233896873	16951.0	G2_M_transition	0.21468342767194126
ENSG00000136143	13_48511200_C_T	0.021731007149311376	12394.0	G1_S_transition	0.21468342767194126
ENSG00000173950	3_194754652_C_T	0.021827270030259797	6019.0	G1_S_transition	0.2152648455870687
ENSG00000144736	3_72703809_A_T	0.02181530906037361	1476.0	G2_M_transition	0.2152648455870687
ENSG00000063660	2_241424748_G_A	0.02186078835993096	5892.0	G1_S_transition	0.2153280877015394
ENSG00000110148	11_6339486_G_A	0.021855020196502848	4152.0	G2_M_transition	0.2153280877015394
ENSG00000133983	14_70813107_T_C	0.02194421746867582	9286.0	G2_M_transition	0.2159041972227035
ENSG00000042493	2_85641187_C_T	0.02196004422909673	5199.0	G1_S_transition	0.2159041972227035
ENSG00000111215	12_11231399_G_A	0.021949346079780503	327.0	G2_M_transition	0.2159041972227035
ENSG00000163565	1_158974284_C_G	0.022077443297534475	627.0	G1_S_transition	0.2169241924002645
ENSG00000134440	18_55171020_G_A	0.02213253283059933	5296.0	G1_S_transition	0.21733107639836968
ENSG00000137288	6_33695130_G_A	0.022230758395332617	1156.0	G1_S_transition	0.21816077170169526
ENSG00000069329	16_46765715_C_T	0.022294605619300148	163.0	sterol_biosynthesis	0.21865228029595107
ENSG00000197124	19_20150175_G_C	0.022371891065442132	7829.0	sterol_biosynthesis	0.21927489527929958
ENSG00000162909	1_223825142_A_G	0.02242171014517917	8101.0	sterol_biosynthesis	0.21943123030245956
ENSG00000197329	2_64342177_C_T	0.02242927479929471	11392.0	sterol_biosynthesis	0.21943123030245956
ENSG00000159055	21_33619812_C_T	0.022427401869308392	8104.0	G2_M_transition	0.21943123030245956
ENSG00000109184	4_52853286_C_A	0.022511702035685487	6237.0	G1_S_transition	0.2199667416623438
ENSG00000104883	19_7555342_C_G	0.022501917217296424	1963.0	sterol_biosynthesis	0.2199667416623438
ENSG00000164930	8_104312432_A_G	0.02253957318556516	4006.0	respiration	0.2201037115994218
ENSG00000167363	17_80791096_A_G	0.02257608329879005	888.0	sterol_biosynthesis	0.2203248227587078
ENSG00000198162	1_117824480_T_G	0.02260962733233754	2444.0	sterol_biosynthesis	0.22051673361336946
ENSG00000143156	1_169305468_A_G	0.022635255843886228	9927.0	sterol_biosynthesis	0.22063125450776958
ENSG00000084072	1_40219280_T_C	0.022713046564851264	16370.0	respiration	0.22125376077397724
ENSG00000186230	19_57939619_C_T	0.02289499431141932	5128.0	sterol_biosynthesis	0.2224723286115504
ENSG00000243317	7_135349273_A_T	0.02292966311294297	943.0	G2_M_transition	0.2224723286115504
ENSG00000186184	13_28200940_T_C	0.02293615774582827	8823.0	G1_S_transition	0.2224723286115504
ENSG00000186230	19_57943697_A_G	0.02289499431141932	5128.0	sterol_biosynthesis	0.2224723286115504
ENSG00000100162	22_42354389_A_C	0.022880585733470075	8236.0	sterol_biosynthesis	0.2224723286115504
ENSG00000005059	4_110425176_T_C	0.022923159406952737	5504.0	sterol_biosynthesis	0.2224723286115504
ENSG00000243317	7_135357476_A_C	0.02292966311294297	943.0	G2_M_transition	0.2224723286115504
ENSG00000168778	12_124104551_A_G	0.02299554278887218	1054.0	G2_M_transition	0.22291225370933568
ENSG00000031691	6_49456545_G_A	0.02302561553101269	10545.0	sterol_biosynthesis	0.22293173647576459
ENSG00000123643	5_150798334_G_A	0.023025380582086464	1800.0	respiration	0.22293173647576459
ENSG00000204711	9_72433081_G_A	0.02306953191422084	1685.0	G2_M_transition	0.22317219906145216
ENSG00000166130	12_98981373_A_G	0.023078545006166032	4270.0	G1_S_transition	0.22317219906145216
ENSG00000126653	17_28508634_T_G	0.023124182722319125	10564.0	respiration	0.2233760688843764
ENSG00000136682	2_114234425_T_A	0.023127746306319183	5079.0	sterol_biosynthesis	0.2233760688843764
ENSG00000100908	14_24598198_A_T	0.02318212845874874	6312.0	sterol_biosynthesis	0.22362942134341224
ENSG00000110756	11_18324378_G_A	0.02316948447506281	6382.0	G1_S_transition	0.22362942134341224
ENSG00000089057	20_5039005_G_A	0.02328044558634175	3297.0	G2_M_transition	0.22423138045107566
ENSG00000206503	6_29917005_C_T	0.02330098244742736	2858.0	G1_S_transition	0.22423138045107566
ENSG00000128283	22_37949661_A_T	0.02328794643983166	3913.0	G1_S_transition	0.22423138045107566
ENSG00000166128	15_63401020_C_T	0.023284281442317343	460.0	sterol_biosynthesis	0.22423138045107566
ENSG00000122861	10_75672961_G_A	0.023366913505040717	4204.0	G1_S_transition	0.22472973472644486
ENSG00000138175	10_104427616_T_G	0.023412290980295715	4058.0	respiration	0.22475799341083885
ENSG00000120539	10_27480559_G_T	0.02340447397727335	12933.0	sterol_biosynthesis	0.22475799341083885
ENSG00000166130	12_98981373_A_G	0.023389168450817833	4270.0	sterol_biosynthesis	0.22475799341083885
ENSG00000094916	12_54597317_A_G	0.02347466416504039	4191.0	sterol_biosynthesis	0.22522069097473532
ENSG00000141655	18_59990654_C_T	0.023523880321927752	2865.0	respiration	0.22542063362773712
ENSG00000071655	19_1536363_T_C	0.023523608841043903	1936.0	sterol_biosynthesis	0.22542063362773712
ENSG00000213523	5_139867969_A_G	0.023542091746109196	11893.0	G2_M_transition	0.2254591643533351
ENSG00000159063	11_77867049_G_C	0.023669571093765152	11648.0	G2_M_transition	0.22613478384710808
ENSG00000102554	13_73625898_G_A	0.02365945731766558	118.0	respiration	0.22613478384710808
ENSG00000104883	19_7550060_G_T	0.02366702675604584	1909.0	respiration	0.22613478384710808
ENSG00000139233	12_66512051_A_G	0.023644682080033647	397.0	respiration	0.22613478384710808
ENSG00000128849	15_57692995_C_T	0.023796225874818683	5147.0	G1_S_transition	0.22679930215903973
ENSG00000124532	6_24334379_C_G	0.02378918293254842	5960.0	G2_M_transition	0.22679930215903973
ENSG00000162377	1_53131377_A_T	0.023782925078019747	9273.0	G1_S_transition	0.22679930215903973
ENSG00000214941	17_15995802_T_C	0.02377691249147025	11702.0	G2_M_transition	0.22679930215903973
ENSG00000003402	2_201994540_C_T	0.0238457979684148	4228.0	G1_S_transition	0.22713551446173524
ENSG00000132155	3_12612855_G_T	0.023896417719058337	5907.0	sterol_biosynthesis	0.22748129701641634
ENSG00000159055	21_33619812_C_T	0.02393841910473069	8104.0	sterol_biosynthesis	0.22774467229698273
ENSG00000145390	4_120149419_C_T	0.02399853158497942	7098.0	G1_S_transition	0.22804346281229249
ENSG00000001460	1_24754406_T_A	0.023989691207317785	4137.0	sterol_biosynthesis	0.22804346281229249
ENSG00000160710	1_154613064_T_A	0.024093163992475013	14337.0	respiration	0.22880585147187268
ENSG00000111875	6_119215402_A_C	0.02414104916355228	3219.0	sterol_biosynthesis	0.22898685917045888
ENSG00000176171	10_133806576_A_G	0.02413834619627285	9536.0	G1_S_transition	0.22898685917045888
ENSG00000184117	22_29947905_C_T	0.02420719270348395	12371.0	G2_M_transition	0.22947725398147553
ENSG00000182512	14_96000090_G_A	0.024254203957089673	7794.0	respiration	0.2297858035004417
ENSG00000198429	19_11995508_C_T	0.024295595767730247	188.0	G1_S_transition	0.22990376745544858
ENSG00000196151	2_160090474_A_G	0.02428447679603668	3490.0	G1_S_transition	0.22990376745544858
ENSG00000081059	5_133452495_C_T	0.024351523509404758	1102.0	G2_M_transition	0.23020208599410205
ENSG00000152240	18_43651370_G_T	0.02435609935524204	1763.0	G1_S_transition	0.23020208599410205
ENSG00000168291	3_58419944_C_T	0.024375788866498417	16281.0	respiration	0.2302512089839042
ENSG00000240682	3_128865975_C_T	0.0244236038909853	2348.0	G1_S_transition	0.2304914469432464
ENSG00000085733	11_70251812_T_C	0.02443023644589797	14742.0	sterol_biosynthesis	0.2304914469432464
ENSG00000196653	3_44763037_A_C	0.024497184162332628	2531.0	G2_M_transition	0.23084890982867187
ENSG00000197345	11_68662076_A_T	0.02448963515084424	1937.0	G1_S_transition	0.23084890982867187
ENSG00000134184	1_110245263_T_C	0.024527172606085147	1407.0	G1_S_transition	0.2309944981419566
ENSG00000156411	14_104322983_C_T	0.024590024438655017	6097.0	G2_M_transition	0.2314492347638335
ENSG00000151552	4_17531084_A_G	0.02460521399038304	8888.0	sterol_biosynthesis	0.23145508577809695
ENSG00000169609	15_83738415_C_A	0.02462235710518872	4854.0	sterol_biosynthesis	0.23147929567292214
ENSG00000143149	1_165668293_G_T	0.024657991973060445	10099.0	sterol_biosynthesis	0.23148483595401873
ENSG00000204650	17_43658409_G_A	0.02466665579494925	2329.0	sterol_biosynthesis	0.23148483595401873
ENSG00000160710	1_154613064_T_A	0.02464379315611153	14337.0	G1_S_transition	0.23148483595401873
ENSG00000158604	7_44713844_G_A	0.02469409172123645	3948.0	respiration	0.23149482855693904
ENSG00000138085	2_27407831_G_A	0.02469686143026257	2930.0	G1_S_transition	0.23149482855693904
ENSG00000111321	12_6493351_A_G	0.02472679318884201	1996.0	G1_S_transition	0.2316387324200011
ENSG00000114054	3_136103920_T_C	0.024789085261524787	962.0	respiration	0.23208543702716902
ENSG00000165617	14_59067900_G_C	0.024815963349047825	801.0	sterol_biosynthesis	0.23220025070063124
ENSG00000153113	5_96039025_T_C	0.02484547622841605	6332.0	G2_M_transition	0.23233956816778942
ENSG00000035141	2_70502930_A_G	0.02487681191769786	16618.0	G1_S_transition	0.2324957574990492
ENSG00000135480	12_52627568_A_T	0.024918179574517727	1707.0	sterol_biosynthesis	0.23251834790721773
ENSG00000167311	11_3663422_A_G	0.024937768431136643	3039.0	G1_S_transition	0.23251834790721773
ENSG00000165434	11_74170831_G_A	0.02491251642885896	6040.0	sterol_biosynthesis	0.23251834790721773
ENSG00000167311	11_3663011_G_A	0.024937768431136643	3039.0	G1_S_transition	0.23251834790721773
ENSG00000179889	16_15229093_T_C	0.02497038501364384	7856.0	G1_S_transition	0.2326859103206882
ENSG00000164587	5_149826526_C_T	0.025070426611861173	13025.0	G2_M_transition	0.23281505980271283
ENSG00000135480	12_52627568_A_T	0.02508681913282001	1707.0	G2_M_transition	0.23281505980271283
ENSG00000160285	21_47547134_A_G	0.02500141303053486	3770.0	sterol_biosynthesis	0.23281505980271283
ENSG00000154760	17_33734711_C_G	0.025084526500265245	1537.0	G2_M_transition	0.23281505980271283
ENSG00000140988	16_2010478_C_G	0.025059249333236198	8678.0	G2_M_transition	0.23281505980271283
ENSG00000170364	3_4266270_G_C	0.025027447288144253	5368.0	sterol_biosynthesis	0.23281505980271283
ENSG00000213023	19_51128856_A_C	0.02505140243503888	918.0	G2_M_transition	0.23281505980271283
ENSG00000169062	13_115066301_G_A	0.0251166421425225	8895.0	G2_M_transition	0.23295575619404404
ENSG00000155367	1_113196896_G_A	0.02516930407341263	524.0	G2_M_transition	0.23330799481819128
ENSG00000156049	9_80149918_G_A	0.02519989285500656	1403.0	G2_M_transition	0.23345533392439896
ENSG00000161653	17_41987441_G_A	0.02522368430665149	1291.0	G2_M_transition	0.2334692497710516
ENSG00000164414	6_88236728_A_G	0.02523078435655184	10009.0	G1_S_transition	0.2334692497710516
ENSG00000160214	21_45235104_G_T	0.025297902809661297	13153.0	sterol_biosynthesis	0.2336820231627318
ENSG00000131127	4_389944_C_T	0.02528929998337129	164.0	respiration	0.2336820231627318
ENSG00000131127	4_343527_G_C	0.02528929998337129	164.0	respiration	0.2336820231627318
ENSG00000179889	16_15181527_T_C	0.02535127379370201	11026.0	G1_S_transition	0.23403895295429258
ENSG00000012048	17_41311469_T_G	0.02539036124981549	7968.0	G1_S_transition	0.23426368149655546
ENSG00000129595	5_111556352_C_T	0.02546879784974365	3027.0	sterol_biosynthesis	0.2347147681187512
ENSG00000178381	7_1196974_A_G	0.025454818705538784	9136.0	respiration	0.2347147681187512
ENSG00000028310	5_827763_G_A	0.02549367671211724	2981.0	sterol_biosynthesis	0.23476840630693518
ENSG00000176261	1_33084922_G_A	0.02550417102755351	4277.0	G2_M_transition	0.23476840630693518
ENSG00000113734	5_172472573_C_T	0.025536976903020345	1360.0	sterol_biosynthesis	0.23484196212895198
ENSG00000182013	19_46946696_G_T	0.02554172397777121	4091.0	sterol_biosynthesis	0.23484196212895198
ENSG00000106459	7_129373168_G_A	0.025621325661077502	4923.0	G2_M_transition	0.23535778687440578
ENSG00000143162	1_167531272_G_A	0.02562745287592661	3898.0	sterol_biosynthesis	0.23535778687440578
ENSG00000198538	19_53442267_C_T	0.025721827327211524	2668.0	G2_M_transition	0.23608803730487388
ENSG00000113318	5_79951133_T_C	0.025763146718077976	3630.0	sterol_biosynthesis	0.23633075927068295
ENSG00000146540	7_1037066_G_A	0.02579907197890732	3352.0	respiration	0.23652374818285024
ENSG00000144559	3_11870786_G_A	0.02587452381364421	7262.0	respiration	0.23666921954587175
ENSG00000162976	2_11264486_C_T	0.025836480038479995	1896.0	respiration	0.23666921954587175
ENSG00000198586	2_171826178_A_G	0.0258449071416118	11520.0	G2_M_transition	0.23666921954587175
ENSG00000103037	16_58529615_C_T	0.02586632215927192	5031.0	sterol_biosynthesis	0.23666921954587175
ENSG00000160285	21_47547134_A_G	0.025899335461939968	3770.0	G1_S_transition	0.23675986295702084
ENSG00000203791	10_126455741_A_C	0.025984521880432446	5142.0	sterol_biosynthesis	0.23723760654720877
ENSG00000120526	8_110173232_C_T	0.02598729329276452	16065.0	G2_M_transition	0.23723760654720877
ENSG00000139190	12_6562753_A_G	0.02599639180505353	6159.0	respiration	0.23723760654720877
ENSG00000118961	2_20883216_T_C	0.026014667287002892	7105.0	G1_S_transition	0.23726810209868082
ENSG00000117222	1_204959275_C_T	0.02610600706369776	515.0	sterol_biosynthesis	0.23796456696960988
ENSG00000164934	8_104464349_T_C	0.026180527315809526	12448.0	G1_S_transition	0.2383752649127839
ENSG00000100804	14_23491284_C_G	0.026226080253496115	4073.0	sterol_biosynthesis	0.2383752649127839
ENSG00000171811	10_134735672_A_G	0.026219935342299633	2856.0	G2_M_transition	0.2383752649127839
ENSG00000060642	1_27220521_T_G	0.026184208823845773	1377.0	sterol_biosynthesis	0.2383752649127839
ENSG00000158825	1_20915172_C_T	0.026206944478918557	7086.0	sterol_biosynthesis	0.2383752649127839
ENSG00000187987	6_28457818_G_A	0.0262917165318436	1966.0	sterol_biosynthesis	0.2388352156992173
ENSG00000198130	2_191229200_G_A	0.026376683302433836	7718.0	respiration	0.23947013960518218
ENSG00000039523	16_67529633_T_C	0.026396842111502217	157.0	G2_M_transition	0.23951629210025543
ENSG00000100490	14_50773539_T_A	0.02642842236327641	376.0	G1_S_transition	0.2396659671847806
ENSG00000138182	10_91502032_T_C	0.02645948193381833	9835.0	respiration	0.23978090276573996
ENSG00000054148	9_139760431_G_A	0.02647128042869511	3552.0	respiration	0.23978090276573996
ENSG00000198755	6_35365967_A_C	0.02663278074081344	3873.0	sterol_biosynthesis	0.24110633641597945
ENSG00000119147	2_106685373_A_T	0.026665906406865555	772.0	respiration	0.24116473520707357
ENSG00000204711	9_72410323_G_A	0.026669589612212254	1316.0	respiration	0.24116473520707357
ENSG00000248121	17_28865091_C_T	0.026744002049678424	3376.0	G2_M_transition	0.24156265182790837
ENSG00000119782	2_24375230_A_G	0.026734210159883625	3933.0	respiration	0.24156265182790837
ENSG00000100997	20_25277244_A_G	0.02676827619719673	18874.0	G2_M_transition	0.24164452967105773
ENSG00000175575	11_73647693_A_G	0.02679967148298006	4810.0	sterol_biosynthesis	0.2417262251693975
ENSG00000132436	7_50507863_C_T	0.02680775483059406	5602.0	sterol_biosynthesis	0.2417262251693975
ENSG00000125375	14_50725086_A_T	0.02682539148348372	5144.0	G2_M_transition	0.24174805439001096
ENSG00000111364	12_124098269_A_G	0.026862974341615883	8098.0	respiration	0.24194951039659474
ENSG00000198346	19_53978691_G_A	0.026946901346019885	4840.0	G2_M_transition	0.24256791421278412
ENSG00000136783	9_107512604_A_C	0.02699415329664263	6954.0	sterol_biosynthesis	0.24285566680467618
ENSG00000130770	1_28572317_G_C	0.027016604481206533	13397.0	G2_M_transition	0.2429200973386584
ENSG00000124614	6_34396160_C_T	0.02705625637443431	10331.0	G1_S_transition	0.24293831101032876
ENSG00000101126	20_49579744_A_G	0.027064502170712608	9605.0	sterol_biosynthesis	0.24293831101032876
ENSG00000124614	6_34393845_G_A	0.02705625637443431	10331.0	G1_S_transition	0.24293831101032876
ENSG00000213023	19_51130554_C_A	0.027099553223383963	1261.0	G1_S_transition	0.2431155853264395
ENSG00000125148	16_56638021_G_A	0.02720541341930237	1122.0	sterol_biosynthesis	0.24378996525994137
ENSG00000042493	2_85641187_C_T	0.02720164501701741	5199.0	respiration	0.24378996525994137
ENSG00000160193	21_44287486_G_C	0.02723566763371668	4563.0	G1_S_transition	0.2439217503673498
ENSG00000196376	6_118571519_C_T	0.02725082495607036	2383.0	sterol_biosynthesis	0.2439217503673498
ENSG00000001630	7_91643402_G_T	0.027276503569990458	131.0	G1_S_transition	0.24401412653153626
ENSG00000006007	16_19497948_T_C	0.027435219946121785	8576.0	respiration	0.24529587760494256
ENSG00000180104	5_429582_G_T	0.02748065497213724	9048.0	respiration	0.24556391799624097
ENSG00000146733	7_56087465_G_A	0.027504215743657287	6280.0	respiration	0.24563630114402865
ENSG00000106733	9_77698483_G_A	0.027550006758730743	8432.0	respiration	0.24582128955999707
ENSG00000069667	15_61467734_T_C	0.027586817679095845	2257.0	respiration	0.24582128955999707
ENSG00000136824	9_106998364_A_G	0.027568051872478103	12631.0	G2_M_transition	0.24582128955999707
ENSG00000171033	8_79514971_A_G	0.027576841301715317	288.0	sterol_biosynthesis	0.24582128955999707
ENSG00000063660	2_241457180_A_G	0.027617883083183338	4862.0	G1_S_transition	0.24596016055247583
ENSG00000133636	12_86216905_G_C	0.027675413288908327	1422.0	sterol_biosynthesis	0.2463344349211067
ENSG00000151640	10_134021810_T_C	0.027738642640940288	3876.0	respiration	0.2467589889581519
ENSG00000144034	2_74034185_G_T	0.027816456409611477	11462.0	sterol_biosynthesis	0.24682383644359077
ENSG00000178252	3_49109593_A_T	0.0277677128808144	11054.0	G1_S_transition	0.24682383644359077
ENSG00000100410	22_41925535_T_C	0.027806726006117586	15334.0	sterol_biosynthesis	0.24682383644359077
ENSG00000213853	16_10725478_C_G	0.027818128809313343	2091.0	respiration	0.24682383644359077
ENSG00000196683	7_22852512_C_T	0.027823608451061875	13703.0	G2_M_transition	0.24682383644359077
ENSG00000102900	16_56894519_G_C	0.02784661431070011	9568.0	G1_S_transition	0.24689007152254652
ENSG00000100422	22_47076718_T_G	0.02786929944738509	9439.0	sterol_biosynthesis	0.24695339075295836
ENSG00000114115	3_139224563_A_G	0.027919537030579342	1720.0	respiration	0.24726064901998027
ENSG00000097046	1_91950500_G_T	0.02800145109702112	5884.0	sterol_biosynthesis	0.2474344021298507
ENSG00000227500	19_1936672_T_C	0.027972773684622684	4404.0	G2_M_transition	0.2474344021298507
ENSG00000264775	18_5036357_T_C	0.027997055370034732	469.0	respiration	0.2474344021298507
ENSG00000168936	4_1721654_A_G	0.0279818557952191	5577.0	G1_S_transition	0.2474344021298507
ENSG00000134463	10_11782833_G_A	0.028041093895456733	4832.0	G2_M_transition	0.24764697043413927
ENSG00000124635	6_27023081_G_A	0.028232329619245586	914.0	G1_S_transition	0.24839228980723804
ENSG00000165617	14_59079971_T_C	0.02820728199415425	2258.0	G2_M_transition	0.24839228980723804
ENSG00000176485	11_63399150_A_G	0.028159981048121323	2875.0	G2_M_transition	0.24839228980723804
ENSG00000133636	12_86233571_G_A	0.028200265270870942	1724.0	G1_S_transition	0.24839228980723804
ENSG00000115233	2_162277301_G_A	0.02823492418126082	3171.0	G1_S_transition	0.24839228980723804
ENSG00000149089	11_34886892_C_A	0.02821328141601467	15612.0	G2_M_transition	0.24839228980723804
ENSG00000133636	12_86231051_A_G	0.028200265270870942	1724.0	G1_S_transition	0.24839228980723804
ENSG00000011028	17_60802596_G_C	0.028300861684176164	3306.0	G1_S_transition	0.24883458242290588
ENSG00000138182	10_91586376_G_A	0.028362852230164708	3702.0	respiration	0.24924170145622615
ENSG00000106399	7_7673059_G_C	0.02840528362915528	1467.0	respiration	0.24947658723052465
ENSG00000172500	11_65653242_C_T	0.028447268202271288	1396.0	sterol_biosynthesis	0.24970729126943988
ENSG00000170876	3_14175149_G_A	0.02847555229967037	5035.0	G1_S_transition	0.24981754552024452
ENSG00000126777	14_56027990_G_A	0.028596162880169782	13577.0	sterol_biosynthesis	0.2505989166244553
ENSG00000103507	16_31175605_C_T	0.028587927375014345	4950.0	respiration	0.2505989166244553
ENSG00000165714	12_12509314_A_C	0.028625796436041313	4717.0	sterol_biosynthesis	0.2507203163042031
ENSG00000136842	9_100191123_T_C	0.028699567596765174	686.0	sterol_biosynthesis	0.2511431836047526
ENSG00000157379	14_24791798_G_A	0.028705691177381087	3283.0	G2_M_transition	0.2511431836047526
ENSG00000204237	17_79687893_C_T	0.028758395126193638	1358.0	respiration	0.25146581274901736
ENSG00000008394	12_16514190_A_T	0.028789928386612124	3141.0	G2_M_transition	0.2516030705206234
ENSG00000168778	12_124104551_A_G	0.028835940735478655	1054.0	sterol_biosynthesis	0.2518666445328669
ENSG00000116752	1_115110683_A_C	0.02892674569629972	16947.0	G2_M_transition	0.2521163902059244
ENSG00000135535	6_109654601_G_A	0.028924506793254888	15521.0	G1_S_transition	0.2521163902059244
ENSG00000178922	1_43928197_A_G	0.02892778565205257	3114.0	respiration	0.2521163902059244
ENSG00000114850	3_156237978_G_C	0.028928007259906862	5421.0	G2_M_transition	0.2521163902059244
ENSG00000048162	5_175810529_G_A	0.02908303748045997	2430.0	respiration	0.2529581238784831
ENSG00000165055	7_128142023_A_T	0.029088273686177533	12993.0	G2_M_transition	0.2529581238784831
ENSG00000198538	19_53442267_C_T	0.029077111723903974	2668.0	G1_S_transition	0.2529581238784831
ENSG00000111696	12_104219814_T_C	0.02904261075720096	5060.0	respiration	0.2529581238784831
ENSG00000174501	2_96657575_A_G	0.029112823447883542	1183.0	respiration	0.2530331175820425
ENSG00000170248	3_33879770_G_A	0.02915104602780012	15228.0	respiration	0.25322680114253054
ENSG00000086506	16_324479_C_G	0.02922456356571384	200.0	G1_S_transition	0.2533114380425867
ENSG00000166922	15_32937244_G_A	0.02922428972296692	1267.0	respiration	0.2533114380425867
ENSG00000031691	6_49357126_T_G	0.02921558201499562	10770.0	sterol_biosynthesis	0.2533114380425867
ENSG00000116830	1_117663913_C_T	0.0292047959649244	9014.0	G1_S_transition	0.2533114380425867
ENSG00000151131	12_105477812_T_G	0.02927279790444158	3009.0	G1_S_transition	0.25354708492907796
ENSG00000023572	1_193018534_T_C	0.029283666971604862	365.0	G1_S_transition	0.25354708492907796
ENSG00000100473	14_31351590_A_C	0.029395318184975757	2806.0	G1_S_transition	0.2543751717444961
ENSG00000114054	3_136028987_C_T	0.02943939872905517	1103.0	respiration	0.2546179461117194
ENSG00000241837	21_35320941_T_G	0.02947259094784333	2881.0	sterol_biosynthesis	0.2547663356797252
ENSG00000105677	19_36005266_C_T	0.029512326180551364	9608.0	G2_M_transition	0.2549710920916803
ENSG00000169604	2_69376215_G_T	0.02957633320776258	1165.0	G2_M_transition	0.25524648669469413
ENSG00000179833	2_64852336_G_C	0.029567081091588964	449.0	G1_S_transition	0.25524648669469413
ENSG00000165487	13_22065685_C_T	0.02959894980728842	15503.0	G1_S_transition	0.2553029937775236
ENSG00000185437	21_40784240_G_A	0.029625260229552575	2903.0	sterol_biosynthesis	0.2553912829772823
ENSG00000090060	14_97004648_C_T	0.029676264751003576	1063.0	G1_S_transition	0.2555536554818129
ENSG00000143977	2_70488470_C_T	0.029670857368006193	1139.0	sterol_biosynthesis	0.2555536554818129
ENSG00000119760	2_27794150_C_G	0.029706169751390836	1588.0	G2_M_transition	0.25567260293071375
ENSG00000205246	19_24050828_A_T	0.029739771467249338	3974.0	G2_M_transition	0.25582322093755144
ENSG00000165476	10_65397667_G_A	0.02975637626921597	1762.0	respiration	0.2558275466262464
ENSG00000176887	2_5830506_G_A	0.029845163262353563	1913.0	sterol_biosynthesis	0.2564521113641284
ENSG00000090266	7_140379694_G_A	0.029903201354460774	409.0	sterol_biosynthesis	0.2568119260106339
ENSG00000196531	12_57171516_T_C	0.03001128790053169	10628.0	respiration	0.25724600805502357
ENSG00000126267	19_36148987_C_G	0.02999198994736644	7387.0	G2_M_transition	0.25724600805502357
ENSG00000026297	6_167370211_A_C	0.030014572427802956	9590.0	sterol_biosynthesis	0.25724600805502357
ENSG00000164190	5_37104889_G_A	0.030018510758686664	126.0	G2_M_transition	0.25724600805502357
ENSG00000105193	19_39924129_T_C	0.030038516452055637	17717.0	G2_M_transition	0.2572786789165822
ENSG00000100345	22_36653986_C_A	0.0301159048357644	3321.0	sterol_biosynthesis	0.2574468806401717
ENSG00000106069	7_29184944_C_T	0.030097253109272776	2216.0	respiration	0.2574468806401717
ENSG00000148908	10_121302244_G_A	0.03012297023603217	58.0	respiration	0.2574468806401717
ENSG00000108561	17_5432814_A_G	0.030122846195901342	5053.0	sterol_biosynthesis	0.2574468806401717
ENSG00000154079	6_71178785_G_A	0.030140164080805706	8220.0	respiration	0.25745533705152746
ENSG00000116489	1_113311214_A_G	0.030174434494397263	2987.0	sterol_biosynthesis	0.2576095729430326
ENSG00000136933	9_128062468_T_A	0.0303274321103159	5986.0	sterol_biosynthesis	0.25877671394666973
ENSG00000111412	12_117187907_T_C	0.030353201570596094	689.0	G2_M_transition	0.2588575773234733
ENSG00000136824	9_106856452_G_A	0.030454387868673174	12683.0	G2_M_transition	0.25958117728405544
ENSG00000139190	12_6562753_A_G	0.03056311538273297	6159.0	G1_S_transition	0.26036824514791496
ENSG00000140443	15_99177595_C_G	0.030778423104318813	8413.0	respiration	0.262061943344811
ENSG00000138032	2_44396235_T_G	0.030847309694060875	3526.0	sterol_biosynthesis	0.26222678217854306
ENSG00000170558	18_25496281_A_G	0.03082631960246428	5359.0	respiration	0.26222678217854306
ENSG00000105499	19_48563534_A_G	0.030863801779574238	1409.0	sterol_biosynthesis	0.26222678217854306
ENSG00000198162	1_117824480_T_G	0.030844076134510658	2444.0	G2_M_transition	0.26222678217854306
ENSG00000151502	11_134151039_A_G	0.030980267948018177	2738.0	sterol_biosynthesis	0.26279471284469447
ENSG00000070540	17_66440514_T_C	0.030969721163506637	2011.0	respiration	0.26279471284469447
ENSG00000180035	16_30323168_G_C	0.03095230745123803	962.0	respiration	0.26279471284469447
ENSG00000121691	11_34463875_T_C	0.031007150440366987	4381.0	sterol_biosynthesis	0.262882393914915
ENSG00000108960	17_53471105_T_G	0.0310273257954952	8882.0	G1_S_transition	0.26291314786070813
ENSG00000178922	1_43916642_T_C	0.03115943324060632	3054.0	respiration	0.26333035921635806
ENSG00000030110	6_33546837_T_C	0.031118807666633205	11691.0	respiration	0.26333035921635806
ENSG00000189398	11_3378063_G_A	0.03114255891405368	494.0	sterol_biosynthesis	0.26333035921635806
ENSG00000092020	14_35591174_T_C	0.031155213042203568	2422.0	G1_S_transition	0.26333035921635806
ENSG00000131495	5_140086677_C_T	0.03113099925215044	15109.0	G2_M_transition	0.26333035921635806
ENSG00000175390	11_8010307_T_G	0.03127840786846852	9822.0	G2_M_transition	0.2637354148682123
ENSG00000164651	7_20827194_G_A	0.03128627520222277	1212.0	G2_M_transition	0.2637354148682123
ENSG00000196683	7_22852512_C_T	0.03129036109180389	13703.0	respiration	0.2637354148682123
ENSG00000143653	1_246967732_G_A	0.031279038446269634	4798.0	G2_M_transition	0.2637354148682123
ENSG00000031691	6_49334335_A_C	0.0312421305869665	9907.0	sterol_biosynthesis	0.2637354148682123
ENSG00000173402	3_49572140_A_G	0.0314259360182955	12329.0	G2_M_transition	0.2647376837002539
ENSG00000130770	1_28514027_T_A	0.03144554379779887	14625.0	G2_M_transition	0.26476248005269126
ENSG00000167965	16_2255807_G_A	0.03149360504891042	6917.0	sterol_biosynthesis	0.2650266933353224
ENSG00000158406	6_26351621_A_G	0.0315142261266218	1156.0	respiration	0.26505983308616576
ENSG00000033178	4_68480525_C_T	0.031574476407979814	15764.0	sterol_biosynthesis	0.2651585266966097
ENSG00000090266	7_140379694_G_A	0.03157602797771813	409.0	G2_M_transition	0.2651585266966097
ENSG00000130414	2_240857671_T_C	0.03154402169019027	10726.0	sterol_biosynthesis	0.2651585266966097
ENSG00000165629	10_7793035_A_C	0.03159364821990567	7354.0	G1_S_transition	0.26516634068561085
ENSG00000103254	16_771108_C_A	0.031714457304849314	6856.0	respiration	0.26561902881362465
ENSG00000142794	1_21806874_G_A	0.03166473108797666	4888.0	sterol_biosynthesis	0.26561902881362465
ENSG00000160410	19_40996988_A_G	0.03170768415544	2919.0	G1_S_transition	0.26561902881362465
ENSG00000122741	9_37744079_C_T	0.03168960682532125	8670.0	respiration	0.26561902881362465
ENSG00000183955	12_123897747_A_C	0.031770860794794034	1722.0	respiration	0.26573663965018307
ENSG00000111412	12_117187907_T_C	0.031778676695326524	689.0	respiration	0.26573663965018307
ENSG00000177685	11_837772_C_T	0.03177286972939173	3281.0	respiration	0.26573663965018307
ENSG00000158941	8_22539316_A_G	0.03181350689911016	10861.0	respiration	0.26588795245295227
ENSG00000223508	8_176818_G_A	0.03184998847902576	910.0	respiration	0.26605290060713
ENSG00000157326	14_24405051_G_A	0.03204625263472986	1701.0	respiration	0.2663080630184064
ENSG00000135018	9_86175985_A_G	0.03200899254568571	2217.0	sterol_biosynthesis	0.2663080630184064
ENSG00000168268	3_52628056_C_A	0.031925867974761435	5395.0	respiration	0.2663080630184064
ENSG00000100473	14_31351590_A_C	0.03196276054091774	2806.0	respiration	0.2663080630184064
ENSG00000196937	7_121117173_C_T	0.03204815058479312	2391.0	G2_M_transition	0.2663080630184064
ENSG00000103485	16_29679989_A_G	0.03193686797372626	5011.0	G1_S_transition	0.2663080630184064
ENSG00000105939	7_138726194_C_T	0.0319894992543957	16508.0	G1_S_transition	0.2663080630184064
ENSG00000167644	19_38791841_A_G	0.03204341534676159	1886.0	G1_S_transition	0.2663080630184064
ENSG00000198818	6_166729915_T_G	0.031920960720500866	14359.0	G2_M_transition	0.2663080630184064
ENSG00000105281	19_47288150_C_A	0.032018137450149815	16597.0	G2_M_transition	0.2663080630184064
ENSG00000112149	6_14119472_G_C	0.03206672784824699	2410.0	respiration	0.2663231427354669
ENSG00000135968	2_109128632_T_C	0.03209925158742434	3011.0	respiration	0.2664539755595601
ENSG00000138398	2_170578319_T_C	0.03212407429454514	8412.0	G1_S_transition	0.2664667739510685
ENSG00000171311	10_99129230_T_C	0.03213433653639522	8785.0	sterol_biosynthesis	0.2664667739510685
ENSG00000144566	3_19989504_T_C	0.032187543666332204	13570.0	sterol_biosynthesis	0.2666586274828905
ENSG00000136930	9_127173209_C_T	0.03219104025127039	14742.0	sterol_biosynthesis	0.2666586274828905
ENSG00000101115	20_50402269_G_A	0.032215415536953215	13826.0	G2_M_transition	0.266721481006312
ENSG00000164182	5_60178833_T_C	0.03230743218721653	13164.0	sterol_biosynthesis	0.26723707565684857
ENSG00000116062	2_48032312_G_A	0.03231133071102757	11948.0	G2_M_transition	0.26723707565684857
ENSG00000099800	19_2426828_G_C	0.032440794626095316	19031.0	G1_S_transition	0.26816823362091696
ENSG00000143149	1_165668293_G_T	0.032567150364972736	10099.0	G2_M_transition	0.2690727431090415
ENSG00000094916	12_54597317_A_G	0.032604764047213665	4191.0	G1_S_transition	0.26924349853541096
ENSG00000159231	21_37540494_G_C	0.032624236198155535	2615.0	respiration	0.2692643453071663
ENSG00000026559	20_49634885_C_T	0.03266467626392251	5201.0	respiration	0.26945813939833896
ENSG00000187987	6_28457818_G_A	0.03269672446114172	1966.0	G2_M_transition	0.26958254189860903
ENSG00000114573	3_113595384_A_G	0.032888426342640845	1780.0	sterol_biosynthesis	0.2703214266590159
ENSG00000213523	5_139867969_A_G	0.03282589910669341	11893.0	sterol_biosynthesis	0.2703214266590159
ENSG00000109184	4_52853286_C_A	0.0328554459286141	6237.0	respiration	0.2703214266590159
ENSG00000142156	21_47408380_C_T	0.03287357905846118	11792.0	G2_M_transition	0.2703214266590159
ENSG00000172638	11_65739549_T_G	0.03287052198882496	3936.0	G2_M_transition	0.2703214266590159
ENSG00000150712	5_32187373_T_C	0.03287522894517782	497.0	sterol_biosynthesis	0.2703214266590159
ENSG00000011523	2_65279223_C_T	0.0329319138259466	10756.0	respiration	0.2705389073767526
ENSG00000003147	7_8299751_A_G	0.03296390295456696	165.0	G2_M_transition	0.27066175201145215
ENSG00000142794	1_21806874_G_A	0.03299443322821748	4888.0	respiration	0.2707724974844625
ENSG00000089248	12_112367364_A_G	0.03318630634037684	4706.0	G2_M_transition	0.27162585495750385
ENSG00000174080	11_66287586_G_A	0.033209076899242095	1077.0	G2_M_transition	0.27162585495750385
ENSG00000142166	21_34676165_G_T	0.033177708432265744	1295.0	respiration	0.27162585495750385
ENSG00000171763	15_45672350_A_G	0.033169585520210765	5215.0	sterol_biosynthesis	0.27162585495750385
ENSG00000163040	2_132205844_G_C	0.03321809140121035	3562.0	sterol_biosynthesis	0.27162585495750385
ENSG00000113734	5_172473689_C_G	0.033143436915720484	1317.0	sterol_biosynthesis	0.27162585495750385
ENSG00000149201	11_86179542_G_A	0.03315978611105802	4718.0	sterol_biosynthesis	0.27162585495750385
ENSG00000135899	2_231081384_T_C	0.033251009421406914	2408.0	G2_M_transition	0.27171739391210215
ENSG00000151332	14_36711706_T_C	0.033263490128338284	1688.0	G2_M_transition	0.27171739391210215
ENSG00000102743	13_41273518_C_T	0.033405232130910165	3276.0	sterol_biosynthesis	0.27181450160167214
ENSG00000106333	7_100198878_C_A	0.033411823181821995	782.0	sterol_biosynthesis	0.27181450160167214
ENSG00000136045	12_108073695_A_G	0.03332913910716486	2544.0	G1_S_transition	0.27181450160167214
ENSG00000106333	7_100198386_C_T	0.033411823181821995	782.0	sterol_biosynthesis	0.27181450160167214
ENSG00000010165	1_171660222_C_A	0.03335226164419136	8430.0	G2_M_transition	0.27181450160167214
ENSG00000183856	1_156525023_T_C	0.03338745174292624	2461.0	G1_S_transition	0.27181450160167214
ENSG00000178922	1_43928197_A_G	0.033412243304888324	3114.0	G1_S_transition	0.27181450160167214
ENSG00000135249	7_105257560_G_A	0.03335648930190833	2111.0	respiration	0.27181450160167214
ENSG00000172113	3_48357208_C_T	0.0334794209613452	11516.0	G1_S_transition	0.2720823735211522
ENSG00000114544	3_125802782_C_G	0.033476391954085666	6815.0	G2_M_transition	0.2720823735211522
ENSG00000142166	21_34676165_G_T	0.033538744213550166	1295.0	G2_M_transition	0.2724251370474872
ENSG00000030110	6_33526951_T_C	0.0336012934505291	10630.0	respiration	0.2727937405937692
ENSG00000166938	15_66520931_T_C	0.03362532147857185	5289.0	G2_M_transition	0.2728493910375636
ENSG00000136098	13_52783120_G_A	0.033647514282274166	6181.0	respiration	0.272890100519026
ENSG00000115648	2_238402830_G_A	0.03375809812510927	860.0	G1_S_transition	0.27364727704680414
ENSG00000165637	10_77027783_T_A	0.033814644867439264	11011.0	respiration	0.27396587335740696
ENSG00000130303	19_17525029_A_G	0.0339313715834474	4130.0	G1_S_transition	0.2747714738622897
ENSG00000103507	16_31175605_C_T	0.03398417671676095	4950.0	G2_M_transition	0.27490822072830706
ENSG00000147535	8_38178918_C_T	0.033988046377444125	1401.0	G2_M_transition	0.27490822072830706
ENSG00000135119	12_117285644_T_A	0.0340262964232233	4095.0	G1_S_transition	0.27490822072830706
ENSG00000163171	2_37884461_A_G	0.034030493131127736	4596.0	sterol_biosynthesis	0.27490822072830706
ENSG00000104497	8_82682343_A_C	0.034034772795353725	1398.0	G1_S_transition	0.27490822072830706
ENSG00000141556	17_80661720_G_C	0.034069908798277475	6807.0	G1_S_transition	0.2750521905421913
ENSG00000111704	12_7945559_T_C	0.03417026076035644	9249.0	sterol_biosynthesis	0.2752484715658339
ENSG00000140835	16_71550736_G_A	0.034119054046455016	231.0	respiration	0.2752484715658339
ENSG00000136856	9_130166857_T_C	0.03418084305132114	9579.0	G1_S_transition	0.2752484715658339
ENSG00000031691	6_49456545_G_A	0.03416050051678371	10545.0	G2_M_transition	0.2752484715658339
ENSG00000114054	3_136111658_G_T	0.034162014095673814	1113.0	respiration	0.2752484715658339
ENSG00000167920	17_38939539_T_C	0.03427955519219878	14169.0	G2_M_transition	0.27590353236760595
ENSG00000179344	6_32634922_A_G	0.034372236498843606	5002.0	respiration	0.27622968816066124
ENSG00000109814	4_39525254_A_G	0.03433852398424553	13227.0	sterol_biosynthesis	0.27622968816066124
ENSG00000132970	13_27128177_T_C	0.03435892763211814	4479.0	G1_S_transition	0.27622968816066124
ENSG00000110628	11_2988323_C_T	0.03439129742101605	2200.0	G1_S_transition	0.2762431412664828
ENSG00000198830	1_26832460_A_G	0.03441712046508191	439.0	G1_S_transition	0.2763108691001624
ENSG00000112096	6_160070931_A_C	0.03447012230548558	7986.0	G2_M_transition	0.27659661777250244
ENSG00000140092	14_92339850_G_A	0.03450011581393125	2230.0	sterol_biosynthesis	0.27669754671970703
ENSG00000175575	11_73647693_A_G	0.0346662901856445	4810.0	G1_S_transition	0.27760988834149186
ENSG00000101182	20_60689943_T_C	0.03463821503364799	6346.0	respiration	0.27760988834149186
ENSG00000176912	18_688103_C_G	0.03466521767193883	3541.0	sterol_biosynthesis	0.27760988834149186
ENSG00000089063	20_5067209_A_T	0.03469431894732963	16026.0	G2_M_transition	0.2776943775492057
ENSG00000158825	1_20888348_G_A	0.034749081786983875	6696.0	sterol_biosynthesis	0.277992654295871
ENSG00000120675	13_43597706_C_T	0.03481895693894131	13767.0	respiration	0.27836214970782747
ENSG00000197345	11_68730729_A_G	0.03486534981864153	1916.0	G1_S_transition	0.27836214970782747
ENSG00000166913	20_43503276_C_A	0.03483441989970061	8904.0	respiration	0.27836214970782747
ENSG00000132130	17_35332740_T_A	0.03486384112605636	346.0	respiration	0.27836214970782747
ENSG00000196236	22_41256802_A_G	0.03489898690320674	535.0	G1_S_transition	0.27849076038078785
ENSG00000178381	7_1205889_T_G	0.03494871454865934	9285.0	respiration	0.27849815030926517
ENSG00000150722	2_182915502_C_G	0.03498087055326187	337.0	G2_M_transition	0.27849815030926517
ENSG00000267106	19_9763152_T_C	0.03494669123680146	165.0	respiration	0.27849815030926517
ENSG00000143753	1_224313279_C_T	0.0349875571511388	9771.0	G2_M_transition	0.27849815030926517
ENSG00000178764	8_123889903_A_G	0.03497338568408894	5294.0	respiration	0.27849815030926517
ENSG00000138095	2_44100849_T_C	0.03506143858036809	2539.0	G1_S_transition	0.27862343318839716
ENSG00000146574	7_6856049_C_T	0.03502943882639003	2775.0	respiration	0.27862343318839716
ENSG00000172244	5_43511565_C_T	0.0350595579142032	7339.0	respiration	0.27862343318839716
[truncated: 13,889 more rows]
