# Supplementary material for: Single-cell RNA-sequencing of differentiating iPS cells reveals dynamic genetic effects on gene expression
Source: Nat Commun. 2020 Feb 10;11:810. doi: 10.1038/s41467-020-14457-z (PMC7010688; doi:10.1038/s41467-020-14457-z)
Supplement: Supplementary file 12 — Supplementary Data 10 [file 41467_2020_14457_MOESM12_ESM.txt]

ensembl_gene_id	snp_id	pval	n_cells	factor	qval
ENSG00000214078	20_34344225_T_A	6.933501457772651e-25	4375.0	respiration	1.1015947116109188e-20
ENSG00000132507	17_7207964_A_C	7.117386106162265e-15	19271.0	respiration	5.6540515227353034e-11
ENSG00000214078	20_34344225_T_A	1.1101617048983448e-12	4375.0	G2_M_transition	5.8794163891416345e-09
ENSG00000120675	13_43597706_C_T	2.0341589709375715e-11	13767.0	sterol_biosynthesis	7.331698787071568e-08
ENSG00000206503	6_29812578_C_A	2.307307020100569e-11	2858.0	respiration	7.331698787071568e-08
ENSG00000241186	3_46641870_G_A	4.578602814541903e-11	8998.0	respiration	1.2124140252906959e-07
ENSG00000161981	16_104754_G_C	1.5645709775229432e-10	13876.0	G1_S_transition	3.551129098697789e-07
ENSG00000185201	11_302663_G_T	4.705868948992574e-10	8719.0	sterol_biosynthesis	8.754477175480493e-07
ENSG00000160124	3_122131777_C_G	4.959107161337138e-10	2159.0	sterol_biosynthesis	8.754477175480493e-07
ENSG00000196126	6_32597313_T_C	1.4535360211757282e-08	3535.0	sterol_biosynthesis	2.309378030443997e-05
ENSG00000164111	4_122628483_G_A	2.408602396182189e-08	3975.0	respiration	3.478897715503874e-05
ENSG00000214078	20_34199977_G_A	3.1407358577125786e-08	4565.0	sterol_biosynthesis	3.8384624082567265e-05
ENSG00000110148	11_6302203_G_A	2.9503467679064907e-08	7375.0	respiration	3.8384624082567265e-05
ENSG00000107959	10_3183747_A_G	4.300897117765835e-08	14777.0	respiration	4.880903814790256e-05
ENSG00000138398	2_170578319_T_C	5.5746767265395776e-08	8412.0	respiration	5.90469758875072e-05
ENSG00000214078	20_34203409_A_G	6.400535884596611e-08	4375.0	sterol_biosynthesis	6.355732133404435e-05
ENSG00000124614	6_34396160_C_T	1.1001408387306087e-07	10331.0	G1_S_transition	9.710576469862173e-05
ENSG00000124614	6_34393845_G_A	1.1001408387306087e-07	10331.0	G1_S_transition	9.710576469862173e-05
ENSG00000105258	19_36594659_A_T	4.244381885428323e-07	14018.0	respiration	0.0003549196810299221
ENSG00000205581	21_40694456_T_A	5.038416131819521e-07	13423.0	respiration	0.0004002517775117428
ENSG00000214078	20_34203409_A_G	5.367930084830664e-07	4375.0	respiration	0.0004061222532751885
ENSG00000214078	20_34199977_G_A	6.87583415676074e-07	4565.0	G2_M_transition	0.0004965602412846119
ENSG00000167552	12_49582692_T_G	8.024033453522377e-07	17174.0	G2_M_transition	0.0005186437006727413
ENSG00000214078	20_34199977_G_A	8.16093436355648e-07	4565.0	respiration	0.0005186437006727413
ENSG00000214078	20_34203409_A_G	8.140702156372717e-07	4375.0	G2_M_transition	0.0005186437006727413
ENSG00000124562	6_34690778_C_A	9.913251976258095e-07	3505.0	respiration	0.0006057759515338023
ENSG00000161981	16_83807_G_C	1.140091122397002e-06	14884.0	G1_S_transition	0.0006547374909986629
ENSG00000185201	11_302663_G_T	1.153867683028862e-06	8719.0	respiration	0.0006547374909986629
ENSG00000132507	17_7207964_A_C	1.4591595733840582e-06	19271.0	G2_M_transition	0.0007727709100641972
ENSG00000069482	11_68452128_C_T	1.4268095871563894e-06	16719.0	G2_M_transition	0.0007727709100641972
ENSG00000069482	11_68399671_C_G	1.9715345163795317e-06	8770.0	sterol_biosynthesis	0.0010104432385883227
ENSG00000124614	6_34393845_G_A	3.018994314788595e-06	10331.0	G2_M_transition	0.0014535085355563998
ENSG00000124614	6_34396160_C_T	3.018994314788595e-06	10331.0	G2_M_transition	0.0014535085355563998
ENSG00000167552	12_49582692_T_G	3.301151087954247e-06	17174.0	respiration	0.001542608484865208
ENSG00000136930	9_127173209_C_T	3.987161032224109e-06	14742.0	G2_M_transition	0.0018099432708564753
ENSG00000137267	6_3144805_G_T	4.518525966737403e-06	14084.0	sterol_biosynthesis	0.001940279474581726
ENSG00000137267	6_3144028_A_G	4.518525966737403e-06	14084.0	sterol_biosynthesis	0.001940279474581726
ENSG00000206503	6_29812578_C_A	5.528081857646727e-06	2858.0	G2_M_transition	0.0023113201198497685
ENSG00000113758	5_176900181_C_T	6.1221433980581805e-06	13246.0	respiration	0.002494067033547394
ENSG00000161981	16_83807_G_C	6.280883980806225e-06	14884.0	G2_M_transition	0.0024947671171762324
ENSG00000161981	16_104754_G_C	7.154652018480568e-06	13876.0	G2_M_transition	0.002753415014295792
ENSG00000113140	5_151036008_G_C	7.278665068002472e-06	4743.0	G2_M_transition	0.002753415014295792
ENSG00000033178	4_68474631_T_C	7.655605205174643e-06	13037.0	sterol_biosynthesis	0.002828657104646854
ENSG00000185324	16_89708267_C_T	1.0095593597020132e-05	2023.0	sterol_biosynthesis	0.0036454270697603604
ENSG00000124588	6_3000303_A_C	1.2078240534773465e-05	11503.0	sterol_biosynthesis	0.004264424124810685
ENSG00000134440	18_55171020_G_A	1.427826208107655e-05	5296.0	G1_S_transition	0.004826660169024346
ENSG00000233927	19_8387207_G_A	1.3987773545001367e-05	17147.0	G2_M_transition	0.004826660169024346
ENSG00000033178	4_68511316_G_A	1.6752101533295817e-05	15098.0	G1_S_transition	0.005544945607520915
ENSG00000013573	12_31249118_A_G	1.83220841238202e-05	12007.0	G2_M_transition	0.005940842297127659
ENSG00000033178	4_68511316_G_A	2.079442729464846e-05	15098.0	sterol_biosynthesis	0.006478075703085779
ENSG00000033178	4_68480525_C_T	2.0472668031019675e-05	15764.0	sterol_biosynthesis	0.006478075703085779
ENSG00000128791	18_9405031_G_A	2.343960177785984e-05	2943.0	G1_S_transition	0.007161699866281483
ENSG00000206503	6_29812578_C_A	2.9549432810239665e-05	2858.0	G1_S_transition	0.008858139405454487
ENSG00000205581	21_40710419_G_A	3.021126590008213e-05	16882.0	respiration	0.00888882578926861
ENSG00000138757	4_76593147_C_A	3.6084495723764564e-05	3658.0	G1_S_transition	0.010237686929628061
ENSG00000196126	6_32597313_T_C	3.564032937762149e-05	3535.0	G1_S_transition	0.010237686929628061
ENSG00000137806	15_41782721_G_A	3.812888226076154e-05	9022.0	respiration	0.01062792423436806
ENSG00000124614	6_34396160_C_T	4.097346031816675e-05	10331.0	sterol_biosynthesis	0.010849772292250556
ENSG00000128791	18_9365590_G_A	4.0813422493784096e-05	3357.0	G1_S_transition	0.010849772292250556
ENSG00000124614	6_34393845_G_A	4.097346031816675e-05	10331.0	sterol_biosynthesis	0.010849772292250556
ENSG00000172270	19_588516_A_G	4.1986854061871695e-05	12049.0	respiration	0.010935854710410123
ENSG00000013573	12_31243172_T_C	4.4777782717649214e-05	12056.0	G2_M_transition	0.01147466793254856
ENSG00000111640	12_6644722_A_G	4.693589059613924e-05	9306.0	sterol_biosynthesis	0.011651834840491567
ENSG00000111640	12_6643316_T_C	4.693589059613924e-05	9306.0	sterol_biosynthesis	0.011651834840491567
ENSG00000160124	3_122131777_C_G	4.933623880327142e-05	2159.0	G1_S_transition	0.012059294801636557
ENSG00000159479	1_43850473_A_G	5.018792750210098e-05	9209.0	respiration	0.012081602911414854
ENSG00000149089	11_34886892_C_A	5.202104061449765e-05	15612.0	respiration	0.012335974526614009
ENSG00000135074	5_156752957_A_G	5.6583097831131546e-05	3309.0	G1_S_transition	0.013220474387367911
ENSG00000135074	5_156824546_C_T	6.356605623862642e-05	3367.0	G1_S_transition	0.01463677538433763
ENSG00000137267	6_3144028_A_G	6.794807284942527e-05	14084.0	G1_S_transition	0.014788479197694092
ENSG00000137267	6_3144805_G_T	6.794807284942527e-05	14084.0	G1_S_transition	0.014788479197694092
ENSG00000138772	4_79468665_G_T	6.636172380741291e-05	5013.0	respiration	0.014788479197694092
ENSG00000233927	19_8387207_G_A	6.584409673762243e-05	17147.0	respiration	0.014788479197694092
ENSG00000013573	12_31223277_A_G	7.58076184719608e-05	11739.0	G2_M_transition	0.016276100571385312
ENSG00000033178	4_68480525_C_T	7.956097052833675e-05	15764.0	G1_S_transition	0.01685419599672286
ENSG00000113758	5_176892762_G_A	8.694000859171159e-05	14034.0	respiration	0.018175037585593603
ENSG00000121691	11_34463875_T_C	9.185660884248975e-05	4381.0	respiration	0.018588407482952676
ENSG00000169371	15_75898890_C_G	9.35972179403458e-05	7240.0	G1_S_transition	0.018588407482952676
ENSG00000099984	22_24323514_C_T	9.118695490825698e-05	3004.0	respiration	0.018588407482952676
ENSG00000105778	7_32835209_A_G	9.3369375304249e-05	5363.0	respiration	0.018588407482952676
ENSG00000142089	11_323649_C_T	0.0001053749183251038	21955.0	G2_M_transition	0.02066909509073147
ENSG00000112667	6_43148052_C_T	0.000113570633557678	6799.0	respiration	0.021739882240534796
ENSG00000143401	1_150257714_A_G	0.00011238342983203823	97.0	sterol_biosynthesis	0.021739882240534796
ENSG00000105778	7_32557944_C_T	0.00012046671816469946	5347.0	respiration	0.022661124463157368
ENSG00000214078	20_34344225_T_A	0.00012263429833952425	4375.0	sterol_biosynthesis	0.022661124463157368
ENSG00000138772	4_79466894_C_T	0.00012266217924418013	5639.0	respiration	0.022661124463157368
ENSG00000133433	22_24314006_G_T	0.00012423310037411585	470.0	G2_M_transition	0.022687534468321294
ENSG00000132196	1_162696248_A_G	0.00013480330387437845	6756.0	respiration	0.024240451802596513
ENSG00000133710	5_147348988_G_A	0.0001357880293574452	1135.0	sterol_biosynthesis	0.024240451802596513
ENSG00000167526	16_89639226_C_G	0.00013841011655956576	14831.0	respiration	0.024424625336996852
ENSG00000100997	20_25277244_A_G	0.00013989431682192305	18874.0	G2_M_transition	0.024424625336996852
ENSG00000137267	6_3144805_G_T	0.00014685005351148723	14084.0	respiration	0.024559512107268516
ENSG00000137267	6_3144028_A_G	0.00014685005351148723	14084.0	respiration	0.024559512107268516
ENSG00000069482	11_68353008_T_C	0.00014508325464543878	4382.0	G2_M_transition	0.024559512107268516
ENSG00000140307	15_59933789_T_C	0.00014583208315607882	13628.0	G2_M_transition	0.024559512107268516
ENSG00000138772	4_79469226_C_T	0.00015347570009999737	5546.0	respiration	0.025400228366549565
ENSG00000135074	5_156918146_T_A	0.00016156352524751197	3381.0	G1_S_transition	0.02646310607353062
ENSG00000135535	6_109692188_C_T	0.00017087188705739185	15862.0	respiration	0.027422348904725672
ENSG00000152661	6_121780380_A_G	0.00016917461238323412	5721.0	sterol_biosynthesis	0.027422348904725672
ENSG00000136930	9_127173209_C_T	0.00018330647947072777	14742.0	respiration	0.028835379661692303
ENSG00000140988	16_2010478_C_G	0.0001818200352890596	8678.0	G2_M_transition	0.028835379661692303
ENSG00000149084	11_43822885_A_G	0.00018645175518784435	14603.0	respiration	0.02904260280808305
ENSG00000135535	6_109654601_G_A	0.00019628784736427463	15521.0	respiration	0.03016147845531422
ENSG00000105281	19_47288150_C_A	0.0001974316313791968	16597.0	respiration	0.03016147845531422
ENSG00000206503	6_29812578_C_A	0.00020397558001641569	2858.0	sterol_biosynthesis	0.030573245427366155
ENSG00000176890	18_660647_C_A	0.0002030682712817182	3466.0	respiration	0.030573245427366155
ENSG00000171867	20_4648538_A_G	0.00022756366273624204	2832.0	G1_S_transition	0.03379001377152723
ENSG00000182117	15_34629870_C_A	0.00023239418632086162	4557.0	respiration	0.03387411772720963
ENSG00000132406	4_4263485_T_C	0.0002322394064632393	5858.0	G2_M_transition	0.03387411772720963
ENSG00000176974	17_18270686_C_T	0.00024346843280414454	6171.0	sterol_biosynthesis	0.03463647778358359
ENSG00000106153	7_56086054_A_C	0.00024416449595678264	10809.0	G1_S_transition	0.03463647778358359
ENSG00000106153	7_56106397_C_T	0.00024416449595678264	10809.0	G1_S_transition	0.03463647778358359
ENSG00000118418	6_79863127_T_A	0.0002529634002978444	649.0	respiration	0.0355671018047093
ENSG00000142089	11_320394_C_T	0.0002574923762158414	21955.0	G2_M_transition	0.03584360989189721
ENSG00000070081	11_17305294_T_G	0.00025944204038067594	12104.0	G1_S_transition	0.03584360989189721
ENSG00000144476	2_237539543_C_G	0.0002898466852754649	659.0	G1_S_transition	0.03966281674470705
ENSG00000225151	15_84915879_C_A	0.00029207889974387747	302.0	respiration	0.03966281674470705
ENSG00000170421	12_53294381_T_C	0.00030287200695637285	21851.0	G2_M_transition	0.040437230643049174
ENSG00000183722	13_39970869_G_C	0.00030195853370982824	160.0	respiration	0.040437230643049174
ENSG00000188352	9_20625228_G_A	0.0003145068107715969	7582.0	G1_S_transition	0.041366230652548984
ENSG00000121957	1_109373446_G_A	0.00031503738097673887	1537.0	G1_S_transition	0.041366230652548984
ENSG00000133433	22_24323514_C_T	0.00033105646136422437	578.0	G2_M_transition	0.04311332014880981
ENSG00000041357	15_78813334_G_A	0.0003383933687729714	21629.0	respiration	0.0437105190493087
ENSG00000181649	11_2946522_G_A	0.0003526636162796208	2625.0	respiration	0.04518644786653722
ENSG00000124839	2_238520612_T_C	0.00036975002559857736	3677.0	sterol_biosynthesis	0.04662371751357299
ENSG00000160194	21_44210786_G_T	0.0003668400961771103	2254.0	G1_S_transition	0.04662371751357299
ENSG00000111913	6_24979164_T_A	0.0003899841552629421	923.0	respiration	0.04878793904580807
ENSG00000206503	6_29917005_C_T	0.0004167734385954634	2858.0	sterol_biosynthesis	0.05173200306566189
ENSG00000154710	7_66369219_C_T	0.0004275234544716585	1069.0	sterol_biosynthesis	0.052654981741439615
ENSG00000096384	6_44210736_T_C	0.00043849960718007127	5964.0	sterol_biosynthesis	0.053591398145207476
ENSG00000165055	7_128142023_A_T	0.00045393699064484805	12993.0	respiration	0.054541141128642015
ENSG00000183386	1_38461821_C_T	0.0004600020714525447	12517.0	G1_S_transition	0.054541141128642015
ENSG00000166532	12_8891527_A_G	0.00045970283490560254	6357.0	G1_S_transition	0.054541141128642015
ENSG00000163682	4_39446549_G_A	0.0004550702825615743	14148.0	respiration	0.054541141128642015
ENSG00000103550	16_19789932_A_G	0.00047270853656400234	264.0	sterol_biosynthesis	0.05563254243651014
ENSG00000120159	9_26963668_G_A	0.00047685944791303234	1700.0	G2_M_transition	0.05570840373854601
ENSG00000146085	6_49400143_C_G	0.0004810442157496544	9958.0	G1_S_transition	0.05578708394036867
ENSG00000108384	17_56781468_T_C	0.0005412691707949714	5159.0	respiration	0.05771600393013763
ENSG00000033178	4_68474631_T_C	0.0005106119294055306	13037.0	G1_S_transition	0.05771600393013763
ENSG00000144566	3_19989504_T_C	0.0005196978392460134	13570.0	respiration	0.05771600393013763
ENSG00000203485	14_105216381_C_T	0.0005190189230025527	4839.0	sterol_biosynthesis	0.05771600393013763
ENSG00000162738	1_160400266_C_A	0.0005357284023642327	3951.0	respiration	0.05771600393013763
ENSG00000138757	4_76593147_C_A	0.0005378294932717468	3658.0	sterol_biosynthesis	0.05771600393013763
ENSG00000108384	17_56687315_A_G	0.0005412691707949714	5159.0	respiration	0.05771600393013763
ENSG00000041357	15_78831753_G_A	0.000501661846127725	21329.0	respiration	0.05771600393013763
ENSG00000108384	17_56672309_G_A	0.0005412691707949714	5159.0	respiration	0.05771600393013763
ENSG00000228716	5_79961312_C_A	0.000535045760581934	9280.0	sterol_biosynthesis	0.05771600393013763
ENSG00000163682	4_39446549_G_A	0.0005374162228610268	14148.0	G1_S_transition	0.05771600393013763
ENSG00000100918	14_24662857_A_T	0.0005337074668511181	5099.0	G2_M_transition	0.05771600393013763
ENSG00000100997	20_25307574_C_T	0.0005491869945861052	18158.0	G2_M_transition	0.057935006239711
ENSG00000141682	18_57571885_A_T	0.0005542623960496017	5858.0	G2_M_transition	0.057935006239711
ENSG00000072756	3_3241745_G_C	0.0005542544292421235	5060.0	G1_S_transition	0.057935006239711
ENSG00000198346	19_53978691_G_A	0.0005592255927628269	4840.0	respiration	0.058071739985724145
ENSG00000100804	14_23487086_G_A	0.0005833151838766117	3009.0	respiration	0.06017994572358186
ENSG00000140988	16_2007886_C_T	0.0005971912100975874	8611.0	G2_M_transition	0.06121402545826109
ENSG00000176974	17_18270686_C_T	0.0006316297856773825	6171.0	G2_M_transition	0.062046241126628716
ENSG00000197728	12_56401085_G_A	0.0006285851482698736	16959.0	G2_M_transition	0.062046241126628716
ENSG00000129925	16_343151_C_T	0.0006400281316781009	5273.0	G2_M_transition	0.062046241126628716
ENSG00000100422	22_47066294_T_C	0.0006279490730135707	9622.0	sterol_biosynthesis	0.062046241126628716
ENSG00000101126	20_49579744_A_G	0.0006289670634905862	9605.0	G2_M_transition	0.062046241126628716
ENSG00000103266	16_681741_T_A	0.000638135593613871	82.0	sterol_biosynthesis	0.062046241126628716
ENSG00000088448	13_111538047_A_G	0.0006404571717501958	15250.0	G1_S_transition	0.062046241126628716
ENSG00000100908	14_24598198_A_T	0.0006198655459734616	6312.0	respiration	0.062046241126628716
ENSG00000240849	20_48692455_G_A	0.0006319641715742418	4189.0	sterol_biosynthesis	0.062046241126628716
ENSG00000104731	16_87709933_T_C	0.0006697751434026478	5448.0	respiration	0.0641509072836152
ENSG00000137101	9_35616583_A_T	0.0006783328564732724	510.0	G2_M_transition	0.0641509072836152
ENSG00000117519	1_95350096_A_G	0.0006712822253585963	5222.0	G2_M_transition	0.0641509072836152
ENSG00000152240	18_43680074_C_A	0.0006746186162302388	2616.0	respiration	0.0641509072836152
ENSG00000138757	4_76593147_C_A	0.0007220183693455685	3658.0	G2_M_transition	0.06760294579083456
ENSG00000196126	6_32604969_A_G	0.0007233447120116992	3305.0	respiration	0.06760294579083456
ENSG00000180611	3_192716244_C_T	0.0007886051334046513	949.0	respiration	0.0728451067414715
ENSG00000180611	3_192650971_G_C	0.0007886051334046513	949.0	respiration	0.0728451067414715
ENSG00000117481	1_46808852_C_T	0.0008131684227227353	11878.0	G1_S_transition	0.07467988381629374
ENSG00000170540	16_18823985_T_C	0.0008265293939112693	5533.0	G1_S_transition	0.07547068396817383
ENSG00000134490	18_20856197_A_G	0.0008377717488513807	3626.0	G2_M_transition	0.07606010026143277
ENSG00000159063	11_77867049_G_C	0.0008438405433007514	11648.0	respiration	0.07617578722705873
ENSG00000198586	2_171790769_G_T	0.0008553775110170622	9175.0	G1_S_transition	0.07678100505671799
ENSG00000159111	17_45924358_G_A	0.0008831442469999563	16345.0	G1_S_transition	0.0776525351992361
ENSG00000146540	7_1037066_G_A	0.0008807923580110738	3352.0	respiration	0.0776525351992361
ENSG00000120071	17_44058928_G_A	0.0008765645160291638	2832.0	respiration	0.0776525351992361
ENSG00000138111	10_104241983_T_C	0.0008846367617737748	5199.0	sterol_biosynthesis	0.0776525351992361
ENSG00000101126	20_49496411_T_C	0.0009014778695891932	14154.0	respiration	0.07861177523311112
ENSG00000123552	6_99931690_C_G	0.0009054604020430095	1590.0	respiration	0.07861177523311112
ENSG00000133710	5_147348988_G_A	0.0009252495577890689	1135.0	G2_M_transition	0.0790342202911437
ENSG00000134463	10_11834968_A_G	0.0009163740563208084	5350.0	G1_S_transition	0.0790342202911437
ENSG00000144580	2_219391672_C_T	0.0009226423120830443	6120.0	respiration	0.0790342202911437
ENSG00000144231	2_128627852_C_T	0.0009532063564468496	8540.0	respiration	0.0809868587766179
ENSG00000135124	12_121700105_G_C	0.0009651657373734787	737.0	respiration	0.08156677252866931
ENSG00000105193	19_39917761_G_A	0.0010018199225425915	17830.0	respiration	0.08290059859039944
ENSG00000177697	11_838722_T_C	0.0010005527445836422	13830.0	respiration	0.08290059859039944
ENSG00000088448	13_111536743_T_C	0.0010015285446392194	15358.0	G1_S_transition	0.08290059859039944
ENSG00000155463	14_23202477_G_A	0.0009932355547140547	10743.0	respiration	0.08290059859039944
ENSG00000186184	13_28200940_T_C	0.001025312132961966	8823.0	G1_S_transition	0.08311305698214141
ENSG00000154781	3_14778262_T_C	0.0010115931973617813	1886.0	respiration	0.08311305698214141
ENSG00000160256	21_46378941_G_A	0.0010218851675257157	2914.0	respiration	0.08311305698214141
ENSG00000090530	3_189880407_C_T	0.0010174835739588095	5420.0	G2_M_transition	0.08311305698214141
ENSG00000198586	2_171904870_C_T	0.0010625881691551026	11520.0	G1_S_transition	0.0856974661499303
ENSG00000142156	21_47408380_C_T	0.0010700333782603664	11792.0	G1_S_transition	0.08586207229192273
ENSG00000160124	3_122131777_C_G	0.0010794512535376214	2159.0	respiration	0.08618252018193834
ENSG00000013297	3_170402765_T_C	0.001143215213598599	295.0	respiration	0.09081701656827271
ENSG00000111696	12_104236403_T_G	0.001168583184532518	11257.0	G2_M_transition	0.09228197271055973
ENSG00000174080	11_66335308_T_C	0.001173272815177056	3666.0	respiration	0.09228197271055973
ENSG00000142089	11_320394_C_T	0.00119389874920716	21955.0	sterol_biosynthesis	0.09344169126799683
ENSG00000142794	1_21806874_G_A	0.0012080710190605305	4888.0	respiration	0.09362845049187174
ENSG00000101126	20_49494268_A_G	0.0012030450323949366	13793.0	respiration	0.09362845049187174
ENSG00000105193	19_39924129_T_C	0.0012178149732130215	17717.0	respiration	0.09392545773984701
ENSG00000165118	9_86571611_A_G	0.0012328637689415518	2544.0	respiration	0.0943835639058229
ENSG00000176834	12_118475473_A_T	0.0012356357812444087	2991.0	respiration	0.0943835639058229
ENSG00000144057	2_107329516_A_C	0.0012522709168142382	1640.0	sterol_biosynthesis	0.09474323964926008
ENSG00000136682	2_114234425_T_A	0.0012502073603123953	5079.0	respiration	0.09474323964926008
ENSG00000161981	16_104754_G_C	0.0012684093018821472	13876.0	sterol_biosynthesis	0.09550941700617799
ENSG00000257704	19_47783866_G_T	0.0012801422156971949	4485.0	sterol_biosynthesis	0.09593820529715581
ENSG00000228716	5_79961432_G_T	0.0013369256672471422	9512.0	sterol_biosynthesis	0.09972335681325162
ENSG00000137764	15_68072381_A_C	0.0013499728983175279	892.0	respiration	0.10022602527321908
ENSG00000172590	14_23299135_G_T	0.0013946065724570766	17147.0	respiration	0.10305818243347922
ENSG00000114956	2_74194833_A_G	0.0014294064841157315	15237.0	respiration	0.10514078805384602
ENSG00000160200	21_44469954_C_T	0.001448793395846458	7644.0	G1_S_transition	0.10594464549402384
ENSG00000198865	5_42847580_C_A	0.0014618899887824074	2824.0	G1_S_transition	0.10594464549402384
ENSG00000124839	2_238552006_C_T	0.0014736761489287052	4149.0	sterol_biosynthesis	0.10594464549402384
ENSG00000126878	9_133986577_A_G	0.0014707628785160757	3326.0	respiration	0.10594464549402384
ENSG00000163512	3_28426786_T_G	0.0014721172881504	5560.0	sterol_biosynthesis	0.10594464549402384
ENSG00000168286	16_67853425_T_C	0.0015058185143144026	118.0	sterol_biosynthesis	0.10776776826769022
ENSG00000196531	12_57166413_G_A	0.0015292489472006148	12593.0	sterol_biosynthesis	0.10895384427409582
ENSG00000125898	20_798452_T_A	0.0015363267719765265	4184.0	respiration	0.10896946318376363
ENSG00000197728	12_56473808_T_C	0.001550774092610868	15830.0	G2_M_transition	0.10950532792622876
ENSG00000132507	17_7207964_A_C	0.0015745690888973065	19271.0	sterol_biosynthesis	0.11020596336740267
ENSG00000164329	5_78988769_A_C	0.0015710766889166779	1968.0	G2_M_transition	0.11020596336740267
ENSG00000185201	11_308178_T_C	0.0015876262812028025	13310.0	respiration	0.11063248401644793
ENSG00000257704	19_47778857_C_G	0.0016422179995080539	4467.0	sterol_biosynthesis	0.11393694138071599
ENSG00000219438	22_49238662_C_T	0.0016630871580628956	1576.0	sterol_biosynthesis	0.11488316855349254
ENSG00000138081	2_48114209_G_A	0.0016730813746408176	243.0	sterol_biosynthesis	0.11507323324802299
ENSG00000117868	7_158639076_G_A	0.0016861516205698786	2432.0	G2_M_transition	0.11547231442937168
ENSG00000204650	17_43658409_G_A	0.0016964391547532776	2329.0	respiration	0.11567822013184581
ENSG00000083937	3_87389805_A_C	0.0017536924559126664	8415.0	sterol_biosynthesis	0.11835571699291313
ENSG00000166347	18_71983285_C_A	0.0017517024401272779	5966.0	respiration	0.11835571699291313
ENSG00000104728	8_1818019_A_T	0.0017580531980316905	5360.0	respiration	0.11835571699291313
ENSG00000103485	16_29679989_A_G	0.001776713480116484	5011.0	respiration	0.11910727329996074
ENSG00000185033	15_90725834_T_C	0.001807766373775295	1477.0	G1_S_transition	0.12067979893504993
ENSG00000124635	6_27023081_G_A	0.0018169757412572886	914.0	G1_S_transition	0.12078707354433389
ENSG00000104728	8_1821492_G_T	0.0018421287793630532	5248.0	respiration	0.12113138972388016
ENSG00000142102	11_295876_C_T	0.0018354895220970132	3653.0	sterol_biosynthesis	0.12113138972388016
ENSG00000152413	5_78735837_T_A	0.0018450274618063316	394.0	sterol_biosynthesis	0.12113138972388016
ENSG00000177556	5_151222034_C_T	0.0018529894428793079	784.0	respiration	0.12115348258628167
ENSG00000146243	6_79700980_T_C	0.0018810608635153282	3249.0	G2_M_transition	0.12157120469848277
ENSG00000163961	3_196211219_T_C	0.0018967330026418512	5380.0	respiration	0.12157120469848277
ENSG00000117533	1_171667160_G_A	0.001891193241697665	6799.0	respiration	0.12157120469848277
ENSG00000115561	2_86859904_T_A	0.0019205924206520128	6207.0	G1_S_transition	0.12157120469848277
ENSG00000145781	5_115722491_G_A	0.0019097958671619667	3571.0	sterol_biosynthesis	0.12157120469848277
ENSG00000134463	10_11782833_G_A	0.001867635105105588	4832.0	G1_S_transition	0.12157120469848277
ENSG00000175567	11_73680776_C_T	0.0019117893280436425	10443.0	G2_M_transition	0.12157120469848277
ENSG00000124562	6_34690778_C_A	0.001918576248693263	3505.0	sterol_biosynthesis	0.12157120469848277
ENSG00000170291	17_7145981_T_C	0.001963128403699894	10209.0	G1_S_transition	0.12328135999203127
ENSG00000170291	17_7151111_A_C	0.001963128403699894	10209.0	G1_S_transition	0.12328135999203127
ENSG00000196126	6_32604969_A_G	0.002013030090521064	3305.0	G1_S_transition	0.12591740975668766
ENSG00000100726	16_1608934_A_G	0.0020321380741314924	8463.0	respiration	0.12614225570056986
ENSG00000143643	1_231111922_A_C	0.002034845004568303	4000.0	respiration	0.12614225570056986
ENSG00000124357	2_71314462_T_C	0.0020404430837768412	9663.0	respiration	0.12614225570056986
ENSG00000117569	1_97153245_G_A	0.002063536737377306	13415.0	G1_S_transition	0.12707547164128152
ENSG00000160113	19_17339225_C_T	0.002106928826317927	152.0	respiration	0.1274223616229664
ENSG00000128833	15_52586923_T_C	0.0020818807108787364	1117.0	sterol_biosynthesis	0.1274223616229664
ENSG00000164930	8_104345778_A_G	0.0021169523182421475	4121.0	G2_M_transition	0.1274223616229664
ENSG00000099984	22_24323514_C_T	0.002111044500253888	3004.0	G1_S_transition	0.1274223616229664
ENSG00000115884	2_20429325_G_A	0.0021172899967562397	3067.0	respiration	0.1274223616229664
ENSG00000142089	11_323649_C_T	0.0021031639580651267	21955.0	sterol_biosynthesis	0.1274223616229664
ENSG00000165118	9_86620546_C_T	0.0022045243980627254	2562.0	respiration	0.12924532707166267
ENSG00000115539	2_101184336_C_G	0.002179287317324549	13561.0	G2_M_transition	0.12924532707166267
ENSG00000166913	20_43503276_C_A	0.002198076662632239	8904.0	G1_S_transition	0.12924532707166267
ENSG00000112559	6_41527895_G_A	0.00218350011001576	357.0	G1_S_transition	0.12924532707166267
ENSG00000186184	13_28200461_G_A	0.002158583618813788	8973.0	G1_S_transition	0.12924532707166267
ENSG00000105281	19_47288150_C_A	0.002189551484155963	16597.0	G2_M_transition	0.12924532707166267
ENSG00000101158	20_57574816_G_C	0.002173612759917256	7873.0	G1_S_transition	0.12924532707166267
ENSG00000213465	11_64807447_A_C	0.0022242239037527896	2689.0	respiration	0.1294278159854402
ENSG00000106153	7_56086054_A_C	0.00224836840458091	10809.0	G2_M_transition	0.1294278159854402
ENSG00000142657	1_10427459_T_G	0.002232171782007584	14867.0	G2_M_transition	0.1294278159854402
ENSG00000145423	4_154769052_C_T	0.002237859540628938	3815.0	respiration	0.1294278159854402
ENSG00000106153	7_56106397_C_T	0.00224836840458091	10809.0	G2_M_transition	0.1294278159854402
ENSG00000106366	7_100864711_C_T	0.0022599541854155373	221.0	sterol_biosynthesis	0.12962509782628903
ENSG00000100241	22_50883961_G_A	0.002288871447496219	4330.0	respiration	0.13081147322956807
ENSG00000166347	18_71938536_G_A	0.002391404299331625	5825.0	respiration	0.13618147493828267
ENSG00000105755	19_43964028_A_G	0.002472236045638169	2228.0	G2_M_transition	0.14028173676106867
ENSG00000054282	1_243650716_T_C	0.002506561429286673	4351.0	G1_S_transition	0.14172330245020165
ENSG00000198042	8_33299819_G_T	0.0025581095166513114	12548.0	G2_M_transition	0.1436157031821768
ENSG00000140650	16_8969893_G_A	0.002549688367075194	3714.0	G2_M_transition	0.1436157031821768
ENSG00000106153	7_56151489_A_G	0.002569509121531275	6667.0	sterol_biosynthesis	0.143747749728482
ENSG00000144120	2_120438523_A_G	0.0026247498923552496	7843.0	G1_S_transition	0.14632289926224634
ENSG00000177683	7_108179726_G_C	0.0026453679593785484	10746.0	G1_S_transition	0.14657363900990344
ENSG00000111640	12_6643316_T_C	0.0026661494004193162	9306.0	G2_M_transition	0.14657363900990344
ENSG00000111640	12_6644722_A_G	0.0026661494004193162	9306.0	G2_M_transition	0.14657363900990344
ENSG00000054282	1_243650716_T_C	0.002657082277178673	4351.0	respiration	0.14657363900990344
ENSG00000258289	14_65379283_A_G	0.002706299295275076	10116.0	respiration	0.14794346233551803
ENSG00000021762	11_3227362_C_A	0.00270968954806368	1151.0	G1_S_transition	0.14794346233551803
ENSG00000196531	12_57171516_T_C	0.0027207397428741092	10628.0	sterol_biosynthesis	0.14803805833830086
ENSG00000140988	16_2010478_C_G	0.002749947610136748	8678.0	G1_S_transition	0.14911661307116947
ENSG00000154309	1_223196453_G_A	0.002781031570110901	3873.0	respiration	0.14948115886914645
ENSG00000123219	5_64926553_G_C	0.0027848957090425065	11332.0	G1_S_transition	0.14948115886914645
ENSG00000142089	11_323649_C_T	0.002768085113615328	21955.0	G1_S_transition	0.14948115886914645
ENSG00000159712	9_100054429_C_T	0.0028045343412545797	473.0	respiration	0.15002842294226518
ENSG00000107959	10_3163512_T_G	0.002832981086392981	7712.0	respiration	0.1505364665572297
ENSG00000064042	4_41339317_C_T	0.0028290840129918146	176.0	G1_S_transition	0.1505364665572297
ENSG00000076924	19_7675917_C_G	0.002894808019666494	4645.0	respiration	0.1523442256973644
ENSG00000188186	7_99816275_G_C	0.002895767633472057	10343.0	respiration	0.1523442256973644
ENSG00000142089	11_320394_C_T	0.002891059247357937	21955.0	G1_S_transition	0.1523442256973644
ENSG00000065268	19_991873_G_T	0.002912809677577448	18376.0	respiration	0.15273505002425905
ENSG00000117533	1_171728983_G_A	0.0029292670306620195	6510.0	respiration	0.1530927453393361
ENSG00000074842	19_4654757_G_A	0.002939214347901476	2249.0	respiration	0.15310897560478245
ENSG00000104880	19_7475514_G_A	0.0029649212484571448	1892.0	sterol_biosynthesis	0.1534419179006095
ENSG00000099984	22_24255296_C_T	0.002957685067302813	2524.0	respiration	0.1534419179006095
ENSG00000124635	6_27023694_T_A	0.002980439608483259	1047.0	G1_S_transition	0.15374423538825333
ENSG00000117481	1_46814938_G_A	0.0029926225525910835	11070.0	sterol_biosynthesis	0.1538730974613823
ENSG00000180998	14_52963618_T_A	0.0030034640595463864	151.0	sterol_biosynthesis	0.15393237734862256
ENSG00000115540	2_198472078_T_G	0.0030195193332004963	9386.0	sterol_biosynthesis	0.15425763075848709
ENSG00000101158	20_57540605_C_T	0.003058638441124779	7941.0	G1_S_transition	0.1546114998773834
ENSG00000088448	13_111542313_C_T	0.0030534693795725705	14148.0	G1_S_transition	0.1546114998773834
ENSG00000111696	12_104219814_T_C	0.003065371504366552	5060.0	respiration	0.1546114998773834
ENSG00000166997	7_99801356_C_T	0.003062790769694016	140.0	sterol_biosynthesis	0.1546114998773834
ENSG00000197345	11_68629478_A_C	0.0030821890365981645	1935.0	G2_M_transition	0.15496778295402416
ENSG00000166452	11_8948057_C_T	0.003100208140149843	10955.0	respiration	0.15538204079085394
ENSG00000100997	20_25229231_C_G	0.003129531425088196	17476.0	G2_M_transition	0.15635847572893477
ENSG00000167543	17_27901975_A_G	0.003175240732103872	1269.0	respiration	0.15814490517763735
ENSG00000141098	16_67836301_G_C	0.0031946949404337783	1641.0	respiration	0.1586166037925371
ENSG00000166347	18_71960202_C_G	0.0033557321868769373	5928.0	respiration	0.16609306225888096
ENSG00000069482	11_68353008_T_C	0.0033743824871792253	4382.0	respiration	0.1664974812307563
ENSG00000103051	16_70510157_C_T	0.003443354333224405	3234.0	respiration	0.16782184542952847
ENSG00000108384	17_56672309_G_A	0.0034751628365001803	5159.0	sterol_biosynthesis	0.16782184542952847
ENSG00000171130	7_149575725_C_T	0.003452657950881602	7368.0	respiration	0.16782184542952847
ENSG00000181026	15_89113138_G_C	0.003466380146250479	7087.0	G1_S_transition	0.16782184542952847
ENSG00000108384	17_56781468_T_C	0.0034751628365001803	5159.0	sterol_biosynthesis	0.16782184542952847
ENSG00000108384	17_56687315_A_G	0.0034751628365001803	5159.0	sterol_biosynthesis	0.16782184542952847
ENSG00000171130	7_149563134_T_C	0.003452657950881602	7368.0	respiration	0.16782184542952847
ENSG00000253304	1_29429004_C_T	0.0035189224544857132	724.0	sterol_biosynthesis	0.16942012108142124
ENSG00000137944	1_89373371_T_C	0.003550225577604468	14534.0	respiration	0.17041082772501448
ENSG00000160194	21_44210786_G_T	0.0035922928387647594	2254.0	sterol_biosynthesis	0.17191068862136896
ENSG00000142794	1_21806710_T_G	0.003626551602486227	5337.0	respiration	0.173028984565469
ENSG00000105793	7_89963465_A_T	0.0036536691714102727	8809.0	respiration	0.17328207700109377
ENSG00000146085	6_49453636_T_A	0.0036430627972583954	9492.0	G1_S_transition	0.17328207700109377
ENSG00000163584	3_170536650_C_T	0.003701600874282368	3684.0	G1_S_transition	0.17503284134106625
ENSG00000206503	6_29917005_C_T	0.0037292383847326	2858.0	G1_S_transition	0.17581643755677018
ENSG00000133433	22_24314006_G_T	0.003741302320008949	470.0	sterol_biosynthesis	0.17586334692397096
ENSG00000128833	15_52568807_G_A	0.003788185822950853	1135.0	sterol_biosynthesis	0.17754187715351963
ENSG00000188493	19_41204134_G_A	0.0038247470959818742	6996.0	sterol_biosynthesis	0.17872818194400003
ENSG00000105278	19_3826323_T_C	0.003849613612961133	5856.0	G1_S_transition	0.17892568228213993
ENSG00000142794	1_21775849_C_T	0.003851496937342136	4777.0	sterol_biosynthesis	0.17892568228213993
ENSG00000110619	11_3103445_G_A	0.003882878861209055	1136.0	G2_M_transition	0.17976805262777432
ENSG00000006042	17_31251711_C_T	0.003892258944105889	7699.0	G1_S_transition	0.17976805262777432
ENSG00000185650	14_69316207_C_A	0.00390902931566722	1237.0	respiration	0.18001929787629217
ENSG00000099974	22_24333977_G_C	0.0039619597141852475	1008.0	respiration	0.18049106486660874
ENSG00000103111	16_77125714_A_C	0.003957101732769204	9245.0	sterol_biosynthesis	0.18049106486660874
ENSG00000138468	3_101271224_T_A	0.003964714352873014	1124.0	sterol_biosynthesis	0.18049106486660874
ENSG00000128294	22_26980582_T_C	0.003960405765745494	7087.0	G1_S_transition	0.18049106486660874
ENSG00000103365	16_23410419_T_C	0.00399617808942544	9677.0	G2_M_transition	0.18135222241589694
ENSG00000164930	8_104317011_A_G	0.004011977173209073	3430.0	G2_M_transition	0.18135222241589694
ENSG00000168936	4_1774306_C_G	0.004017874011228331	3323.0	sterol_biosynthesis	0.18135222241589694
ENSG00000144182	2_99706817_A_G	0.00404746095171037	6133.0	respiration	0.18217014051210867
ENSG00000101751	18_51866513_T_C	0.004069955967360076	7794.0	G1_S_transition	0.18260394307013636
ENSG00000171811	10_134735672_A_G	0.004080085585970444	2856.0	respiration	0.18260394307013636
ENSG00000145781	5_115722491_G_A	0.0040954199368446334	3571.0	G1_S_transition	0.18277537066457175
ENSG00000029639	6_155635808_C_G	0.004141461279259124	12564.0	sterol_biosynthesis	0.1841186258649076
ENSG00000161513	17_72811343_A_G	0.004148695119564257	3039.0	G2_M_transition	0.1841186258649076
ENSG00000196376	6_118274713_T_C	0.00418137739427318	3002.0	G1_S_transition	0.18453812233392303
ENSG00000092208	14_39583481_A_G	0.0041762253584947725	92.0	sterol_biosynthesis	0.18453812233392303
ENSG00000084093	4_57818637_G_A	0.004257221814235405	856.0	respiration	0.18715052033872387
ENSG00000159111	17_45888251_C_G	0.004264129428664277	17353.0	G1_S_transition	0.18715052033872387
ENSG00000187244	19_45325738_T_G	0.004292292184826447	3326.0	sterol_biosynthesis	0.18786759843670137
ENSG00000166922	15_32937244_G_A	0.0043280612560413325	1267.0	sterol_biosynthesis	0.1889127396592986
ENSG00000177685	11_837772_C_T	0.004345855038859494	3281.0	sterol_biosynthesis	0.1891108260628745
ENSG00000135778	1_233089728_C_T	0.004356404981055643	6085.0	respiration	0.1891108260628745
ENSG00000121897	4_39431431_T_C	0.0043748385164178215	1537.0	G1_S_transition	0.18939355408404998
ENSG00000178445	9_6636719_A_G	0.004407297388540903	3374.0	G2_M_transition	0.18965049678345888
ENSG00000049449	11_32112143_T_G	0.004447382642383024	4233.0	respiration	0.18965049678345888
ENSG00000086061	9_33010550_C_T	0.004535950955294208	14390.0	respiration	0.18965049678345888
ENSG00000154079	6_71178785_G_A	0.00446459753412006	8220.0	respiration	0.18965049678345888
ENSG00000205581	21_40694456_T_A	0.004432732392867627	13423.0	sterol_biosynthesis	0.18965049678345888
ENSG00000215440	20_57164391_A_C	0.004486965222885086	951.0	sterol_biosynthesis	0.18965049678345888
ENSG00000142657	1_10366487_T_G	0.004494392653617892	13429.0	G2_M_transition	0.18965049678345888
ENSG00000102580	13_96540793_G_A	0.004472213348762605	902.0	sterol_biosynthesis	0.18965049678345888
ENSG00000176974	17_18241345_T_C	0.00452426825149171	13527.0	G2_M_transition	0.18965049678345888
ENSG00000117533	1_171651692_T_C	0.004459204727103501	6217.0	respiration	0.18965049678345888
ENSG00000086061	9_33041532_A_G	0.004535950955294208	14390.0	respiration	0.18965049678345888
ENSG00000164008	1_43275796_T_C	0.004459811447054228	71.0	G2_M_transition	0.18965049678345888
ENSG00000100592	14_59827968_A_T	0.004524125238788018	6976.0	G2_M_transition	0.18965049678345888
ENSG00000142166	21_34716789_T_G	0.004571705826669307	1233.0	G2_M_transition	0.1901446653772826
ENSG00000102858	16_4742979_G_C	0.004568977860564556	13394.0	sterol_biosynthesis	0.1901446653772826
ENSG00000108561	17_5432814_A_G	0.0045970913341232275	5053.0	respiration	0.19070127184477764
ENSG00000166402	11_8172150_C_A	0.0046369338484535	2674.0	respiration	0.19085908027002388
ENSG00000186230	19_57943697_A_G	0.004627100644994735	5128.0	G1_S_transition	0.19085908027002388
ENSG00000186230	19_57939619_C_T	0.004627100644994735	5128.0	G1_S_transition	0.19085908027002388
ENSG00000197728	12_56401085_G_A	0.004649075066328761	16959.0	respiration	0.19086435311067534
ENSG00000154639	21_18848386_A_C	0.004673997578955304	5571.0	respiration	0.19139297302691202
ENSG00000086189	5_61602050_C_T	0.004687446188022314	2542.0	respiration	0.1914383005162245
ENSG00000161618	19_49942314_T_C	0.00469920299605536	5355.0	sterol_biosynthesis	0.1914383005162245
ENSG00000132196	1_162726281_A_C	0.00471235107402372	6242.0	respiration	0.19148295105905083
ENSG00000040275	5_168930665_T_C	0.0047395524975478226	13478.0	sterol_biosynthesis	0.19160816814513945
ENSG00000163607	3_112754587_G_C	0.004738829698761194	2147.0	G1_S_transition	0.19160816814513945
ENSG00000042493	2_85641187_C_T	0.004753078812769042	5199.0	G2_M_transition	0.19166729994232118
ENSG00000110660	11_107763807_C_G	0.004766316363348342	9287.0	G2_M_transition	0.1917145174199455
ENSG00000135968	2_109128632_T_C	0.004795769577820375	3011.0	G1_S_transition	0.19241208851618716
ENSG00000031691	6_49456545_G_A	0.004834397135997594	10545.0	sterol_biosynthesis	0.19347330402198937
ENSG00000100592	14_59812758_C_T	0.0048783887914095785	6926.0	G2_M_transition	0.19376960279478844
ENSG00000170540	16_18787646_T_C	0.004856683787757907	6063.0	respiration	0.19376960279478844
ENSG00000139679	13_49024230_A_T	0.0048747008120447344	70.0	respiration	0.19376960279478844
ENSG00000042753	19_47376386_C_T	0.0048982008919029926	5610.0	respiration	0.1940713610238273
ENSG00000121236	11_5537161_A_G	0.004923789493867708	3636.0	G2_M_transition	0.19459991910092073
ENSG00000145348	4_107135157_C_T	0.00498345648413617	7443.0	respiration	0.1964693712653982
ENSG00000120071	17_44013235_A_G	0.00503314848005321	2624.0	respiration	0.19793728477991435
ENSG00000127337	12_69669225_G_A	0.005117504319779978	11269.0	G2_M_transition	0.20026332175533074
ENSG00000182919	11_93501093_T_C	0.005109511522845423	3230.0	respiration	0.20026332175533074
ENSG00000186184	13_28195495_C_T	0.00513229666468734	9258.0	G1_S_transition	0.2003487209055343
ENSG00000177683	7_108179726_G_C	0.005159021244375679	10746.0	respiration	0.2006705753362055
ENSG00000160014	19_47085885_A_G	0.005177652459571693	7185.0	G1_S_transition	0.2006705753362055
ENSG00000160256	21_46378941_G_A	0.005178432520634709	2914.0	G2_M_transition	0.2006705753362055
ENSG00000141543	17_78063086_G_A	0.005288188109421719	9350.0	sterol_biosynthesis	0.2007066333224936
ENSG00000102580	13_96540793_G_A	0.005277383676350099	902.0	G2_M_transition	0.2007066333224936
ENSG00000156261	21_30432557_G_A	0.005194842578535707	9754.0	sterol_biosynthesis	0.2007066333224936
ENSG00000176974	17_18306028_A_G	0.00527609532403389	6326.0	G1_S_transition	0.2007066333224936
ENSG00000129933	19_19351968_G_A	0.0052713418851533704	3178.0	sterol_biosynthesis	0.2007066333224936
ENSG00000267106	19_9763152_T_C	0.005262817772743196	165.0	respiration	0.2007066333224936
ENSG00000158161	1_28349153_T_C	0.005298982849314539	6582.0	G1_S_transition	0.2007066333224936
ENSG00000084072	1_40203722_T_C	0.005227614288956456	14836.0	G2_M_transition	0.2007066333224936
ENSG00000110660	11_107763807_C_G	0.005305688947346885	9287.0	sterol_biosynthesis	0.2007066333224936
ENSG00000137944	1_89447978_T_A	0.005262135690451295	14363.0	respiration	0.2007066333224936
ENSG00000198586	2_171826178_A_G	0.0053692151719854425	11520.0	G1_S_transition	0.2026272937114126
ENSG00000002016	12_1021159_C_T	0.005383912781304458	10778.0	G2_M_transition	0.20270048878996502
ENSG00000142657	1_10366487_T_G	0.005402289364181324	13429.0	G1_S_transition	0.20291152108300917
ENSG00000141504	17_7445750_A_C	0.005487957297797275	12917.0	respiration	0.20564307912123372
ENSG00000131748	17_37810218_C_G	0.005544205264202086	12276.0	G1_S_transition	0.2072619605591594
ENSG00000135750	1_233812902_G_A	0.005563954298274065	2943.0	G2_M_transition	0.20751198565957357
ENSG00000077942	22_45959540_G_A	0.005590653827544346	12127.0	respiration	0.20789575416313744
ENSG00000146425	6_159065758_C_G	0.0056134994043294285	19651.0	G1_S_transition	0.20789575416313744
ENSG00000146425	6_159065172_T_C	0.0056134994043294285	19651.0	G1_S_transition	0.20789575416313744
ENSG00000074842	19_4654757_G_A	0.005648277654540483	2249.0	sterol_biosynthesis	0.20869729157055628
ENSG00000100299	22_51060049_G_A	0.00568656990039479	1391.0	G2_M_transition	0.2095645377001446
ENSG00000116977	1_236719688_A_G	0.005724509652685218	4348.0	G1_S_transition	0.2095645377001446
ENSG00000176890	18_660647_C_A	0.005713199664862684	3466.0	G2_M_transition	0.2095645377001446
ENSG00000136810	9_113015602_C_T	0.005712979488977357	11912.0	sterol_biosynthesis	0.2095645377001446
ENSG00000214076	22_32671073_G_A	0.005814622790104843	2161.0	sterol_biosynthesis	0.209646386601767
ENSG00000100242	22_39129708_G_A	0.005819112316929711	1839.0	respiration	0.209646386601767
ENSG00000079332	10_71905695_A_G	0.005766810960959487	17625.0	G1_S_transition	0.209646386601767
ENSG00000105193	19_39956238_C_T	0.005811501445763301	17528.0	respiration	0.209646386601767
ENSG00000146574	7_6856049_C_T	0.005742516390306882	2775.0	respiration	0.209646386601767
ENSG00000092758	20_61465531_G_T	0.005782186745560473	2315.0	respiration	0.209646386601767
ENSG00000198862	21_30320471_G_A	0.0057803739171998535	7686.0	G1_S_transition	0.209646386601767
ENSG00000124588	6_3003970_A_G	0.0058471722512520065	17480.0	sterol_biosynthesis	0.2099330502639177
ENSG00000111696	12_104219814_T_C	0.005853495799780686	5060.0	sterol_biosynthesis	0.2099330502639177
ENSG00000141556	17_80661720_G_C	0.005979149315151099	6807.0	G2_M_transition	0.2129971397289701
ENSG00000106153	7_56106397_C_T	0.005965911575393076	10809.0	sterol_biosynthesis	0.2129971397289701
ENSG00000106153	7_56086054_A_C	0.005965911575393076	10809.0	sterol_biosynthesis	0.2129971397289701
ENSG00000102858	16_4667690_G_A	0.0060076100459408545	4953.0	respiration	0.21353223357921317
ENSG00000159712	9_100054429_C_T	0.006072518217415038	473.0	G1_S_transition	0.21535752106761188
ENSG00000138430	2_175028447_T_A	0.006098136653745702	2497.0	G1_S_transition	0.21578439900826665
ENSG00000114544	3_125802782_C_G	0.006126176657473796	6815.0	G1_S_transition	0.2162948771865415
ENSG00000103550	16_19789932_A_G	0.0061548939671938144	264.0	G1_S_transition	0.21682695199728455
ENSG00000109625	4_8567600_T_A	0.006177719654102983	2839.0	G2_M_transition	0.21714957934599158
ENSG00000224877	17_79213562_T_C	0.006226258395464554	7845.0	respiration	0.21789161539017804
ENSG00000055483	17_76932371_G_A	0.006214059507584722	7417.0	G2_M_transition	0.21789161539017804
ENSG00000032742	13_21226845_C_T	0.0062662424666200854	3160.0	sterol_biosynthesis	0.21800057257913244
ENSG00000138801	4_108672810_T_G	0.00627053509999141	7269.0	G2_M_transition	0.21800057257913244
ENSG00000157778	7_1606847_T_C	0.0062537603070716135	4520.0	sterol_biosynthesis	0.21800057257913244
ENSG00000103507	16_31175605_C_T	0.006325811465853292	4950.0	sterol_biosynthesis	0.21944212351414216
ENSG00000196935	12_64207551_T_C	0.006368410397521152	1086.0	G2_M_transition	0.22043857166844458
ENSG00000170540	16_18787646_T_C	0.006447397088776929	6063.0	G2_M_transition	0.222687489014104
ENSG00000144476	2_237451480_T_G	0.006503030614335599	862.0	G1_S_transition	0.22410964553198068
ENSG00000174738	3_23962646_A_G	0.006516783499230556	547.0	respiration	0.22410964553198068
ENSG00000117859	1_52169110_T_C	0.006605790384957619	7575.0	G1_S_transition	0.22649183873381898
ENSG00000144182	2_99810055_C_T	0.0066145652802424475	4225.0	respiration	0.22649183873381898
ENSG00000115816	2_37408586_G_A	0.006660793490326925	9580.0	G2_M_transition	0.22758427306304127
ENSG00000176623	8_87476439_C_T	0.00674273121813248	14900.0	sterol_biosynthesis	0.22988951414954686
ENSG00000110148	11_6302203_G_A	0.006769433738551997	7375.0	G2_M_transition	0.23030570286534077
ENSG00000146205	2_242195394_C_T	0.006801057426515753	947.0	G2_M_transition	0.23088718032581684
ENSG00000064666	19_1059243_T_A	0.006818013341116399	4873.0	sterol_biosynthesis	0.23096928776899223
ENSG00000213639	2_28969413_T_C	0.006884377426419922	16134.0	sterol_biosynthesis	0.2327212522360845
ENSG00000182919	11_93482094_G_A	0.006913274385445477	3278.0	respiration	0.23320191812305255
ENSG00000169071	9_94646958_T_C	0.006953063697997553	6836.0	respiration	0.23404719498683288
ENSG00000164048	3_48419898_G_A	0.006999213093635353	1813.0	G1_S_transition	0.23425849916624142
ENSG00000111321	12_6493351_A_G	0.006986263220222684	1996.0	G2_M_transition	0.23425849916624142
ENSG00000170961	8_122734802_C_T	0.007003574213492238	3473.0	sterol_biosynthesis	0.23425849916624142
ENSG00000171055	2_36828369_C_A	0.007031053913249321	4546.0	G1_S_transition	0.2346835810371958
ENSG00000109062	17_72649002_G_A	0.007097864941521116	7443.0	G2_M_transition	0.23594631571713273
ENSG00000073849	3_186617522_G_C	0.007106497698449376	10276.0	sterol_biosynthesis	0.23594631571713273
ENSG00000100422	22_47076718_T_G	0.007140364869070165	9439.0	sterol_biosynthesis	0.23594631571713273
ENSG00000142227	19_48795635_C_T	0.0071475726461985925	3493.0	G1_S_transition	0.23594631571713273
ENSG00000103550	16_19789932_A_G	0.007157988681750879	264.0	G2_M_transition	0.23594631571713273
ENSG00000140307	15_59933789_T_C	0.00713573136968731	13628.0	respiration	0.23594631571713273
ENSG00000213639	2_29009089_C_A	0.007198234185241436	16006.0	sterol_biosynthesis	0.23643516426698585
ENSG00000138468	3_101271224_T_A	0.007202581791617645	1124.0	G2_M_transition	0.23643516426698585
ENSG00000145632	5_57701001_G_A	0.0072259633117887035	2087.0	G1_S_transition	0.2367136187581421
ENSG00000108479	17_73648366_G_A	0.00727444100742928	80.0	G1_S_transition	0.2378113554033671
ENSG00000161981	16_83807_G_C	0.007325614380515795	14884.0	sterol_biosynthesis	0.2380150537374948
ENSG00000134184	1_110233147_C_T	0.0073123787396216595	2889.0	sterol_biosynthesis	0.2380150537374948
ENSG00000185201	11_302663_G_T	0.007301524090755564	8719.0	G2_M_transition	0.2380150537374948
ENSG00000170291	17_7145981_T_C	0.007375243621937556	10209.0	G2_M_transition	0.23865146775019122
ENSG00000170291	17_7151111_A_C	0.007375243621937556	10209.0	G2_M_transition	0.23865146775019122
ENSG00000136810	9_113018755_T_C	0.007393546258277609	11912.0	respiration	0.2387574450234038
ENSG00000143162	1_167504393_T_C	0.0074446867033997185	3566.0	G2_M_transition	0.238951883522454
ENSG00000142173	21_47519309_C_T	0.007437829583069207	10653.0	respiration	0.238951883522454
ENSG00000142173	21_47519720_A_G	0.007437829583069207	10653.0	respiration	0.238951883522454
ENSG00000125818	20_1127821_A_G	0.007599863706315861	7323.0	G1_S_transition	0.24344079549585967
ENSG00000188811	13_39669774_C_T	0.007738614826403812	1871.0	respiration	0.24613745885959357
ENSG00000101182	20_60689943_T_C	0.007746017713355789	6346.0	G1_S_transition	0.24613745885959357
ENSG00000105373	19_48265804_A_C	0.007729805985508119	14236.0	G1_S_transition	0.24613745885959357
ENSG00000165609	10_12210930_T_G	0.007742369944407348	3056.0	G1_S_transition	0.24613745885959357
ENSG00000091844	6_153233776_C_T	0.00776561504138638	1016.0	respiration	0.24626764825857644
ENSG00000109762	4_186118126_G_A	0.007785446450172616	315.0	sterol_biosynthesis	0.24640472749072212
ENSG00000204977	13_50480293_T_C	0.007815923629441843	3605.0	sterol_biosynthesis	0.2468775241045169
ENSG00000171055	2_36825932_C_G	0.00788817391331318	4575.0	G1_S_transition	0.2485242513628805
ENSG00000169609	15_83641784_A_T	0.007899342078188234	9371.0	sterol_biosynthesis	0.2485242513628805
ENSG00000188372	7_76132962_A_G	0.007935300038586833	3070.0	respiration	0.24916214824716915
ENSG00000198015	12_93884706_G_A	0.007988829805178769	10467.0	respiration	0.24935373158289661
ENSG00000153406	16_4519140_C_G	0.008019873919867835	11049.0	sterol_biosynthesis	0.24935373158289661
ENSG00000166598	12_104261323_T_A	0.008003521101054204	5988.0	G2_M_transition	0.24935373158289661
ENSG00000168661	19_35350516_C_T	0.008017355137381424	1768.0	respiration	0.24935373158289661
ENSG00000176623	8_87476439_C_T	0.00800669967969682	14900.0	respiration	0.24935373158289661
ENSG00000188732	7_23719766_G_A	0.008041261315673929	5225.0	G1_S_transition	0.2495303902020066
ENSG00000140545	15_89443301_G_A	0.008077435467826183	11753.0	sterol_biosynthesis	0.250164317178991
ENSG00000135597	6_139147954_G_T	0.008222232443791163	1819.0	G2_M_transition	0.2541533639434903
ENSG00000101255	20_361192_T_C	0.008301465478275148	4944.0	respiration	0.25511350777337627
ENSG00000176890	18_675787_C_T	0.008294286764720264	3015.0	sterol_biosynthesis	0.25511350777337627
ENSG00000140451	15_65117256_C_T	0.00829165732549232	7886.0	G1_S_transition	0.25511350777337627
ENSG00000069482	11_68353008_T_C	0.008391100277280295	4382.0	G1_S_transition	0.25687437611836095
ENSG00000163682	4_39446549_G_A	0.008379580063464358	14148.0	sterol_biosynthesis	0.25687437611836095
ENSG00000100058	22_25924999_G_A	0.008432675115947339	2330.0	G1_S_transition	0.2576506581580218
ENSG00000049449	11_32112143_T_G	0.008456910689100783	4233.0	G2_M_transition	0.2578951958319256
ENSG00000223572	15_43929733_A_C	0.008483230661587687	80.0	G2_M_transition	0.2582022389871747
ENSG00000149084	11_43813776_T_G	0.00852282368996113	11536.0	respiration	0.2584172190574474
ENSG00000112294	6_24397110_T_G	0.008510324808386666	1233.0	respiration	0.2584172190574474
ENSG00000103485	16_29681707_G_A	0.008576412281504126	4507.0	respiration	0.25938631184908123
ENSG00000145907	5_151147042_C_T	0.008587437061468826	8690.0	sterol_biosynthesis	0.25938631184908123
ENSG00000128191	22_20062294_C_T	0.008693283402276802	2766.0	G2_M_transition	0.26208517399501674
ENSG00000087365	11_65798027_T_G	0.008714883465022517	412.0	sterol_biosynthesis	0.2622387660838594
ENSG00000003402	2_201999283_A_G	0.008812614725340224	4433.0	respiration	0.2626552760938909
ENSG00000116857	1_201103404_C_T	0.008794551839818022	16197.0	sterol_biosynthesis	0.2626552760938909
ENSG00000120594	10_20024401_C_G	0.008827915246358115	8198.0	respiration	0.2626552760938909
ENSG00000106771	9_111880693_T_C	0.008771185363671647	3599.0	respiration	0.2626552760938909
ENSG00000162032	16_1851436_C_T	0.008751648207221338	63.0	G2_M_transition	0.2626552760938909
ENSG00000156475	5_146219757_C_T	0.008825317207910357	482.0	respiration	0.2626552760938909
ENSG00000035687	1_244546626_C_T	0.008846295479342759	1462.0	sterol_biosynthesis	0.2627101730388743
ENSG00000158161	1_28339288_G_A	0.008932144848156836	6757.0	G1_S_transition	0.26427172690412626
ENSG00000158161	1_28298088_G_C	0.008932144848156836	6757.0	G1_S_transition	0.26427172690412626
ENSG00000198794	15_75394517_C_T	0.008991553993009127	1974.0	respiration	0.26553496252960784
ENSG00000166441	11_8700327_G_C	0.00905217712085923	9107.0	G1_S_transition	0.2668292951692235
ENSG00000088280	1_23810063_C_G	0.00921435762714268	4051.0	sterol_biosynthesis	0.2681276812821298
ENSG00000145781	5_115722491_G_A	0.009181782044790409	3571.0	respiration	0.2681276812821298
ENSG00000118231	2_209004596_G_A	0.009160589495560782	2000.0	respiration	0.2681276812821298
ENSG00000105143	19_15090314_T_C	0.00912549874610112	1934.0	G2_M_transition	0.2681276812821298
ENSG00000183386	1_38372798_C_A	0.009165384856901802	9699.0	G1_S_transition	0.2681276812821298
ENSG00000171055	2_36825137_G_A	0.009210623907480784	4518.0	G1_S_transition	0.2681276812821298
ENSG00000132436	7_50507863_C_T	0.009182884537363536	5602.0	G1_S_transition	0.2681276812821298
ENSG00000142156	21_47408380_C_T	0.009251252767154713	11792.0	respiration	0.2682188028550257
ENSG00000076924	19_7710920_G_A	0.009248159939065656	4574.0	respiration	0.2682188028550257
ENSG00000149761	11_64031798_G_C	0.009286160100675695	1989.0	G1_S_transition	0.2686846635747581
ENSG00000174292	17_7269994_T_C	0.009303939779780751	1583.0	G2_M_transition	0.2686846635747581
ENSG00000100345	22_36653986_C_A	0.009318054483238402	3321.0	sterol_biosynthesis	0.2686846635747581
ENSG00000197329	2_64342177_C_T	0.009439310675285528	11392.0	G1_S_transition	0.2707717132594083
ENSG00000122515	7_44808017_G_A	0.009441561502121864	4698.0	respiration	0.2707717132594083
ENSG00000180346	4_90015925_G_T	0.009432902860267494	1396.0	G1_S_transition	0.2707717132594083
ENSG00000183309	8_144718254_G_C	0.009491401011812992	4278.0	G1_S_transition	0.2717105932895222
ENSG00000179344	6_32634922_A_G	0.009574501147402251	5002.0	respiration	0.2720084093416037
ENSG00000115841	2_38247047_A_G	0.009582083813312828	1254.0	G2_M_transition	0.2720084093416037
ENSG00000196204	7_5037459_C_G	0.009557036273514452	10845.0	sterol_biosynthesis	0.2720084093416037
ENSG00000188732	7_23719766_G_A	0.00958740617014716	5225.0	G2_M_transition	0.2720084093416037
ENSG00000167118	9_131132932_C_T	0.009551165625534694	926.0	respiration	0.2720084093416037
ENSG00000064666	19_1059243_T_A	0.00962348156618087	4873.0	respiration	0.27223990790764746
ENSG00000188313	3_146236805_G_T	0.009629835614558022	2239.0	respiration	0.27223990790764746
ENSG00000132406	4_4263485_T_C	0.009713277290868528	5858.0	sterol_biosynthesis	0.274111100528098
ENSG00000151725	4_185630880_T_C	0.009831886449686307	10476.0	G2_M_transition	0.2745325341170757
ENSG00000148843	10_105272239_C_T	0.009776896082244305	7060.0	G1_S_transition	0.2745325341170757
ENSG00000131127	4_389944_C_T	0.00982711433791942	164.0	respiration	0.2745325341170757
ENSG00000131127	4_343527_G_C	0.00982711433791942	164.0	respiration	0.2745325341170757
ENSG00000188372	7_76133074_C_T	0.00980100193648953	2366.0	respiration	0.2745325341170757
ENSG00000241186	3_46641870_G_A	0.0097645712630103	8998.0	G2_M_transition	0.2745325341170757
ENSG00000140600	15_84257744_A_G	0.00986623106732547	1796.0	G1_S_transition	0.27500820911871415
ENSG00000117481	1_46814938_G_A	0.009912727130216457	11070.0	G1_S_transition	0.2753381270015368
ENSG00000088205	2_118494178_C_A	0.009897698554683016	12352.0	respiration	0.2753381270015368
ENSG00000121897	4_39431431_T_C	0.009936277729013341	1537.0	G2_M_transition	0.27551061179505054
ENSG00000164587	5_149826526_C_T	0.01003270028466876	13025.0	respiration	0.2763043066392747
ENSG00000142794	1_21806710_T_G	0.009990824708571598	5337.0	G1_S_transition	0.2763043066392747
ENSG00000143653	1_246967732_G_A	0.010025482636702896	4798.0	respiration	0.2763043066392747
ENSG00000161533	17_73853515_G_A	0.010034465315386548	2674.0	G1_S_transition	0.2763043066392747
ENSG00000149201	11_86179542_G_A	0.01009044435201453	4718.0	G2_M_transition	0.2766157976352448
ENSG00000137563	8_64036389_T_A	0.01009800872535511	3998.0	sterol_biosynthesis	0.2766157976352448
ENSG00000198900	20_39577882_A_G	0.010090763301515458	1978.0	G2_M_transition	0.2766157976352448
ENSG00000160193	21_44287486_G_C	0.010214819905668995	4563.0	respiration	0.2793340080228382
ENSG00000144231	2_128627852_C_T	0.010328903711525098	8540.0	sterol_biosynthesis	0.28048994792515514
ENSG00000089063	20_5067209_A_T	0.010351397260509262	16026.0	G2_M_transition	0.28048994792515514
ENSG00000128833	15_52586923_T_C	0.01037725976997041	1117.0	G1_S_transition	0.28048994792515514
ENSG00000115306	2_54824349_C_T	0.010380670278196828	8262.0	G1_S_transition	0.28048994792515514
ENSG00000153406	16_4516092_T_C	0.010353841442427996	11012.0	sterol_biosynthesis	0.28048994792515514
ENSG00000205581	21_40710419_G_A	0.010350242096612396	16882.0	sterol_biosynthesis	0.28048994792515514
ENSG00000167657	19_3934851_G_C	0.010292248259686712	1967.0	respiration	0.28048994792515514
ENSG00000177150	18_13639218_C_T	0.010416185122805986	858.0	respiration	0.28049550717142624
ENSG00000153406	16_4519140_C_G	0.010399786496329014	11049.0	respiration	0.28049550717142624
ENSG00000108433	17_45006109_A_G	0.010588138612018794	6637.0	respiration	0.2838844783242606
ENSG00000124383	2_71356722_A_T	0.010595637943497391	9185.0	G1_S_transition	0.2838844783242606
ENSG00000176912	18_645561_T_C	0.010590867037239752	3703.0	sterol_biosynthesis	0.2838844783242606
ENSG00000152556	12_48563314_C_T	0.010658002104035684	2438.0	G1_S_transition	0.2848431302760465
ENSG00000258289	14_65375180_A_G	0.01066727483095718	10116.0	G1_S_transition	0.2848431302760465
ENSG00000065534	3_123543783_C_T	0.0106931481938485	702.0	sterol_biosynthesis	0.28505493037561236
ENSG00000104723	8_15278285_T_C	0.010838928046062473	3721.0	G1_S_transition	0.28789189743328153
ENSG00000187147	1_44900196_C_T	0.01085393042312032	1173.0	G1_S_transition	0.28789189743328153
ENSG00000164329	5_78988769_A_C	0.010830817135806123	1968.0	sterol_biosynthesis	0.28789189743328153
ENSG00000197329	2_64342177_C_T	0.010931254513121408	11392.0	sterol_biosynthesis	0.2894596195074549
ENSG00000189114	19_45664218_A_G	0.011023455263674226	3113.0	G2_M_transition	0.29141540304368735
ENSG00000106299	7_123370403_C_T	0.011064592853408129	10574.0	G2_M_transition	0.2920170286627049
ENSG00000174989	12_117503100_G_C	0.01113999308960622	2873.0	sterol_biosynthesis	0.29351698204718424
ENSG00000142657	1_10427459_T_G	0.011160512041635757	14867.0	sterol_biosynthesis	0.29351698204718424
ENSG00000165948	14_94572696_T_C	0.011195322955727194	1584.0	sterol_biosynthesis	0.29351698204718424
ENSG00000151353	2_671939_A_G	0.011190916111149779	4305.0	sterol_biosynthesis	0.29351698204718424
ENSG00000139263	12_59356801_T_C	0.011236746507419713	2087.0	sterol_biosynthesis	0.2935668632380953
ENSG00000160352	19_21326047_T_A	0.011229309480754249	3423.0	sterol_biosynthesis	0.2935668632380953
ENSG00000153406	16_4506232_G_A	0.011252657333333336	11017.0	respiration	0.2935668632380953
ENSG00000153406	16_4506232_G_A	0.011377964264043276	11017.0	sterol_biosynthesis	0.2944126862086228
ENSG00000159217	17_47065091_G_T	0.011370737287610616	14333.0	G2_M_transition	0.2944126862086228
ENSG00000100344	22_44324171_C_T	0.011374017413275414	9428.0	G2_M_transition	0.2944126862086228
ENSG00000175928	3_3822729_C_T	0.011414791962771377	7745.0	respiration	0.2944126862086228
ENSG00000150867	10_22833063_A_T	0.01139525412174348	8341.0	sterol_biosynthesis	0.2944126862086228
ENSG00000101577	18_3015946_A_G	0.011412437229244071	337.0	sterol_biosynthesis	0.2944126862086228
ENSG00000147813	8_144676862_C_T	0.011387326737334905	6598.0	G1_S_transition	0.2944126862086228
ENSG00000141013	16_90026512_T_C	0.01152413018656643	2673.0	G1_S_transition	0.2946264731683423
ENSG00000166452	11_8932533_C_T	0.011499159042017084	10592.0	G2_M_transition	0.2946264731683423
ENSG00000186395	17_38979070_T_C	0.011534414905070971	1920.0	G1_S_transition	0.2946264731683423
ENSG00000116898	1_36984356_T_C	0.011459058541662931	2367.0	sterol_biosynthesis	0.2946264731683423
ENSG00000164414	6_88236728_A_G	0.011573888472495169	10009.0	respiration	0.2946264731683423
ENSG00000153406	16_4516092_T_C	0.011553053396679194	11012.0	respiration	0.2946264731683423
ENSG00000125629	2_118846457_G_C	0.011470537951032771	1343.0	G2_M_transition	0.2946264731683423
ENSG00000163961	3_196211219_T_C	0.011589976443241059	5380.0	G2_M_transition	0.2946264731683423
ENSG00000163565	1_158974284_C_G	0.011506144903689786	627.0	G2_M_transition	0.2946264731683423
ENSG00000103811	15_79229199_A_G	0.01170883984794157	4087.0	respiration	0.29717259984679817
ENSG00000138036	2_44049872_C_T	0.01174728391859689	1493.0	G1_S_transition	0.29767280207123986
ENSG00000124422	17_20946558_G_C	0.011786518688995565	12062.0	respiration	0.2977173432921487
ENSG00000128191	22_20129742_G_C	0.011773804091256385	2571.0	G2_M_transition	0.2977173432921487
ENSG00000140988	16_2007886_C_T	0.011827582284198751	8611.0	respiration	0.2980215247106446
ENSG00000188321	19_9543029_T_C	0.011836076415685846	228.0	G1_S_transition	0.2980215247106446
ENSG00000175643	16_11454447_G_A	0.01185984468613081	3013.0	G1_S_transition	0.29814748793235174
ENSG00000013573	12_31243172_T_C	0.012015866391835005	12056.0	G1_S_transition	0.299828677648101
ENSG00000187824	17_10594879_G_A	0.01200403547595877	2806.0	G2_M_transition	0.299828677648101
ENSG00000197712	4_38781113_A_G	0.012014510207424656	2890.0	sterol_biosynthesis	0.299828677648101
ENSG00000031691	6_49456545_G_A	0.012025562187740169	10545.0	respiration	0.299828677648101
ENSG00000156603	11_57448032_C_G	0.012029773753277816	331.0	G2_M_transition	0.299828677648101
ENSG00000187634	1_963013_C_T	0.012039948158326312	440.0	respiration	0.299828677648101
ENSG00000100908	14_24598198_A_T	0.0120643563320474	6312.0	G1_S_transition	0.29996634335456823
ENSG00000138182	10_91586376_G_A	0.012087853538185214	3702.0	sterol_biosynthesis	0.30008096408544793
ENSG00000169629	2_113118876_T_C	0.012125190517676009	83.0	respiration	0.3005382635644874
ENSG00000213160	2_170617443_T_C	0.012149882522261832	4091.0	respiration	0.3006812048499938
ENSG00000204347	17_72328361_G_T	0.012207146292258208	963.0	sterol_biosynthesis	0.30162852300373005
ENSG00000197345	11_68730729_A_G	0.012338306994543491	1916.0	G2_M_transition	0.3038935464168775
ENSG00000147687	8_125617806_T_G	0.012327301835387106	939.0	G2_M_transition	0.3038935464168775
ENSG00000172992	17_43095854_G_A	0.012356195303707379	7579.0	G2_M_transition	0.3038935464168775
ENSG00000100422	22_47124827_A_C	0.012412604479367132	7408.0	respiration	0.3040322178061296
ENSG00000152492	3_191039709_G_A	0.012438203860471944	8016.0	G2_M_transition	0.3040322178061296
ENSG00000115828	2_37576136_A_G	0.012426492039901165	1224.0	G1_S_transition	0.3040322178061296
ENSG00000115841	2_38247047_A_G	0.012438377490809682	1254.0	G1_S_transition	0.3040322178061296
ENSG00000174080	11_66287586_G_A	0.01257223485971754	1077.0	sterol_biosynthesis	0.30471093891835255
ENSG00000124562	6_34690778_C_A	0.012502252710802205	3505.0	G2_M_transition	0.30471093891835255
ENSG00000140600	15_84257744_A_G	0.012542397382195522	1796.0	sterol_biosynthesis	0.30471093891835255
ENSG00000175567	11_73731664_C_T	0.012581217014755746	9140.0	respiration	0.30471093891835255
ENSG00000126432	11_64089216_C_G	0.012576158199208072	10320.0	G2_M_transition	0.30471093891835255
ENSG00000132612	16_69328442_T_C	0.01255758787402987	9181.0	G2_M_transition	0.30471093891835255
ENSG00000160193	21_44287486_G_C	0.012618602348347214	4563.0	G1_S_transition	0.3051512239125426
ENSG00000011376	3_45595459_G_A	0.01270182277520965	6236.0	respiration	0.30669690007983424
ENSG00000166130	12_98981373_A_G	0.012795009231827529	4270.0	respiration	0.3074220028952851
ENSG00000156261	21_30462771_A_G	0.012828599441060802	17199.0	respiration	0.3074220028952851
ENSG00000111215	12_11231399_G_A	0.012794153895551287	327.0	respiration	0.3074220028952851
ENSG00000088035	1_63824733_T_C	0.01279873175456228	2217.0	sterol_biosynthesis	0.3074220028952851
ENSG00000147324	8_8731238_G_C	0.012820980965171251	1225.0	G2_M_transition	0.3074220028952851
ENSG00000223756	11_3401133_A_T	0.012887093433339741	1693.0	respiration	0.30806685547176926
ENSG00000132773	1_45775258_A_C	0.0128942887014556	148.0	respiration	0.30806685547176926
ENSG00000111907	6_125591614_A_G	0.01300215397275967	125.0	G1_S_transition	0.3087248672655438
ENSG00000177685	11_837772_C_T	0.0129489458604899	3281.0	G2_M_transition	0.3087248672655438
ENSG00000197728	12_56473808_T_C	0.013019370312234196	15830.0	respiration	0.3087248672655438
ENSG00000120675	13_43597706_C_T	0.013035847487037532	13767.0	G2_M_transition	0.3087248672655438
ENSG00000138794	4_110567473_G_A	0.013004745826386235	3073.0	sterol_biosynthesis	0.3087248672655438
ENSG00000104728	8_1818019_A_T	0.013038418047279702	5360.0	G2_M_transition	0.3087248672655438
ENSG00000169604	2_69376215_G_T	0.013129862216790704	1165.0	G2_M_transition	0.3104274566969802
ENSG00000013573	12_31249118_A_G	0.013218287323499923	12007.0	G1_S_transition	0.3111291096233582
ENSG00000105146	19_57752326_C_G	0.013206770446703623	432.0	sterol_biosynthesis	0.3111291096233582
ENSG00000092421	5_115935727_G_A	0.013184258822134979	5406.0	respiration	0.3111291096233582
ENSG00000165672	10_120916467_A_G	0.01333506785902841	12513.0	respiration	0.3124890238115684
ENSG00000175928	3_3822729_C_T	0.013333865393059157	7745.0	G1_S_transition	0.3124890238115684
ENSG00000162032	16_1851436_C_T	0.01332707359291056	63.0	sterol_biosynthesis	0.3124890238115684
ENSG00000149328	11_134245284_T_C	0.013450768897313779	3294.0	G1_S_transition	0.31428831020233167
ENSG00000100764	14_90821368_A_G	0.013451413075124971	8084.0	sterol_biosynthesis	0.31428831020233167
ENSG00000144199	2_97784712_T_C	0.013526128217264365	3468.0	G2_M_transition	0.31556993409089024
ENSG00000165650	10_119020736_A_C	0.013601643749265969	5067.0	G2_M_transition	0.3168664455840729
ENSG00000156261	21_30355672_C_T	0.013638078669186579	17346.0	G2_M_transition	0.316954821073751
ENSG00000121413	19_58604319_G_T	0.01366092736725327	1170.0	respiration	0.316954821073751
ENSG00000165948	14_94569247_A_T	0.013665285274138936	1595.0	sterol_biosynthesis	0.316954821073751
ENSG00000042753	19_47376386_C_T	0.013712867718444282	5610.0	G2_M_transition	0.3175948138639107
ENSG00000196072	10_102100472_C_T	0.01375063648105372	502.0	sterol_biosynthesis	0.31800598604218555
ENSG00000204256	6_32904041_T_C	0.013797610293607786	52.0	sterol_biosynthesis	0.31862853538494257
ENSG00000090266	7_140379694_G_A	0.013914958749369613	409.0	sterol_biosynthesis	0.3208720821625318
ENSG00000159352	1_151144057_C_T	0.01421411352976719	1133.0	G2_M_transition	0.32141425493829545
ENSG00000129991	19_55704270_A_G	0.014251342553381728	448.0	sterol_biosynthesis	0.32141425493829545
ENSG00000160055	1_32786845_T_A	0.014069181935416385	224.0	G2_M_transition	0.32141425493829545
ENSG00000143333	1_182581157_T_G	0.014044152146690985	2215.0	respiration	0.32141425493829545
ENSG00000126246	19_36230174_T_C	0.014246941005631182	175.0	G1_S_transition	0.32141425493829545
ENSG00000121716	7_99901602_T_C	0.014099578537986424	660.0	G1_S_transition	0.32141425493829545
ENSG00000104388	8_61488238_C_T	0.013980134867494616	11341.0	G1_S_transition	0.32141425493829545
ENSG00000131495	5_140099762_C_T	0.01401901907372758	13680.0	sterol_biosynthesis	0.32141425493829545
ENSG00000069493	12_9740067_C_T	0.014194822998639632	327.0	respiration	0.32141425493829545
ENSG00000145425	4_152122290_T_A	0.014232519192639853	3709.0	G2_M_transition	0.32141425493829545
ENSG00000135048	9_74311310_G_T	0.014262150662858653	1828.0	respiration	0.32141425493829545
ENSG00000188493	19_41252736_C_G	0.014195950632997173	5759.0	respiration	0.32141425493829545
ENSG00000064666	19_1059243_T_A	0.014030560147093564	4873.0	G1_S_transition	0.32141425493829545
ENSG00000070718	8_42126130_G_A	0.014242253140065338	2548.0	G2_M_transition	0.32141425493829545
ENSG00000143333	1_182581157_T_G	0.014146969960364566	2215.0	sterol_biosynthesis	0.32141425493829545
ENSG00000175265	15_34881304_G_A	0.013962198367877944	2173.0	sterol_biosynthesis	0.32141425493829545
ENSG00000185507	11_640099_A_G	0.014290497854082188	5145.0	sterol_biosynthesis	0.3215969262119799
ENSG00000171227	2_120196265_G_C	0.01431130628882709	2421.0	G1_S_transition	0.3216096666434014
ENSG00000147324	8_8731238_G_C	0.014450852941003354	1225.0	sterol_biosynthesis	0.3217815353789597
ENSG00000164458	6_166582979_G_T	0.014512907857882982	3329.0	G1_S_transition	0.3217815353789597
ENSG00000243725	1_55211397_A_G	0.014475441647256141	735.0	G2_M_transition	0.3217815353789597
ENSG00000145022	3_49391240_C_T	0.014509431602038225	3246.0	G1_S_transition	0.3217815353789597
ENSG00000205771	15_44074275_T_C	0.014521485452335984	317.0	G1_S_transition	0.3217815353789597
ENSG00000119431	9_116140033_C_T	0.014458242058362047	4207.0	G2_M_transition	0.3217815353789597
ENSG00000239779	2_74654861_G_A	0.014455119874274516	64.0	sterol_biosynthesis	0.3217815353789597
ENSG00000114054	3_136103920_T_C	0.014359860101239212	962.0	respiration	0.3217815353789597
ENSG00000164930	8_104312432_A_G	0.01442115507300554	4006.0	G2_M_transition	0.3217815353789597
ENSG00000092421	5_115887308_A_G	0.014356746090514984	4535.0	respiration	0.3217815353789597
ENSG00000198189	4_88316484_C_G	0.01454478093819646	5540.0	G1_S_transition	0.3218488573064977
ENSG00000198586	2_171904870_C_T	0.01457611004969218	11520.0	respiration	0.3220935138657988
ENSG00000198182	19_38198540_C_T	0.014607343663858238	3535.0	sterol_biosynthesis	0.32233538351580515
ENSG00000170855	12_120889691_T_C	0.014681040533659604	3007.0	respiration	0.3235123051300746
ENSG00000099984	22_24255296_C_T	0.01471135767630703	2524.0	G2_M_transition	0.3237313722453824
ENSG00000154079	6_71294625_G_C	0.014791381767390362	8190.0	respiration	0.32385992951021697
ENSG00000143643	1_231115887_A_C	0.014742874567449544	3989.0	respiration	0.32385992951021697
ENSG00000063854	16_1795601_A_G	0.014763523110624496	2236.0	G1_S_transition	0.32385992951021697
ENSG00000115306	2_54776993_C_G	0.014798735449673812	9366.0	G1_S_transition	0.32385992951021697
ENSG00000142794	1_21775849_C_T	0.014862817150838524	4777.0	G1_S_transition	0.3239237844890569
ENSG00000147955	9_34587241_C_A	0.014826325553480124	1121.0	G2_M_transition	0.3239237844890569
ENSG00000182919	11_93538992_T_C	0.014862308994058703	3114.0	respiration	0.3239237844890569
ENSG00000170540	16_18823985_T_C	0.014950211413100668	5533.0	respiration	0.3253821355223882
ENSG00000132196	1_162741387_A_G	0.015059221103862562	3143.0	respiration	0.3263246911427621
ENSG00000106049	7_27700295_T_A	0.015232551539957498	5661.0	respiration	0.3263246911427621
ENSG00000031691	6_49357126_T_G	0.015108075914294012	10770.0	respiration	0.3263246911427621
ENSG00000152749	13_95222544_T_G	0.01504794815738023	6592.0	respiration	0.3263246911427621
ENSG00000108963	17_1849662_G_A	0.015183328838068975	1186.0	G2_M_transition	0.3263246911427621
ENSG00000100362	22_37212536_A_C	0.015252437125747422	193.0	sterol_biosynthesis	0.3263246911427621
ENSG00000260916	15_55697964_C_G	0.015203479538535	1587.0	G2_M_transition	0.3263246911427621
ENSG00000028310	5_851114_C_T	0.015205682401186298	2947.0	respiration	0.3263246911427621
ENSG00000140443	15_99190601_G_A	0.015252809375622522	8232.0	respiration	0.3263246911427621
ENSG00000108106	19_55935507_T_A	0.015124320361227324	2425.0	G1_S_transition	0.3263246911427621
ENSG00000204237	17_79614134_T_C	0.015260526530656609	2322.0	G1_S_transition	0.3263246911427621
ENSG00000119899	6_74279575_G_A	0.015129641502469341	648.0	sterol_biosynthesis	0.3263246911427621
ENSG00000145782	5_115215510_G_A	0.015070412447121885	742.0	G1_S_transition	0.3263246911427621
ENSG00000160193	21_44333685_G_A	0.015291611417450175	9275.0	respiration	0.3265498954307102
ENSG00000130035	12_4877155_T_C	0.015428259634776256	1764.0	G1_S_transition	0.32814483142881545
ENSG00000171456	20_31009040_T_A	0.015393458852444662	930.0	respiration	0.32814483142881545
ENSG00000169604	2_69376215_G_T	0.015425239573078196	1165.0	sterol_biosynthesis	0.32814483142881545
ENSG00000163814	3_45024902_C_T	0.015632541615223032	1019.0	G1_S_transition	0.3318234975623854
ENSG00000167969	16_2302617_G_C	0.015642988398428162	1045.0	respiration	0.3318234975623854
ENSG00000167384	19_45004042_T_C	0.01579370846341567	5043.0	G2_M_transition	0.33457392008899756
ENSG00000011114	14_93634363_C_T	0.01581828159477201	405.0	sterol_biosynthesis	0.33464827959752025
ENSG00000141556	17_80661720_G_C	0.015998987662481718	6807.0	sterol_biosynthesis	0.33802116486902867
ENSG00000001630	7_91764128_C_A	0.01619604048896184	155.0	respiration	0.33938697297720266
ENSG00000167552	12_49652283_T_A	0.016206935270633386	11799.0	G2_M_transition	0.33938697297720266
ENSG00000164695	8_82653644_A_G	0.016092280600123174	664.0	G2_M_transition	0.33938697297720266
ENSG00000138439	2_203606215_G_A	0.016164221876668612	6758.0	sterol_biosynthesis	0.33938697297720266
ENSG00000128045	4_53656402_A_T	0.016241394725935485	4503.0	respiration	0.33938697297720266
ENSG00000176974	17_18241345_T_C	0.01624385274321807	13527.0	sterol_biosynthesis	0.33938697297720266
ENSG00000145241	4_68306251_A_G	0.01625476472038001	8136.0	G2_M_transition	0.33938697297720266
ENSG00000139190	12_6562753_A_G	0.016255884090864252	6159.0	sterol_biosynthesis	0.33938697297720266
ENSG00000144134	2_114425425_C_A	0.016187992223572683	2349.0	respiration	0.33938697297720266
ENSG00000104228	8_27125887_C_T	0.016282145248976112	2473.0	sterol_biosynthesis	0.339489138734557
ENSG00000136273	7_47980967_T_C	0.016331138337024542	10117.0	G2_M_transition	0.33948951095027097
ENSG00000165637	10_76926796_T_A	0.016346266105045148	2406.0	G2_M_transition	0.33948951095027097
ENSG00000189114	19_45664218_A_G	0.016338041709897173	3113.0	sterol_biosynthesis	0.33948951095027097
ENSG00000064042	4_41339317_C_T	0.016397019265250064	176.0	respiration	0.34009901055651826
ENSG00000196204	7_5014734_C_G	0.016423201435545223	7801.0	sterol_biosynthesis	0.3401375130897757
ENSG00000145348	4_107135157_C_T	0.01648355337934456	7443.0	G2_M_transition	0.3401375130897757
ENSG00000143643	1_231143914_T_C	0.016485617497518687	4121.0	respiration	0.3401375130897757
ENSG00000101126	20_49579744_A_G	0.016505917836871668	9605.0	respiration	0.3401375130897757
ENSG00000183255	21_46282997_G_A	0.016501068590994403	2501.0	respiration	0.3401375130897757
ENSG00000133104	13_36825312_A_C	0.016533905154395002	6541.0	respiration	0.3402729081515904
ENSG00000144036	2_73060015_A_G	0.016602215262047255	3986.0	G2_M_transition	0.34123673490738266
ENSG00000115540	2_198295171_G_A	0.01672347633719111	9473.0	sterol_biosynthesis	0.34240024748104686
ENSG00000226479	2_120997857_A_T	0.01668552632725209	1426.0	respiration	0.34240024748104686
ENSG00000129559	14_24624191_G_A	0.016711655616979012	4417.0	sterol_biosynthesis	0.34240024748104686
ENSG00000137513	11_78350130_G_C	0.01690579506721485	8470.0	respiration	0.3443984690513872
ENSG00000183617	19_3761652_G_A	0.016851889110842327	15375.0	sterol_biosynthesis	0.3443984690513872
ENSG00000164244	5_126963377_G_A	0.016899816875337818	2194.0	sterol_biosynthesis	0.3443984690513872
ENSG00000174989	12_117360679_T_G	0.01690777982503034	3319.0	sterol_biosynthesis	0.3443984690513872
ENSG00000183648	14_92605513_C_G	0.016997813949277706	11123.0	G1_S_transition	0.3457890755776238
ENSG00000105793	7_89977760_A_G	0.017102087295065058	9234.0	respiration	0.3461534751321877
ENSG00000099284	10_71796616_G_A	0.01704836879123851	613.0	G2_M_transition	0.3461534751321877
ENSG00000129103	7_56035143_G_C	0.017090770463647875	10008.0	G2_M_transition	0.3461534751321877
ENSG00000100918	14_24662857_A_T	0.017102874998663604	5099.0	sterol_biosynthesis	0.3461534751321877
ENSG00000188229	9_140154845_A_T	0.017166367317268068	121.0	G1_S_transition	0.34699649355821255
ENSG00000258289	14_65379283_A_G	0.01722730145497939	10116.0	G1_S_transition	0.3477857249259372
ENSG00000111907	6_125591614_A_G	0.017263610403272473	125.0	G2_M_transition	0.34807644934922977
ENSG00000153406	16_4516092_T_C	0.017353879960801618	11012.0	G1_S_transition	0.3494530352562942
ENSG00000176890	18_675787_C_T	0.017382630535162133	3015.0	G2_M_transition	0.349588903724881
ENSG00000125148	16_56638021_G_A	0.017408729458209024	1122.0	G2_M_transition	0.34960770073844594
ENSG00000153406	16_4506232_G_A	0.017427574205995038	11017.0	G1_S_transition	0.34960770073844594
ENSG00000169442	1_26618829_C_T	0.01757468711205773	858.0	respiration	0.35167081717427356
ENSG00000105810	7_92237426_G_A	0.017556256478803992	7358.0	G2_M_transition	0.35167081717427356
ENSG00000198586	2_171790769_G_T	0.017642259879764574	9175.0	respiration	0.35257889933295544
ENSG00000169604	2_69352487_G_T	0.017811997029851392	723.0	G1_S_transition	0.35469788007746567
ENSG00000240849	20_48692455_G_A	0.01786276312421961	4189.0	G2_M_transition	0.35469788007746567
ENSG00000169877	16_31522723_T_C	0.01788223828940395	477.0	sterol_biosynthesis	0.35469788007746567
ENSG00000264775	18_4937612_A_T	0.017823006053356048	355.0	sterol_biosynthesis	0.35469788007746567
ENSG00000152778	10_91161082_T_C	0.017868729860345267	1743.0	G1_S_transition	0.35469788007746567
ENSG00000169877	16_31526823_G_A	0.01788223828940395	477.0	sterol_biosynthesis	0.35469788007746567
ENSG00000166452	11_8948057_C_T	0.01792828353245577	10955.0	G2_M_transition	0.3548539280875641
ENSG00000042753	19_47357875_G_A	0.01793477494047797	5658.0	respiration	0.3548539280875641
ENSG00000167123	9_131092986_C_T	0.017988690717394916	439.0	sterol_biosynthesis	0.35547800760941595
ENSG00000160194	21_44358336_G_A	0.01802400226339961	2127.0	G1_S_transition	0.3557333515042149
ENSG00000120539	10_27480559_G_T	0.01814794732545535	12933.0	G1_S_transition	0.35773521973552685
ENSG00000166452	11_8893193_C_T	0.01818360762126654	10874.0	G2_M_transition	0.35799399985958213
ENSG00000154548	6_89897917_A_G	0.018312948301107947	1018.0	respiration	0.3597805177917415
ENSG00000169442	1_26618829_C_T	0.018319639910216446	858.0	G2_M_transition	0.3597805177917415
ENSG00000151287	13_103421240_A_T	0.018391978351702132	4862.0	respiration	0.3603150962353896
ENSG00000117868	7_158639076_G_A	0.01839221695914533	2432.0	G1_S_transition	0.3603150962353896
ENSG00000103723	15_83410013_T_C	0.01850239309509236	229.0	G1_S_transition	0.36062429579958083
ENSG00000145088	3_121615679_G_A	0.01852148951236518	477.0	G2_M_transition	0.36062429579958083
ENSG00000105866	7_21482397_A_G	0.018517528778129413	5241.0	G2_M_transition	0.36062429579958083
ENSG00000152234	18_43769305_C_T	0.018472561252852838	7092.0	G2_M_transition	0.36062429579958083
ENSG00000028310	5_827763_G_A	0.018472314804493337	2981.0	respiration	0.36062429579958083
ENSG00000158042	11_6697366_T_G	0.018620443522021177	3510.0	G1_S_transition	0.3609831919503049
ENSG00000089063	20_5056899_G_A	0.018653524709919458	16026.0	G2_M_transition	0.3609831919503049
ENSG00000168268	3_52628056_C_A	0.0185879310364522	5395.0	sterol_biosynthesis	0.3609831919503049
ENSG00000213281	1_115249843_G_A	0.018592589908023687	11170.0	respiration	0.3609831919503049
ENSG00000089063	20_5055138_A_G	0.018653524709919458	16026.0	G2_M_transition	0.3609831919503049
ENSG00000108443	17_57957888_T_A	0.018692810368997226	4711.0	respiration	0.361303371219742
ENSG00000243970	1_39948339_C_T	0.01876947977690136	212.0	respiration	0.3623444650004967
ENSG00000141994	19_5799037_C_T	0.018835901387690302	7201.0	G2_M_transition	0.36246685863000105
ENSG00000167554	19_52789158_G_A	0.01880536627903602	1529.0	G1_S_transition	0.36246685863000105
ENSG00000152620	5_36241955_T_C	0.018844261406620145	2012.0	sterol_biosynthesis	0.36246685863000105
ENSG00000122966	12_120270528_T_C	0.018883748042068483	7677.0	respiration	0.3625057785274251
ENSG00000154079	6_71288001_G_T	0.0188919174610214	8292.0	respiration	0.3625057785274251
ENSG00000101126	20_49579744_A_G	0.01894494054232412	9605.0	sterol_biosynthesis	0.36308469883769073
ENSG00000104388	8_61485570_C_T	0.01902494236777041	11124.0	G1_S_transition	0.3641786558302847
ENSG00000127337	12_69752200_A_G	0.019109023701789428	12778.0	G2_M_transition	0.365347976623382
ENSG00000172197	6_20076033_G_T	0.019251109352265625	2553.0	respiration	0.3667405580201394
ENSG00000174738	3_23962646_A_G	0.019232427143217132	547.0	G2_M_transition	0.3667405580201394
ENSG00000063660	2_241424748_G_A	0.019210501616958857	5892.0	G1_S_transition	0.3667405580201394
ENSG00000236624	1_45943156_T_C	0.019351144214385302	1884.0	G2_M_transition	0.36820476560257925
ENSG00000073969	17_44603035_T_C	0.01938926265053069	6706.0	G1_S_transition	0.36848876195171243
ENSG00000120071	17_44090778_T_A	0.01943398591198666	1631.0	G2_M_transition	0.36889745301032745
ENSG00000099860	19_2545177_G_A	0.01948961283892046	2581.0	G2_M_transition	0.3695118959245445
ENSG00000143643	1_231143914_T_C	0.019540043128039582	4121.0	sterol_biosynthesis	0.3700264662911715
ENSG00000105281	19_47265153_C_T	0.019696250296412088	11749.0	respiration	0.3700529823961064
ENSG00000026559	20_49634885_C_T	0.019991916004383648	5201.0	G2_M_transition	0.3700529823961064
ENSG00000121413	19_58604997_C_T	0.01977234687515513	899.0	respiration	0.3700529823961064
ENSG00000170540	16_18823985_T_C	0.019766823369066662	5533.0	G2_M_transition	0.3700529823961064
ENSG00000103024	16_1911585_T_C	0.020053853086798062	2937.0	respiration	0.3700529823961064
ENSG00000157214	7_89861832_G_A	0.019825403960722958	6686.0	respiration	0.3700529823961064
ENSG00000196116	9_100191123_T_C	0.019697659118334845	3365.0	G1_S_transition	0.3700529823961064
ENSG00000152620	5_36241955_T_C	0.01960523172895129	2012.0	respiration	0.3700529823961064
ENSG00000153721	6_154825116_C_T	0.019848543495202053	3969.0	sterol_biosynthesis	0.3700529823961064
ENSG00000256018	6_26198845_G_C	0.019894469409047048	372.0	respiration	0.3700529823961064
ENSG00000197467	10_71613024_C_T	0.02001532729690822	4919.0	G2_M_transition	0.3700529823961064
ENSG00000180992	6_44054459_T_C	0.019715718338358463	14313.0	G2_M_transition	0.3700529823961064
ENSG00000126267	19_36148987_C_G	0.019752017530045227	7387.0	sterol_biosynthesis	0.3700529823961064
ENSG00000097033	1_87257298_A_G	0.019966945834991475	8494.0	G1_S_transition	0.3700529823961064
ENSG00000134363	5_52797270_G_T	0.01966772864556727	1678.0	sterol_biosynthesis	0.3700529823961064
ENSG00000114054	3_136028987_C_T	0.020035781684622684	1103.0	sterol_biosynthesis	0.3700529823961064
ENSG00000100376	22_45714489_T_C	0.01991263959280976	4423.0	respiration	0.3700529823961064
ENSG00000197594	6_132140203_T_C	0.01993143482272507	2520.0	sterol_biosynthesis	0.3700529823961064
ENSG00000075043	20_62057928_T_G	0.019853150275688247	189.0	G2_M_transition	0.3700529823961064
ENSG00000181666	19_37716693_A_G	0.019845944790353655	4896.0	G1_S_transition	0.3700529823961064
ENSG00000135390	12_54055801_T_C	0.019997849977318332	1267.0	respiration	0.3700529823961064
ENSG00000177058	5_54821908_T_A	0.019869294953628915	3034.0	sterol_biosynthesis	0.3700529823961064
ENSG00000146243	6_79481815_A_T	0.020102728043253797	3069.0	G2_M_transition	0.37052452801765234
ENSG00000176912	18_688103_C_G	0.020223765047036917	3541.0	respiration	0.3714626347599104
ENSG00000124766	6_21614140_G_A	0.02018697061379526	494.0	respiration	0.3714626347599104
ENSG00000163257	4_17883683_G_C	0.02021540622763517	706.0	sterol_biosynthesis	0.3714626347599104
ENSG00000106853	9_114366094_G_C	0.02036330504552791	13182.0	sterol_biosynthesis	0.3714868793518646
ENSG00000166002	11_93196249_C_A	0.020365374617036382	9496.0	G2_M_transition	0.3714868793518646
ENSG00000119285	1_236622590_T_C	0.02033903993121224	7966.0	sterol_biosynthesis	0.3714868793518646
ENSG00000133433	22_24335228_A_C	0.02030274090546598	638.0	respiration	0.3714868793518646
ENSG00000128045	4_53656402_A_T	0.020349765938201262	4503.0	sterol_biosynthesis	0.3714868793518646
ENSG00000166165	14_104084841_C_T	0.02031819739651056	8749.0	G1_S_transition	0.3714868793518646
ENSG00000163918	3_186435687_C_A	0.020495075407539143	2021.0	sterol_biosynthesis	0.37214372351426506
ENSG00000165948	14_94569247_A_T	0.02043186251446516	1595.0	G2_M_transition	0.37214372351426506
ENSG00000182141	19_21504506_A_G	0.020469422099058103	10941.0	sterol_biosynthesis	0.37214372351426506
ENSG00000149089	11_34862466_C_G	0.020489391882670314	10111.0	respiration	0.37214372351426506
ENSG00000205838	5_34754725_A_G	0.02054114077990898	192.0	respiration	0.37255438893971904
ENSG00000164587	5_149826526_C_T	0.020574367277966056	13025.0	sterol_biosynthesis	0.3725773685103365
ENSG00000137364	6_18143769_A_G	0.020589308254788236	6605.0	G1_S_transition	0.3725773685103365
ENSG00000100376	22_45789743_T_G	0.020628184183970454	3648.0	respiration	0.37285618920924074
ENSG00000213465	11_64807447_A_C	0.020960433984795617	2689.0	sterol_biosynthesis	0.37326520818187997
ENSG00000165948	14_94572696_T_C	0.020974165606647117	1584.0	G2_M_transition	0.37326520818187997
ENSG00000167900	17_76183043_A_G	0.020835190969081523	14551.0	G1_S_transition	0.37326520818187997
ENSG00000143420	1_150682095_C_G	0.020986336426436308	9138.0	G1_S_transition	0.37326520818187997
ENSG00000090530	3_189880407_C_T	0.02096663578125592	5420.0	sterol_biosynthesis	0.37326520818187997
ENSG00000134717	1_52642278_G_A	0.021003216019297628	805.0	G1_S_transition	0.37326520818187997
ENSG00000185808	21_38452200_A_G	0.020943777849361217	3464.0	respiration	0.37326520818187997
ENSG00000100033	22_18909505_T_C	0.02085720869607017	5254.0	G2_M_transition	0.37326520818187997
ENSG00000165617	14_59067900_G_C	0.0209935380316166	801.0	sterol_biosynthesis	0.37326520818187997
ENSG00000196204	7_5037459_C_G	0.02083663508496414	10845.0	respiration	0.37326520818187997
ENSG00000172007	4_140332563_A_G	0.02085423502716186	5824.0	G1_S_transition	0.37326520818187997
ENSG00000198182	19_38198540_C_T	0.02092502187256006	3535.0	G2_M_transition	0.37326520818187997
ENSG00000166441	11_8700327_G_C	0.020914370199538	9107.0	G2_M_transition	0.37326520818187997
ENSG00000198015	12_93883139_C_T	0.020852693759461357	10645.0	G2_M_transition	0.37326520818187997
ENSG00000134107	3_5052427_A_G	0.02086637623119994	913.0	respiration	0.37326520818187997
ENSG00000136273	7_47980967_T_C	0.021076860718464752	10117.0	G1_S_transition	0.37415548949158434
ENSG00000147912	9_37579553_G_T	0.021103054835564725	190.0	sterol_biosynthesis	0.37420238306635306
ENSG00000172590	14_23299135_G_T	0.02118559342932912	17147.0	G2_M_transition	0.37511076344413863
ENSG00000164651	7_20827194_G_A	0.021201502113093938	1212.0	sterol_biosynthesis	0.37511076344413863
ENSG00000148690	10_95462282_G_A	0.021267132432366914	6548.0	G1_S_transition	0.37585339275355456
ENSG00000091640	17_4777634_T_C	0.02129856672035151	1000.0	G2_M_transition	0.375886676677364
ENSG00000151148	12_109898075_T_C	0.021316332810064512	2793.0	sterol_biosynthesis	0.375886676677364
ENSG00000178952	16_28823097_A_G	0.021342606606962772	15156.0	sterol_biosynthesis	0.37593274254038195
ENSG00000136710	2_131043508_G_C	0.021378414972949747	833.0	G2_M_transition	0.37614646410877695
ENSG00000166839	15_65176535_C_T	0.021623563832888885	2739.0	respiration	0.37670524361506424
ENSG00000116791	1_75189847_T_C	0.02154052600109795	10725.0	G2_M_transition	0.37670524361506424
ENSG00000109255	4_56541618_C_A	0.021541513532148213	7982.0	G1_S_transition	0.37670524361506424
ENSG00000128833	15_52568807_G_A	0.02159561080919264	1135.0	G1_S_transition	0.37670524361506424
ENSG00000083844	19_57787357_A_G	0.02161703493533421	1082.0	G1_S_transition	0.37670524361506424
ENSG00000136371	15_80220499_C_T	0.021611909967832767	351.0	respiration	0.37670524361506424
ENSG00000186395	17_38955961_G_A	0.02154090344780768	1849.0	G1_S_transition	0.37670524361506424
ENSG00000134490	18_20856197_A_G	0.021616302867991228	3626.0	respiration	0.37670524361506424
ENSG00000198182	19_38265652_C_T	0.02161549468287336	2911.0	G2_M_transition	0.37670524361506424
ENSG00000164930	8_104317011_A_G	0.021701005582367813	3430.0	sterol_biosynthesis	0.377640281152968
ENSG00000166598	12_104261323_T_A	0.021847241520600042	5988.0	sterol_biosynthesis	0.37976911737340646
ENSG00000088035	1_63833436_C_G	0.02201982549218837	2289.0	sterol_biosynthesis	0.3819643732034827
ENSG00000076003	2_136672678_T_A	0.022021611647431404	4824.0	G1_S_transition	0.3819643732034827
ENSG00000104325	8_91152822_G_A	0.02215568838581925	1733.0	G1_S_transition	0.38303544839379355
ENSG00000109686	4_152176269_C_T	0.02213457734638656	560.0	sterol_biosynthesis	0.38303544839379355
ENSG00000203993	9_140499855_G_T	0.02214677405811781	118.0	G1_S_transition	0.38303544839379355
ENSG00000105750	19_21136729_T_A	0.02229809555204056	168.0	G1_S_transition	0.38312732038424885
ENSG00000082213	5_31643236_A_G	0.02234874460879937	8038.0	sterol_biosynthesis	0.38312732038424885
ENSG00000156261	21_30355672_C_T	0.02234492364165065	17346.0	sterol_biosynthesis	0.38312732038424885
ENSG00000141971	19_17508678_A_C	0.02235391654054624	1654.0	respiration	0.38312732038424885
ENSG00000031691	6_49357126_T_G	0.022317519120062888	10770.0	sterol_biosynthesis	0.38312732038424885
ENSG00000114978	2_74366032_A_C	0.0222507613971009	6390.0	respiration	0.38312732038424885
ENSG00000175390	11_8010307_T_G	0.022319098726969668	9822.0	G2_M_transition	0.38312732038424885
ENSG00000055483	17_76932371_G_A	0.022337634652719814	7417.0	G1_S_transition	0.38312732038424885
ENSG00000183386	1_38461821_C_T	0.02246226427111162	12517.0	sterol_biosynthesis	0.38456945553816957
ENSG00000239672	17_49239518_G_A	0.02252466324847989	3565.0	G1_S_transition	0.3852099160842701
ENSG00000117697	1_212862480_G_A	0.022548163517017317	4380.0	respiration	0.3852099160842701
ENSG00000125445	17_73234018_C_T	0.022582388852969246	9060.0	respiration	0.38538022996345367
ENSG00000065154	10_126171681_C_T	0.022697151859312918	3530.0	G1_S_transition	0.3861561110202093
ENSG00000241549	6_26921492_G_A	0.022714680796333743	368.0	respiration	0.3861561110202093
ENSG00000142794	1_21806710_T_G	0.02272507325049696	5337.0	sterol_biosynthesis	0.3861561110202093
ENSG00000153406	16_4519140_C_G	0.0227049811248798	11049.0	G1_S_transition	0.3861561110202093
ENSG00000188313	3_146236805_G_T	0.022823214129953216	2239.0	G2_M_transition	0.3873494004676251
ENSG00000188186	7_99816275_G_C	0.022844057668565253	10343.0	G2_M_transition	0.3873494004676251
ENSG00000031691	6_49334335_A_C	0.02293414210722547	9907.0	sterol_biosynthesis	0.3876560551035238
ENSG00000197594	6_132215162_T_C	0.022959483090627692	1797.0	G2_M_transition	0.3876560551035238
ENSG00000213160	2_170630637_A_G	0.02288877103756085	5534.0	respiration	0.3876560551035238
ENSG00000131153	16_85731140_C_T	0.022959739920217517	9889.0	G1_S_transition	0.3876560551035238
ENSG00000104728	8_1821492_G_T	0.023208171006323514	5248.0	G2_M_transition	0.3914346294569724
ENSG00000114054	3_136111658_G_T	0.023291992697841442	1113.0	sterol_biosynthesis	0.3922670317311227
ENSG00000161981	16_104754_G_C	0.02333159271059359	13876.0	respiration	0.3922670317311227
ENSG00000197329	2_64342177_C_T	0.023308002158264497	11392.0	G2_M_transition	0.3922670317311227
ENSG00000105701	19_18721451_G_A	0.023441415340956857	263.0	respiration	0.39286625204337816
ENSG00000198586	2_171904870_C_T	0.02342224937439831	11520.0	G2_M_transition	0.39286625204337816
ENSG00000143367	1_151501437_G_A	0.0234262874529422	5222.0	respiration	0.39286625204337816
ENSG00000076382	17_26804846_T_C	0.023527237046325963	447.0	sterol_biosynthesis	0.39388908555534974
ENSG00000165238	9_95940809_C_T	0.02360205075923941	521.0	sterol_biosynthesis	0.39393715551547365
ENSG00000223705	7_75090019_T_C	0.02365250885141391	270.0	respiration	0.39393715551547365
ENSG00000134697	1_37971037_A_G	0.023654081467885314	495.0	G1_S_transition	0.39393715551547365
ENSG00000102858	16_4667690_G_A	0.02357853549301499	4953.0	G2_M_transition	0.39393715551547365
ENSG00000100344	22_44323965_A_G	0.02365229983297357	10246.0	respiration	0.39393715551547365
ENSG00000100413	22_41906325_C_T	0.02369354351946901	5937.0	G2_M_transition	0.3941811721856792
ENSG00000154079	6_71288001_G_T	0.02378180576522336	8292.0	G2_M_transition	0.3952357008345907
ENSG00000136933	9_128062468_T_A	0.02380701175394809	5986.0	G2_M_transition	0.39524117319407237
ENSG00000159685	3_126363655_A_C	0.023863332520822445	2647.0	G2_M_transition	0.3956620282530426
ENSG00000102580	13_96540793_G_A	0.023882167994377382	902.0	respiration	0.3956620282530426
ENSG00000198466	19_58263585_T_G	0.02394367614850189	9096.0	G2_M_transition	0.3962678402577062
ENSG00000173401	12_75768869_G_T	0.024118228351114768	5640.0	respiration	0.3971825167126664
ENSG00000146282	6_88340568_G_A	0.024129316598731288	4518.0	G1_S_transition	0.3971825167126664
ENSG00000103510	16_31154358_G_A	0.02403915921920434	2080.0	respiration	0.3971825167126664
ENSG00000134265	18_10507340_G_A	0.024078845322920046	6602.0	G2_M_transition	0.3971825167126664
ENSG00000119147	2_106629792_G_C	0.0241489370055662	876.0	G1_S_transition	0.3971825167126664
ENSG00000149084	11_43822885_A_G	0.024051912946494343	14603.0	sterol_biosynthesis	0.3971825167126664
ENSG00000154277	4_41291868_C_G	0.02448929880909465	2798.0	sterol_biosynthesis	0.4007064670225497
ENSG00000149054	11_6963477_A_G	0.02445476015360477	4024.0	G1_S_transition	0.4007064670225497
ENSG00000126246	19_36257488_G_A	0.024474187469278368	166.0	G1_S_transition	0.4007064670225497
ENSG00000175390	11_7942751_G_A	0.024486031823185563	4686.0	respiration	0.4007064670225497
ENSG00000126246	19_36273534_G_A	0.024474187469278368	166.0	G1_S_transition	0.4007064670225497
ENSG00000167515	16_88928417_C_T	0.02457130691556096	6083.0	G1_S_transition	0.40122191600661106
ENSG00000213339	19_10724002_C_T	0.024551632447294986	2428.0	sterol_biosynthesis	0.40122191600661106
ENSG00000180155	8_143881683_A_C	0.0246485692400354	1369.0	respiration	0.4012463812353304
ENSG00000184220	3_99542967_A_G	0.024633761678292503	6232.0	G2_M_transition	0.4012463812353304
ENSG00000100997	20_25277244_A_G	0.024647134831630092	18874.0	G1_S_transition	0.4012463812353304
ENSG00000204525	6_31239722_A_C	0.025050165514411308	3037.0	G1_S_transition	0.40247065759489253
ENSG00000146729	7_56047572_C_T	0.024793957805426845	12284.0	sterol_biosynthesis	0.40247065759489253
ENSG00000138430	2_175028447_T_A	0.0250014218355322	2497.0	respiration	0.40247065759489253
ENSG00000249459	17_18684952_C_T	0.025051805348124033	433.0	G1_S_transition	0.40247065759489253
ENSG00000133710	5_147348988_G_A	0.024772891854758183	1135.0	respiration	0.40247065759489253
ENSG00000130299	19_17521839_G_A	0.02483712749297717	1759.0	respiration	0.40247065759489253
ENSG00000185664	12_56395420_T_A	0.025053089146610568	6485.0	sterol_biosynthesis	0.40247065759489253
ENSG00000167118	9_131132932_C_T	0.025051475708265224	926.0	G1_S_transition	0.40247065759489253
ENSG00000119397	9_123764991_G_A	0.024822594689970043	2773.0	G1_S_transition	0.40247065759489253
ENSG00000167695	17_632686_G_A	0.024950283183014392	3788.0	G2_M_transition	0.40247065759489253
ENSG00000105552	19_49335203_C_T	0.025009208431182685	1521.0	sterol_biosynthesis	0.40247065759489253
ENSG00000172244	5_43420747_C_A	0.024983500579285108	4910.0	sterol_biosynthesis	0.40247065759489253
ENSG00000183255	21_46282997_G_A	0.024939447930730014	2501.0	G2_M_transition	0.40247065759489253
ENSG00000086062	9_33113322_C_T	0.025094651755541663	2681.0	G2_M_transition	0.4027311384768141
ENSG00000164048	3_48419898_G_A	0.02531899374862101	1813.0	G2_M_transition	0.4041695087431661
ENSG00000150456	13_21304878_A_T	0.025475264095145573	184.0	sterol_biosynthesis	0.4041695087431661
ENSG00000152749	13_95222544_T_G	0.02545058392653549	6592.0	G2_M_transition	0.4041695087431661
ENSG00000126870	7_158674521_C_G	0.025305094798684327	6894.0	G1_S_transition	0.4041695087431661
ENSG00000013573	12_31223277_A_G	0.025443449961378067	11739.0	respiration	0.4041695087431661
ENSG00000138018	2_26599838_G_A	0.025435408443671557	9595.0	G2_M_transition	0.4041695087431661
ENSG00000152620	5_36242212_T_C	0.025383420535421516	2191.0	sterol_biosynthesis	0.4041695087431661
ENSG00000139372	12_104366116_C_T	0.0253226733375931	5964.0	G1_S_transition	0.4041695087431661
ENSG00000141682	18_57571885_A_T	0.025311649193517773	5858.0	sterol_biosynthesis	0.4041695087431661
ENSG00000135778	1_233089728_C_T	0.025489542281007832	6085.0	sterol_biosynthesis	0.4041695087431661
ENSG00000144476	2_237505617_G_T	0.02533956353659897	953.0	G1_S_transition	0.4041695087431661
ENSG00000147596	8_70970391_C_T	0.02525799054656079	4496.0	respiration	0.4041695087431661
ENSG00000143162	1_167504393_T_C	0.025616164914237512	3566.0	G1_S_transition	0.40496480413672203
ENSG00000114054	3_136111658_G_T	0.02561040834419946	1113.0	G2_M_transition	0.40496480413672203
ENSG00000176623	8_87476439_C_T	0.025588708421286747	14900.0	G1_S_transition	0.40496480413672203
ENSG00000174738	3_23962646_A_G	0.02568827837987668	547.0	G1_S_transition	0.4057011599398417
ENSG00000105223	19_40963564_T_C	0.025765356914291118	2153.0	G1_S_transition	0.4064927660494199
ENSG00000114054	3_136028987_C_T	0.025789571259932986	1103.0	G2_M_transition	0.4064927660494199
ENSG00000171763	15_45672350_A_G	0.025815974062825917	5215.0	G1_S_transition	0.40650564510424
ENSG00000151640	10_134021810_T_C	0.025863596868102783	3876.0	respiration	0.4068523040004129
ENSG00000108592	17_61797515_T_A	0.025895905700985784	14215.0	G1_S_transition	0.40695761600124836
ENSG00000136875	9_116085423_G_A	0.02598494629560688	782.0	sterol_biosynthesis	0.40755066805982443
ENSG00000180992	6_44081987_T_C	0.02598167295185061	18269.0	G2_M_transition	0.40755066805982443
ENSG00000185507	11_640099_A_G	0.026010904757911048	5145.0	G2_M_transition	0.40755547810028675
ENSG00000152620	5_36260277_A_C	0.026105284312111038	2151.0	sterol_biosynthesis	0.40863128783332037
ENSG00000109790	4_39017918_G_T	0.026133210721578017	2834.0	G2_M_transition	0.4086657991579051
ENSG00000152520	13_28867268_C_T	0.02619696273227616	4469.0	G2_M_transition	0.40925992516263876
ENSG00000198892	1_201917509_C_T	0.02623688811073883	3172.0	sterol_biosynthesis	0.409481019944419
ENSG00000070961	12_90138012_G_A	0.026273371735393045	6142.0	G1_S_transition	0.4096480177938417
ENSG00000197093	7_99670932_T_C	0.026336785397360646	1613.0	G2_M_transition	0.4098323666927189
ENSG00000173264	11_64089874_C_T	0.02631234109128134	649.0	sterol_biosynthesis	0.4098323666927189
ENSG00000173402	3_49572140_A_G	0.026493030974600557	12329.0	G2_M_transition	0.41105593371528676
ENSG00000179750	22_39358037_A_C	0.0264532001026289	688.0	sterol_biosynthesis	0.41105593371528676
ENSG00000154079	6_71294625_G_C	0.026475402440405527	8190.0	G2_M_transition	0.41105593371528676
ENSG00000167646	19_55693666_G_A	0.02664957440890876	269.0	G2_M_transition	0.4127796935153432
ENSG00000116237	1_6342226_A_G	0.026682071075041384	2152.0	respiration	0.4127796935153432
ENSG00000166946	15_43443392_A_G	0.026665025878284315	51.0	respiration	0.4127796935153432
ENSG00000178935	19_58315273_G_A	0.02674817846654148	2633.0	respiration	0.4133998633039018
ENSG00000093072	22_17680519_A_C	0.026870261408709867	8320.0	sterol_biosynthesis	0.4148831032668439
ENSG00000159217	17_47114033_T_C	0.026987429923870446	16684.0	respiration	0.4158838861595089
ENSG00000089157	12_120585236_A_G	0.02697531878214049	884.0	sterol_biosynthesis	0.4158838861595089
ENSG00000124383	2_71356722_A_T	0.02716291423406281	9185.0	sterol_biosynthesis	0.4159021589131203
ENSG00000092421	5_115904410_A_G	0.027094315972842658	6033.0	G2_M_transition	0.4159021589131203
ENSG00000109062	17_72649002_G_A	0.027169931222958257	7443.0	sterol_biosynthesis	0.4159021589131203
ENSG00000131778	1_146784449_G_A	0.02717185554832697	574.0	G1_S_transition	0.4159021589131203
ENSG00000100027	22_22070146_G_A	0.0271419462414191	581.0	G2_M_transition	0.4159021589131203
ENSG00000171794	10_134952376_A_G	0.02703752506539137	219.0	G1_S_transition	0.4159021589131203
ENSG00000167969	16_2351574_A_G	0.0271366023929958	2504.0	respiration	0.4159021589131203
ENSG00000104808	19_49439728_C_T	0.027206401290420918	1460.0	G1_S_transition	0.41603012868354916
ENSG00000132436	7_50507863_C_T	0.027233988326304786	5602.0	sterol_biosynthesis	0.41605154473877926
ENSG00000026559	20_49634885_C_T	0.027277446337957336	5201.0	respiration	0.41631514641447276
ENSG00000014164	8_144522387_G_T	0.02743057057496224	5979.0	respiration	0.41825038895873323
ENSG00000101361	20_2638579_T_C	0.02747446120903917	13955.0	respiration	0.41851796710375294
ENSG00000241837	21_35292665_A_G	0.027615275933659804	2396.0	G2_M_transition	0.4186560152996059
ENSG00000109861	11_87938505_A_G	0.027606802802037176	7864.0	G1_S_transition	0.4186560152996059
ENSG00000136824	9_106998364_A_G	0.027516487944851238	12631.0	G1_S_transition	0.4186560152996059
ENSG00000100033	22_18915282_C_T	0.02760633533050793	676.0	G2_M_transition	0.4186560152996059
ENSG00000003249	16_90100471_T_C	0.02760949373953915	699.0	respiration	0.4186560152996059
ENSG00000120539	10_27480049_T_C	0.02765290492174257	13232.0	G1_S_transition	0.41882683831901424
ENSG00000213988	19_20213231_C_T	0.02779300286892529	427.0	G1_S_transition	0.4205478376966524
ENSG00000176148	11_33060544_T_C	0.027871366810662015	4796.0	G2_M_transition	0.421332327200569
ENSG00000169609	15_83738415_C_A	0.02793551406077734	4854.0	respiration	0.42149995004523305
ENSG00000132507	17_7207964_A_C	0.027932041338086862	19271.0	G1_S_transition	0.42149995004523305
ENSG00000265681	18_47037308_C_T	0.028034680277589544	109.0	sterol_biosynthesis	0.42258720626282703
ENSG00000175854	9_131132758_T_C	0.02806076929804145	320.0	G1_S_transition	0.42258720626282703
ENSG00000197345	11_68662076_A_T	0.02813722401802771	1937.0	G2_M_transition	0.42323712548543935
ENSG00000014164	8_144522387_G_T	0.028157203023546663	5979.0	G1_S_transition	0.42323712548543935
ENSG00000066654	16_20736906_G_A	0.02819935134324795	3292.0	respiration	0.42345300690960064
ENSG00000171757	3_169529958_A_G	0.028251522364311218	1513.0	G2_M_transition	0.42345300690960064
ENSG00000105278	19_3840157_C_T	0.028245846797442208	7995.0	G1_S_transition	0.42345300690960064
ENSG00000186439	6_123904601_C_T	0.028590803588993588	3230.0	G2_M_transition	0.42610933855792366
ENSG00000186532	17_1692783_T_C	0.028746945067319743	4628.0	G2_M_transition	0.42610933855792366
ENSG00000173226	3_121457244_A_T	0.02852852455310888	7557.0	sterol_biosynthesis	0.42610933855792366
ENSG00000087076	19_49418660_T_C	0.02866456990544249	1622.0	G1_S_transition	0.42610933855792366
ENSG00000186439	6_123897071_C_T	0.028590803588993588	3230.0	G2_M_transition	0.42610933855792366
ENSG00000056736	3_53956345_C_G	0.0284711517610016	2293.0	respiration	0.42610933855792366
ENSG00000164458	6_166582979_G_T	0.028698394422980767	3329.0	sterol_biosynthesis	0.42610933855792366
ENSG00000121716	7_99988813_T_A	0.02866978418732505	551.0	G1_S_transition	0.42610933855792366
ENSG00000203485	14_105216381_C_T	0.028586400474842174	4839.0	G2_M_transition	0.42610933855792366
ENSG00000167186	16_19084266_A_G	0.02859127062201485	7317.0	G1_S_transition	0.42610933855792366
ENSG00000183891	2_20090677_G_A	0.02875057974157189	3362.0	G1_S_transition	0.42610933855792366
ENSG00000089063	20_5067209_A_T	0.02870315697968111	16026.0	respiration	0.42610933855792366
ENSG00000134905	13_111396484_T_C	0.028784538665468838	3932.0	G2_M_transition	0.42621505155355904
ENSG00000174469	7_148106871_C_T	0.028988824530617494	12907.0	G2_M_transition	0.42815005527121064
ENSG00000167920	17_38939539_T_C	0.028996063662627306	14169.0	G1_S_transition	0.42815005527121064
ENSG00000132603	16_69443046_T_C	0.028993026743674287	2204.0	respiration	0.42815005527121064
ENSG00000142657	1_10366487_T_G	0.029036983188859437	13429.0	sterol_biosynthesis	0.4283561642568234
ENSG00000136816	9_132579111_T_G	0.02907392233088138	5678.0	G2_M_transition	0.4285032263386302
ENSG00000113140	5_151036008_G_C	0.029177350135954124	4743.0	respiration	0.42881394565596187
ENSG00000241258	7_65589939_C_T	0.02917208852524705	7781.0	G1_S_transition	0.42881394565596187
ENSG00000106733	9_77711510_G_C	0.02913935050736612	7718.0	G2_M_transition	0.42881394565596187
ENSG00000085832	1_51853097_C_A	0.02920296382173658	6436.0	respiration	0.42881394565596187
ENSG00000143013	1_87878307_G_A	0.029238426475828087	67.0	sterol_biosynthesis	0.42893824547364423
ENSG00000186532	17_1692783_T_C	0.02939042258754859	4628.0	sterol_biosynthesis	0.42918746689300186
ENSG00000166997	7_99719753_G_A	0.029390481116539906	283.0	sterol_biosynthesis	0.42918746689300186
ENSG00000172915	13_36154966_A_G	0.029328417912269582	2181.0	G2_M_transition	0.42918746689300186
ENSG00000110660	11_107663103_C_G	0.029370987897406445	13585.0	G2_M_transition	0.42918746689300186
ENSG00000092208	14_39583481_A_G	0.029373304477619933	92.0	G2_M_transition	0.42918746689300186
ENSG00000106733	9_77698483_G_A	0.029490651507184263	8432.0	G2_M_transition	0.42946605971232227
ENSG00000203791	10_126424137_C_T	0.02947288410946136	5458.0	sterol_biosynthesis	0.42946605971232227
ENSG00000134480	5_86806782_G_A	0.029464690446966774	6334.0	G1_S_transition	0.42946605971232227
ENSG00000240024	3_183136671_T_C	0.029574297790690224	6118.0	respiration	0.4302897832403721
ENSG00000035687	1_244546626_C_T	0.02962491916357175	1462.0	G1_S_transition	0.4306319448040512
ENSG00000203791	10_126455741_A_C	0.02973658157066878	5142.0	sterol_biosynthesis	0.4311116960990884
ENSG00000121769	1_31901450_T_C	0.029766460890023917	248.0	G2_M_transition	0.4311116960990884
ENSG00000163754	3_148629063_T_C	0.029763166018819388	2541.0	G1_S_transition	0.4311116960990884
ENSG00000104518	8_144646352_C_T	0.02972465554129122	3519.0	respiration	0.4311116960990884
ENSG00000180817	10_72015573_T_G	0.029892535266613795	2086.0	respiration	0.43254335183602916
ENSG00000100027	22_22070146_G_A	0.030205383809397364	581.0	sterol_biosynthesis	0.4345985640307979
ENSG00000141503	17_4826592_G_T	0.03010643345238121	576.0	sterol_biosynthesis	0.4345985640307979
ENSG00000105278	19_3840157_C_T	0.030171537179698987	7995.0	respiration	0.4345985640307979
ENSG00000172273	11_119011010_T_C	0.03012831164269548	9029.0	G1_S_transition	0.4345985640307979
ENSG00000196204	7_5037459_C_G	0.030111754838302963	10845.0	G2_M_transition	0.4345985640307979
ENSG00000118418	6_79863127_T_A	0.03022604564791237	649.0	G1_S_transition	0.4345985640307979
ENSG00000130147	2_235786126_G_A	0.03020217976496918	3298.0	respiration	0.4345985640307979
ENSG00000169174	1_55481832_G_C	0.030428797282390868	2604.0	respiration	0.4349402212965268
ENSG00000140988	16_2007886_C_T	0.03049078274427188	8611.0	G1_S_transition	0.4349402212965268
ENSG00000151065	12_2113348_A_C	0.030371238465300862	3880.0	sterol_biosynthesis	0.4349402212965268
ENSG00000170558	18_25825027_A_G	0.03033325935903643	4161.0	respiration	0.4349402212965268
ENSG00000065427	16_75593083_A_G	0.030490943565462014	2832.0	sterol_biosynthesis	0.4349402212965268
ENSG00000183828	14_105637130_C_T	0.03053003432509202	973.0	respiration	0.4349402212965268
ENSG00000169877	16_31526823_G_A	0.0305509369943935	477.0	respiration	0.4349402212965268
ENSG00000175106	17_15478507_G_C	0.03032072084495112	553.0	sterol_biosynthesis	0.4349402212965268
ENSG00000169877	16_31522723_T_C	0.0305509369943935	477.0	respiration	0.4349402212965268
ENSG00000188690	10_127548918_A_C	0.03053195258411025	4625.0	sterol_biosynthesis	0.4349402212965268
ENSG00000137806	15_41760617_A_G	0.030488160660671733	7791.0	sterol_biosynthesis	0.4349402212965268
ENSG00000103051	16_70531754_T_G	0.03059833584967724	14122.0	respiration	0.4352250313157314
ENSG00000176912	18_688103_C_G	0.030717947148292363	3541.0	G2_M_transition	0.4363794947671718
ENSG00000138111	10_104241983_T_C	0.030734431938851038	5199.0	respiration	0.4363794947671718
ENSG00000254901	19_19256870_G_A	0.030856709750306292	6053.0	respiration	0.43772446831505923
ENSG00000089693	12_6854695_C_T	0.03089304876649254	8354.0	respiration	0.4378490265852216
ENSG00000105402	19_47969394_G_A	0.030960906901410443	370.0	G2_M_transition	0.4380292865980491
ENSG00000125818	20_1072316_A_G	0.030937309332076213	8629.0	G1_S_transition	0.4380292865980491
ENSG00000105939	7_138734838_A_G	0.031014168834752942	16617.0	G1_S_transition	0.43839245057522663
ENSG00000105538	19_49312779_C_T	0.031155868640760025	406.0	sterol_biosynthesis	0.4400039475239069
ENSG00000176920	19_49214274_G_A	0.031240607456018168	1650.0	respiration	0.4402425791320051
ENSG00000146530	7_12340224_C_T	0.03128063054882131	5365.0	G2_M_transition	0.4402425791320051
ENSG00000243317	7_135349273_A_T	0.031283602205440186	943.0	G1_S_transition	0.4402425791320051
ENSG00000243317	7_135357476_A_C	0.031283602205440186	943.0	G1_S_transition	0.4402425791320051
ENSG00000133731	8_82553983_A_G	0.03132584867110532	8886.0	G1_S_transition	0.4404469767137357
ENSG00000099974	22_24302194_G_A	0.03142029611374219	1919.0	G2_M_transition	0.441384318881641
ENSG00000143401	1_150257714_A_G	0.03152125248711445	97.0	G1_S_transition	0.4424113599958255
ENSG00000213023	19_51132056_T_C	0.03158364883551378	749.0	G2_M_transition	0.4428958629290759
ENSG00000170540	16_18787646_T_C	0.03162068431451863	6063.0	G1_S_transition	0.44302419081928746
ENSG00000153006	5_64064943_G_A	0.031686083795094785	8379.0	G2_M_transition	0.44354933862243695
ENSG00000259803	16_89234110_G_C	0.03175577006362198	880.0	respiration	0.4441041751831742
ENSG00000006042	17_31155529_G_A	0.031781624319188635	12650.0	sterol_biosynthesis	0.4441041751831742
ENSG00000111640	12_6643316_T_C	0.03192797959708808	9306.0	G1_S_transition	0.44458522334665684
ENSG00000171984	20_5731803_T_C	0.03189434720782002	1972.0	G2_M_transition	0.44458522334665684
ENSG00000111640	12_6644722_A_G	0.03192797959708808	9306.0	G1_S_transition	0.44458522334665684
ENSG00000104805	19_49394597_T_A	0.031874781624179734	3083.0	sterol_biosynthesis	0.44458522334665684
ENSG00000185684	12_132563254_G_A	0.0320704532753482	896.0	respiration	0.4456188555447681
ENSG00000170876	3_14175149_G_A	0.032086352639930434	5035.0	G1_S_transition	0.4456188555447681
ENSG00000140443	15_99180105_T_C	0.03204793437722316	8097.0	respiration	0.4456188555447681
ENSG00000139372	12_104366116_C_T	0.03220554203023168	5964.0	sterol_biosynthesis	0.446883538669276
ENSG00000142166	21_34676165_G_T	0.032261273315066154	1295.0	G2_M_transition	0.44726623946751404
ENSG00000102898	16_67843538_T_A	0.03245989330016905	7268.0	G2_M_transition	0.44962753683791273
ENSG00000140988	16_2010478_C_G	0.03269376186561915	8678.0	respiration	0.45243274176222015
ENSG00000137513	11_78350130_G_C	0.0327239110978496	8470.0	G2_M_transition	0.45243274176222015
ENSG00000135211	7_77443977_C_T	0.03274783818142958	4734.0	G2_M_transition	0.45243274176222015
ENSG00000115216	2_27748782_G_C	0.032804097015967974	255.0	respiration	0.4528162409988698
ENSG00000115306	2_54824349_C_T	0.03305429037652505	8262.0	G2_M_transition	0.45432967788501805
ENSG00000065183	1_118541748_C_T	0.03303753754322597	190.0	G1_S_transition	0.45432967788501805
ENSG00000213689	3_48474249_A_G	0.03337689889558934	1216.0	sterol_biosynthesis	0.45432967788501805
ENSG00000170222	17_10652380_C_T	0.03330805162107445	1821.0	sterol_biosynthesis	0.45432967788501805
ENSG00000137806	15_41760617_A_G	0.0330478947751725	7791.0	respiration	0.45432967788501805
ENSG00000197019	19_40840936_G_T	0.03330603245188133	902.0	sterol_biosynthesis	0.45432967788501805
ENSG00000186395	17_39026585_C_T	0.03338785201330211	2341.0	G1_S_transition	0.45432967788501805
ENSG00000168778	12_124104551_A_G	0.03337159140210329	1054.0	respiration	0.45432967788501805
ENSG00000154743	3_12543198_G_A	0.03321126573531339	2215.0	G1_S_transition	0.45432967788501805
ENSG00000135535	6_109692188_C_T	0.03328542247116675	15862.0	G1_S_transition	0.45432967788501805
ENSG00000104979	19_13884312_A_G	0.03307139171286275	14459.0	respiration	0.45432967788501805
ENSG00000166913	20_43532388_A_G	0.033334339302327536	10918.0	G1_S_transition	0.45432967788501805
ENSG00000132406	4_4263485_T_C	0.03325894112539608	5858.0	respiration	0.45432967788501805
ENSG00000115762	2_131861401_T_G	0.03304749332542452	5008.0	G1_S_transition	0.45432967788501805
ENSG00000100804	14_23487086_G_A	0.03327290416369162	3009.0	sterol_biosynthesis	0.45432967788501805
ENSG00000165501	14_50068678_G_C	0.033334782721402174	875.0	G1_S_transition	0.45432967788501805
ENSG00000132155	3_12612855_G_T	0.033399865544417234	5907.0	sterol_biosynthesis	0.45432967788501805
ENSG00000116221	1_54716823_A_T	0.03361308137351717	955.0	respiration	0.45644840757473576
ENSG00000114054	3_136103920_T_C	0.03360802468970208	962.0	sterol_biosynthesis	0.45644840757473576
ENSG00000117305	1_24062987_C_T	0.03372747832424677	2558.0	respiration	0.4572202863614613
ENSG00000198121	9_113815456_T_G	0.0337106992999353	1546.0	G1_S_transition	0.4572202863614613
ENSG00000198892	1_201917509_C_T	0.03381509664383271	3172.0	G1_S_transition	0.4580172680965167
ENSG00000180616	17_71081568_T_C	0.03437380149735505	1747.0	G1_S_transition	0.45825768527800653
ENSG00000204531	6_31132414_G_A	0.034316809742368615	1225.0	respiration	0.45825768527800653
ENSG00000139842	13_113853035_A_G	0.034397149319176264	4997.0	G2_M_transition	0.45825768527800653
ENSG00000169314	22_24105789_G_A	0.03436473993453768	588.0	G1_S_transition	0.45825768527800653
ENSG00000160072	1_1387167_A_C	0.034409706604774784	1756.0	respiration	0.45825768527800653
ENSG00000101493	18_74061336_G_A	0.034016415839526616	2292.0	G2_M_transition	0.45825768527800653
ENSG00000148690	10_95421249_G_A	0.03426530969374059	6278.0	G1_S_transition	0.45825768527800653
ENSG00000085063	11_33755956_C_T	0.03415893481499206	6862.0	respiration	0.45825768527800653
ENSG00000213366	1_110118301_T_G	0.03389874693852686	2136.0	sterol_biosynthesis	0.45825768527800653
ENSG00000134905	13_111396484_T_C	0.03424357353836141	3932.0	sterol_biosynthesis	0.45825768527800653
ENSG00000131187	5_176841339_T_C	0.034387535983521574	569.0	respiration	0.45825768527800653
ENSG00000141219	17_71279400_A_C	0.033992531748752434	3312.0	G2_M_transition	0.45825768527800653
ENSG00000171345	17_39697570_A_C	0.03420022315624089	14860.0	sterol_biosynthesis	0.45825768527800653
ENSG00000142657	1_10427459_T_G	0.03403543084879974	14867.0	G1_S_transition	0.45825768527800653
ENSG00000042753	19_47357875_G_A	0.03411728031713373	5658.0	G2_M_transition	0.45825768527800653
ENSG00000165672	10_120920890_T_A	0.03409493940261394	13577.0	respiration	0.45825768527800653
ENSG00000123416	12_49615940_A_T	0.03426021759952263	642.0	G2_M_transition	0.45825768527800653
ENSG00000162757	1_210040497_C_T	0.03405504930753428	719.0	respiration	0.45825768527800653
ENSG00000185324	16_89708267_C_T	0.03433316670536772	2023.0	G1_S_transition	0.45825768527800653
ENSG00000204531	6_31128552_A_C	0.034316809742368615	1225.0	respiration	0.45825768527800653
ENSG00000166452	11_8893193_C_T	0.034529948711437726	10874.0	respiration	0.45867674435681394
ENSG00000140262	15_57157876_C_T	0.03451415058010213	4226.0	sterol_biosynthesis	0.45867674435681394
ENSG00000177602	17_3629698_A_G	0.034556650490628546	7030.0	G1_S_transition	0.45867674435681394
ENSG00000138801	4_108716425_T_A	0.03449112680231856	7604.0	G2_M_transition	0.45867674435681394
ENSG00000124357	2_71314462_T_C	0.03467708354086648	9663.0	G2_M_transition	0.4598910711997384
ENSG00000142794	1_21775849_C_T	0.034824719718444266	4777.0	respiration	0.4605727936246162
ENSG00000156171	1_111621926_A_G	0.03482947839735486	4321.0	G2_M_transition	0.4605727936246162
ENSG00000184979	22_18600803_G_A	0.03484444221656525	769.0	sterol_biosynthesis	0.4605727936246162
ENSG00000165948	14_94572696_T_C	0.034838712572622256	1584.0	G1_S_transition	0.4605727936246162
ENSG00000128989	15_52838988_T_C	0.03501056835010456	4936.0	G2_M_transition	0.46199992520470207
ENSG00000144115	2_88447437_G_A	0.03498218984685558	1628.0	respiration	0.46199992520470207
ENSG00000064703	1_112386635_C_T	0.035047563401184284	4334.0	G2_M_transition	0.46210430482822895
ENSG00000187634	1_840753_T_C	0.0350853693694368	447.0	G2_M_transition	0.46221919447894844
ENSG00000177697	11_834389_T_C	0.035160248697424415	9044.0	sterol_biosynthesis	0.46282189834687587
ENSG00000082397	18_5727189_T_G	0.0351992652151724	829.0	respiration	0.46295192528034695
ENSG00000171492	1_90278842_T_C	0.03541373734635213	163.0	G1_S_transition	0.46366249469884535
ENSG00000196792	14_31377327_T_C	0.0353940875106855	432.0	G1_S_transition	0.46366249469884535
ENSG00000110011	11_64089216_C_G	0.03539847432705584	402.0	respiration	0.46366249469884535
ENSG00000162994	2_55319003_G_A	0.035304076132808906	2300.0	G2_M_transition	0.46366249469884535
ENSG00000158161	1_28339288_G_A	0.035475092950035515	6757.0	G2_M_transition	0.46366249469884535
ENSG00000158161	1_28298088_G_C	0.035475092950035515	6757.0	G2_M_transition	0.46366249469884535
ENSG00000204256	6_32953711_T_C	0.0354867568953799	227.0	G1_S_transition	0.46366249469884535
ENSG00000107798	10_91003419_A_C	0.035485180156065034	8427.0	respiration	0.46366249469884535
ENSG00000136783	9_107512604_A_C	0.035523237940897345	6954.0	G2_M_transition	0.46375776861542894
ENSG00000106459	7_129373168_G_A	0.03560153497294826	4923.0	G2_M_transition	0.4643983478244679
ENSG00000170469	5_138738096_A_T	0.035717613372727886	2622.0	G1_S_transition	0.46553030456595623
ENSG00000166452	11_8932533_C_T	0.035853257188540315	10592.0	respiration	0.46554283390026907
ENSG00000131127	4_360974_G_A	0.035865082369960305	101.0	G2_M_transition	0.46554283390026907
ENSG00000100908	14_24598198_A_T	0.03583416030125893	6312.0	sterol_biosynthesis	0.46554283390026907
ENSG00000152620	5_36242212_T_C	0.03578024029023464	2191.0	respiration	0.46554283390026907
ENSG00000166165	14_104084841_C_T	0.035774980057438815	8749.0	respiration	0.46554283390026907
ENSG00000173401	12_75737206_G_A	0.0359407984096074	5530.0	respiration	0.4661448205157897
ENSG00000135070	9_88870898_C_T	0.03607955190798913	10408.0	sterol_biosynthesis	0.4671816794736196
ENSG00000259803	16_89234110_G_C	0.03607373949997173	880.0	G2_M_transition	0.4671816794736196
ENSG00000113851	3_3256890_G_A	0.03615348054667182	3059.0	sterol_biosynthesis	0.4673771350085613
ENSG00000132130	17_35332740_T_A	0.036153201403081585	346.0	G1_S_transition	0.4673771350085613
ENSG00000160111	19_16975260_C_T	0.03620666490648815	485.0	sterol_biosynthesis	0.4674672301534048
ENSG00000171222	20_34589995_T_C	0.036219295085526265	2899.0	G1_S_transition	0.4674672301534048
ENSG00000138794	4_110567473_G_A	0.03628682795124623	3073.0	G2_M_transition	0.4677828915525735
ENSG00000118242	2_216873920_T_C	0.036307246145195385	2417.0	respiration	0.4677828915525735
ENSG00000109625	4_8567600_T_A	0.0363450344429425	2839.0	sterol_biosynthesis	0.4677828915525735
ENSG00000180155	8_143903181_G_A	0.03636152259991367	1228.0	respiration	0.4677828915525735
ENSG00000152944	12_27148941_G_A	0.03663831736383203	2499.0	respiration	0.4691612241418961
ENSG00000115486	2_85699750_C_T	0.0365576446865587	6207.0	G1_S_transition	0.4691612241418961
ENSG00000189190	19_53284186_A_G	0.03664583831571583	3097.0	G1_S_transition	0.4691612241418961
ENSG00000151640	10_134021810_T_C	0.03660133210763261	3876.0	G2_M_transition	0.4691612241418961
ENSG00000180992	6_44054459_T_C	0.03663906850885488	14313.0	respiration	0.4691612241418961
ENSG00000159352	1_151144057_C_T	0.03650365878798534	1133.0	respiration	0.4691612241418961
ENSG00000084072	1_40219280_T_C	0.036725619619784065	16370.0	respiration	0.4694393328777499
ENSG00000106153	7_56151489_A_G	0.036740157127181886	6667.0	respiration	0.4694393328777499
ENSG00000126790	14_59867847_C_T	0.03675620154203933	566.0	respiration	0.4694393328777499
ENSG00000196670	5_180198091_A_G	0.03685229144336002	1091.0	G2_M_transition	0.4696243605266655
ENSG00000163686	3_58195620_T_C	0.03683855274288195	1862.0	G2_M_transition	0.4696243605266655
ENSG00000008311	7_121856717_A_G	0.03685936414758005	5093.0	sterol_biosynthesis	0.4696243605266655
ENSG00000126777	14_55951097_G_A	0.036930821503520575	12127.0	sterol_biosynthesis	0.46978972183279943
ENSG00000115526	2_100952933_G_A	0.0369314805242426	1225.0	respiration	0.46978972183279943
ENSG00000116353	1_29571788_G_T	0.03701118492346643	6379.0	G1_S_transition	0.4704269648512277
ENSG00000070761	16_58071092_C_T	0.037066313186001267	2138.0	G2_M_transition	0.4707510662663374
ENSG00000187953	7_6763182_A_G	0.037460539863651186	975.0	G1_S_transition	0.4709513433574472
ENSG00000140319	15_40323692_A_G	0.03752021289822265	6242.0	G2_M_transition	0.4709513433574472
ENSG00000198015	12_93883139_C_T	0.037417259026769824	10645.0	respiration	0.4709513433574472
ENSG00000091317	3_32523777_T_C	0.03717273681103238	8390.0	G2_M_transition	0.4709513433574472
ENSG00000165650	10_119029515_C_T	0.03724055894903061	4741.0	G2_M_transition	0.4709513433574472
ENSG00000105889	7_22746717_C_T	0.0375639009389877	3213.0	G2_M_transition	0.4709513433574472
ENSG00000160193	21_44238289_T_C	0.03718747242070793	5029.0	respiration	0.4709513433574472
ENSG00000140319	15_40328575_G_C	0.03752021289822265	6242.0	G2_M_transition	0.4709513433574472
ENSG00000205129	4_186302451_G_A	0.03722665417326596	177.0	respiration	0.4709513433574472
ENSG00000114850	3_156225491_C_T	0.03746225175679853	1997.0	respiration	0.4709513433574472
ENSG00000108448	17_18599589_G_A	0.037301340055727314	1259.0	sterol_biosynthesis	0.4709513433574472
ENSG00000124942	11_62199457_C_T	0.037585995932605934	547.0	respiration	0.4709513433574472
ENSG00000088205	2_118494178_C_A	0.037432050955541515	12352.0	G1_S_transition	0.4709513433574472
ENSG00000203791	10_126500187_A_G	0.0375694994155102	5391.0	sterol_biosynthesis	0.4709513433574472
ENSG00000198824	13_115066004_T_C	0.03730537151545652	2820.0	G2_M_transition	0.4709513433574472
ENSG00000134717	1_52642278_G_A	0.037273717331517096	805.0	sterol_biosynthesis	0.4709513433574472
ENSG00000111850	6_87949195_C_T	0.03742376271309363	934.0	G2_M_transition	0.4709513433574472
ENSG00000082213	5_31643236_A_G	0.03762189294778672	8038.0	respiration	0.47102965733210045
ENSG00000073969	17_44603035_T_C	0.037718098677295225	6706.0	sterol_biosynthesis	0.47184016812811125
ENSG00000168268	3_52531681_G_A	0.03774602553441776	924.0	respiration	0.47184016812811125
ENSG00000107798	10_91004886_A_G	0.037781745414467965	8218.0	respiration	0.47191538612033573
ENSG00000146729	7_56089807_G_C	0.03783482141173531	7998.0	sterol_biosynthesis	0.47220710336971766
ENSG00000166922	15_32937244_G_A	0.0381916781865396	1267.0	G1_S_transition	0.47331649497231554
ENSG00000083937	3_87389805_A_C	0.0382431860709678	8415.0	G2_M_transition	0.47331649497231554
ENSG00000141738	17_37898249_G_A	0.03837989188692339	2262.0	sterol_biosynthesis	0.47331649497231554
ENSG00000100422	22_47124827_A_C	0.03808190679646117	7408.0	G1_S_transition	0.47331649497231554
ENSG00000152240	18_43651370_G_T	0.038088350228742116	1763.0	respiration	0.47331649497231554
ENSG00000175309	5_177549802_C_G	0.0381300590771949	3212.0	sterol_biosynthesis	0.47331649497231554
ENSG00000147813	8_144676862_C_T	0.0384003626648612	6598.0	sterol_biosynthesis	0.47331649497231554
ENSG00000085832	1_51853097_C_A	0.038312227091902434	6436.0	G2_M_transition	0.47331649497231554
ENSG00000140319	15_40328575_G_C	0.03831464575391647	6242.0	respiration	0.47331649497231554
ENSG00000140319	15_40323692_A_G	0.03831464575391647	6242.0	respiration	0.47331649497231554
ENSG00000100033	22_18909505_T_C	0.03818497966965334	5254.0	respiration	0.47331649497231554
ENSG00000175390	11_7942751_G_A	0.03830371390273877	4686.0	sterol_biosynthesis	0.47331649497231554
ENSG00000181350	17_16351932_T_C	0.03834075703504406	676.0	G1_S_transition	0.47331649497231554
ENSG00000147454	8_23414822_T_G	0.03801052085069337	8038.0	G1_S_transition	0.47331649497231554
ENSG00000154518	2_176054942_G_T	0.0383888494593174	4491.0	G2_M_transition	0.47331649497231554
ENSG00000114520	3_125141827_A_G	0.03822239992398177	2968.0	respiration	0.47331649497231554
ENSG00000112149	6_14100083_G_A	0.038555062079868176	1721.0	sterol_biosynthesis	0.47375315261016676
ENSG00000023287	8_53470731_T_C	0.0385500226337774	3344.0	respiration	0.47375315261016676
ENSG00000138071	2_65480285_C_T	0.038537548543775835	11843.0	G2_M_transition	0.47375315261016676
ENSG00000106733	9_77696595_C_T	0.03849945248074908	7790.0	G2_M_transition	0.47375315261016676
ENSG00000122550	7_23186699_C_T	0.0386673962289068	14808.0	respiration	0.474399684389862
ENSG00000005059	4_110648632_T_A	0.038637677695646126	6485.0	G1_S_transition	0.474399684389862
ENSG00000128294	22_27020835_G_A	0.038712370455352696	11443.0	respiration	0.47458498595265713
ENSG00000179833	2_64852336_G_C	0.03900452945622438	449.0	respiration	0.4750500049810784
ENSG00000110148	11_6302203_G_A	0.03882086867570208	7375.0	G1_S_transition	0.4750500049810784
ENSG00000172007	4_140290751_A_G	0.038940489900746576	5627.0	G1_S_transition	0.4750500049810784
ENSG00000104728	8_1821955_G_C	0.0390378850673292	5419.0	respiration	0.4750500049810784
ENSG00000173588	12_94661045_G_A	0.03904930176896327	735.0	respiration	0.4750500049810784
ENSG00000243678	17_49243804_A_T	0.03887334007657715	16214.0	respiration	0.4750500049810784
ENSG00000206535	3_100181999_G_T	0.038844811035908325	4977.0	sterol_biosynthesis	0.4750500049810784
ENSG00000135596	6_109858629_C_T	0.038957911718705884	1750.0	G2_M_transition	0.4750500049810784
ENSG00000102858	16_4742979_G_C	0.03903882819387882	13394.0	G1_S_transition	0.4750500049810784
ENSG00000173926	5_126181894_G_C	0.038887122254666236	798.0	sterol_biosynthesis	0.4750500049810784
ENSG00000126777	14_55951097_G_A	0.039120126066630435	12127.0	respiration	0.47554748503949834
ENSG00000164327	5_39116242_C_A	0.039212461395636826	402.0	respiration	0.47630549438369874
ENSG00000142698	1_34678365_C_T	0.03930099886621317	2850.0	sterol_biosynthesis	0.4769833006965315
ENSG00000171345	17_39697570_A_C	0.039328305885728616	14860.0	respiration	0.4769833006965315
ENSG00000132305	2_86311485_A_G	0.039400404191634285	17130.0	G2_M_transition	0.4773973423009954
ENSG00000179163	1_24179005_A_T	0.03942253984761493	2732.0	respiration	0.4773973423009954
ENSG00000172878	2_172783198_C_T	0.039514336890063666	255.0	G2_M_transition	0.47741732662306585
ENSG00000166997	7_99801356_C_T	0.03950423608005435	140.0	G2_M_transition	0.47741732662306585
ENSG00000108592	17_61917502_T_A	0.039491670687673834	14021.0	G1_S_transition	0.47741732662306585
ENSG00000108599	17_19803244_C_T	0.03957012416825588	5562.0	respiration	0.477657113325604
ENSG00000136003	12_108868990_C_G	0.03959431131985275	6515.0	respiration	0.477657113325604
ENSG00000091844	6_153411095_T_C	0.03984637289983765	2111.0	respiration	0.4777956019868834
ENSG00000213588	6_33522143_A_G	0.039702657567083605	70.0	respiration	0.4777956019868834
ENSG00000139697	12_123759571_T_G	0.039734767261219286	4016.0	G2_M_transition	0.4777956019868834
ENSG00000107438	10_97043321_G_A	0.039829539796350816	6202.0	G1_S_transition	0.4777956019868834
ENSG00000156261	21_30462771_A_G	0.03980708441614445	17199.0	sterol_biosynthesis	0.4777956019868834
ENSG00000136682	2_114162684_T_C	0.03967491833257247	5622.0	respiration	0.4777956019868834
ENSG00000213588	6_33407624_A_G	0.039702657567083605	70.0	respiration	0.4777956019868834
ENSG00000160194	21_44318204_T_A	0.039830817756528115	2204.0	G1_S_transition	0.4777956019868834
ENSG00000144485	2_239148813_A_C	0.03989659771529477	8552.0	G1_S_transition	0.477894751748308
ENSG00000121957	1_109373446_G_A	0.03994487854492403	1537.0	G2_M_transition	0.477894751748308
ENSG00000244038	1_20936176_C_T	0.03992387465046512	12093.0	G2_M_transition	0.477894751748308
ENSG00000185339	22_31020400_T_C	0.04000180852453301	13405.0	respiration	0.4782157515709409
ENSG00000117569	1_97153245_G_A	0.040102791464646265	13415.0	G2_M_transition	0.4787335059960335
ENSG00000144655	3_39186038_C_G	0.04013551296492426	5302.0	respiration	0.4787335059960335
ENSG00000177105	11_3811793_T_C	0.0401080226739422	1371.0	G1_S_transition	0.4787335059960335
ENSG00000121005	8_75869133_C_T	0.04017667346248185	679.0	respiration	0.47886495721823824
ENSG00000160194	21_44318204_T_A	0.0402254747282236	2204.0	respiration	0.47908721325488496
ENSG00000113273	5_78232453_G_A	0.04029567371019472	2581.0	G1_S_transition	0.4792048382541719
ENSG00000164978	9_34316043_A_T	0.040290086703713326	176.0	G2_M_transition	0.4792048382541719
ENSG00000153814	7_27986773_G_A	0.0404502584114205	538.0	G1_S_transition	0.4798502752586068
ENSG00000135749	1_233480296_T_C	0.04045683065011218	1624.0	G1_S_transition	0.4798502752586068
ENSG00000087191	17_61947358_T_C	0.04047075584381502	17946.0	respiration	0.4798502752586068
ENSG00000049449	11_32112143_T_G	0.04040387493372355	4233.0	sterol_biosynthesis	0.4798502752586068
ENSG00000146067	5_176929185_G_C	0.04072338831369207	2545.0	G1_S_transition	0.48125026891409384
ENSG00000177602	17_3629698_A_G	0.04070089270446114	7030.0	G2_M_transition	0.48125026891409384
ENSG00000164182	5_60178833_T_C	0.04072162161013765	13164.0	sterol_biosynthesis	0.48125026891409384
ENSG00000101126	20_49496411_T_C	0.04074028270955792	14154.0	G2_M_transition	0.48125026891409384
ENSG00000243317	7_135324658_G_T	0.040688262417312486	931.0	respiration	0.48125026891409384
ENSG00000141556	17_80661720_G_C	0.04078500369550954	6807.0	respiration	0.48142060825724786
ENSG00000164327	5_38870109_C_G	0.04092209210538392	1954.0	sterol_biosynthesis	0.4826801777062656
ENSG00000182141	19_21504506_A_G	0.041370363631773314	10941.0	G2_M_transition	0.4843716561397306
ENSG00000101000	20_33730464_A_G	0.04115068791253877	4930.0	respiration	0.4843716561397306
ENSG00000085733	11_70251812_T_C	0.041309854278419086	14742.0	respiration	0.4843716561397306
ENSG00000185344	12_124252924_C_T	0.04136892178807575	512.0	G2_M_transition	0.4843716561397306
ENSG00000162688	1_100224135_C_T	0.04128521551170152	5696.0	G2_M_transition	0.4843716561397306
ENSG00000135622	2_74956805_C_T	0.04112070446418261	548.0	G1_S_transition	0.4843716561397306
ENSG00000138032	2_44396235_T_G	0.04135084718719804	3526.0	sterol_biosynthesis	0.4843716561397306
ENSG00000204525	6_31239722_A_C	0.04123347096289302	3037.0	sterol_biosynthesis	0.4843716561397306
ENSG00000123243	10_7696937_T_A	0.04116422052450043	1058.0	G2_M_transition	0.4843716561397306
ENSG00000165323	11_91991746_G_C	0.04127082038945906	2730.0	G2_M_transition	0.4843716561397306
ENSG00000091039	12_76720420_G_A	0.041461467044330014	4207.0	sterol_biosynthesis	0.4850808456556077
ENSG00000100997	20_25307574_C_T	0.041562329165472034	18158.0	sterol_biosynthesis	0.4859030800449004
ENSG00000186230	19_57939619_C_T	0.041723691649566026	5128.0	respiration	0.48622981143997557
ENSG00000131844	5_70946539_G_A	0.04193189233806365	3445.0	respiration	0.48622981143997557
ENSG00000215440	20_57164391_A_C	0.041845038243309936	951.0	G2_M_transition	0.48622981143997557
ENSG00000063660	2_241424748_G_A	0.041745721469595716	5892.0	G2_M_transition	0.48622981143997557
ENSG00000188659	15_82537939_C_A	0.04184900135567727	382.0	G2_M_transition	0.48622981143997557
ENSG00000138767	4_78804341_A_T	0.041730452124649126	437.0	sterol_biosynthesis	0.48622981143997557
ENSG00000124635	6_27023694_T_A	0.041944364837108734	1047.0	sterol_biosynthesis	0.48622981143997557
ENSG00000101182	20_60689943_T_C	0.04187836563297973	6346.0	G2_M_transition	0.48622981143997557
ENSG00000166451	16_81044947_T_C	0.04163853942178596	7175.0	respiration	0.48622981143997557
ENSG00000186230	19_57943697_A_G	0.041723691649566026	5128.0	respiration	0.48622981143997557
ENSG00000127337	12_69669225_G_A	0.0418197722746242	11269.0	G1_S_transition	0.48622981143997557
ENSG00000214026	11_1942684_A_T	0.04195751960499789	1388.0	G2_M_transition	0.48622981143997557
ENSG00000169021	19_29701951_C_T	0.04202990963649343	6804.0	G1_S_transition	0.48629136769769354
ENSG00000131067	20_33533736_A_C	0.042054653777481805	864.0	G1_S_transition	0.48629136769769354
ENSG00000099800	19_2459088_G_A	0.04204931673156083	16754.0	G1_S_transition	0.48629136769769354
ENSG00000160111	19_16975260_C_T	0.04213783723571917	485.0	G2_M_transition	0.486898878546259
ENSG00000167515	16_88925567_T_G	0.042304656671509885	5793.0	G1_S_transition	0.4884712101722013
ENSG00000149084	11_43822885_A_G	0.04237187530674967	14603.0	G2_M_transition	0.48870697770292854
ENSG00000143499	1_214448561_T_C	0.0423865946169836	2221.0	respiration	0.48870697770292854
ENSG00000101126	20_49494268_A_G	0.0424324590274664	13793.0	G2_M_transition	0.4888810072722163
ENSG00000117519	1_95427422_C_G	0.042536571192492136	5641.0	sterol_biosynthesis	0.4890166737382887
ENSG00000152620	5_36260277_A_C	0.042506514784057516	2151.0	respiration	0.4890166737382887
ENSG00000160200	21_44474833_A_T	0.04251813151228738	15436.0	G2_M_transition	0.4890166737382887
ENSG00000140262	15_57157876_C_T	0.04266489018423201	4226.0	respiration	0.4894350199181829
ENSG00000221990	5_421426_A_C	0.04268515044235871	1385.0	respiration	0.4894350199181829
ENSG00000243317	7_135349273_A_T	0.042757792525581435	943.0	respiration	0.4894350199181829
ENSG00000131373	3_15600888_A_G	0.042700333794526785	226.0	respiration	0.4894350199181829
ENSG00000108946	17_66590851_T_C	0.04272712561381632	8531.0	sterol_biosynthesis	0.4894350199181829
ENSG00000243317	7_135357476_A_C	0.042757792525581435	943.0	respiration	0.4894350199181829
ENSG00000100804	14_23491284_C_G	0.04284071957633427	4073.0	sterol_biosynthesis	0.4896786709559704
ENSG00000100347	22_44325748_A_G	0.0428217315626854	5147.0	G2_M_transition	0.4896786709559704
ENSG00000163938	3_52717229_T_A	0.042938029283683565	16557.0	G1_S_transition	0.49037846526362067
ENSG00000140682	16_31451699_G_A	0.04299453689024569	2764.0	respiration	0.49037846526362067
ENSG00000153561	2_86999862_C_T	0.04298310059499984	11476.0	G1_S_transition	0.49037846526362067
ENSG00000134463	10_11782833_G_A	0.0431274816905504	4832.0	G2_M_transition	0.49154191470549835
ENSG00000114738	3_50599511_A_G	0.04323651400821323	1911.0	respiration	0.4917263669022848
ENSG00000163257	4_17883683_G_C	0.04321094129604788	706.0	G2_M_transition	0.4917263669022848
ENSG00000115306	2_54776993_C_G	0.043198061275459734	9366.0	respiration	0.4917263669022848
ENSG00000101460	20_33205011_C_T	0.0433185395514575	5165.0	sterol_biosynthesis	0.4923068357607702
ENSG00000168385	2_242191689_G_A	0.04342644548917958	4685.0	respiration	0.4928281185229179
ENSG00000168385	2_242189231_T_C	0.04342644548917958	4685.0	respiration	0.4928281185229179
ENSG00000147813	8_144676862_C_T	0.043498089265024784	6598.0	G2_M_transition	0.4932025276326317
ENSG00000020922	11_94169708_C_T	0.04352152213878082	663.0	G2_M_transition	0.4932025276326317
ENSG00000163565	1_158974284_C_G	0.043582345797061176	627.0	respiration	0.49353130922942273
ENSG00000119899	6_74279575_G_A	0.043612661011965606	648.0	respiration	0.49353130922942273
ENSG00000164031	4_100746346_C_A	0.04371122469520263	549.0	G2_M_transition	0.49429461776325934
ENSG00000109686	4_152176269_C_T	0.04380168295143489	560.0	G2_M_transition	0.4949652480315772
ENSG00000116157	1_53048482_T_C	0.04396362919233575	8295.0	respiration	0.4964421752720898
ENSG00000189306	22_42903671_T_G	0.04401085593040038	8346.0	respiration	0.49662249930554064
ENSG00000071967	2_172375786_C_T	0.04409787908322409	1425.0	G1_S_transition	0.4972513150278668
ENSG00000186300	19_2852744_C_T	0.044433557363664895	1771.0	sterol_biosynthesis	0.49820773422294135
ENSG00000154079	6_71178785_G_A	0.0443589660679017	8220.0	G2_M_transition	0.49820773422294135
ENSG00000100523	14_53479723_T_C	0.04429928163389296	3383.0	G1_S_transition	0.49820773422294135
ENSG00000141012	16_88918096_C_T	0.04435821571055798	3332.0	respiration	0.49820773422294135
ENSG00000116353	1_29571788_G_T	0.04433092124495012	6379.0	respiration	0.49820773422294135
ENSG00000135912	2_219644625_T_G	0.04441331596353671	12377.0	respiration	0.49820773422294135
ENSG00000111412	12_117187907_T_C	0.044382442406410434	689.0	sterol_biosynthesis	0.49820773422294135
ENSG00000171763	15_45682277_C_T	0.04428105479516365	5283.0	G1_S_transition	0.49820773422294135
ENSG00000074696	15_65816621_C_T	0.0444997557625708	5111.0	G2_M_transition	0.4982467368257399
ENSG00000104728	8_1821955_G_C	0.0444956140205212	5419.0	sterol_biosynthesis	0.4982467368257399
ENSG00000115539	2_101184336_C_G	0.04464295065798057	13561.0	sterol_biosynthesis	0.49934850901096645
ENSG00000012963	14_93663558_T_A	0.04466101657254427	5952.0	respiration	0.49934850901096645
ENSG00000176912	18_645561_T_C	0.04471609524668138	3703.0	respiration	0.4996127435156637
ENSG00000160584	11_116843425_C_G	0.0448547471536667	64.0	sterol_biosynthesis	0.4996215921156303
ENSG00000114520	3_125141827_A_G	0.045094244907717386	2968.0	G1_S_transition	0.4996215921156303
ENSG00000106733	9_77698483_G_A	0.04490537973667731	8432.0	G1_S_transition	0.4996215921156303
ENSG00000178127	18_9116080_T_C	0.04503336032274772	1173.0	G1_S_transition	0.4996215921156303
ENSG00000134463	10_11834968_A_G	0.04498955154003779	5350.0	G2_M_transition	0.4996215921156303
ENSG00000141655	18_59990654_C_T	0.045037402972763416	2865.0	G1_S_transition	0.4996215921156303
ENSG00000139190	12_6598898_T_C	0.04477109326745804	5662.0	sterol_biosynthesis	0.4996215921156303
ENSG00000101337	20_30696392_G_C	0.044853841632259785	8148.0	G1_S_transition	0.4996215921156303
ENSG00000144485	2_239148813_A_C	0.04487502543382301	8552.0	respiration	0.4996215921156303
ENSG00000165323	11_91991746_G_C	0.045020855924334004	2730.0	sterol_biosynthesis	0.4996215921156303
ENSG00000143643	1_231115887_A_C	0.04508858427820758	3989.0	sterol_biosynthesis	0.4996215921156303
ENSG00000002822	7_1758672_T_C	0.04503592518968943	4812.0	respiration	0.4996215921156303
ENSG00000174652	19_9546351_G_T	0.04518345116719631	4931.0	G1_S_transition	0.49983679377572343
ENSG00000145817	5_143550217_G_T	0.04520355990857187	9293.0	G1_S_transition	0.49983679377572343
ENSG00000086062	9_33121480_C_T	0.04520804837963964	7340.0	sterol_biosynthesis	0.49983679377572343
ENSG00000088179	2_120519332_C_G	0.04526540596203661	5264.0	G1_S_transition	0.5001229276250609
ENSG00000154079	6_71288001_G_T	0.045355951382248884	8292.0	G1_S_transition	0.5007750907304866
ENSG00000163913	3_129122292_A_G	0.04540864519076826	1970.0	sterol_biosynthesis	0.5010087186048098
ENSG00000104497	8_82682343_A_C	0.04547943195265742	1398.0	sterol_biosynthesis	0.501441509273991
ENSG00000204347	17_72328361_G_T	0.04553081580369299	963.0	respiration	0.5016599178148919
ENSG00000183255	21_46281948_C_T	0.04573258989195093	3271.0	sterol_biosynthesis	0.5035338795587778
ENSG00000149084	11_43813776_T_G	0.046625541393802775	11536.0	sterol_biosynthesis	0.5037796272319438
ENSG00000223705	7_75094329_G_A	0.04595493203588834	460.0	G2_M_transition	0.5037796272319438
ENSG00000123213	5_65073750_G_A	0.046246242556246986	12345.0	respiration	0.5037796272319438
ENSG00000155545	5_56317808_A_G	0.04670615501716095	1645.0	G2_M_transition	0.5037796272319438
ENSG00000120594	10_20089050_C_T	0.04619031230801872	7043.0	respiration	0.5037796272319438
ENSG00000064666	19_1039323_C_G	0.04630422931525862	8717.0	respiration	0.5037796272319438
ENSG00000214078	20_34344225_T_A	0.04667444735467508	4375.0	G1_S_transition	0.5037796272319438
ENSG00000167371	16_29760347_C_G	0.0465275326968053	874.0	sterol_biosynthesis	0.5037796272319438
ENSG00000180616	17_71081568_T_C	0.04646488879483861	1747.0	G2_M_transition	0.5037796272319438
ENSG00000105499	19_48563534_A_G	0.046339350054227735	1409.0	sterol_biosynthesis	0.5037796272319438
ENSG00000185838	22_19840196_C_G	0.04598937437015866	3459.0	respiration	0.5037796272319438
ENSG00000119684	14_75590113_A_T	0.046562740318828816	2697.0	G1_S_transition	0.5037796272319438
ENSG00000107968	10_30809648_T_G	0.04661258425555535	2535.0	respiration	0.5037796272319438
ENSG00000117724	1_214914666_A_G	0.046675326968417884	15192.0	sterol_biosynthesis	0.5037796272319438
ENSG00000167526	16_89613530_G_A	0.046414178609713114	15893.0	G1_S_transition	0.5037796272319438
ENSG00000142089	11_323649_C_T	0.04657967162958628	21955.0	respiration	0.5037796272319438
ENSG00000154305	1_222919748_G_A	0.04643320371681374	3709.0	G1_S_transition	0.5037796272319438
ENSG00000102882	16_30134656_T_C	0.04588402808235255	6268.0	respiration	0.5037796272319438
ENSG00000161981	16_83807_G_C	0.046174173490655626	14884.0	respiration	0.5037796272319438
ENSG00000174371	1_242090954_C_A	0.04630468918254425	1653.0	sterol_biosynthesis	0.5037796272319438
ENSG00000107521	10_100179274_C_T	0.046045016119140934	10056.0	sterol_biosynthesis	0.5037796272319438
ENSG00000223705	7_75100124_T_C	0.04595493203588834	460.0	G2_M_transition	0.5037796272319438
ENSG00000122557	7_35767358_G_A	0.04664614196211988	6234.0	G1_S_transition	0.5037796272319438
ENSG00000181045	17_78192155_G_A	0.046697344018135946	2027.0	respiration	0.5037796272319438
ENSG00000144580	2_219391672_C_T	0.04605041512040897	6120.0	sterol_biosynthesis	0.5037796272319438
ENSG00000154079	6_71294625_G_C	0.04623276792062536	8190.0	G1_S_transition	0.5037796272319438
ENSG00000074181	19_15260682_A_C	0.04589288251167584	2629.0	sterol_biosynthesis	0.5037796272319438
ENSG00000164758	8_118455082_C_T	0.04591224429883168	855.0	sterol_biosynthesis	0.5037796272319438
ENSG00000182472	19_39152743_C_G	0.046190871623785004	778.0	respiration	0.5037796272319438
ENSG00000150867	10_22827411_A_C	0.04634225444656039	7804.0	sterol_biosynthesis	0.5037796272319438
ENSG00000185437	21_40927167_T_C	0.04691542811094141	2135.0	G1_S_transition	0.5043249809381848
ENSG00000133313	18_72263414_G_A	0.046862057196603926	2553.0	sterol_biosynthesis	0.5043249809381848
ENSG00000196730	9_90041889_C_T	0.0469029879008658	7946.0	respiration	0.5043249809381848
ENSG00000119509	9_102773356_T_C	0.04682496696032883	1509.0	sterol_biosynthesis	0.5043249809381848
ENSG00000135074	5_156824546_C_T	0.046809034076263585	3367.0	sterol_biosynthesis	0.5043249809381848
ENSG00000187824	17_10625371_A_G	0.047012015473790886	2882.0	G2_M_transition	0.5046803390862092
ENSG00000249915	5_196646_G_A	0.04698362284780402	12537.0	G2_M_transition	0.5046803390862092
ENSG00000165698	9_135676307_T_C	0.04710595057781166	1227.0	sterol_biosynthesis	0.504741741222113
ENSG00000109255	4_56534709_A_G	0.04711304142953132	8179.0	G1_S_transition	0.504741741222113
ENSG00000164244	5_126963377_G_A	0.047087583346782605	2194.0	G2_M_transition	0.504741741222113
ENSG00000122741	9_37744079_C_T	0.047220665927705206	8670.0	respiration	0.5055538680993129
ENSG00000149089	11_34902363_G_A	0.04729524580926562	10105.0	respiration	0.5056205788039713
ENSG00000152503	5_114451109_A_G	0.047373541692045225	1619.0	sterol_biosynthesis	0.5056205788039713
ENSG00000126267	19_36148987_C_G	0.047386017235593735	7387.0	G1_S_transition	0.5056205788039713
ENSG00000134247	1_117528177_C_A	0.04731619136469409	10232.0	G2_M_transition	0.5056205788039713
ENSG00000182362	21_47746882_A_G	0.047342299050258836	4509.0	sterol_biosynthesis	0.5056205788039713
ENSG00000214087	17_79642556_T_C	0.04743155904283529	12416.0	respiration	0.505766852397696
ENSG00000172785	9_183314_C_T	0.047591469440456134	11044.0	G1_S_transition	0.50605763040664
ENSG00000198231	17_61951315_C_T	0.04749297870411896	11765.0	G1_S_transition	0.50605763040664
ENSG00000100490	14_50773539_T_A	0.04756653739198687	376.0	G1_S_transition	0.50605763040664
ENSG00000100376	22_45789743_T_G	0.04761808644624413	3648.0	G1_S_transition	0.50605763040664
ENSG00000167526	16_89639226_C_G	0.04753128664061502	14831.0	sterol_biosynthesis	0.50605763040664
ENSG00000183255	21_46269710_A_C	0.047683145180444544	3557.0	sterol_biosynthesis	0.5064103012211918
ENSG00000006007	16_19455284_T_C	0.04774286870087192	7925.0	G2_M_transition	0.5067058770337027
ENSG00000101363	20_35912308_G_C	0.04781764195015158	11488.0	G1_S_transition	0.5071606777730363
ENSG00000146540	7_1138309_G_A	0.04786976246201377	4521.0	sterol_biosynthesis	0.5073747738468811
ENSG00000133433	22_24335228_A_C	0.047957675969266415	638.0	sterol_biosynthesis	0.5079677038664698
ENSG00000070778	14_88984649_T_C	0.048039688934542496	2046.0	G2_M_transition	0.5084973869367163
ENSG00000058668	1_203703164_T_C	0.04837319758703563	2782.0	G1_S_transition	0.5094668287049706
ENSG00000128849	15_57692995_C_T	0.04853267933055072	5147.0	G2_M_transition	0.5094668287049706
ENSG00000125968	20_30251007_T_A	0.04845259627301635	6234.0	sterol_biosynthesis	0.5094668287049706
ENSG00000079691	6_25512063_A_T	0.04855948449170343	901.0	respiration	0.5094668287049706
ENSG00000113643	5_167908641_G_C	0.048376334602695435	16524.0	sterol_biosynthesis	0.5094668287049706
ENSG00000157326	14_24446336_G_T	0.04856254856333589	1676.0	G2_M_transition	0.5094668287049706
ENSG00000198496	17_41393295_T_C	0.048456189371812106	2951.0	G1_S_transition	0.5094668287049706
ENSG00000220749	1_212248936_T_C	0.04858020175528893	410.0	G2_M_transition	0.5094668287049706
ENSG00000181026	15_89067344_T_C	0.04842305022516226	10229.0	G1_S_transition	0.5094668287049706
ENSG00000102699	13_24976086_T_C	0.04857148954956851	8991.0	G2_M_transition	0.5094668287049706
ENSG00000170322	11_129723079_A_G	0.04816834607943664	7163.0	G2_M_transition	0.5094668287049706
ENSG00000165914	14_91312051_G_A	0.0482778223266654	1224.0	G1_S_transition	0.5094668287049706
ENSG00000167005	16_56415786_C_T	0.04853778568897826	3117.0	G1_S_transition	0.5094668287049706
ENSG00000135074	5_156752957_A_G	0.04849247431025297	3309.0	sterol_biosynthesis	0.5094668287049706
ENSG00000162738	1_160349098_G_T	0.04872125972534128	3730.0	respiration	0.5102724947371274
ENSG00000206535	3_100055273_G_A	0.04871054903827261	5261.0	G1_S_transition	0.5102724947371274
ENSG00000174775	11_516563_G_A	0.048804152682804115	698.0	G2_M_transition	0.5108039379607324
ENSG00000186153	16_78998501_T_C	0.04893104923566228	3562.0	respiration	0.5117949376275196
ENSG00000089195	20_5872040_G_A	0.04899126223615978	1617.0	G1_S_transition	0.5120876147421753
ENSG00000165948	14_94569247_A_T	0.049106415057188615	1595.0	G1_S_transition	0.5122801854422933
ENSG00000107798	10_91004886_A_G	0.049068413533511886	8218.0	G2_M_transition	0.5122801854422933
ENSG00000006459	7_139913409_G_A	0.04908960114637345	4550.0	G1_S_transition	0.5122801854422933
ENSG00000139190	12_6576859_T_C	0.04925822529763595	5911.0	sterol_biosynthesis	0.5135266952288976
ENSG00000180817	10_72015573_T_G	0.04934932436251558	2086.0	sterol_biosynthesis	0.5141390593256705
ENSG00000088035	1_63824733_T_C	0.04954327492278235	2217.0	respiration	0.5144547269039498
ENSG00000165502	14_50086640_G_A	0.049676596087630934	10830.0	sterol_biosynthesis	0.5144547269039498
ENSG00000183735	12_64759820_A_G	0.049660660673234575	1146.0	G1_S_transition	0.5144547269039498
ENSG00000136717	2_127863029_C_T	0.04970342433267642	3531.0	respiration	0.5144547269039498
ENSG00000174989	12_117474662_G_A	0.04967051252052815	3084.0	sterol_biosynthesis	0.5144547269039498
ENSG00000160949	8_145685396_T_C	0.04969767666415288	4149.0	G1_S_transition	0.5144547269039498
ENSG00000115762	2_131861401_T_G	0.049498928070730364	5008.0	sterol_biosynthesis	0.5144547269039498
ENSG00000136717	2_127846505_T_C	0.04970342433267642	3531.0	respiration	0.5144547269039498
ENSG00000136717	2_127859418_T_C	0.04970342433267642	3531.0	respiration	0.5144547269039498
ENSG00000156253	21_30330451_G_A	0.0494255373043832	722.0	respiration	0.5144547269039498
ENSG00000240849	20_48692455_G_A	0.04979882130501575	4189.0	G1_S_transition	0.5146417891702966
ENSG00000086062	9_33119241_C_T	0.04978172646063545	7847.0	sterol_biosynthesis	0.5146417891702966
ENSG00000135211	7_77324475_A_G	0.04981867269284467	15539.0	G1_S_transition	0.5146417891702966
ENSG00000139083	12_12035649_C_T	0.05034177043183567	2181.0	respiration	0.514866612427435
ENSG00000154639	21_18848386_A_C	0.05021697585198029	5571.0	sterol_biosynthesis	0.514866612427435
ENSG00000125818	20_1072316_A_G	0.050494042671384784	8629.0	respiration	0.514866612427435
ENSG00000100376	22_45714489_T_C	0.050130606323787706	4423.0	G1_S_transition	0.514866612427435
ENSG00000157379	14_24791798_G_A	0.050407082203542064	3283.0	respiration	0.514866612427435
ENSG00000100097	22_38059925_A_C	0.049976470093338034	1561.0	sterol_biosynthesis	0.514866612427435
ENSG00000071626	19_1388538_C_T	0.05040301669685869	234.0	G1_S_transition	0.514866612427435
ENSG00000167778	12_53471218_C_A	0.05009659300634831	1908.0	G2_M_transition	0.514866612427435
ENSG00000198865	5_42847580_C_A	0.05020148145171322	2824.0	respiration	0.514866612427435
ENSG00000121716	7_99988813_T_A	0.04990882323126186	551.0	sterol_biosynthesis	0.514866612427435
ENSG00000198440	19_56931672_C_T	0.050355565842971836	1682.0	G1_S_transition	0.514866612427435
ENSG00000185127	6_170065895_G_A	0.05045641030588157	1417.0	sterol_biosynthesis	0.514866612427435
ENSG00000154079	6_71288001_G_T	0.050325100040734434	8292.0	sterol_biosynthesis	0.514866612427435
ENSG00000140092	14_92339850_G_A	0.05032123234278255	2230.0	respiration	0.514866612427435
ENSG00000166451	16_81056441_T_G	0.050118915295738066	7300.0	respiration	0.514866612427435
ENSG00000108448	17_18599589_G_A	0.05031509984443135	1259.0	respiration	0.514866612427435
ENSG00000152749	13_95240054_G_A	0.05047090071140994	6190.0	sterol_biosynthesis	0.514866612427435
ENSG00000061794	12_27983738_T_C	0.04987651704103505	2958.0	G1_S_transition	0.514866612427435
ENSG00000169174	1_55496648_C_T	0.050159475954542655	2923.0	respiration	0.514866612427435
ENSG00000198131	19_58780089_G_C	0.05052096228438892	7217.0	G2_M_transition	0.514866612427435
ENSG00000105939	7_138726194_C_T	0.0502112591042166	16508.0	G1_S_transition	0.514866612427435
ENSG00000156966	2_232265752_C_T	0.05080582253944593	12775.0	G2_M_transition	0.5163656858914079
ENSG00000003249	16_90100471_T_C	0.050836903233622985	699.0	G2_M_transition	0.5163656858914079
ENSG00000092020	14_35591174_T_C	0.0507836251417084	2422.0	G2_M_transition	0.5163656858914079
ENSG00000165948	14_94571353_A_T	0.05086306007175562	1382.0	respiration	0.5163656858914079
ENSG00000206503	6_29917005_C_T	0.05080230930484208	2858.0	respiration	0.5163656858914079
ENSG00000144182	2_99706817_A_G	0.050783285735613456	6133.0	sterol_biosynthesis	0.5163656858914079
ENSG00000152492	3_191039709_G_A	0.05096141184858748	8016.0	sterol_biosynthesis	0.5170337876439067
ENSG00000066427	14_92525471_C_T	0.050996054124873035	6055.0	G2_M_transition	0.5170550784530841
ENSG00000187634	1_840753_T_C	0.05110910323257283	447.0	sterol_biosynthesis	0.5175407470740071
ENSG00000166938	15_66552066_G_C	0.05108915471309584	2134.0	G2_M_transition	0.5175407470740071
ENSG00000118785	4_88810216_G_A	0.05119116583038498	1945.0	G2_M_transition	0.5180415558682525
ENSG00000088035	1_63833436_C_G	0.05134541498283341	2289.0	respiration	0.5192717716405202
ENSG00000163029	2_17767608_G_A	0.05146760015286506	2708.0	respiration	0.5201763557434607
ENSG00000183648	14_92605513_C_G	0.051538150162169435	11123.0	respiration	0.5202520564058573
ENSG00000178935	19_58225584_G_T	0.05154058010969407	1649.0	respiration	0.5202520564058573
ENSG00000101751	18_51776460_G_A	0.051896336139776685	7107.0	G1_S_transition	0.5210627245665543
ENSG00000006042	17_31155529_G_A	0.052272522496512284	12650.0	respiration	0.5210627245665543
ENSG00000172081	19_2088394_C_T	0.05247358756964293	1788.0	respiration	0.5210627245665543
ENSG00000177697	11_834389_T_C	0.05221697737623618	9044.0	respiration	0.5210627245665543
ENSG00000102898	16_67843538_T_A	0.05235601204060373	7268.0	sterol_biosynthesis	0.5210627245665543
ENSG00000198791	8_17056529_T_C	0.05178675354707362	7787.0	respiration	0.5210627245665543
ENSG00000206535	3_100181999_G_T	0.052413455186314566	4977.0	G1_S_transition	0.5210627245665543
ENSG00000112667	6_43217239_G_C	0.0522049258194571	5636.0	G1_S_transition	0.5210627245665543
ENSG00000176155	17_80133859_T_C	0.052009886378938455	4561.0	G2_M_transition	0.5210627245665543
ENSG00000120675	13_43597706_C_T	0.05214313412328328	13767.0	G1_S_transition	0.5210627245665543
ENSG00000163938	3_52645729_A_G	0.052308445096104085	4684.0	G1_S_transition	0.5210627245665543
ENSG00000092421	5_115904410_A_G	0.05236953921768345	6033.0	respiration	0.5210627245665543
ENSG00000182986	19_53381429_G_T	0.05214952746153823	8575.0	G1_S_transition	0.5210627245665543
ENSG00000197785	1_1469289_G_C	0.05233753337859237	2895.0	respiration	0.5210627245665543
ENSG00000145675	5_67529191_G_A	0.05224660578551383	3147.0	sterol_biosynthesis	0.5210627245665543
ENSG00000069275	1_205812912_A_G	0.05223521821657194	2951.0	G1_S_transition	0.5210627245665543
ENSG00000141504	17_7445750_A_C	0.052459781586584486	12917.0	G2_M_transition	0.5210627245665543
ENSG00000106459	7_129400275_G_A	0.05222756464812496	4202.0	sterol_biosynthesis	0.5210627245665543
ENSG00000134184	1_110245263_T_C	0.05220104867113764	1407.0	G2_M_transition	0.5210627245665543
ENSG00000163950	4_1786624_C_T	0.0522710769288046	1413.0	G1_S_transition	0.5210627245665543
ENSG00000100564	14_68065844_G_A	0.05224191691130309	7324.0	G1_S_transition	0.5210627245665543
ENSG00000159658	1_47041028_C_T	0.05240029209696087	310.0	G1_S_transition	0.5210627245665543
ENSG00000071243	7_120579891_T_C	0.0521818638072689	1931.0	respiration	0.5210627245665543
ENSG00000176293	19_58572979_G_A	0.05241516313497833	2404.0	G1_S_transition	0.5210627245665543
ENSG00000135390	12_54022602_T_C	0.05203569920231785	1267.0	respiration	0.5210627245665543
ENSG00000183077	17_76169771_G_A	0.051925764645712115	667.0	G1_S_transition	0.5210627245665543
ENSG00000132773	1_45775258_A_C	0.05270831997275125	148.0	sterol_biosynthesis	0.5216462439876957
ENSG00000165410	14_35184541_T_C	0.05267339865444489	5273.0	G1_S_transition	0.5216462439876957
ENSG00000131351	19_17219105_G_A	0.052729048896569285	4912.0	respiration	0.5216462439876957
ENSG00000188493	19_41252736_C_G	0.052729347170458164	5759.0	sterol_biosynthesis	0.5216462439876957
ENSG00000158406	6_26351621_A_G	0.0526350312407704	1156.0	respiration	0.5216462439876957
ENSG00000163171	2_37908980_T_G	0.05270900797012841	1876.0	G2_M_transition	0.5216462439876957
ENSG00000257727	12_56802154_C_T	0.052845104022734506	251.0	sterol_biosynthesis	0.5219495386862716
ENSG00000204711	9_72433081_G_A	0.05290416083153946	1685.0	respiration	0.5219495386862716
ENSG00000080644	15_78813334_G_A	0.0529242640246465	3172.0	sterol_biosynthesis	0.5219495386862716
ENSG00000185485	3_195757067_A_C	0.05284158230816492	1037.0	G1_S_transition	0.5219495386862716
ENSG00000182013	19_46971363_G_A	0.052909957416532594	5427.0	G2_M_transition	0.5219495386862716
ENSG00000115306	2_54824349_C_T	0.05305419696093345	8262.0	respiration	0.5229063779871654
ENSG00000143333	1_182577490_G_C	0.05310771270560656	1646.0	sterol_biosynthesis	0.5231093239099052
ENSG00000083535	13_73466948_G_A	0.05321416884755446	3905.0	sterol_biosynthesis	0.5232150328788685
ENSG00000101363	20_35912308_G_C	0.05321723899372177	11488.0	G2_M_transition	0.5232150328788685
ENSG00000187634	1_963013_C_T	0.0531549799464257	440.0	sterol_biosynthesis	0.5232150328788685
ENSG00000140307	15_59933789_T_C	0.0532912289534456	13628.0	sterol_biosynthesis	0.5236184573978625
ENSG00000168385	2_242191689_G_A	0.05345926313186767	4685.0	G2_M_transition	0.524455519593616
ENSG00000156170	8_95821289_C_A	0.053541069462510534	1213.0	G2_M_transition	0.524455519593616
ENSG00000168385	2_242189231_T_C	0.05345926313186767	4685.0	G2_M_transition	0.524455519593616
ENSG00000183722	13_40081401_T_A	0.05348032098586148	797.0	respiration	0.524455519593616
ENSG00000167641	19_38769994_T_G	0.053541468578854806	2684.0	sterol_biosynthesis	0.524455519593616
ENSG00000198160	1_67442210_C_T	0.05363819229424445	8320.0	respiration	0.5250792354719382
ENSG00000144115	2_88450605_A_G	0.05367328893367818	1516.0	respiration	0.5250992700605166
ENSG00000119760	2_27794150_C_G	0.053736241017872784	1588.0	respiration	0.5253916291027463
ENSG00000198171	20_3180403_G_A	0.0542934808977699	4231.0	sterol_biosynthesis	0.525993503606092
ENSG00000225151	15_84776046_T_C	0.05442682023718626	302.0	G2_M_transition	0.525993503606092
ENSG00000132386	17_1667794_A_G	0.05398804951605257	4997.0	respiration	0.525993503606092
ENSG00000179163	1_24206753_C_T	0.05396349605244395	2601.0	respiration	0.525993503606092
ENSG00000095777	10_26179418_A_G	0.054406788152854144	4187.0	G1_S_transition	0.525993503606092
ENSG00000123892	11_87948516_G_A	0.054370643057685214	5073.0	sterol_biosynthesis	0.525993503606092
ENSG00000173436	1_19911802_T_C	0.05394631713391865	580.0	sterol_biosynthesis	0.525993503606092
ENSG00000128789	18_12658123_C_T	0.05418912809752312	2635.0	G1_S_transition	0.525993503606092
ENSG00000167642	19_38760618_A_G	0.05415872242409848	3744.0	respiration	0.525993503606092
ENSG00000141738	17_37892697_T_A	0.05413811635071288	2244.0	sterol_biosynthesis	0.525993503606092
ENSG00000133216	1_23068395_A_G	0.05440400888849158	233.0	respiration	0.525993503606092
ENSG00000120526	8_110173232_C_T	0.05440487041896383	16065.0	G1_S_transition	0.525993503606092
ENSG00000134184	1_110245263_T_C	0.054094882862880715	1407.0	respiration	0.525993503606092
ENSG00000148773	10_129928920_C_G	0.05433423137960732	6392.0	sterol_biosynthesis	0.525993503606092
ENSG00000203724	1_197919693_A_G	0.054050875885766535	756.0	sterol_biosynthesis	0.525993503606092
ENSG00000065154	10_126171681_C_T	0.054104029667582036	3530.0	respiration	0.525993503606092
ENSG00000189241	6_116667857_A_C	0.054400121512984005	13734.0	sterol_biosynthesis	0.525993503606092
ENSG00000162688	1_100224135_C_T	0.05441635189028133	5696.0	G1_S_transition	0.525993503606092
ENSG00000013583	12_13154105_A_T	0.053934064171322016	3275.0	respiration	0.525993503606092
ENSG00000169621	2_68952033_T_C	0.054611221385326064	656.0	G2_M_transition	0.5270209212102258
ENSG00000140365	15_75636490_G_A	0.054632644589202035	1072.0	G2_M_transition	0.5270209212102258
ENSG00000148229	9_116123671_A_G	0.05461008803622857	6982.0	G2_M_transition	0.5270209212102258
ENSG00000111913	6_24979164_T_A	0.054885682247629713	923.0	G2_M_transition	0.5270221869240523
ENSG00000144057	2_107329516_A_C	0.054881915232982616	1640.0	G1_S_transition	0.5270221869240523
ENSG00000104524	8_144760682_A_G	0.05487128392940584	5022.0	G2_M_transition	0.5270221869240523
ENSG00000031691	6_49334335_A_C	0.05491790965555645	9907.0	respiration	0.5270221869240523
ENSG00000162368	1_47754752_A_C	0.05489739879056086	16175.0	respiration	0.5270221869240523
ENSG00000101104	20_43481937_A_C	0.054724213255574035	1008.0	G2_M_transition	0.5270221869240523
ENSG00000147421	8_29021362_T_C	0.0548460775813057	286.0	respiration	0.5270221869240523
ENSG00000116213	1_3572732_A_G	0.05477850172332308	6811.0	sterol_biosynthesis	0.5270221869240523
ENSG00000128849	15_57692995_C_T	0.05493131555552812	5147.0	sterol_biosynthesis	0.5270221869240523
ENSG00000156966	2_232265752_C_T	0.05506836175553388	12775.0	sterol_biosynthesis	0.5280181844127474
ENSG00000070759	1_46033300_T_C	0.05518171427562338	2710.0	G2_M_transition	0.5287859326966853
ENSG00000185627	11_268020_A_G	0.05527444363160645	16008.0	respiration	0.5291109407449847
ENSG00000185485	3_195771094_G_C	0.05528223575256008	2299.0	G2_M_transition	0.5291109407449847
ENSG00000145934	5_167698569_C_T	0.05535528670501057	342.0	G2_M_transition	0.529470361515573
ENSG00000138463	3_122661863_G_T	0.05538643887455202	1408.0	G2_M_transition	0.529470361515573
ENSG00000158773	1_161014370_C_G	0.05554056585914671	9635.0	G2_M_transition	0.5306244800782459
ENSG00000159712	9_100001077_G_C	0.05562697239266301	2701.0	respiration	0.5308300677957081
ENSG00000170955	11_6336733_C_G	0.05562890627390823	8410.0	sterol_biosynthesis	0.5308300677957081
ENSG00000152348	5_81457358_C_A	0.05568301638847131	8596.0	G1_S_transition	0.5310274696158657
ENSG00000183891	2_20082172_T_C	0.05575451088369073	2926.0	G1_S_transition	0.5310717439568815
ENSG00000124422	17_20946558_G_C	0.055746069409318665	12062.0	sterol_biosynthesis	0.5310717439568815
ENSG00000137094	9_34903675_A_G	0.05593008432859252	4827.0	G2_M_transition	0.5316419538572016
ENSG00000163938	3_52645729_A_G	0.055903046010943216	4684.0	sterol_biosynthesis	0.5316419538572016
ENSG00000241837	21_35281183_G_A	0.05587420042827956	2894.0	G2_M_transition	0.5316419538572016
ENSG00000168936	4_1721654_A_G	0.05594822173018889	5577.0	sterol_biosynthesis	0.5316419538572016
ENSG00000198826	15_32947045_T_G	0.0559823315263401	2069.0	sterol_biosynthesis	0.5316481071670601
ENSG00000198131	19_58780089_G_C	0.056182460692228035	7217.0	sterol_biosynthesis	0.5319193683380433
ENSG00000159111	17_45888251_C_G	0.056130981500036384	17353.0	respiration	0.5319193683380433
ENSG00000065665	10_12096616_T_G	0.0560861636636588	6906.0	sterol_biosynthesis	0.5319193683380433
ENSG00000178996	5_53770434_C_T	0.0561781394301025	3014.0	G2_M_transition	0.5319193683380433
ENSG00000122873	10_60061501_T_G	0.056211771112762765	2072.0	G1_S_transition	0.5319193683380433
ENSG00000100380	22_41350824_G_A	0.05606957085702288	418.0	respiration	0.5319193683380433
ENSG00000183431	1_38393857_T_C	0.05651021469303465	6697.0	sterol_biosynthesis	0.5335054473929519
ENSG00000160214	21_45235104_G_T	0.05641432832165773	13153.0	sterol_biosynthesis	0.5335054473929519
ENSG00000106069	7_29184944_C_T	0.05651370014868694	2216.0	G2_M_transition	0.5335054473929519
ENSG00000173272	2_132243019_C_T	0.056450580553487326	2892.0	sterol_biosynthesis	0.5335054473929519
ENSG00000141504	17_7469327_T_C	0.05658230659015345	3447.0	respiration	0.5335191021390849
ENSG00000086062	9_33119241_C_T	0.056575746561279824	7847.0	G1_S_transition	0.5335191021390849
ENSG00000127337	12_69752200_A_G	0.0566726942911337	12778.0	respiration	0.5340518993671658
ENSG00000157379	14_24764186_G_C	0.056706039415433576	3535.0	respiration	0.5340518993671658
ENSG00000129991	19_55704270_A_G	0.05693898295143671	448.0	G1_S_transition	0.535293823155282
ENSG00000082898	2_61735446_C_T	0.05692197047702785	9208.0	G2_M_transition	0.535293823155282
ENSG00000013573	12_31223277_A_G	0.056925385681726004	11739.0	G1_S_transition	0.535293823155282
ENSG00000116793	1_114173410_A_G	0.057017707988894134	3999.0	sterol_biosynthesis	0.5357169394012714
ENSG00000115641	2_106106584_C_G	0.057320843711779326	3637.0	G1_S_transition	0.536158184604585
ENSG00000146707	7_76224198_A_G	0.05752621446619509	6216.0	sterol_biosynthesis	0.536158184604585
ENSG00000108294	17_36919332_A_G	0.05714233754281465	5704.0	G2_M_transition	0.536158184604585
ENSG00000146707	7_76205891_G_A	0.05752621446619509	6216.0	sterol_biosynthesis	0.536158184604585
ENSG00000119402	9_123606101_G_A	0.057537116361456274	763.0	respiration	0.536158184604585
ENSG00000146707	7_76177284_C_T	0.05752621446619509	6216.0	sterol_biosynthesis	0.536158184604585
ENSG00000133104	13_36894130_A_G	0.05750319824025577	5455.0	G1_S_transition	0.536158184604585
ENSG00000182362	21_47718492_C_T	0.05746075548265438	5085.0	sterol_biosynthesis	0.536158184604585
ENSG00000135048	9_74368332_T_C	0.057190401006288014	2815.0	respiration	0.536158184604585
ENSG00000160194	21_44358336_G_A	0.057229041786409814	2127.0	respiration	0.536158184604585
ENSG00000162738	1_160400266_C_A	0.05731034155638734	3951.0	sterol_biosynthesis	0.536158184604585
ENSG00000182141	19_21504506_A_G	0.05738898296730596	10941.0	respiration	0.536158184604585
ENSG00000168936	4_1774306_C_G	0.057107220965968035	3323.0	G2_M_transition	0.536158184604585
ENSG00000126775	14_55965724_G_A	0.057359245871410384	4984.0	sterol_biosynthesis	0.536158184604585
ENSG00000111364	12_124003583_G_A	0.05848670115834431	5436.0	G2_M_transition	0.5372259347929975
ENSG00000112304	6_24688958_A_G	0.05854843094814523	7328.0	respiration	0.5372259347929975
ENSG00000112304	6_24684819_A_T	0.0585093423330978	7328.0	G2_M_transition	0.5372259347929975
ENSG00000204711	9_72433081_G_A	0.05805968792243901	1685.0	G2_M_transition	0.5372259347929975
ENSG00000182362	21_47716701_G_T	0.05825662633054631	5157.0	sterol_biosynthesis	0.5372259347929975
ENSG00000112304	6_24653376_G_A	0.05854843094814523	7328.0	respiration	0.5372259347929975
ENSG00000169174	1_55483598_C_T	0.0578762496784028	4324.0	sterol_biosynthesis	0.5372259347929975
ENSG00000115446	2_99151434_A_G	0.05798502909106395	11054.0	G1_S_transition	0.5372259347929975
ENSG00000119147	2_106629792_G_C	0.05809487804680686	876.0	sterol_biosynthesis	0.5372259347929975
ENSG00000198466	19_58361328_G_C	0.0583551917695008	11664.0	G2_M_transition	0.5372259347929975
ENSG00000185019	20_3131880_A_G	0.0585646600617744	1732.0	sterol_biosynthesis	0.5372259347929975
ENSG00000112304	6_24684819_A_T	0.05854843094814523	7328.0	respiration	0.5372259347929975
ENSG00000006042	17_31155529_G_A	0.05817889897909548	12650.0	G1_S_transition	0.5372259347929975
ENSG00000132561	8_99023531_A_G	0.058186260030222425	3291.0	G1_S_transition	0.5372259347929975
ENSG00000126214	14_104014935_G_T	0.057878319949310475	13075.0	G1_S_transition	0.5372259347929975
ENSG00000214855	19_45414451_T_C	0.057848329784788675	471.0	respiration	0.5372259347929975
ENSG00000003756	3_50044813_T_G	0.0584648888052343	2037.0	respiration	0.5372259347929975
ENSG00000115866	2_136646582_A_C	0.058204819834536	4736.0	G2_M_transition	0.5372259347929975
ENSG00000124787	6_4960734_G_A	0.057817204541403176	4868.0	G2_M_transition	0.5372259347929975
ENSG00000161618	19_49953191_A_G	0.058267974512940635	8529.0	respiration	0.5372259347929975
ENSG00000157881	1_2436778_A_G	0.05830843120457084	6952.0	sterol_biosynthesis	0.5372259347929975
ENSG00000112304	6_24653376_G_A	0.0585093423330978	7328.0	G2_M_transition	0.5372259347929975
ENSG00000137413	6_42014140_C_T	0.058452594108119774	5600.0	sterol_biosynthesis	0.5372259347929975
ENSG00000115392	2_58418948_C_A	0.05793063998565805	2852.0	sterol_biosynthesis	0.5372259347929975
ENSG00000145780	5_114762039_T_C	0.05777219163167654	293.0	G2_M_transition	0.5372259347929975
ENSG00000185070	14_86011813_G_A	0.057739286851495875	1267.0	G2_M_transition	0.5372259347929975
ENSG00000112304	6_24688958_A_G	0.0585093423330978	7328.0	G2_M_transition	0.5372259347929975
ENSG00000172590	14_23299915_T_G	0.058613884455802685	7812.0	G1_S_transition	0.5372386440285556
ENSG00000147687	8_125617806_T_G	0.05863367376293526	939.0	respiration	0.5372386440285556
ENSG00000158985	5_130628103_A_G	0.058701568077420926	941.0	sterol_biosynthesis	0.5375507283078177
ENSG00000124228	20_47942241_G_A	0.058745676586943074	6700.0	sterol_biosynthesis	0.5376447636021611
ENSG00000166450	15_56065887_A_G	0.058930125980387826	1568.0	respiration	0.5382975270076962
ENSG00000169372	12_94336451_T_C	0.05895252372818425	810.0	G2_M_transition	0.5382975270076962
ENSG00000133872	8_29892125_T_G	0.05886514953675425	8723.0	G1_S_transition	0.5382975270076962
ENSG00000106853	9_114361659_G_C	0.058951748404332	7670.0	sterol_biosynthesis	0.5382975270076962
ENSG00000254858	19_18282895_A_G	0.059039831998007275	10731.0	G2_M_transition	0.5387850952236298
ENSG00000152556	12_48563314_C_T	0.05920004896835768	2438.0	respiration	0.5396272966203481
ENSG00000171763	15_45682277_C_T	0.059187517229384534	5283.0	respiration	0.5396272966203481
ENSG00000143333	1_182577490_G_C	0.059416282382397274	1646.0	G1_S_transition	0.5405103588342128
ENSG00000204237	17_79687893_C_T	0.05943300584613355	1358.0	sterol_biosynthesis	0.5405103588342128
ENSG00000130590	20_62688404_T_C	0.059413261660457926	290.0	G2_M_transition	0.5405103588342128
ENSG00000088035	1_63824733_T_C	0.05933483672141506	2217.0	G1_S_transition	0.5405103588342128
ENSG00000228782	17_45597726_A_C	0.05964291211181767	2598.0	G2_M_transition	0.5417990781203883
ENSG00000182372	8_1704030_C_T	0.05961400192448243	6690.0	G2_M_transition	0.5417990781203883
ENSG00000165476	10_65392260_C_T	0.05970015388508145	3561.0	G1_S_transition	0.5420091685292424
ENSG00000119684	14_75590113_A_T	0.059869259801697924	2697.0	G2_M_transition	0.5422098290489641
ENSG00000115468	2_233503989_G_A	0.05983599434402265	3584.0	G1_S_transition	0.5422098290489641
ENSG00000173226	3_121457244_A_T	0.05987901555298562	7557.0	G1_S_transition	0.5422098290489641
ENSG00000224877	17_79192446_T_C	0.059927017863165975	7992.0	respiration	0.5422098290489641
ENSG00000079332	10_71910663_C_T	0.05984240063501325	19058.0	G1_S_transition	0.5422098290489641
ENSG00000159247	9_141046464_C_G	0.05992099977408124	1501.0	G2_M_transition	0.5422098290489641
ENSG00000162961	2_32169565_T_C	0.059990733030698275	413.0	sterol_biosynthesis	0.5423821003533879
ENSG00000158161	1_28349153_T_C	0.06004847145780521	6582.0	G2_M_transition	0.5423821003533879
ENSG00000237289	15_43913487_C_T	0.06002480185969551	1426.0	sterol_biosynthesis	0.5423821003533879
ENSG00000142173	21_47519309_C_T	0.06026964050035739	10653.0	G2_M_transition	0.5437615265585907
ENSG00000142173	21_47519720_A_G	0.06026964050035739	10653.0	G2_M_transition	0.5437615265585907
ENSG00000243317	7_135324658_G_T	0.06039160498635111	931.0	G1_S_transition	0.5445526787872568
ENSG00000157107	5_72312184_G_T	0.06045187442168892	484.0	G2_M_transition	0.544786943171749
ENSG00000198912	1_3801247_T_G	0.060548563936116614	10909.0	G2_M_transition	0.5451617436375821
ENSG00000183255	21_46282997_G_A	0.06056208947132	2501.0	sterol_biosynthesis	0.5451617436375821
ENSG00000102781	13_30687924_C_T	0.0608354619830928	437.0	sterol_biosynthesis	0.5471610555658165
ENSG00000188321	19_9543029_T_C	0.06085307056802604	228.0	respiration	0.5471610555658165
ENSG00000177868	1_43187875_A_G	0.06093701808933035	1763.0	G1_S_transition	0.5472964066722897
ENSG00000099785	19_8478250_G_C	0.06092626261144371	2037.0	sterol_biosynthesis	0.5472964066722897
ENSG00000143333	1_182577490_G_C	0.060974476862100335	1646.0	respiration	0.5473234397655651
ENSG00000187824	17_10610213_A_G	0.061014516344771286	2977.0	G2_M_transition	0.5473735944018782
ENSG00000138794	4_110550818_C_G	0.061354643994164085	3752.0	sterol_biosynthesis	0.5488074659546319
ENSG00000100033	22_18915282_C_T	0.06128682842877456	676.0	sterol_biosynthesis	0.5488074659546319
ENSG00000169877	16_31526823_G_A	0.06136121879008534	477.0	G1_S_transition	0.5488074659546319
ENSG00000028310	5_851114_C_T	0.06140237371178015	2947.0	G1_S_transition	0.5488074659546319
ENSG00000159352	1_151144057_C_T	0.06139946473363823	1133.0	G1_S_transition	0.5488074659546319
ENSG00000122786	7_134628088_C_A	0.06141614265277792	5710.0	G2_M_transition	0.5488074659546319
ENSG00000169877	16_31522723_T_C	0.06136121879008534	477.0	G1_S_transition	0.5488074659546319
ENSG00000154518	2_176054942_G_T	0.06153124430557491	4491.0	respiration	0.5493428760891187
ENSG00000021762	11_3248615_G_A	0.06154521144502966	268.0	respiration	0.5493428760891187
ENSG00000025796	6_108172227_T_A	0.061586316488123814	4349.0	G1_S_transition	0.5494011209226902
ENSG00000198015	12_93884706_G_A	0.061637838940185236	10467.0	G2_M_transition	0.5495521801805068
ENSG00000140043	14_74351109_G_A	0.061765176358869536	11119.0	respiration	0.5500935447302616
ENSG00000129925	16_343151_C_T	0.06176780487152484	5273.0	respiration	0.5500935447302616
ENSG00000256018	6_26198845_G_C	0.06190673412690344	372.0	G2_M_transition	0.5507134332632933
ENSG00000086062	9_33113322_C_T	0.061896803691054415	2681.0	G1_S_transition	0.5507134332632933
ENSG00000134905	13_111329665_T_C	0.062012702130080026	5189.0	G2_M_transition	0.551347404276839
ENSG00000132436	7_50507863_C_T	0.062160291742082215	5602.0	G2_M_transition	0.5521325915562204
ENSG00000258289	14_65375180_A_G	0.06217051902656585	10116.0	respiration	0.5521325915562204
ENSG00000123552	6_99931690_C_G	0.06248588068015268	1590.0	sterol_biosynthesis	0.5535416085465126
ENSG00000121058	17_55095153_G_A	0.06276737573305056	364.0	sterol_biosynthesis	0.5535416085465126
ENSG00000074696	15_65816621_C_T	0.06271983973033761	5111.0	sterol_biosynthesis	0.5535416085465126
ENSG00000101126	20_49579744_A_G	0.06252696726580093	9605.0	G1_S_transition	0.5535416085465126
ENSG00000157916	1_2335969_C_G	0.06294938322295278	7332.0	G2_M_transition	0.5535416085465126
ENSG00000155330	16_46773124_C_G	0.06240073680650906	84.0	sterol_biosynthesis	0.5535416085465126
ENSG00000206503	6_29917005_C_T	0.06290272043315606	2858.0	G2_M_transition	0.5535416085465126
ENSG00000175906	17_41440633_A_G	0.0628544007573375	5516.0	G2_M_transition	0.5535416085465126
ENSG00000109929	11_121178302_A_C	0.06262231733619722	10512.0	respiration	0.5535416085465126
ENSG00000196935	12_64606881_A_G	0.06243956368329873	2203.0	G2_M_transition	0.5535416085465126
ENSG00000135912	2_219490111_C_A	0.0629562995118044	13620.0	G2_M_transition	0.5535416085465126
ENSG00000137101	9_35539003_A_G	0.06243757013737684	331.0	G1_S_transition	0.5535416085465126
ENSG00000135535	6_109654601_G_A	0.06291991934051143	15521.0	G1_S_transition	0.5535416085465126
ENSG00000186318	11_117094413_T_C	0.06262338478272246	1178.0	G1_S_transition	0.5535416085465126
ENSG00000075914	3_45035756_A_G	0.06286246580185946	15288.0	G2_M_transition	0.5535416085465126
ENSG00000109814	4_39525254_A_G	0.06282451006495007	13227.0	G1_S_transition	0.5535416085465126
ENSG00000090263	7_140741144_T_C	0.06256748742162956	10489.0	respiration	0.5535416085465126
ENSG00000204514	19_58371136_G_C	0.06293493376478193	3002.0	respiration	0.5535416085465126
ENSG00000023287	8_53470731_T_C	0.06317122811259401	3344.0	G2_M_transition	0.5535932003601178
ENSG00000185808	21_38444881_G_A	0.06303474997806607	3723.0	G1_S_transition	0.5535932003601178
ENSG00000196172	19_23982470_G_T	0.0631341938336255	80.0	G1_S_transition	0.5535932003601178
ENSG00000119397	9_123739993_C_T	0.06316596354322883	9508.0	G1_S_transition	0.5535932003601178
ENSG00000197747	1_152037515_T_C	0.0630682123401506	2830.0	respiration	0.5535932003601178
ENSG00000105552	19_49335203_C_T	0.06302463640000754	1521.0	G1_S_transition	0.5535932003601178
ENSG00000154743	3_12543198_G_A	0.06324481705984761	2215.0	G2_M_transition	0.5539325542705947
ENSG00000173588	12_94661045_G_A	0.06337058413694806	735.0	sterol_biosynthesis	0.5547282869244247
ENSG00000124143	20_37226385_G_A	0.06345676158986284	2395.0	respiration	0.5551767776099894
ENSG00000146067	5_176929185_G_C	0.06355762236082317	2545.0	respiration	0.5557531667962348
ENSG00000067601	7_66759126_T_C	0.06372693919442017	2751.0	sterol_biosynthesis	0.5558609875119186
ENSG00000155542	5_56200016_C_T	0.06373304802425532	4336.0	sterol_biosynthesis	0.5558609875119186
ENSG00000124782	6_7253731_G_T	0.06372379578959281	5932.0	respiration	0.5558609875119186
ENSG00000101546	18_77837743_G_A	0.06374488414191312	6217.0	respiration	0.5558609875119186
ENSG00000185215	14_103656932_C_T	0.06367904475075434	306.0	G1_S_transition	0.5558609875119186
ENSG00000165502	14_50084843_T_A	0.06383033709017416	10970.0	sterol_biosynthesis	0.5559512825898566
ENSG00000141295	17_45925890_A_G	0.06389520657156837	2152.0	G2_M_transition	0.5559512825898566
ENSG00000125731	19_6723124_A_T	0.0638185985626304	2675.0	respiration	0.5559512825898566
ENSG00000237289	15_43913487_C_T	0.06387345749260204	1426.0	G2_M_transition	0.5559512825898566
ENSG00000140545	15_89442432_C_G	0.06394937080659165	11184.0	sterol_biosynthesis	0.5561180095101961
ENSG00000135597	6_139147954_G_T	0.06403927470566037	1819.0	sterol_biosynthesis	0.5565951840938359
ENSG00000143162	1_167531272_G_A	0.06428262830179679	3898.0	G1_S_transition	0.5575391525264755
ENSG00000158161	1_28339288_G_A	0.06432334255922895	6757.0	sterol_biosynthesis	0.5575391525264755
ENSG00000136110	13_53261083_G_A	0.0643038327318409	342.0	G1_S_transition	0.5575391525264755
ENSG00000158161	1_28298088_G_C	0.06432334255922895	6757.0	sterol_biosynthesis	0.5575391525264755
ENSG00000001630	7_91764128_C_A	0.0642444598704818	155.0	G2_M_transition	0.5575391525264755
ENSG00000115306	2_54776993_C_G	0.06459435310778361	9366.0	G2_M_transition	0.5579563360024434
ENSG00000180104	5_429582_G_T	0.06455955765531109	9048.0	sterol_biosynthesis	0.5579563360024434
ENSG00000090020	1_27530146_T_C	0.06459527523502176	3958.0	respiration	0.5579563360024434
ENSG00000167216	18_44580919_C_T	0.06468753593381803	2707.0	sterol_biosynthesis	0.5579563360024434
ENSG00000115866	2_136692553_A_G	0.0644127494792913	5173.0	sterol_biosynthesis	0.5579563360024434
ENSG00000084073	1_40797829_G_A	0.06457705186171685	1883.0	sterol_biosynthesis	0.5579563360024434
ENSG00000126777	14_56027990_G_A	0.06465630574949789	13577.0	sterol_biosynthesis	0.5579563360024434
ENSG00000140307	15_59933789_T_C	0.06465894325440394	13628.0	G1_S_transition	0.5579563360024434
ENSG00000176293	19_58572979_G_A	0.0644475803023026	2404.0	G2_M_transition	0.5579563360024434
ENSG00000166169	10_103386681_T_G	0.0650584722399314	6312.0	respiration	0.5582972689453977
ENSG00000197930	14_53144890_A_G	0.06496674760878983	507.0	G2_M_transition	0.5582972689453977
ENSG00000196126	6_32604969_A_G	0.0648321593289491	3305.0	sterol_biosynthesis	0.5582972689453977
ENSG00000124635	6_27023081_G_A	0.06503750150937793	914.0	sterol_biosynthesis	0.5582972689453977
ENSG00000128833	15_52586923_T_C	0.06492613289168694	1117.0	G2_M_transition	0.5582972689453977
ENSG00000153113	5_96074435_A_G	0.06490131498081593	6922.0	G1_S_transition	0.5582972689453977
ENSG00000016864	3_52629633_C_T	0.06505405425726013	13771.0	respiration	0.5582972689453977
ENSG00000157881	1_2436778_A_G	0.06507845808703905	6952.0	G1_S_transition	0.5582972689453977
ENSG00000196072	10_102100472_C_T	0.06480629684017539	502.0	G2_M_transition	0.5582972689453977
ENSG00000170322	11_129723079_A_G	0.06485907251442341	7163.0	G1_S_transition	0.5582972689453977
ENSG00000168778	12_124111723_T_C	0.06517225299736475	1640.0	G1_S_transition	0.5588001919169623
ENSG00000168268	3_52531681_G_A	0.06531836523913623	924.0	sterol_biosynthesis	0.5593148029459419
ENSG00000163939	3_52686716_T_A	0.06544349311911543	10255.0	sterol_biosynthesis	0.5593148029459419
ENSG00000054148	9_139815053_G_A	0.06542912840280032	2399.0	G1_S_transition	0.5593148029459419
ENSG00000130414	2_240857671_T_C	0.06539648011970095	10726.0	G1_S_transition	0.5593148029459419
ENSG00000166228	10_72646785_T_A	0.0654105691431509	6618.0	G1_S_transition	0.5593148029459419
ENSG00000187608	1_958248_A_G	0.06540199746647242	5668.0	G2_M_transition	0.5593148029459419
ENSG00000143643	1_231111922_A_C	0.06551925649813913	4000.0	sterol_biosynthesis	0.5596612619582981
ENSG00000196187	1_226086138_G_T	0.06564181090623822	3391.0	respiration	0.5597994817648256
ENSG00000117640	1_26135741_C_G	0.06560308962168201	3487.0	G1_S_transition	0.5597994817648256
ENSG00000124839	2_238520612_T_C	0.06561960411688214	3677.0	G1_S_transition	0.5597994817648256
ENSG00000131016	6_151561981_A_T	0.06567637424531943	8061.0	sterol_biosynthesis	0.5597994817648256
ENSG00000269343	19_58354935_G_T	0.06582868711336681	2885.0	sterol_biosynthesis	0.5598962424288929
ENSG00000159352	1_151144057_C_T	0.06580970325296108	1133.0	sterol_biosynthesis	0.5598962424288929
ENSG00000144476	2_237539543_C_G	0.06579792843938577	659.0	sterol_biosynthesis	0.5598962424288929
ENSG00000172785	9_174812_C_A	0.06579816480999992	11597.0	G1_S_transition	0.5598962424288929
ENSG00000205581	21_40694456_T_A	0.06600294491265084	13423.0	G1_S_transition	0.5608473876432147
ENSG00000153140	5_89790989_C_T	0.06601111624451231	178.0	G1_S_transition	0.5608473876432147
ENSG00000173226	3_121542898_T_C	0.06630453582877094	11840.0	G1_S_transition	0.5615457795550157
ENSG00000165410	14_35184228_C_T	0.06643729521785642	5558.0	sterol_biosynthesis	0.5615457795550157
ENSG00000172663	11_67243330_G_A	0.06617435168025118	161.0	sterol_biosynthesis	0.5615457795550157
ENSG00000079739	1_64121684_G_A	0.06647852312539952	7660.0	G1_S_transition	0.5615457795550157
ENSG00000159423	1_19242346_C_T	0.06651736888661766	5359.0	respiration	0.5615457795550157
ENSG00000142089	11_320394_C_T	0.06629838869136752	21955.0	respiration	0.5615457795550157
ENSG00000189398	11_3378063_G_A	0.06615904255325403	494.0	G2_M_transition	0.5615457795550157
ENSG00000142794	1_21806874_G_A	0.06626652345705787	4888.0	sterol_biosynthesis	0.5615457795550157
ENSG00000188732	7_23719766_G_A	0.06639397321376983	5225.0	sterol_biosynthesis	0.5615457795550157
ENSG00000181350	17_16367370_A_C	0.06651744443117696	902.0	respiration	0.5615457795550157
ENSG00000214855	19_45414451_T_C	0.0664943484389934	471.0	G2_M_transition	0.5615457795550157
ENSG00000196935	12_64207551_T_C	0.06642041632956447	1086.0	sterol_biosynthesis	0.5615457795550157
ENSG00000118418	6_79863127_T_A	0.06672698568742913	649.0	sterol_biosynthesis	0.5630155860870282
ENSG00000125458	17_73087226_C_G	0.06683960590550635	7619.0	sterol_biosynthesis	0.5633674581573925
ENSG00000125877	20_3198442_A_T	0.06682752007306872	12086.0	sterol_biosynthesis	0.5633674581573925
ENSG00000257267	18_32782208_T_C	0.06697571271411913	3693.0	respiration	0.5637694678473794
ENSG00000167920	17_39048162_A_G	0.06720198825194723	10839.0	G1_S_transition	0.5637694678473794
ENSG00000136856	9_130168867_G_A	0.06718338257759167	8400.0	G2_M_transition	0.5637694678473794
ENSG00000115091	2_114579122_T_C	0.06731795268045712	4649.0	sterol_biosynthesis	0.5637694678473794
ENSG00000128000	19_40448598_G_A	0.06699295282438883	51.0	G2_M_transition	0.5637694678473794
ENSG00000196152	9_130271051_G_A	0.0671934167709383	2952.0	sterol_biosynthesis	0.5637694678473794
ENSG00000242715	13_36796172_C_A	0.06727386525173737	6353.0	G1_S_transition	0.5637694678473794
ENSG00000141219	17_71279400_A_C	0.06729747777275549	3312.0	G1_S_transition	0.5637694678473794
ENSG00000088035	1_63833436_C_G	0.06734859327632968	2289.0	G1_S_transition	0.5637694678473794
ENSG00000124641	6_41941723_C_A	0.06700064745713047	9539.0	sterol_biosynthesis	0.5637694678473794
ENSG00000127578	16_677854_G_T	0.0670378223836904	2668.0	respiration	0.5637694678473794
ENSG00000176974	17_18270686_C_T	0.06726653717490495	6171.0	G1_S_transition	0.5637694678473794
ENSG00000166337	11_6638506_A_T	0.0672564690964157	9814.0	respiration	0.5637694678473794
ENSG00000063854	16_1795601_A_G	0.06749310250221678	2236.0	G2_M_transition	0.5642548053113112
ENSG00000167216	18_44580919_C_T	0.06748462009805306	2707.0	G1_S_transition	0.5642548053113112
ENSG00000105373	19_48254707_T_C	0.06751311586712	10472.0	G1_S_transition	0.5642548053113112
ENSG00000168385	2_242294913_A_G	0.06771890116849526	4498.0	respiration	0.5646038622881581
ENSG00000101182	20_60729040_T_C	0.06783917252694448	8816.0	G2_M_transition	0.5646038622881581
ENSG00000089063	20_5055138_A_G	0.06777640480394442	16026.0	respiration	0.5646038622881581
ENSG00000089063	20_5056899_G_A	0.06777640480394442	16026.0	respiration	0.5646038622881581
ENSG00000137812	15_40891319_T_A	0.06763890339324806	7428.0	G2_M_transition	0.5646038622881581
ENSG00000125166	16_58802861_G_A	0.0677159161284356	18121.0	respiration	0.5646038622881581
ENSG00000154079	6_71294625_G_C	0.0676173637186788	8190.0	sterol_biosynthesis	0.5646038622881581
ENSG00000157326	14_24405051_G_A	0.06780857964568351	1701.0	G2_M_transition	0.5646038622881581
ENSG00000175868	11_15117007_A_G	0.0679806965119991	2255.0	G1_S_transition	0.5654855006191841
ENSG00000162688	1_100224135_C_T	0.06803675920284387	5696.0	sterol_biosynthesis	0.5656283105060644
ENSG00000161036	7_102108532_G_A	0.06806906657147503	5912.0	sterol_biosynthesis	0.5656283105060644
ENSG00000183431	1_38393857_T_C	0.06810920839636803	6697.0	respiration	0.5656660235240435
ENSG00000100299	22_51060049_G_A	0.06861546542689259	1391.0	G1_S_transition	0.5662234906838414
ENSG00000115825	2_37490367_T_G	0.0684720321107354	6504.0	G1_S_transition	0.5662234906838414
ENSG00000241837	21_35320941_T_G	0.06878039838342942	2881.0	G2_M_transition	0.5662234906838414
ENSG00000105939	7_138726347_C_G	0.0686049997600933	15956.0	G1_S_transition	0.5662234906838414
ENSG00000166471	11_9328743_T_C	0.06878218385069322	14439.0	G1_S_transition	0.5662234906838414
ENSG00000134910	11_125482018_G_A	0.06831593591266376	14804.0	G1_S_transition	0.5662234906838414
ENSG00000091947	17_42095884_T_C	0.06870227375632842	2093.0	respiration	0.5662234906838414
ENSG00000196152	9_130210111_T_C	0.06843724823382367	3537.0	G2_M_transition	0.5662234906838414
ENSG00000180035	16_30323168_G_C	0.06855546729054371	962.0	G2_M_transition	0.5662234906838414
ENSG00000137764	15_68072381_A_C	0.06865903147354586	892.0	G1_S_transition	0.5662234906838414
ENSG00000118515	6_134390650_T_A	0.06838877574872318	153.0	respiration	0.5662234906838414
ENSG00000196396	20_49143114_A_C	0.0683778450543185	91.0	respiration	0.5662234906838414
ENSG00000184697	16_3115111_T_A	0.06838649912166389	13765.0	respiration	0.5662234906838414
ENSG00000117481	1_46808852_C_T	0.06872663325977224	11878.0	sterol_biosynthesis	0.5662234906838414
ENSG00000145817	5_143550217_G_T	0.06876891772764862	9293.0	G2_M_transition	0.5662234906838414
ENSG00000100413	22_41906325_C_T	0.06868098908701785	5937.0	sterol_biosynthesis	0.5662234906838414
ENSG00000176261	1_33084922_G_A	0.0685956703546331	4277.0	G1_S_transition	0.5662234906838414
ENSG00000171763	15_45672350_A_G	0.06884334893006074	5215.0	respiration	0.566433520352566
ENSG00000213023	19_51130554_C_A	0.06894012917809494	1261.0	G1_S_transition	0.5665406100953393
ENSG00000141295	17_45883799_G_A	0.06900331998331956	4519.0	sterol_biosynthesis	0.5665406100953393
ENSG00000163964	3_196439625_G_A	0.06924750421329409	7040.0	sterol_biosynthesis	0.5665406100953393
ENSG00000197019	19_40840936_G_T	0.06917139768910692	902.0	G1_S_transition	0.5665406100953393
ENSG00000178802	15_75136444_C_T	0.06918003104895863	4450.0	G2_M_transition	0.5665406100953393
ENSG00000096384	6_44210736_T_C	0.06915544863942877	5964.0	G1_S_transition	0.5665406100953393
ENSG00000171130	7_149556518_C_T	0.06898307839170283	7689.0	respiration	0.5665406100953393
ENSG00000124222	20_57221165_C_G	0.06914677804115785	2571.0	respiration	0.5665406100953393
ENSG00000176049	5_147106070_C_T	0.06924860679790716	1141.0	G2_M_transition	0.5665406100953393
ENSG00000196233	10_98543567_T_C	0.06911195780156137	108.0	respiration	0.5665406100953393
ENSG00000104728	8_1821955_G_C	0.06898642914505021	5419.0	G2_M_transition	0.5665406100953393
ENSG00000146574	7_6879987_C_T	0.06931207705306522	3150.0	sterol_biosynthesis	0.566768028934174
ENSG00000133027	17_17445541_C_T	0.06942947093799279	15307.0	G1_S_transition	0.5671441821402722
ENSG00000154309	1_223196453_G_A	0.0694262218702398	3873.0	G2_M_transition	0.5671441821402722
ENSG00000143156	1_169159866_G_T	0.0695155790797143	10850.0	G2_M_transition	0.5675557658882326
ENSG00000198466	19_58263585_T_G	0.06959671062844343	9096.0	sterol_biosynthesis	0.5676473017127044
ENSG00000099984	22_24323514_C_T	0.06962802844533694	3004.0	G2_M_transition	0.5676473017127044
ENSG00000130227	8_21867834_A_G	0.06963397476322135	8645.0	G2_M_transition	0.5676473017127044
ENSG00000176920	19_49101990_G_A	0.06981171819359669	725.0	G1_S_transition	0.5684044126734641
ENSG00000152457	10_14976062_C_G	0.06988363986015482	1271.0	G1_S_transition	0.5684044126734641
ENSG00000125898	20_798452_T_A	0.0699220962237802	4184.0	sterol_biosynthesis	0.5684044126734641
ENSG00000213619	11_47687147_A_G	0.06978805232201545	1612.0	sterol_biosynthesis	0.5684044126734641
ENSG00000147364	8_517269_T_C	0.06994150470648429	617.0	respiration	0.5684044126734641
ENSG00000175221	19_856530_G_A	0.0698429415577723	15064.0	respiration	0.5684044126734641
ENSG00000144034	2_74034185_G_T	0.07004906589351821	11462.0	G2_M_transition	0.5689875045583933
ENSG00000137642	11_121434556_C_T	0.07008587276683413	1543.0	sterol_biosynthesis	0.5689955781908332
ENSG00000166471	11_9328743_T_C	0.07012702509183905	14439.0	sterol_biosynthesis	0.5690389043202956
ENSG00000164305	4_185666477_A_C	0.07046877630911845	8147.0	G1_S_transition	0.5715201214901858
ENSG00000166435	11_74706502_T_C	0.07051415421974437	4132.0	respiration	0.5715963684914789
ENSG00000221990	5_421426_A_C	0.07069817025185336	1385.0	G1_S_transition	0.5722455675764502
ENSG00000100804	14_23487086_G_A	0.07064870347564935	3009.0	G2_M_transition	0.5722455675764502
ENSG00000105443	19_48972539_A_C	0.0707022941309524	2428.0	G2_M_transition	0.5722455675764502
ENSG00000145780	5_114762039_T_C	0.07079744772968423	293.0	G1_S_transition	0.572370312519281
ENSG00000090487	15_65259947_G_C	0.07086180795099609	19108.0	respiration	0.572370312519281
ENSG00000197265	8_30545827_G_A	0.07081798568138067	220.0	sterol_biosynthesis	0.572370312519281
ENSG00000153707	9_8738267_C_T	0.07084410542883032	2211.0	sterol_biosynthesis	0.572370312519281
ENSG00000135070	9_88927549_A_G	0.0709573560858293	10071.0	sterol_biosynthesis	0.5728508503514512
ENSG00000198648	2_169120541_A_T	0.07099405973775656	127.0	sterol_biosynthesis	0.572856079793538
ENSG00000122643	7_33049117_T_C	0.07103622928245454	9864.0	G2_M_transition	0.572905386213014
ENSG00000160145	3_124187197_G_T	0.07117539515352696	1280.0	G1_S_transition	0.5737365186196024
ENSG00000073849	3_186617522_G_C	0.07134667067337848	10276.0	respiration	0.5748255089546842
ENSG00000163584	3_170536650_C_T	0.0714310923334304	3684.0	sterol_biosynthesis	0.575035941583019
ENSG00000128791	18_9405031_G_A	0.07144517552145516	2943.0	G2_M_transition	0.575035941583019
ENSG00000164941	8_95972011_T_C	0.07151928186314115	9077.0	respiration	0.575340936831183
ENSG00000126790	14_59867847_C_T	0.07165805718026767	566.0	sterol_biosynthesis	0.5761655933603709
ENSG00000249915	5_196646_G_A	0.0717582254757958	12537.0	sterol_biosynthesis	0.5763876068551282
ENSG00000164190	5_37104889_G_A	0.07173993532760599	126.0	sterol_biosynthesis	0.5763876068551282
ENSG00000198182	19_38198540_C_T	0.07194825366324725	3535.0	respiration	0.5767848978724655
ENSG00000104765	8_26262744_T_C	0.07195289952059583	14638.0	sterol_biosynthesis	0.5767848978724655
ENSG00000049449	11_32103274_C_G	0.07195144596314251	11324.0	respiration	0.5767848978724655
ENSG00000144057	2_107443193_T_C	0.07192287387919166	871.0	sterol_biosynthesis	0.5767848978724655
ENSG00000172785	9_193737_C_T	0.07207969072515635	12095.0	G1_S_transition	0.5775098972472437
ENSG00000160294	21_47592990_C_T	0.07218983715418673	2517.0	respiration	0.5775665784271984
ENSG00000101158	20_57540605_C_T	0.0721958223033998	7941.0	sterol_biosynthesis	0.5775665784271984
ENSG00000166913	20_43532388_A_G	0.07212814747274349	10918.0	respiration	0.5775665784271984
ENSG00000173535	8_23007793_T_C	0.07333377286141639	396.0	sterol_biosynthesis	0.5777718337047099
ENSG00000155363	1_113130059_A_G	0.07284960082956651	4444.0	G1_S_transition	0.5777718337047099
ENSG00000198586	2_171826178_A_G	0.07330922314170607	11520.0	respiration	0.5777718337047099
ENSG00000109625	4_8567600_T_A	0.07310809859288192	2839.0	respiration	0.5777718337047099
ENSG00000120725	5_138600412_C_A	0.07250284323002679	740.0	G2_M_transition	0.5777718337047099
ENSG00000185808	21_38452200_A_G	0.07239910088447757	3464.0	G1_S_transition	0.5777718337047099
ENSG00000196208	2_11720282_A_G	0.07294438432298668	3666.0	G2_M_transition	0.5777718337047099
ENSG00000155363	1_113196896_G_A	0.07284960082956651	4444.0	G1_S_transition	0.5777718337047099
ENSG00000159055	21_33619812_C_T	0.07311496614205021	8104.0	G2_M_transition	0.5777718337047099
ENSG00000185046	12_99262556_G_A	0.07252195316084464	153.0	G1_S_transition	0.5777718337047099
ENSG00000066654	16_20736906_G_A	0.07309984662767173	3292.0	G2_M_transition	0.5777718337047099
ENSG00000178934	19_39369369_T_G	0.0722697352028357	169.0	G2_M_transition	0.5777718337047099
ENSG00000131373	3_15539770_T_C	0.07258713522907631	212.0	respiration	0.5777718337047099
[truncated: 13,889 more rows]
