# Supplementary material for: Single-cell RNA-sequencing of differentiating iPS cells reveals dynamic genetic effects on gene expression
Source: Nat Commun. 2020 Feb 10;11:810. doi: 10.1038/s41467-020-14457-z (PMC7010688; doi:10.1038/s41467-020-14457-z)
Supplement: Supplementary file 13 — Supplementary Data 11 [file 41467_2020_14457_MOESM13_ESM.txt]

ensembl_gene_id	hgnc_symbol	snp_id	stage	global_corr_p_value	stage_specific	snp_chromosome	snp_position	ref_allele	alt_allele	GWAS_Annotation	GWAS_Variant	GWAS_LD
ENSG00000204531	POU5F1	6_31132414_G_A	ips	5.26423674378328e-16	False	6	31132414	G	A	-	-	-
ENSG00000179344	HLA-DQB1	6_32634922_A_G	ips	1.34026857414981e-09	False	6	32634922	A	G	{http://www.ebi.ac.uk/efo/EFO_0005140, http://www.ebi.ac.uk/efo/EFO_0003885, http://www.ebi.ac.uk/efo/EFO_0001444, http://purl.obolibrary.org/obo/IAO_0000030, http://www.ebi.ac.uk/efo/EFO_0005206, http://www.ifomis.org/bfo/1.1/snap#SpecificallyDependentContinuant, http://www.ebi.ac.uk/efo/EFO_0000408, http://www.ebi.ac.uk/efo/EFO_0000618, http://www.ifomis.org/bfo/1.1/snap#Disposition, http://www…	{6_32663631};{6_32636120}	{0.843256176178797};{0.8248069087686078}
ENSG00000179344	HLA-DQB1	6_32634922_A_G	mesendo	1.5198874506412599e-12	False	6	32634922	A	G	{http://www.ebi.ac.uk/efo/EFO_0005140, http://www.ebi.ac.uk/efo/EFO_0003885, http://www.ebi.ac.uk/efo/EFO_0001444, http://purl.obolibrary.org/obo/IAO_0000030, http://www.ebi.ac.uk/efo/EFO_0005206, http://www.ifomis.org/bfo/1.1/snap#SpecificallyDependentContinuant, http://www.ebi.ac.uk/efo/EFO_0000408, http://www.ebi.ac.uk/efo/EFO_0000618, http://www.ifomis.org/bfo/1.1/snap#Disposition, http://www…	{6_32663631};{6_32636120}	{0.843256176178797};{0.8248069087686078}
ENSG00000179344	HLA-DQB1	6_32634922_A_G	defendo	5.98127364395937e-10	False	6	32634922	A	G	{http://www.ebi.ac.uk/efo/EFO_0005140, http://www.ebi.ac.uk/efo/EFO_0003885, http://www.ebi.ac.uk/efo/EFO_0001444, http://purl.obolibrary.org/obo/IAO_0000030, http://www.ebi.ac.uk/efo/EFO_0005206, http://www.ifomis.org/bfo/1.1/snap#SpecificallyDependentContinuant, http://www.ebi.ac.uk/efo/EFO_0000408, http://www.ebi.ac.uk/efo/EFO_0000618, http://www.ifomis.org/bfo/1.1/snap#Disposition, http://www…	{6_32663631};{6_32636120}	{0.843256176178797};{0.8248069087686078}
ENSG00000148291	SURF2	9_136227260_A_G	ips	5.796153577271529e-17	False	9	136227260	A	G	-	-	-
ENSG00000148291	SURF2	9_136227260_A_G	mesendo	2.94986149378018e-17	False	9	136227260	A	G	-	-	-
ENSG00000148291	SURF2	9_136227260_A_G	defendo	3.07785999632765e-16	False	9	136227260	A	G	-	-	-
ENSG00000169877	AHSP	16_31522723_T_C	ips	1.9469334463303694e-15	False	16	31522723	T	C	-	-	-
ENSG00000176654	NANOGP1	12_7945196_G_T	ips	1.3849780505529196e-08	False	12	7945196	G	T	-	-	-
ENSG00000203805	PPAPDC1A	10_122218993_G_A	defendo	2.7835042088304102e-08	True	10	122218993	G	A	-	-	-
ENSG00000111913	FAM65B	6_24979164_T_A	ips	2.89801414442802e-10	False	6	24979164	T	A	-	-	-
ENSG00000204711	C9orf135	9_72433081_G_A	ips	2.44007444640421e-07	False	9	72433081	G	A	-	-	-
ENSG00000229150	CRYGEP	2_208977797_G_T	ips	2.480456040925e-15	False	2	208977797	G	T	-	-	-
ENSG00000243566	UPK3B	7_76137375_C_T	ips	3.53498911442413e-14	False	7	76137375	C	T	-	-	-
ENSG00000243566	UPK3B	7_76137375_C_T	mesendo	0.019592384286744	False	7	76137375	C	T	-	-	-
ENSG00000254870	ATP6V1G2-DDX39B	6_31486901_T_C	ips	4.87359944702996e-20	False	6	31486901	T	C	-	-	-
ENSG00000254870	ATP6V1G2-DDX39B	6_31486901_T_C	defendo	6.1631862328019e-16	False	6	31486901	T	C	-	-	-
ENSG00000214076	CPSF1P1	22_32671073_G_A	defendo	3.28790607250969e-09	False	22	32671073	G	A	-	-	-
ENSG00000184809	C21orf88	21_40912353_T_A	ips	5.25480800865668e-06	False	21	40912353	T	A	-	-	-
ENSG00000148680	HTR7	10_92540879_C_A	ips	1.3668130659536696e-09	False	10	92540879	C	A	-	-	-
ENSG00000143632	ACTA1	1_229550597_A_G	ips	2.55689228152338e-05	False	1	229550597	A	G	-	-	-
ENSG00000120675	DNAJC15	13_43597706_C_T	ips	1.4158026841443299e-10	False	13	43597706	C	T	-	-	-
ENSG00000120675	DNAJC15	13_43597706_C_T	mesendo	1.29336983043948e-13	False	13	43597706	C	T	-	-	-
ENSG00000120675	DNAJC15	13_43597706_C_T	defendo	1.5373046324629294e-08	False	13	43597706	C	T	-	-	-
ENSG00000196116	TDRD7	9_100191123_T_C	defendo	4.90930352584867e-06	True	9	100191123	T	C	-	-	-
ENSG00000177335	C8orf31	8_144182157_C_T	defendo	0.0156233318368149	True	8	144182157	C	T	-	-	-
ENSG00000173401	GLIPR1L1	12_75737206_G_A	mesendo	3.25644357754111e-10	False	12	75737206	G	A	-	-	-
ENSG00000117834	SLC5A9	1_48674912_T_C	defendo	3.21503921236468e-05	False	1	48674912	T	C	-	-	-
ENSG00000144476	ACKR3	2_237451480_T_G	mesendo	2.71131711954874e-05	False	2	237451480	T	G	-	-	-
ENSG00000142089	IFITM3	11_323649_C_T	ips	3.6645864924309694e-13	False	11	323649	C	T	-	-	-
ENSG00000206503	HLA-A	6_29812578_C_A	ips	1.43257103522582e-12	False	6	29812578	C	A	-	-	-
ENSG00000206503	HLA-A	6_29812578_C_A	mesendo	2.1422616536325395e-23	False	6	29812578	C	A	-	-	-
ENSG00000185046	ANKS1B	12_99262556_G_A	defendo	0.00129112835481546	True	12	99262556	G	A	-	-	-
ENSG00000204347	BTBD17	17_72328361_G_T	mesendo	0.0246027824225261	True	17	72328361	G	T	-	-	-
ENSG00000183569	SERHL2	22_42912136_G_T	defendo	0.0316980597762226	True	22	42912136	G	T	-	-	-
ENSG00000118785	SPP1	4_88896797_T_G	ips	3.98279527115045e-05	False	4	88896797	T	G	-	-	-
ENSG00000013297	CLDN11	3_170402765_T_C	defendo	0.0442765348051881	True	3	170402765	T	C	-	-	-
ENSG00000106018	VIPR2	7_158882743_G_A	defendo	0.000112589446130435	True	7	158882743	G	A	-	-	-
ENSG00000068697	LAPTM4A	2_20244954_C_T	defendo	0.005609729081830821	True	2	20244954	C	T	-	-	-
ENSG00000259024	TVP23C-CDRT4	17_15434991_C_T	defendo	0.00774572855920868	False	17	15434991	C	T	-	-	-
ENSG00000145725	PPIP5K2	5_102473141_T_C	ips	1.2246815049715001e-14	False	5	102473141	T	C	-	-	-
ENSG00000167644	C19orf33	19_38808504_A_G	ips	0.00024352922033090297	False	19	38808504	A	G	{http://www.ebi.ac.uk/efo/EFO_0007937, http://www.ebi.ac.uk/efo/EFO_0001444, http://purl.obolibrary.org/obo/IAO_0000030, http://www.ebi.ac.uk/efo/EFO_0004747, http://www.ebi.ac.uk/efo/EFO_0008200, http://www.ebi.ac.uk/efo/EFO_0000001}	{19_38824581}	{0.8355405771986021}
ENSG00000188290	HES4	1_958731_A_G	defendo	0.000700944874269138	False	1	958731	A	G	-	-	-
ENSG00000183421	RIPK4	21_43134878_G_A	defendo	5.38064252769586e-05	False	21	43134878	G	A	-	-	-
ENSG00000168653	NDUFS5	1_39465139_A_C	ips	1.04318681024615e-09	False	1	39465139	A	C	-	-	-
ENSG00000168653	NDUFS5	1_39465139_A_C	mesendo	7.78119301775873e-15	False	1	39465139	A	C	-	-	-
ENSG00000168653	NDUFS5	1_39465139_A_C	defendo	1.9797454934850093e-28	False	1	39465139	A	C	-	-	-
ENSG00000213694	S1PR3	9_91571095_T_C	defendo	0.014041998620318	False	9	91571095	T	C	-	-	-
ENSG00000142173	COL6A2	21_47519720_A_G	defendo	1.56552194499977e-08	False	21	47519720	A	G	-	-	-
ENSG00000111704	NANOG	12_7942472_A_G	ips	8.358487367624401e-07	False	12	7942472	A	G	-	-	-
ENSG00000164344	KLKB1	4_187174030_G_T	mesendo	4.46566561803835e-12	False	4	187174030	G	T	-	-	-
ENSG00000164344	KLKB1	4_187174030_G_T	defendo	4.292732050974822e-13	False	4	187174030	G	T	-	-	-
ENSG00000186439	TRDN	6_123904601_C_T	mesendo	3.11114171969078e-11	False	6	123904601	C	T	-	-	-
ENSG00000104808	DHDH	19_49439728_C_T	ips	3.90260921606378e-08	False	19	49439728	C	T	-	-	-
ENSG00000104808	DHDH	19_49439728_C_T	mesendo	0.0111000252305198	False	19	49439728	C	T	-	-	-
ENSG00000064042	LIMCH1	4_41339317_C_T	ips	2.1373024843492894e-05	False	4	41339317	C	T	-	-	-
ENSG00000124839	RAB17	2_238552006_C_T	ips	0.0143678389360869	False	2	238552006	C	T	-	-	-
ENSG00000077942	FBLN1	22_45898592_G_C	defendo	0.00103823906928736	False	22	45898592	G	C	-	-	-
ENSG00000121207	LRAT	4_155660263_G_A	ips	0.0874927803763753	False	4	155660263	G	A	-	-	-
ENSG00000145708	CRHBP	5_76219396_G_A	defendo	0.000175709080885619	True	5	76219396	G	A	-	-	-
ENSG00000124942	AHNAK	11_62199457_C_T	defendo	0.0245428823536683	True	11	62199457	C	T	-	-	-
ENSG00000148834	GSTO1	10_106066436_C_T	ips	0.0045385485994216285	False	10	106066436	C	T	-	-	-
ENSG00000211772	TRBC2	7_142450556_G_A	ips	2.4207605926562297e-07	True	7	142450556	G	A	{http://www.ebi.ac.uk/efo/EFO_0000278, http://www.ebi.ac.uk/efo/EFO_0000405, http://www.ebi.ac.uk/efo/EFO_1002013, http://www.ifomis.org/bfo/1.1/snap#SpecificallyDependentContinuant, http://www.ebi.ac.uk/efo/EFO_0000408, http://www.ifomis.org/bfo/1.1/snap#Disposition, http://www.ebi.ac.uk/efo/EFO_0000001}	{7_142450556}	{1.0000000000000002}
ENSG00000118495	PLAGL1	6_144278262_T_C	defendo	0.009210525578740627	False	6	144278262	T	C	-	-	-
ENSG00000141655	TNFRSF11A	18_59990654_C_T	defendo	0.055696081102278	False	18	59990654	C	T	-	-	-
ENSG00000128052	KDR	4_55993468_T_C	ips	2.70299937938578e-10	False	4	55993468	T	C	{http://www.ebi.ac.uk/efo/EFO_0000512, http://www.ifomis.org/bfo/1.1/snap#SpecificallyDependentContinuant, http://www.ebi.ac.uk/efo/EFO_0000408, http://www.ifomis.org/bfo/1.1/snap#Disposition, http://www.ebi.ac.uk/efo/EFO_0001065, http://www.ebi.ac.uk/efo/EFO_0000001}	{4_56008477}	{0.9069254627760502}
ENSG00000133433	GSTT2B	22_24314006_G_T	defendo	1.96432744845501e-06	False	22	24314006	G	T	-	-	-
ENSG00000239704	CDRT4	17_15434991_C_T	defendo	0.000891131201470076	True	17	15434991	C	T	-	-	-
ENSG00000100031	GGT1	22_24996582_G_A	defendo	4.6730522362945096e-05	True	22	24996582	G	A	-	-	-
ENSG00000099984	GSTT2	22_24255296_C_T	mesendo	1.85275012195252e-06	False	22	24255296	C	T	{http://www.ebi.ac.uk/efo/EFO_0007937, http://www.ebi.ac.uk/efo/EFO_0008221, http://www.ebi.ac.uk/efo/EFO_0001444, http://purl.obolibrary.org/obo/IAO_0000030, http://www.ebi.ac.uk/efo/EFO_0004747, http://www.ebi.ac.uk/efo/EFO_0000001}	{22_24250795}	{0.9227317640329217}
ENSG00000099984	GSTT2	22_24255296_C_T	defendo	1.29980785606879e-05	False	22	24255296	C	T	{http://www.ebi.ac.uk/efo/EFO_0007937, http://www.ebi.ac.uk/efo/EFO_0008221, http://www.ebi.ac.uk/efo/EFO_0001444, http://purl.obolibrary.org/obo/IAO_0000030, http://www.ebi.ac.uk/efo/EFO_0004747, http://www.ebi.ac.uk/efo/EFO_0000001}	{22_24250795}	{0.9227317640329217}
ENSG00000189129	PLAC9	10_81894448_T_C	defendo	0.0262035058945957	True	10	81894448	T	C	-	-	-
ENSG00000114638	UPK1B	3_118825697_T_C	defendo	0.0742526278023461	True	3	118825697	T	C	-	-	-
ENSG00000170989	S1PR1	1_101636948_A_G	defendo	0.00610508041570033	True	1	101636948	A	G	{http://www.ebi.ac.uk/efo/EFO_0004503, http://www.ebi.ac.uk/efo/EFO_0004833, http://www.ebi.ac.uk/efo/EFO_0004842, http://www.ebi.ac.uk/efo/EFO_0001444, http://purl.obolibrary.org/obo/IAO_0000030, http://www.ebi.ac.uk/efo/EFO_0005090, http://www.ebi.ac.uk/efo/EFO_0007988, http://www.ebi.ac.uk/efo/EFO_0004308, http://www.ebi.ac.uk/efo/EFO_0007996, http://www.ebi.ac.uk/efo/EFO_0007987, http://www.e…	{1_101625883}	{0.9454456908444229}
ENSG00000171843	MLLT3	9_20626809_A_T	defendo	0.0855669906892385	True	9	20626809	A	T	-	-	-
ENSG00000226278	PSPHP1	7_55806087_G_T	ips	2.2414231748073494e-18	False	7	55806087	G	T	-	-	-
ENSG00000196542	SPTSSB	3_161094930_T_C	ips	0.0266822903072354	True	3	161094930	T	C	-	-	-
ENSG00000115414	FN1	2_216394251_A_C	defendo	0.00819328541675985	True	2	216394251	A	C	-	-	-
ENSG00000148344	PTGES	9_132565361_T_C	defendo	0.0775796064120527	True	9	132565361	T	C	-	-	-
ENSG00000113140	SPARC	5_151036008_G_C	defendo	0.0245428823536683	False	5	151036008	G	C	-	-	-
ENSG00000134363	FST	5_52797270_G_T	defendo	0.0680168376428985	True	5	52797270	G	T	-	-	-
ENSG00000105499	PLA2G4C	19_48563534_A_G	ips	0.00398680597829011	False	19	48563534	A	G	-	-	-
ENSG00000159247	TUBBP5	9_141036645_T_G	ips	5.32533950113537e-06	False	9	141036645	T	G	-	-	-
ENSG00000141506	PIK3R5	17_8801320_A_T	defendo	0.0698959646723472	True	17	8801320	A	T	-	-	-
ENSG00000204536	CCHCR1	6_31108485_G_A	ips	2.5426252360403705e-17	False	6	31108485	G	A	{http://www.ebi.ac.uk/efo/EFO_0000200, http://www.ebi.ac.uk/efo/EFO_0001378, http://www.ebi.ac.uk/efo/EFO_0001642, http://www.ebi.ac.uk/efo/EFO_0000311, http://www.ifomis.org/bfo/1.1/snap#SpecificallyDependentContinuant, http://www.ebi.ac.uk/efo/EFO_0000408, http://www.ifomis.org/bfo/1.1/snap#Disposition, http://www.ebi.ac.uk/efo/EFO_0000096, http://www.ebi.ac.uk/efo/EFO_0000616, http://www.ebi.a…	{6_31107258};{6_31116526}	{0.9597896736416427};{0.8665488114694643}
ENSG00000204536	CCHCR1	6_31108485_G_A	mesendo	5.440342150296018e-16	False	6	31108485	G	A	{http://www.ebi.ac.uk/efo/EFO_0000200, http://www.ebi.ac.uk/efo/EFO_0001378, http://www.ebi.ac.uk/efo/EFO_0001642, http://www.ebi.ac.uk/efo/EFO_0000311, http://www.ifomis.org/bfo/1.1/snap#SpecificallyDependentContinuant, http://www.ebi.ac.uk/efo/EFO_0000408, http://www.ifomis.org/bfo/1.1/snap#Disposition, http://www.ebi.ac.uk/efo/EFO_0000096, http://www.ebi.ac.uk/efo/EFO_0000616, http://www.ebi.a…	{6_31107258};{6_31116526}	{0.9597896736416427};{0.8665488114694643}
ENSG00000096060	FKBP5	6_35575487_G_A	defendo	0.0019442492169359602	False	6	35575487	G	A	-	-	-
ENSG00000100033	PRODH	22_18909505_T_C	ips	5.96469250230696e-07	False	22	18909505	T	C	-	-	-
ENSG00000100033	PRODH	22_18909505_T_C	mesendo	0.0180789579107202	False	22	18909505	T	C	-	-	-
ENSG00000140043	PTGR2	14_74324671_T_C	ips	6.151518384412559e-11	False	14	74324671	T	C	-	-	-
ENSG00000116679	IVNS1ABP	1_185295199_C_T	defendo	0.0219162439574556	True	1	185295199	C	T	-	-	-
ENSG00000086504	MRPL28	16_423420_C_T	defendo	0.0726433071541088	False	16	423420	C	T	-	-	-
ENSG00000115648	MLPH	2_238402830_G_A	ips	0.00109186473542127	False	2	238402830	G	A	-	-	-
ENSG00000185885	IFITM1	11_302505_T_G	ips	7.65217563948923e-05	False	11	302505	T	G	-	-	-
ENSG00000128394	APOBEC3F	22_39441096_G_T	defendo	0.0008059691006245058	False	22	39441096	G	T	-	-	-
ENSG00000132386	SERPINF1	17_1667794_A_G	ips	3.18254309107137e-07	False	17	1667794	A	G	-	-	-
ENSG00000198276	UCKL1	20_62604493_G_A	ips	0.00721805773762145	False	20	62604493	G	A	-	-	-
ENSG00000141052	MYOCD	17_12538710_T_C	defendo	0.0791641164500052	False	17	12538710	T	C	-	-	-
ENSG00000143494	VASH2	1_213079941_T_C	ips	9.80940632191875e-06	False	1	213079941	T	C	-	-	-
ENSG00000143494	VASH2	1_213079941_T_C	mesendo	0.007593378490519271	False	1	213079941	T	C	-	-	-
ENSG00000109255	NMU	4_56534709_A_G	defendo	0.0240241772176483	False	4	56534709	A	G	-	-	-
ENSG00000175106	TVP23C	17_15478507_G_C	defendo	3.36633852184312e-07	False	17	15478507	G	C	-	-	-
ENSG00000162496	DHRS3	1_12685681_C_T	ips	0.0139393417983456	False	1	12685681	C	T	-	-	-
ENSG00000132031	MATN3	2_20207619_G_A	ips	0.000210229294944364	False	2	20207619	G	A	-	-	-
ENSG00000132031	MATN3	2_20207619_G_A	mesendo	1.14074875934342e-05	False	2	20207619	G	A	-	-	-
ENSG00000132031	MATN3	2_20207619_G_A	defendo	1.2097068955530898e-06	False	2	20207619	G	A	-	-	-
ENSG00000129116	PALLD	4_169699346_G_T	defendo	1.96545554891605e-05	True	4	169699346	G	T	-	-	-
ENSG00000144485	HES6	2_239148813_A_C	defendo	5.53713215548952e-08	False	2	239148813	A	C	-	-	-
ENSG00000138639	ARHGAP24	4_86836149_T_C	defendo	0.000604049334045752	False	4	86836149	T	C	-	-	-
ENSG00000153132	CLGN	4_141422855_T_C	defendo	0.000566471387513212	False	4	141422855	T	C	-	-	-
ENSG00000119147	C2orf40	2_106685373_A_T	ips	0.0018902275068862894	False	2	106685373	A	T	-	-	-
ENSG00000104435	STMN2	8_80509881_T_C	defendo	0.0121691969236477	True	8	80509881	T	C	-	-	-
ENSG00000101000	PROCR	20_33730464_A_G	ips	2.82917257367851e-05	True	20	33730464	A	G	-	-	-
ENSG00000152284	TCF7L1	2_85377576_C_T	defendo	0.0153291074555009	False	2	85377576	C	T	-	-	-
ENSG00000065675	PRKCQ	10_6682022_T_C	ips	5.964545744160191e-12	False	10	6682022	T	C	-	-	-
ENSG00000197353	LYPD2	8_143889429_G_A	defendo	0.0183523315636609	False	8	143889429	G	A	-	-	-
ENSG00000069482	GAL	11_68353008_T_C	defendo	0.0018009179042588301	False	11	68353008	T	C	-	-	-
ENSG00000104219	ZDHHC2	8_17013199_T_C	defendo	0.0032825544897646	True	8	17013199	T	C	-	-	-
ENSG00000186603	HPDL	1_45748758_T_C	ips	0.0884064412088643	False	1	45748758	T	C	-	-	-
ENSG00000186603	HPDL	1_45748758_T_C	mesendo	0.0852493251715028	False	1	45748758	T	C	-	-	-
ENSG00000183722	LHFP	13_40081401_T_A	ips	0.0008200880170970192	False	13	40081401	T	A	-	-	-
ENSG00000180767	CHST13	3_126268953_T_G	ips	2.5133069407234105e-05	False	3	126268953	T	G	-	-	-
ENSG00000213023	SYT3	19_51130554_C_A	defendo	1.66977012046692e-05	False	19	51130554	C	A	-	-	-
ENSG00000141682	PMAIP1	18_57571885_A_T	defendo	0.00346652033283051	True	18	57571885	A	T	-	-	-
ENSG00000071967	CYBRD1	2_172375786_C_T	ips	0.000145848184361001	False	2	172375786	C	T	-	-	-
ENSG00000146530	VWDE	7_12436050_T_C	ips	1.11915058668523e-07	False	7	12436050	T	C	-	-	-
ENSG00000093072	CECR1	22_17680519_A_C	mesendo	2.1422616536325395e-23	False	22	17680519	A	C	-	-	-
ENSG00000059377	TBXAS1	7_139547370_G_A	defendo	0.0204707649569302	True	7	139547370	G	A	-	-	-
ENSG00000197329	PELI1	2_64342177_C_T	defendo	6.56785994589449e-08	False	2	64342177	C	T	-	-	-
ENSG00000164483	SAMD3	6_130479049_A_G	defendo	0.00170554548443386	True	6	130479049	A	G	-	-	-
ENSG00000124143	ARHGAP40	20_37226385_G_A	defendo	0.0707790069626326	False	20	37226385	G	A	-	-	-
ENSG00000165449	SLC16A9	10_61464507_C_G	ips	0.0109833954748397	True	10	61464507	C	G	{http://www.ebi.ac.uk/efo/EFO_0001444, http://purl.obolibrary.org/obo/IAO_0000030, http://www.ebi.ac.uk/efo/EFO_0004725, http://www.ebi.ac.uk/efo/EFO_0005664, http://www.ebi.ac.uk/efo/EFO_0000001};{http://www.ebi.ac.uk/efo/EFO_0001444, http://www.ebi.ac.uk/efo/EFO_0004725, http://www.ebi.ac.uk/efo/EFO_0005059, http://www.ebi.ac.uk/efo/EFO_0005653, http://www.ebi.ac.uk/efo/EFO_0005664, http://www.…	{10_61467182};{10_61469538};{10_61469090};{10_61468589}	{0.950968953932189};{0.9331554353929082};{0.9347086529933923};{0.9348596608387578}
ENSG00000120539	MASTL	10_27480049_T_C	ips	0.000229250329134836	False	10	27480049	T	C	-	-	-
ENSG00000166347	CYB5A	18_71983285_C_A	mesendo	3.00317339533588e-06	False	18	71983285	C	A	-	-	-
ENSG00000103876	FAH	15_80441888_C_T	ips	0.00419314833171095	False	15	80441888	C	T	-	-	-
ENSG00000053524	MCF2L2	3_183204987_C_G	defendo	0.0298624729254667	False	3	183204987	C	G	-	-	-
ENSG00000248124	RRN3P1	16_21785210_T_G	ips	3.52728963468839e-13	False	16	21785210	T	G	-	-	-
ENSG00000085063	CD59	11_33755956_C_T	ips	2.85762425670472e-10	False	11	33755956	C	T	{http://www.ebi.ac.uk/efo/EFO_0007937, http://www.ebi.ac.uk/efo/EFO_0001444, http://purl.obolibrary.org/obo/IAO_0000030, http://www.ebi.ac.uk/efo/EFO_0004747, http://www.ebi.ac.uk/efo/EFO_0000001}	{11_33757770}	{0.988908242872978}
ENSG00000085063	CD59	11_33755956_C_T	mesendo	8.35790004815246e-09	False	11	33755956	C	T	{http://www.ebi.ac.uk/efo/EFO_0007937, http://www.ebi.ac.uk/efo/EFO_0001444, http://purl.obolibrary.org/obo/IAO_0000030, http://www.ebi.ac.uk/efo/EFO_0004747, http://www.ebi.ac.uk/efo/EFO_0000001}	{11_33757770}	{0.988908242872978}
ENSG00000085063	CD59	11_33755956_C_T	defendo	1.5076767104291e-06	False	11	33755956	C	T	{http://www.ebi.ac.uk/efo/EFO_0007937, http://www.ebi.ac.uk/efo/EFO_0001444, http://purl.obolibrary.org/obo/IAO_0000030, http://www.ebi.ac.uk/efo/EFO_0004747, http://www.ebi.ac.uk/efo/EFO_0000001}	{11_33757770}	{0.988908242872978}
ENSG00000026025	VIM	10_17183072_G_A	ips	0.0993542064425694	False	10	17183072	G	A	-	-	-
ENSG00000186230	ZNF749	19_57939619_C_T	ips	2.24157512853784e-17	False	19	57939619	C	T	-	-	-
ENSG00000165323	FAT3	11_91991746_G_C	ips	0.0323354742440853	False	11	91991746	G	C	-	-	-
ENSG00000075340	ADD2	2_70889498_A_G	mesendo	0.0346837820375606	False	2	70889498	A	G	-	-	-
ENSG00000170961	HAS2	8_122734802_C_T	ips	0.015113097791645	True	8	122734802	C	T	-	-	-
ENSG00000136842	TMOD1	9_100191123_T_C	defendo	0.0883037026372847	True	9	100191123	T	C	-	-	-
ENSG00000153707	PTPRD	9_8738267_C_T	defendo	0.000223887921668635	True	9	8738267	C	T	-	-	-
ENSG00000181026	AEN	15_89067344_T_C	defendo	3.81342643759712e-06	False	15	89067344	T	C	-	-	-
ENSG00000133665	DYDC2	10_82116602_G_A	ips	0.00012340113519969698	False	10	82116602	G	A	-	-	-
ENSG00000144642	RBMS3	3_29387631_G_A	ips	0.0343612782658486	False	3	29387631	G	A	-	-	-
ENSG00000204389	HSPA1A	6_31761865_T_C	ips	2.30947749407379e-11	False	6	31761865	T	C	{http://www.ebi.ac.uk/efo/EFO_0001444, http://purl.obolibrary.org/obo/IAO_0000030, http://www.ebi.ac.uk/efo/EFO_0008376, http://www.ebi.ac.uk/efo/EFO_0000001, http://www.ebi.ac.uk/efo/EFO_0008378}	{6_31761865}	{1.0}
ENSG00000124614	RPS10	6_34393845_G_A	mesendo	8.47078509834786e-11	False	6	34393845	G	A	{http://www.ebi.ac.uk/efo/EFO_0001444, http://purl.obolibrary.org/obo/IAO_0000030, http://www.ebi.ac.uk/efo/EFO_0004340, http://www.ebi.ac.uk/efo/EFO_0004324, http://www.ebi.ac.uk/efo/EFO_0004302, http://www.ebi.ac.uk/efo/EFO_0000001}	{6_34302869}	{0.830397406894691}
ENSG00000124614	RPS10	6_34393845_G_A	defendo	1.85977302073389e-09	False	6	34393845	G	A	{http://www.ebi.ac.uk/efo/EFO_0001444, http://purl.obolibrary.org/obo/IAO_0000030, http://www.ebi.ac.uk/efo/EFO_0004340, http://www.ebi.ac.uk/efo/EFO_0004324, http://www.ebi.ac.uk/efo/EFO_0004302, http://www.ebi.ac.uk/efo/EFO_0000001}	{6_34302869}	{0.830397406894691}
ENSG00000255823	MTRNR2L8	11_10510152_A_C	defendo	0.0809593951758498	True	11	10510152	A	C	-	-	-
ENSG00000128849	CGNL1	15_57692995_C_T	ips	0.00320784195504417	True	15	57692995	C	T	-	-	-
ENSG00000126267	COX6B1	19_36148987_C_G	ips	1.15103570787032e-06	False	19	36148987	C	G	-	-	-
ENSG00000126267	COX6B1	19_36148987_C_G	mesendo	0.00066710206911795	False	19	36148987	C	G	-	-	-
ENSG00000126267	COX6B1	19_36148987_C_G	defendo	0.00530969349475246	False	19	36148987	C	G	-	-	-
ENSG00000176641	RNF152	18_59598292_C_T	defendo	0.070107231863649	True	18	59598292	C	T	-	-	-
ENSG00000135480	KRT7	12_52627568_A_T	ips	0.0222147802025961	True	12	52627568	A	T	-	-	-
ENSG00000140307	GTF2A2	15_59933789_T_C	defendo	0.00018789770974486696	True	15	59933789	T	C	-	-	-
ENSG00000140650	PMM2	16_8969893_G_A	mesendo	0.0290328969054978	False	16	8969893	G	A	-	-	-
ENSG00000169442	CD52	1_26618829_C_T	ips	0.00849490419742153	False	1	26618829	C	T	-	-	-
ENSG00000171130	ATP6V0E2	7_149575725_C_T	ips	1.39253966689693e-09	False	7	149575725	C	T	-	-	-
ENSG00000144115	THNSL2	2_88447437_G_A	defendo	2.19184567036494e-05	False	2	88447437	G	A	-	-	-
ENSG00000154760	SLFN13	17_33760649_C_G	ips	2.54696539641434e-06	False	17	33760649	C	G	-	-	-
ENSG00000163293	NIPAL1	4_48019626_C_T	defendo	0.000857421685174157	False	4	48019626	C	T	-	-	-
ENSG00000107798	LIPA	10_91004886_A_G	ips	2.9368967777697707e-06	False	10	91004886	A	G	{http://www.ebi.ac.uk/efo/EFO_0000612, http://www.ifomis.org/bfo/1.1/snap#SpecificallyDependentContinuant, http://www.ebi.ac.uk/efo/EFO_0000408, http://www.ifomis.org/bfo/1.1/snap#Disposition, http://www.ebi.ac.uk/efo/EFO_0000319, http://www.ebi.ac.uk/efo/EFO_0000001};{http://www.ebi.ac.uk/efo/EFO_0000378, http://www.ebi.ac.uk/efo/EFO_0001645, http://www.ifomis.org/bfo/1.1/snap#SpecificallyDepend…	{10_91003419};{10_91002927};{10_91008879};{10_91004916};{10_91004886}	{0.9918689859299628};{0.9193562220575942};{0.9668903358553427};{0.967883801953746};{1.0}
ENSG00000155275	TRMT44	4_8512529_G_A	defendo	0.00212403761270948	True	4	8512529	G	A	-	-	-
ENSG00000148426	PROSER2	10_11865304_C_T	ips	0.0196094975511122	False	10	11865304	C	T	-	-	-
ENSG00000137573	SULF1	8_70379889_G_A	ips	0.000609957831646753	True	8	70379889	G	A	-	-	-
ENSG00000105889	STEAP1B	7_22746717_C_T	defendo	0.0482852234262457	True	7	22746717	C	T	{http://www.ebi.ac.uk/efo/EFO_0004535, http://www.ebi.ac.uk/efo/EFO_0001444, http://purl.obolibrary.org/obo/IAO_0000030, http://www.ebi.ac.uk/efo/EFO_0000001}	{7_22742056}	{0.9653454166836831}
ENSG00000171867	PRNP	20_4648538_A_G	defendo	0.0699589584499541	False	20	4648538	A	G	-	-	-
ENSG00000120875	DUSP4	8_29223230_G_T	defendo	0.0100623326832383	False	8	29223230	G	T	-	-	-
ENSG00000173156	RHOD	11_66840299_C_T	defendo	2.99768118640278e-10	False	11	66840299	C	T	-	-	-
ENSG00000198429	ZNF69	19_11995508_C_T	ips	0.06314834317613	True	19	11995508	C	T	-	-	-
ENSG00000087338	GMCL1	2_70033584_C_T	defendo	0.0008624016471054848	True	2	70033584	C	T	-	-	-
ENSG00000214274	ANG	14_21056545_A_C	defendo	0.0247238058232303	False	14	21056545	A	C	-	-	-
ENSG00000223705	NSUN5P1	7_75100124_T_C	ips	2.04526039737564e-08	False	7	75100124	T	C	-	-	-
ENSG00000135750	KCNK1	1_233812902_G_A	defendo	0.0069305573780870395	False	1	233812902	G	A	-	-	-
ENSG00000100804	PSMB5	14_23491284_C_G	defendo	9.99170669901823e-05	False	14	23491284	C	G	{http://www.ebi.ac.uk/efo/EFO_0004306, http://www.ebi.ac.uk/efo/EFO_0004503, http://www.ebi.ac.uk/efo/EFO_0001444, http://purl.obolibrary.org/obo/IAO_0000030, http://www.ebi.ac.uk/efo/EFO_0004527, http://www.ebi.ac.uk/efo/EFO_0007986, http://www.ebi.ac.uk/efo/EFO_0000001};{http://www.ebi.ac.uk/efo/EFO_0004503, http://www.ebi.ac.uk/efo/EFO_0001444, http://purl.obolibrary.org/obo/IAO_0000030, http:…	{14_23499321};{14_23494277}	{0.9343089379075469};{0.9408898820534924}
ENSG00000130303	BST2	19_17525029_A_G	ips	2.1373024843492894e-05	False	19	17525029	A	G	-	-	-
ENSG00000133710	SPINK5	5_147348988_G_A	ips	0.00324403554852805	False	5	147348988	G	A	-	-	-
ENSG00000138744	NAAA	4_76878716_G_C	ips	9.39752030791349e-07	False	4	76878716	G	C	{http://www.ebi.ac.uk/efo/EFO_0007937, http://www.ebi.ac.uk/efo/EFO_0001444, http://purl.obolibrary.org/obo/IAO_0000030, http://www.ebi.ac.uk/efo/EFO_0004747, http://www.ebi.ac.uk/efo/EFO_0008057, http://www.ebi.ac.uk/efo/EFO_0000001};{http://www.ebi.ac.uk/efo/EFO_0007937, http://www.ebi.ac.uk/efo/EFO_0001444, http://purl.obolibrary.org/obo/IAO_0000030, http://www.ebi.ac.uk/efo/EFO_0004747, http:…	{4_76955194};{4_76861859};{4_76924933}	{0.8009248800458607};{0.9920804885787894};{0.8569864910135058}
ENSG00000111142	METAP2	12_95839933_G_T	defendo	0.00943234826747426	True	12	95839933	G	T	-	-	-
ENSG00000144120	TMEM177	2_120438523_A_G	ips	1.15943642558057e-10	False	2	120438523	A	G	-	-	-
ENSG00000144120	TMEM177	2_120438523_A_G	mesendo	0.0599968618270476	False	2	120438523	A	G	-	-	-
ENSG00000149201	CCDC81	11_86179542_G_A	defendo	0.0751554630396501	True	11	86179542	G	A	-	-	-
ENSG00000173262	SLC2A14	12_8077588_T_G	defendo	4.72291819807256e-08	False	12	8077588	T	G	-	-	-
ENSG00000103852	TTC23	15_99667524_G_C	defendo	0.00168913872451679	True	15	99667524	G	C	-	-	-
ENSG00000165949	IFI27	14_94555248_A_G	defendo	0.0245428823536683	False	14	94555248	A	G	-	-	-
ENSG00000132130	LHX1	17_35332740_T_A	defendo	0.0994316888552102	True	17	35332740	T	A	-	-	-
ENSG00000107968	MAP3K8	10_30809648_T_G	ips	0.000428076475715377	False	10	30809648	T	G	-	-	-
ENSG00000243678	NME1-NME2	17_49243804_A_T	ips	0.00033518037197947205	False	17	49243804	A	T	-	-	-
ENSG00000243678	NME1-NME2	17_49243804_A_T	mesendo	0.0226787522810257	False	17	49243804	A	T	-	-	-
ENSG00000187244	BCAM	19_45325738_T_G	mesendo	0.0431615551962474	False	19	45325738	T	G	-	-	-
ENSG00000184697	CLDN6	16_3115111_T_A	defendo	0.0564083051040834	False	16	3115111	T	A	-	-	-
ENSG00000183098	GPC6	13_93914063_A_G	defendo	0.0247238058232303	True	13	93914063	A	G	-	-	-
ENSG00000049089	COL9A2	1_40814528_C_T	defendo	0.0236078794578283	False	1	40814528	C	T	-	-	-
ENSG00000142188	TMEM50B	21_34821570_G_A	defendo	9.79241570421032e-05	False	21	34821570	G	A	-	-	-
ENSG00000163171	CDC42EP3	2_37908980_T_G	defendo	0.0232592661900649	True	2	37908980	T	G	-	-	-
ENSG00000164182	NDUFAF2	5_60178833_T_C	defendo	0.044291178434620986	False	5	60178833	T	C	-	-	-
ENSG00000231381	RNF2P1	9_6664708_G_T	ips	0.0065839640246043	False	9	6664708	G	T	{http://www.ebi.ac.uk/efo/EFO_0004735, http://www.ebi.ac.uk/efo/EFO_0001444, http://purl.obolibrary.org/obo/IAO_0000030, http://www.ebi.ac.uk/efo/EFO_0000001}	{9_6665010}	{0.8436737687352772}
ENSG00000005059	CCDC109B	4_110648632_T_A	mesendo	0.0201892927956096	True	4	110648632	T	A	-	-	-
ENSG00000162623	TYW3	1_75189847_T_C	ips	1.19318773623023e-10	False	1	75189847	T	C	-	-	-
ENSG00000162623	TYW3	1_75189847_T_C	mesendo	2.49360849281787e-11	False	1	75189847	T	C	-	-	-
ENSG00000162623	TYW3	1_75189847_T_C	defendo	1.03390419059923e-06	False	1	75189847	T	C	-	-	-
ENSG00000164587	RPS14	5_149826526_C_T	ips	2.880362966489329e-30	False	5	149826526	C	T	-	-	-
ENSG00000164587	RPS14	5_149826526_C_T	mesendo	6.68365652150674e-22	False	5	149826526	C	T	-	-	-
ENSG00000164587	RPS14	5_149826526_C_T	defendo	5.509906360049349e-16	False	5	149826526	C	T	-	-	-
ENSG00000166402	TUB	11_8117518_G_T	ips	3.53800440435085e-05	False	11	8117518	G	T	-	-	-
ENSG00000204650	CRHR1-IT1	17_43658409_G_A	ips	3.69056357194465e-06	False	17	43658409	G	A	{http://www.ebi.ac.uk/efo/EFO_0007660, http://www.ebi.ac.uk/efo/EFO_0001444, http://purl.obolibrary.org/obo/IAO_0000030, http://www.ebi.ac.uk/efo/EFO_0007911, http://www.ebi.ac.uk/efo/EFO_0000001};{http://www.ebi.ac.uk/efo/EFO_0001444, http://purl.obolibrary.org/obo/IAO_0000030, http://www.ebi.ac.uk/efo/EFO_0004784, http://www.ebi.ac.uk/efo/EFO_0000001};{http://www.ebi.ac.uk/efo/EFO_0007660, http…	{17_44142332};{17_43991515};{17_44221836};{17_44224940}	{0.8005212409804782};{0.8057204129339066};{0.8950550403523124};{0.8046036132954063}
ENSG00000175868	CALCB	11_15013646_C_T	ips	0.0134881062092594	False	11	15013646	C	T	-	-	-
ENSG00000248098	BCKDHA	19_41917260_C_T	mesendo	0.00238836789535272	False	19	41917260	C	T	-	-	-
ENSG00000099974	DDTL	22_24302194_G_A	ips	2.38815858974818e-07	False	22	24302194	G	A	-	-	-
ENSG00000150867	PIP4K2A	10_22833063_A_T	ips	2.54696539641434e-06	False	10	22833063	A	T	{http://www.ebi.ac.uk/efo/EFO_0002425, http://www.ebi.ac.uk/efo/EFO_0001642, http://www.ebi.ac.uk/efo/EFO_0000311, http://www.ifomis.org/bfo/1.1/snap#SpecificallyDependentContinuant, http://www.ebi.ac.uk/efo/EFO_0000094, http://www.ebi.ac.uk/efo/EFO_0000408, http://www.ifomis.org/bfo/1.1/snap#Disposition, http://www.ebi.ac.uk/efo/EFO_0000616, http://www.ebi.ac.uk/efo/EFO_0000220, http://www.ebi.a…	{10_22839628}	{0.8978352018154003}
ENSG00000101187	SLCO4A1	20_61343602_T_G	mesendo	0.0123686071946128	False	20	61343602	T	G	-	-	-
ENSG00000149328	GLB1L2	11_134245284_T_C	ips	0.00021860437159939598	False	11	134245284	T	C	-	-	-
ENSG00000158473	CD1D	1_158159393_A_G	defendo	0.0434604880421512	False	1	158159393	A	G	-	-	-
ENSG00000176171	BNIP3	10_133806576_A_G	mesendo	0.0877684853099685	False	10	133806576	A	G	-	-	-
ENSG00000189398	OR7E12P	11_3377335_A_G	ips	5.7755642750632305e-06	False	11	3377335	A	G	-	-	-
ENSG00000125898	FAM110A	20_798452_T_A	ips	0.0185940498025185	True	20	798452	T	A	-	-	-
ENSG00000169071	ROR2	9_94646958_T_C	ips	0.0393615379107635	True	9	94646958	T	C	-	-	-
ENSG00000173406	DAB1	1_57894573_G_T	ips	0.0781227058936798	True	1	57894573	G	T	-	-	-
ENSG00000082438	COBLL1	2_165562893_T_C	defendo	0.030055328358364	False	2	165562893	T	C	-	-	-
ENSG00000174469	CNTNAP2	7_148106871_C_T	defendo	1.3972905528641e-06	True	7	148106871	C	T	-	-	-
ENSG00000013016	EHD3	2_31435579_A_G	defendo	0.0463077005326396	True	2	31435579	A	G	-	-	-
ENSG00000182472	CAPN12	19_39152743_C_G	ips	0.0551226231973227	False	19	39152743	C	G	-	-	-
ENSG00000143153	ATP1B1	1_169117533_A_G	ips	0.0323866392603574	True	1	169117533	A	G	-	-	-
ENSG00000265681	RPL17	18_47037308_C_T	mesendo	0.0763820550918453	False	18	47037308	C	T	-	-	-
ENSG00000136160	EDNRB	13_78379224_C_T	mesendo	0.0565126209615885	True	13	78379224	C	T	-	-	-
ENSG00000163686	ABHD6	3_58195620_T_C	defendo	0.040874891281678	True	3	58195620	T	C	-	-	-
ENSG00000119705	SLIRP	14_78131604_T_A	ips	0.0883734115239484	False	14	78131604	T	A	-	-	-
ENSG00000197696	NMB	15_85186577_C_T	ips	7.234559694568311e-06	False	15	85186577	C	T	-	-	-
ENSG00000172123	SLFN12	17_33748939_G_A	ips	2.07210423232507e-05	False	17	33748939	G	A	-	-	-
ENSG00000138018	EPT1	2_26599838_G_A	defendo	0.0146269961696598	True	2	26599838	G	A	-	-	-
ENSG00000144057	ST6GAL2	2_107329516_A_C	defendo	0.0190316663791688	False	2	107329516	A	C	-	-	-
ENSG00000129353	SLC44A2	19_10665691_T_C	mesendo	0.000642543924950118	True	19	10665691	T	C	-	-	-
ENSG00000163682	RPL9	4_39446549_G_A	ips	1.2606127626889298e-22	False	4	39446549	G	A	-	-	-
ENSG00000163682	RPL9	4_39446549_G_A	mesendo	5.24027533385756e-30	False	4	39446549	G	A	-	-	-
ENSG00000163682	RPL9	4_39446549_G_A	defendo	6.48925246347352e-22	False	4	39446549	G	A	-	-	-
ENSG00000143919	CAMKMT	2_44905265_G_A	defendo	0.0811345995346646	False	2	44905265	G	A	-	-	-
ENSG00000168038	ULK4	3_41826877_G_C	ips	7.490370516210941e-13	False	3	41826877	G	C	{http://www.ebi.ac.uk/efo/EFO_0000203, http://www.ebi.ac.uk/efo/EFO_0000200, http://www.ebi.ac.uk/efo/EFO_0001642, http://www.ebi.ac.uk/efo/EFO_0000311, http://www.ebi.ac.uk/efo/EFO_0001378, http://www.ifomis.org/bfo/1.1/snap#SpecificallyDependentContinuant, http://www.ebi.ac.uk/efo/EFO_0000408, http://www.ifomis.org/bfo/1.1/snap#Disposition, http://www.ebi.ac.uk/efo/EFO_0000096, http://www.ebi.a…	{3_41828300}	{1.0000000000000004}
ENSG00000170464	DNAJC18	5_138688188_G_T	defendo	0.0238638363781009	True	5	138688188	G	T	-	-	-
ENSG00000241941	RPL32P26	12_63046941_T_C	ips	0.0364910554556702	False	12	63046941	T	C	-	-	-
ENSG00000183648	NDUFB1	14_92605513_C_G	ips	0.0543420268389088	False	14	92605513	C	G	-	-	-
ENSG00000241186	TDGF1	3_46641870_G_A	ips	0.0170710801693833	False	3	46641870	G	A	{http://www.ebi.ac.uk/efo/EFO_0007937, http://www.ebi.ac.uk/efo/EFO_0008297, http://www.ebi.ac.uk/efo/EFO_0001444, http://purl.obolibrary.org/obo/IAO_0000030, http://www.ebi.ac.uk/efo/EFO_0004747, http://www.ebi.ac.uk/efo/EFO_0000001}	{3_46646028}	{0.8623100897198356}
ENSG00000158825	CDA	1_20915172_C_T	ips	5.50515835688375e-07	False	1	20915172	C	T	{http://www.ebi.ac.uk/efo/EFO_0004526, http://www.ebi.ac.uk/efo/EFO_0004306, http://www.ebi.ac.uk/efo/EFO_0004503, http://www.ebi.ac.uk/efo/EFO_0001444, http://purl.obolibrary.org/obo/IAO_0000030, http://www.ebi.ac.uk/efo/EFO_0000001}	{1_20916238}	{0.866872607500026}
ENSG00000160014	CALM3	19_47085885_A_G	defendo	0.0610078817291532	False	19	47085885	A	G	-	-	-
ENSG00000140451	PIF1	15_65117256_C_T	ips	0.000405569032922791	True	15	65117256	C	T	-	-	-
ENSG00000143753	DEGS1	1_224313279_C_T	ips	0.0601866694707025	True	1	224313279	C	T	-	-	-
ENSG00000137642	SORL1	11_121434556_C_T	defendo	0.0129078801325501	True	11	121434556	C	T	-	-	-
ENSG00000206535	LNP1	3_100181999_G_T	defendo	0.000213581219450831	False	3	100181999	G	T	-	-	-
ENSG00000105146	AURKC	19_57752326_C_G	ips	0.00946657938529662	False	19	57752326	C	G	-	-	-
ENSG00000115738	ID2	2_8785113_A_T	defendo	0.0890395824134236	True	2	8785113	A	T	-	-	-
ENSG00000240024	LINC00888	3_183136671_T_C	defendo	0.0852482031158902	True	3	183136671	T	C	-	-	-
ENSG00000185650	ZFP36L1	14_69316207_C_A	ips	0.0811884010842517	False	14	69316207	C	A	-	-	-
ENSG00000171227	TMEM37	2_120186937_G_A	ips	5.23861258371043e-05	False	2	120186937	G	A	-	-	-
ENSG00000178935	ZNF552	19_58230620_C_T	defendo	0.0262035058945957	False	19	58230620	C	T	-	-	-
ENSG00000135074	ADAM19	5_156752957_A_G	ips	1.63050439843469e-05	False	5	156752957	A	G	-	-	-
ENSG00000152234	ATP5A1	18_43769305_C_T	ips	0.0453822285726448	False	18	43769305	C	T	{http://www.ebi.ac.uk/efo/EFO_0004526, http://www.ebi.ac.uk/efo/EFO_0004306, http://www.ebi.ac.uk/efo/EFO_0004503, http://www.ebi.ac.uk/efo/EFO_0001444, http://purl.obolibrary.org/obo/IAO_0000030, http://www.ebi.ac.uk/efo/EFO_0004527, http://www.ebi.ac.uk/efo/EFO_0000001};{http://www.ebi.ac.uk/efo/EFO_0004306, http://www.ebi.ac.uk/efo/EFO_0004503, http://www.ebi.ac.uk/efo/EFO_0001444, http://purl…	{18_43856297};{18_43793488}	{0.959356259392258};{0.9891361859766158}
ENSG00000138794	CASP6	4_110567473_G_A	ips	0.00266831600844206	False	4	110567473	G	A	-	-	-
ENSG00000101115	SALL4	20_50402269_G_A	ips	0.0380451396129656	False	20	50402269	G	A	-	-	-
ENSG00000163958	ZDHHC19	3_195926090_G_C	ips	0.0773030106595108	False	3	195926090	G	C	-	-	-
ENSG00000088451	TGDS	13_95240054_G_A	ips	5.65165973624712e-05	True	13	95240054	G	A	-	-	-
ENSG00000137142	IGFBPL1	9_38407767_C_A	ips	1.57894438136514e-11	False	9	38407767	C	A	-	-	-
ENSG00000137142	IGFBPL1	9_38407767_C_A	defendo	5.49411010018676e-13	False	9	38407767	C	A	-	-	-
ENSG00000011523	CEP68	2_65279223_C_T	ips	0.0329492099514418	False	2	65279223	C	T	{http://www.ebi.ac.uk/efo/EFO_0003777, http://www.ifomis.org/bfo/1.1/snap#SpecificallyDependentContinuant, http://www.ebi.ac.uk/efo/EFO_0000408, http://www.ifomis.org/bfo/1.1/snap#Disposition, http://www.ebi.ac.uk/efo/EFO_0000319, http://www.ebi.ac.uk/efo/EFO_0000275, http://www.ebi.ac.uk/efo/EFO_0004269, http://www.ebi.ac.uk/efo/EFO_0000001};{http://www.ebi.ac.uk/efo/EFO_0003777, http://www.ifom…	{2_65279805};{2_65284231}	{0.9184480436948276};{0.8721041373157855}
ENSG00000166922	SCG5	15_32937244_G_A	mesendo	0.0502374811718412	False	15	32937244	G	A	-	-	-
ENSG00000119013	NDUFB3	2_201994540_C_T	ips	0.00011302407517546001	False	2	201994540	C	T	-	-	-
ENSG00000119013	NDUFB3	2_201994540_C_T	mesendo	0.0023317799728169697	False	2	201994540	C	T	-	-	-
ENSG00000085491	SLC25A24	1_108739849_C_T	ips	4.7495470088905194e-12	False	1	108739849	C	T	-	-	-
ENSG00000085491	SLC25A24	1_108739849_C_T	mesendo	6.50407816877906e-13	False	1	108739849	C	T	-	-	-
ENSG00000197457	STMN3	20_62316630_C_T	ips	7.25988535226374e-05	False	20	62316630	C	T	-	-	-
ENSG00000167646	DNAAF3	19_55693666_G_A	ips	0.0139310807541504	True	19	55693666	G	A	-	-	-
ENSG00000167311	ART5	11_3663422_A_G	ips	0.000470997214982	False	11	3663422	A	G	-	-	-
ENSG00000173660	UQCRH	1_46774783_A_G	defendo	0.0872688789790742	False	1	46774783	A	G	-	-	-
ENSG00000177685	EFCAB4A	11_837772_C_T	ips	0.0668607298122187	True	11	837772	C	T	-	-	-
ENSG00000135899	SP110	2_231081384_T_C	mesendo	0.0465401636921508	True	2	231081384	T	C	-	-	-
ENSG00000079459	FDFT1	8_11625008_G_A	defendo	0.0681294102854697	True	8	11625008	G	A	-	-	-
ENSG00000109062	SLC9A3R1	17_72649002_G_A	defendo	0.0614004358858843	True	17	72649002	G	A	-	-	-
ENSG00000112305	SMAP1	6_71512581_C_G	ips	0.0033445259662238107	True	6	71512581	C	G	-	-	-
ENSG00000216490	IFI30	19_18282895_A_G	ips	0.000727323600088534	False	19	18282895	A	G	-	-	-
ENSG00000184005	ST6GALNAC3	1_76520435_T_C	ips	0.00700550447927692	False	1	76520435	T	C	-	-	-
ENSG00000180694	TMEM64	8_91674716_G_C	ips	0.0029843513776064107	False	8	91674716	G	C	-	-	-
ENSG00000100299	ARSA	22_51060049_G_A	defendo	0.000244314872311952	False	22	51060049	G	A	-	-	-
ENSG00000136682	CBWD2	2_114234425_T_A	ips	2.10591484207408e-06	False	2	114234425	T	A	-	-	-
ENSG00000117602	RCAN3	1_24814904_A_C	defendo	0.00225581409792491	False	1	24814904	A	C	-	-	-
ENSG00000175265	GOLGA8A	15_34865229_T_C	ips	4.3354082838939393e-13	False	15	34865229	T	C	-	-	-
ENSG00000134809	TIMM10	11_57283988_C_T	ips	8.85395957722508e-23	False	11	57283988	C	T	-	-	-
ENSG00000134809	TIMM10	11_57283988_C_T	mesendo	1.67896286885857e-14	False	11	57283988	C	T	-	-	-
ENSG00000134809	TIMM10	11_57283988_C_T	defendo	6.67125706161417e-25	False	11	57283988	C	T	-	-	-
ENSG00000214954	LRRC69	8_92215923_A_G	ips	0.000922834446301567	False	8	92215923	A	G	-	-	-
ENSG00000155366	RHOC	1_113230758_A_G	ips	0.0335117155263344	False	1	113230758	A	G	{http://www.ebi.ac.uk/efo/EFO_0004315, http://purl.obolibrary.org/obo/GO_0008150, http://www.ebi.ac.uk/efo/EFO_0004325, http://www.ebi.ac.uk/efo/EFO_0004303, http://www.ebi.ac.uk/efo/EFO_0001444, http://purl.obolibrary.org/obo/IAO_0000030, http://www.ebi.ac.uk/efo/EFO_0006340, http://www.ifomis.org/bfo/1.1/span#ProcessualEntity, http://www.ebi.ac.uk/efo/EFO_0004329, http://purl.obolibrary.org/obo…	{1_113230758}	{0.9999999999999987}
ENSG00000168899	VAMP5	2_85801964_T_A	defendo	0.0314535432557957	False	2	85801964	T	A	-	-	-
ENSG00000183971	NPW	16_2069693_T_C	defendo	0.0707645827755352	False	16	2069693	T	C	-	-	-
ENSG00000160200	CBS	21_44469954_C_T	ips	0.00513771546380461	False	21	44469954	C	T	-	-	-
ENSG00000215252	GOLGA8B	15_34814869_G_A	defendo	9.1490194841139e-10	False	15	34814869	G	A	-	-	-
ENSG00000146733	PSPH	7_56087465_G_A	mesendo	0.00214444684064846	False	7	56087465	G	A	-	-	-
ENSG00000185437	SH3BGR	21_40822488_A_G	ips	0.0132472395536407	False	21	40822488	A	G	-	-	-
ENSG00000070081	NUCB2	11_17305294_T_G	defendo	0.00309968234398518	False	11	17305294	T	G	-	-	-
ENSG00000156968	MPV17L	16_15494721_T_C	ips	0.0572705343814457	False	16	15494721	T	C	-	-	-
ENSG00000101470	TNNC2	20_44451901_T_C	ips	0.0350944226348368	True	20	44451901	T	C	-	-	-
ENSG00000143420	ENSA	1_150682095_C_G	defendo	0.0550335280253915	True	1	150682095	C	G	{http://www.ebi.ac.uk/efo/EFO_0005409, http://www.ebi.ac.uk/efo/EFO_0001444, http://purl.obolibrary.org/obo/IAO_0000030, http://www.ebi.ac.uk/efo/EFO_0004302, http://www.ebi.ac.uk/efo/EFO_0000001};{http://www.ebi.ac.uk/efo/EFO_0007937, http://www.ebi.ac.uk/efo/EFO_0001444, http://purl.obolibrary.org/obo/IAO_0000030, http://www.ebi.ac.uk/efo/EFO_0008073, http://www.ebi.ac.uk/efo/EFO_0004747, http:…	{1_150727539};{1_150679033}	{0.840303109098813};{0.8559783838885251}
ENSG00000159228	CBR1	21_37464713_C_A	ips	0.0708142629937302	True	21	37464713	C	A	-	-	-
ENSG00000237289	CKMT1B	15_43913487_C_T	mesendo	8.67982149296075e-05	False	15	43913487	C	T	-	-	-
ENSG00000189266	PNRC2	1_24364016_T_C	ips	3.85317579387514e-18	False	1	24364016	T	C	-	-	-
ENSG00000189266	PNRC2	1_24364016_T_C	mesendo	3.1867808828653395e-20	False	1	24364016	T	C	-	-	-
ENSG00000189266	PNRC2	1_24364016_T_C	defendo	9.029985155783299e-10	False	1	24364016	T	C	-	-	-
ENSG00000184979	USP18	22_18600803_G_A	ips	0.0768794794644176	False	22	18600803	G	A	-	-	-
ENSG00000171444	MCC	5_112712305_T_C	ips	0.0860410946492379	True	5	112712305	T	C	-	-	-
ENSG00000152208	GRID2	4_93338863_T_C	ips	8.5356280427721e-15	False	4	93338863	T	C	-	-	-
ENSG00000178381	ZFAND2A	7_1197994_T_C	ips	1.96787359266161e-12	False	7	1197994	T	C	-	-	-
ENSG00000152208	GRID2	4_93338863_T_C	mesendo	3.11114171969078e-11	False	4	93338863	T	C	-	-	-
ENSG00000138801	PAPSS1	4_108716425_T_A	mesendo	0.0026737460281817398	False	4	108716425	T	A	-	-	-
ENSG00000066084	DIP2B	12_51064064_A_G	ips	9.998226176026022e-09	False	12	51064064	A	G	-	-	-
ENSG00000066084	DIP2B	12_51064064_A_G	mesendo	6.407054113983782e-12	False	12	51064064	A	G	-	-	-
ENSG00000112697	TMEM30A	6_75992476_T_C	defendo	0.0225753033159236	True	6	75992476	T	C	-	-	-
ENSG00000144134	RABL2A	2_114425425_C_A	defendo	0.0614004358858843	True	2	114425425	C	A	-	-	-
ENSG00000184378	ACTRT3	3_169458572_C_T	ips	0.0434651194799687	False	3	169458572	C	T	-	-	-
ENSG00000184378	ACTRT3	3_169458572_C_T	mesendo	0.00867870534361901	False	3	169458572	C	T	-	-	-
ENSG00000145817	YIPF5	5_143550217_G_T	ips	2.38901296037878e-05	True	5	143550217	G	T	-	-	-
ENSG00000157214	STEAP2	7_89861832_G_A	ips	0.00292435065707209	False	7	89861832	G	A	-	-	-
ENSG00000106049	HIBADH	7_27700295_T_A	mesendo	0.0107430528155325	False	7	27700295	T	A	-	-	-
ENSG00000223572	CKMT1A	15_43929733_A_C	mesendo	0.00875291719073625	False	15	43929733	A	C	-	-	-
ENSG00000173673	HES3	1_6207895_C_T	defendo	0.0262931804195569	True	1	6207895	C	T	-	-	-
ENSG00000205609	EIF3CL	16_28349828_C_A	mesendo	0.0193509946013325	False	16	28349828	C	A	-	-	-
ENSG00000205609	EIF3CL	16_28349828_C_A	defendo	0.0326648563556866	False	16	28349828	C	A	-	-	-
ENSG00000116898	MRPS15	1_36984356_T_C	defendo	0.0271609623848022	True	1	36984356	T	C	-	-	-
ENSG00000138829	FBN2	5_127874849_T_C	ips	0.00495967459518616	False	5	127874849	T	C	-	-	-
ENSG00000164934	DCAF13	8_104464349_T_C	ips	0.0742456166695856	False	8	104464349	T	C	-	-	-
ENSG00000164934	DCAF13	8_104464349_T_C	mesendo	0.0268405479090541	False	8	104464349	T	C	-	-	-
ENSG00000136110	LECT1	13_53261083_G_A	ips	0.0638860317380819	False	13	53261083	G	A	-	-	-
ENSG00000183439	TRIM61	4_165804642_C_T	defendo	0.0890253469718293	False	4	165804642	C	T	-	-	-
ENSG00000188820	FAM26F	6_116783619_T_G	ips	0.0578742263853478	False	6	116783619	T	G	-	-	-
ENSG00000129991	TNNI3	19_55704270_A_G	mesendo	0.0555815033453215	False	19	55704270	A	G	-	-	-
ENSG00000167720	SRR	17_2174781_G_A	defendo	0.000635084064613646	False	17	2174781	G	A	{http://www.ebi.ac.uk/efo/EFO_0000313, http://www.ebi.ac.uk/efo/EFO_0000311, http://www.ifomis.org/bfo/1.1/snap#SpecificallyDependentContinuant, http://www.ebi.ac.uk/efo/EFO_0000408, http://www.ifomis.org/bfo/1.1/snap#Disposition, http://www.ebi.ac.uk/efo/EFO_0002916, http://www.ebi.ac.uk/efo/EFO_0000616, http://www.ebi.ac.uk/efo/EFO_0000707, http://www.ebi.ac.uk/efo/EFO_0000001}	{17_2171637}	{0.8731890817003387}
ENSG00000132561	MATN2	8_99023531_A_G	ips	2.04520431669985e-05	True	8	99023531	A	G	-	-	-
ENSG00000184110	EIF3C	16_28826049_C_T	mesendo	0.00016089873187399	False	16	28826049	C	T	{http://www.ebi.ac.uk/efo/EFO_0004337, http://purl.obolibrary.org/obo/GO_0008150, http://www.ebi.ac.uk/efo/EFO_0003925, http://www.ifomis.org/bfo/1.1/span#ProcessualEntity, http://www.ebi.ac.uk/efo/EFO_0004323, http://www.ebi.ac.uk/efo/EFO_0000001};{http://www.ebi.ac.uk/efo/EFO_0004337, http://purl.obolibrary.org/obo/GO_0008150, http://www.ebi.ac.uk/efo/EFO_0003925, http://www.ifomis.org/bfo/1.1/…	{16_28826049};{16_28829228};{16_28883327}	{0.999999999999999};{0.8605146096369164};{0.8059530362951143}
ENSG00000139697	SBNO1	12_123759571_T_G	defendo	0.0220804185371444	True	12	123759571	T	G	-	-	-
ENSG00000118231	CRYGD	2_209004596_G_A	ips	0.0387121362864274	False	2	209004596	G	A	-	-	-
ENSG00000109084	TMEM97	17_26610513_T_C	defendo	0.000724152220784203	False	17	26610513	T	C	{http://www.ebi.ac.uk/efo/EFO_0008252, http://www.ebi.ac.uk/efo/EFO_0007937, http://www.ebi.ac.uk/efo/EFO_0008251, http://www.ebi.ac.uk/efo/EFO_0008012, http://www.ebi.ac.uk/efo/EFO_0001444, http://purl.obolibrary.org/obo/IAO_0000030, http://www.ebi.ac.uk/efo/EFO_0008281, http://www.ebi.ac.uk/efo/EFO_0004747, http://www.ebi.ac.uk/efo/EFO_0008040, http://www.ebi.ac.uk/efo/EFO_0008222, http://www.e…	{17_26610513}	{1.0000000000000002}
ENSG00000169629	RGPD8	2_113118876_T_C	defendo	0.0173576255713713	False	2	113118876	T	C	-	-	-
ENSG00000164692	COL1A2	7_93975630_C_G	mesendo	0.0601050786224459	False	7	93975630	C	G	-	-	-
ENSG00000126878	AIF1L	9_133986577_A_G	ips	0.000989132185947905	False	9	133986577	A	G	-	-	-
ENSG00000130035	GALNT8	12_4958152_A_G	ips	0.0049063621677220715	False	12	4958152	A	G	-	-	-
ENSG00000100311	PDGFB	22_39548764_A_G	mesendo	0.0324695955230369	True	22	39548764	A	G	-	-	-
ENSG00000090266	NDUFB2	7_140379694_G_A	mesendo	0.0273564412811701	False	7	140379694	G	A	-	-	-
ENSG00000103253	HAGHL	16_844605_C_T	mesendo	0.0224593745900941	False	16	844605	C	T	-	-	-
ENSG00000176340	COX8A	11_63784090_C_T	defendo	0.0370997654910539	False	11	63784090	C	T	-	-	-
ENSG00000129595	EPB41L4A	5_111556352_C_T	defendo	0.0510848570727155	False	5	111556352	C	T	-	-	-
ENSG00000176903	PNMA1	14_74129118_C_A	defendo	0.0548793977703756	False	14	74129118	C	A	-	-	-
ENSG00000134107	BHLHE40	3_5052427_A_G	defendo	0.000393620732422481	True	3	5052427	A	G	-	-	-
ENSG00000189306	RRP7A	22_42897414_A_C	ips	1.54892491452247e-10	False	22	42897414	A	C	-	-	-
ENSG00000163577	EIF5A2	3_170533587_A_G	defendo	0.00902602520179984	False	3	170533587	A	G	-	-	-
ENSG00000166342	NETO1	18_70633417_A_T	ips	0.0321007867804005	False	18	70633417	A	T	-	-	-
ENSG00000108950	FAM20A	17_66601671_A_G	mesendo	0.0825272033546846	False	17	66601671	A	G	-	-	-
ENSG00000163703	CRELD1	3_9975386_C_G	mesendo	0.00794872221508831	False	3	9975386	C	G	{http://www.ebi.ac.uk/efo/EFO_0007937, http://www.ebi.ac.uk/efo/EFO_0001444, http://purl.obolibrary.org/obo/IAO_0000030, http://www.ebi.ac.uk/efo/EFO_0004747, http://www.ebi.ac.uk/efo/EFO_0000001}	{3_9975386}	{1.0}
ENSG00000163703	CRELD1	3_9975386_C_G	defendo	0.000408225290118058	False	3	9975386	C	G	{http://www.ebi.ac.uk/efo/EFO_0007937, http://www.ebi.ac.uk/efo/EFO_0001444, http://purl.obolibrary.org/obo/IAO_0000030, http://www.ebi.ac.uk/efo/EFO_0004747, http://www.ebi.ac.uk/efo/EFO_0000001}	{3_9975386}	{1.0}
ENSG00000048162	NOP16	5_175810529_G_A	defendo	0.0382125085753014	True	5	175810529	G	A	-	-	-
ENSG00000144580	RQCD1	2_219391672_C_T	ips	0.00387685419301725	True	2	219391672	C	T	{http://www.ebi.ac.uk/efo/EFO_0004503, http://www.ebi.ac.uk/efo/EFO_0004348, http://www.ebi.ac.uk/efo/EFO_0001444, http://purl.obolibrary.org/obo/IAO_0000030, http://www.ebi.ac.uk/efo/EFO_0004509, http://www.ebi.ac.uk/efo/EFO_0000001};{http://www.ebi.ac.uk/efo/EFO_0004306, http://www.ebi.ac.uk/efo/EFO_0004305, http://www.ebi.ac.uk/efo/EFO_0004503, http://www.ebi.ac.uk/efo/EFO_0001444, http://purl…	{2_219557738};{2_219279097}	{0.8802644984866275};{0.8522594051382762}
ENSG00000152256	PDK1	2_173341828_G_A	ips	0.000910780921603901	True	2	173341828	G	A	-	-	-
ENSG00000153395	LPCAT1	5_1423002_G_A	defendo	0.0896523200842367	False	5	1423002	G	A	-	-	-
ENSG00000213853	EMP2	16_10725478_C_G	defendo	0.0219952862622382	True	16	10725478	C	G	-	-	-
ENSG00000149547	EI24	11_125344535_C_T	ips	0.0257197114817043	False	11	125344535	C	T	-	-	-
ENSG00000149547	EI24	11_125344535_C_T	mesendo	0.00079561318965405	False	11	125344535	C	T	-	-	-
ENSG00000121957	GPSM2	1_109373446_G_A	defendo	0.0333886712603933	True	1	109373446	G	A	-	-	-
ENSG00000156398	SFXN2	10_104523018_C_T	ips	3.582897288510571e-07	False	10	104523018	C	T	-	-	-
ENSG00000161671	EMC10	19_50977747_C_T	defendo	0.000290597552127719	False	19	50977747	C	T	-	-	-
ENSG00000144036	EXOC6B	2_73060015_A_G	defendo	0.007570694827720941	False	2	73060015	A	G	-	-	-
ENSG00000253203	GUSBP3	5_68922087_T_G	ips	0.0453822285726448	False	5	68922087	T	G	-	-	-
ENSG00000170017	ALCAM	3_105174202_T_C	defendo	0.0264307333964659	False	3	105174202	T	C	-	-	-
ENSG00000143156	NME7	1_169305468_A_G	defendo	0.00115602607484931	False	1	169305468	A	G	-	-	-
ENSG00000249242	TMEM150C	4_83380808_A_G	mesendo	0.0784629542089871	False	4	83380808	A	G	-	-	-
ENSG00000142156	COL6A1	21_47408330_C_T	ips	0.000324854118483055	False	21	47408330	C	T	-	-	-
ENSG00000111266	DUSP16	12_12710877_G_T	ips	0.0262861707460538	False	12	12710877	G	T	-	-	-
ENSG00000100376	FAM118A	22_45714489_T_C	mesendo	9.34549506849407e-07	False	22	45714489	T	C	-	-	-
ENSG00000100376	FAM118A	22_45714489_T_C	defendo	2.91099229599892e-09	False	22	45714489	T	C	-	-	-
ENSG00000175582	RAB6A	11_73548270_C_T	ips	0.0287873607418721	True	11	73548270	C	T	-	-	-
ENSG00000151725	CENPU	4_185620108_G_T	ips	1.01847189743031e-08	False	4	185620108	G	T	-	-	-
ENSG00000115806	GORASP2	2_171868565_G_A	defendo	0.0174493838410096	True	2	171868565	G	A	-	-	-
ENSG00000050767	COL23A1	5_177888966_C_T	ips	0.00331702678327887	True	5	177888966	C	T	-	-	-
ENSG00000233927	RPS28	19_8387207_G_A	ips	6.2413382222095e-17	False	19	8387207	G	A	-	-	-
ENSG00000233927	RPS28	19_8387207_G_A	mesendo	7.54721193687584e-32	False	19	8387207	G	A	-	-	-
ENSG00000233927	RPS28	19_8387207_G_A	defendo	9.17411069116341e-16	False	19	8387207	G	A	-	-	-
ENSG00000060237	WNK1	12_1117683_T_C	ips	0.0159963642436074	False	12	1117683	T	C	-	-	-
ENSG00000105143	SLC1A6	19_15090314_T_C	ips	0.000104546627898054	False	19	15090314	T	C	-	-	-
ENSG00000105143	SLC1A6	19_15090314_T_C	mesendo	0.0015059025755644099	False	19	15090314	T	C	-	-	-
ENSG00000109919	MTCH2	11_47611940_C_G	defendo	0.0321041858354476	False	11	47611940	C	G	-	-	-
ENSG00000125821	DTD1	20_18571333_T_C	defendo	0.0434604880421512	True	20	18571333	T	C	-	-	-
ENSG00000138363	ATIC	2_216167244_C_T	ips	0.00105576717867892	False	2	216167244	C	T	-	-	-
ENSG00000176731	C8orf59	8_86121311_G_T	ips	4.05249096792161e-10	False	8	86121311	G	T	-	-	-
ENSG00000176731	C8orf59	8_86121311_G_T	mesendo	0.071798323593694	False	8	86121311	G	T	-	-	-
ENSG00000168004	HRASLS5	11_63267937_C_T	defendo	0.0565353457717887	True	11	63267937	C	T	-	-	-
ENSG00000166598	HSP90B1	12_104261323_T_A	defendo	0.00943234826747426	False	12	104261323	T	A	-	-	-
ENSG00000042753	AP2S1	19_47357875_G_A	ips	4.8754811324323314e-06	False	19	47357875	G	A	-	-	-
ENSG00000153406	NMRAL1	16_4506232_G_A	defendo	1.4391958418983401e-05	False	16	4506232	G	A	-	-	-
ENSG00000111328	CDK2AP1	12_123799974_A_G	ips	0.0696328383261725	False	12	123799974	A	G	-	-	-
ENSG00000158406	HIST1H4H	6_26381638_G_A	ips	0.0172661262158819	False	6	26381638	G	A	-	-	-
ENSG00000100097	LGALS1	22_38059925_A_C	ips	0.0482311380575778	False	22	38059925	A	C	-	-	-
ENSG00000173221	GLRX	5_95152313_A_G	ips	2.5444754124715303e-05	False	5	95152313	A	G	-	-	-
ENSG00000162704	ARPC5	1_183586211_T_C	defendo	0.0611617656168339	False	1	183586211	T	C	-	-	-
ENSG00000125505	MBOAT7	19_54675097_T_C	defendo	6.04699197333084e-05	False	19	54675097	T	C	{http://www.ebi.ac.uk/efo/EFO_0001444, http://purl.obolibrary.org/obo/IAO_0000030, http://www.ebi.ac.uk/efo/EFO_0004725, http://www.ebi.ac.uk/efo/EFO_0005664, http://www.ebi.ac.uk/efo/EFO_0000001};{http://www.ebi.ac.uk/efo/EFO_1000802, http://www.ebi.ac.uk/efo/EFO_0001421, http://www.ebi.ac.uk/efo/EFO_0008573, http://www.ebi.ac.uk/efo/EFO_0001422, http://www.ifomis.org/bfo/1.1/snap#SpecificallyDe…	{19_54677189};{19_54677001};{19_54676433}	{0.8634894758266916};{0.8730782592164519};{0.9612425618262322}
ENSG00000101493	ZNF516	18_74061336_G_A	ips	0.0309719043874484	False	18	74061336	G	A	-	-	-
ENSG00000163666	HESX1	3_57149194_T_G	mesendo	0.0326824754737343	True	3	57149194	T	G	-	-	-
ENSG00000165983	PTER	10_16476762_G_A	ips	5.514048355460221e-08	False	10	16476762	G	A	-	-	-
ENSG00000125458	NT5C	17_73087226_C_G	defendo	0.00499474459376938	True	17	73087226	C	G	-	-	-
ENSG00000122861	PLAU	10_75672961_G_A	defendo	0.0137867634199904	False	10	75672961	G	A	-	-	-
ENSG00000204209	DAXX	6_33278816_G_A	ips	1.15489306825361e-14	False	6	33278816	G	A	-	-	-
ENSG00000204209	DAXX	6_33278816_G_A	mesendo	2.77752324654561e-08	False	6	33278816	G	A	-	-	-
ENSG00000204209	DAXX	6_33278816_G_A	defendo	0.000266658471819113	False	6	33278816	G	A	-	-	-
ENSG00000205572	SERF1B	5_69373667_A_G	ips	3.6022759330286705e-09	False	5	69373667	A	G	-	-	-
ENSG00000178802	MPI	15_75209350_A_T	ips	0.00112636833870728	True	15	75209350	A	T	{http://www.ebi.ac.uk/efo/EFO_0004325, http://www.ebi.ac.uk/efo/EFO_0004303, http://www.ebi.ac.uk/efo/EFO_0001444, http://purl.obolibrary.org/obo/IAO_0000030, http://www.ebi.ac.uk/efo/EFO_0007878, http://www.ebi.ac.uk/efo/EFO_0006335, http://www.ebi.ac.uk/efo/EFO_0000001};{http://www.ebi.ac.uk/efo/EFO_0004325, http://www.ebi.ac.uk/efo/EFO_0004303, http://www.ebi.ac.uk/efo/EFO_0001444, http://purl…	{15_75212357};{15_75229100}	{0.9967717947026403};{0.9946185380300208}
ENSG00000213316	LTC4S	5_179172891_C_T	defendo	0.00588100779167758	False	5	179172891	C	T	-	-	-
ENSG00000118181	RPS25	11_118788081_C_G	ips	0.0819210520219896	False	11	118788081	C	G	-	-	-
ENSG00000228696	ARL17B	17_44305371_C_A	ips	1.63632429722397e-15	False	17	44305371	C	A	-	-	-
ENSG00000152503	TRIM36	5_114451109_A_G	ips	0.0577193228677165	True	5	114451109	A	G	-	-	-
ENSG00000132434	LANCL2	7_55438501_G_A	ips	3.75797528055399e-05	False	7	55438501	G	A	-	-	-
ENSG00000179899	PHC1P1	12_55743934_T_C	ips	0.0272097680172504	False	12	55743934	T	C	-	-	-
ENSG00000134825	TMEM258	11_61605613_C_T	ips	0.0501725946240379	True	11	61605613	C	T	-	-	-
ENSG00000099282	TSPAN15	10_71267834_T_C	ips	4.65906810920536e-06	False	10	71267834	T	C	-	-	-
ENSG00000105552	BCAT2	19_49335203_C_T	defendo	0.0247968281826885	True	19	49335203	C	T	-	-	-
ENSG00000003249	DBNDD1	16_90063890_T_G	defendo	0.00064999138399621	False	16	90063890	T	G	-	-	-
ENSG00000021300	PLEKHB1	11_73364750_G_A	ips	0.000581797998358447	False	11	73364750	G	A	-	-	-
ENSG00000134291	TMEM106C	12_48336389_A_C	defendo	0.0211132626889504	False	12	48336389	A	C	-	-	-
ENSG00000170889	RPS9	19_54726870_C_G	ips	1.4667555567854098e-05	False	19	54726870	C	G	-	-	-
ENSG00000170889	RPS9	19_54726870_C_G	mesendo	3.25644357754111e-10	False	19	54726870	C	G	-	-	-
ENSG00000166441	RPL27A	11_8700327_G_C	ips	4.2618855049527e-11	False	11	8700327	G	C	-	-	-
ENSG00000166441	RPL27A	11_8700327_G_C	mesendo	3.80233658589416e-11	False	11	8700327	G	C	-	-	-
ENSG00000166441	RPL27A	11_8700327_G_C	defendo	1.55593579887739e-08	False	11	8700327	G	C	-	-	-
ENSG00000128059	PPAT	4_57179755_G_A	mesendo	0.0844639003329217	True	4	57179755	G	A	-	-	-
ENSG00000171766	GATM	15_45593323_T_A	defendo	0.0876937069663271	False	15	45593323	T	A	-	-	-
ENSG00000182704	TSKU	11_76497563_G_A	defendo	0.009558588330250473	False	11	76497563	G	A	-	-	-
ENSG00000106299	WASL	7_123370403_C_T	ips	0.00010893999935343	False	7	123370403	C	T	-	-	-
ENSG00000139132	FGD4	12_32552769_C_G	mesendo	0.032668176259605	False	12	32552769	C	G	-	-	-
ENSG00000197467	COL13A1	10_71613024_C_T	mesendo	0.0395663032801138	False	10	71613024	C	T	-	-	-
ENSG00000112695	COX7A2	6_75932139_G_T	mesendo	0.0888501439350597	False	6	75932139	G	T	-	-	-
ENSG00000164258	NDUFS4	5_52856504_G_C	ips	0.00188275772004473	False	5	52856504	G	C	-	-	-
ENSG00000107562	CXCL12	10_44866208_C_G	mesendo	0.0762835378432381	False	10	44866208	C	G	-	-	-
ENSG00000143977	SNRPG	2_70488470_C_T	ips	0.0850966160601801	True	2	70488470	C	T	-	-	-
ENSG00000167614	TTYH1	19_54961762_G_C	ips	0.000508567613427723	True	19	54961762	G	C	-	-	-
ENSG00000136045	PWP1	12_108073695_A_G	ips	0.0419342680332129	False	12	108073695	A	G	-	-	-
ENSG00000163565	IFI16	1_159084280_G_C	defendo	0.000174775436022463	True	1	159084280	G	C	-	-	-
ENSG00000085231	TAF9	5_68616331_C_T	defendo	0.0249586344563668	True	5	68616331	C	T	-	-	-
ENSG00000198042	MAK16	8_33299819_G_T	ips	0.0021921668081091	False	8	33299819	G	T	-	-	-
ENSG00000117519	CNN3	1_95350096_A_G	mesendo	0.067629764637163	False	1	95350096	A	G	-	-	-
ENSG00000117519	CNN3	1_95350096_A_G	defendo	0.0903216227107003	False	1	95350096	A	G	-	-	-
ENSG00000173295	FAM86B3P	8_8091720_C_G	ips	9.11611910837277e-08	False	8	8091720	C	G	{http://www.ebi.ac.uk/efo/EFO_0000677, http://www.ifomis.org/bfo/1.1/snap#SpecificallyDependentContinuant, http://www.ebi.ac.uk/efo/EFO_0000408, http://www.ifomis.org/bfo/1.1/snap#Disposition, http://www.ebi.ac.uk/efo/EFO_0000001, http://www.ebi.ac.uk/efo/EFO_0000692};{http://www.ebi.ac.uk/efo/EFO_0004503, http://www.ebi.ac.uk/efo/EFO_0001444, http://purl.obolibrary.org/obo/IAO_0000030, http://ww…	{8_8092025};{8_8094961};{8_8098079}	{0.868449633208984};{0.9023594974892681};{0.8356498471112784}
ENSG00000173295	FAM86B3P	8_8091720_C_G	mesendo	2.69802046146912e-09	False	8	8091720	C	G	{http://www.ebi.ac.uk/efo/EFO_0000677, http://www.ifomis.org/bfo/1.1/snap#SpecificallyDependentContinuant, http://www.ebi.ac.uk/efo/EFO_0000408, http://www.ifomis.org/bfo/1.1/snap#Disposition, http://www.ebi.ac.uk/efo/EFO_0000001, http://www.ebi.ac.uk/efo/EFO_0000692};{http://www.ebi.ac.uk/efo/EFO_0004503, http://www.ebi.ac.uk/efo/EFO_0001444, http://purl.obolibrary.org/obo/IAO_0000030, http://ww…	{8_8092025};{8_8094961};{8_8098079}	{0.868449633208984};{0.9023594974892681};{0.8356498471112784}
ENSG00000115825	PRKD3	2_37490367_T_G	defendo	0.010193260429107	True	2	37490367	T	G	-	-	-
ENSG00000122515	ZMIZ2	7_44808017_G_A	ips	0.091552489211482	False	7	44808017	G	A	{http://www.ebi.ac.uk/efo/EFO_0004337, http://purl.obolibrary.org/obo/GO_0008150, http://www.ebi.ac.uk/efo/EFO_0003925, http://www.ifomis.org/bfo/1.1/span#ProcessualEntity, http://www.ebi.ac.uk/efo/EFO_0004323, http://www.ebi.ac.uk/efo/EFO_0000001};{http://www.ebi.ac.uk/efo/EFO_0004337, http://purl.obolibrary.org/obo/GO_0008150, http://www.ebi.ac.uk/efo/EFO_0003925, http://www.ifomis.org/bfo/1.1/…	{7_44808091};{7_44808017}	{0.9456314579838406};{1.0000000000000007}
ENSG00000165238	WNK2	9_95940809_C_T	ips	0.0528880112745172	False	9	95940809	C	T	-	-	-
ENSG00000189060	H1F0	22_38200124_C_T	defendo	0.025824764533647	True	22	38200124	C	T	-	-	-
ENSG00000100504	PYGL	14_51403503_C_T	ips	7.09590202938397e-05	False	14	51403503	C	T	-	-	-
ENSG00000100347	SAMM50	22_44325748_A_G	ips	0.0440837383499368	False	22	44325748	A	G	-	-	-
ENSG00000166165	CKB	14_104084841_C_T	mesendo	0.0567825791591724	False	14	104084841	C	T	-	-	-
ENSG00000176920	FUT2	19_49214274_G_A	ips	9.02724966229037e-05	True	19	49214274	G	A	{http://www.ebi.ac.uk/efo/EFO_0003767, http://www.ebi.ac.uk/efo/EFO_0004339, http://www.ebi.ac.uk/efo/EFO_0001444, http://www.ebi.ac.uk/efo/EFO_0000405, http://www.ebi.ac.uk/efo/EFO_0004324, http://www.ebi.ac.uk/efo/EFO_0004302, http://www.ebi.ac.uk/efo/EFO_0000540, http://www.ebi.ac.uk/efo/EFO_0000001, http://www.ebi.ac.uk/efo/EFO_0000384, http://www.ebi.ac.uk/efo/EFO_0005140, http://purl.obolib…	{19_49214274}	{1.0}
ENSG00000119969	HELLS	10_96381651_A_G	ips	0.00756720628068145	False	10	96381651	A	G	-	-	-
ENSG00000105258	POLR2I	19_36594659_A_T	ips	1.16040078021938e-05	True	19	36594659	A	T	-	-	-
ENSG00000178934	LGALS7B	19_39369369_T_G	defendo	0.04858869596839	True	19	39369369	T	G	-	-	-
ENSG00000133216	EPHB2	1_23068395_A_G	defendo	0.0353038991566274	True	1	23068395	A	G	-	-	-
ENSG00000033327	GAB2	11_77928036_G_T	ips	0.00884698906041605	True	11	77928036	G	T	-	-	-
ENSG00000267041	ZNF850	19_37260787_A_G	mesendo	0.0305364216553357	False	19	37260787	A	G	-	-	-
ENSG00000183255	PTTG1IP	21_46281948_C_T	ips	7.716643857909059e-07	False	21	46281948	C	T	-	-	-
ENSG00000138757	G3BP2	4_76593147_C_A	defendo	0.00819328541675985	False	4	76593147	C	A	-	-	-
ENSG00000141504	SAT2	17_7445750_A_C	ips	0.0315755477563805	True	17	7445750	A	C	-	-	-
ENSG00000184661	CDCA2	8_25310042_A_C	ips	0.0663303306338445	True	8	25310042	A	C	-	-	-
ENSG00000158985	CDC42SE2	5_130628103_A_G	ips	1.46767982291313e-08	False	5	130628103	A	G	-	-	-
ENSG00000158985	CDC42SE2	5_130628103_A_G	mesendo	4.93594230691207e-05	False	5	130628103	A	G	-	-	-
ENSG00000158985	CDC42SE2	5_130628103_A_G	defendo	0.0170586988983126	False	5	130628103	A	G	-	-	-
ENSG00000164758	MED30	8_118533312_A_G	ips	1.07664506316938e-05	False	8	118533312	A	G	-	-	-
ENSG00000139842	CUL4A	13_113853035_A_G	ips	0.0332747541673828	False	13	113853035	A	G	{http://www.ebi.ac.uk/efo/EFO_0004526, http://www.ebi.ac.uk/efo/EFO_0004306, http://www.ebi.ac.uk/efo/EFO_0004503, http://www.ebi.ac.uk/efo/EFO_0001444, http://purl.obolibrary.org/obo/IAO_0000030, http://www.ebi.ac.uk/efo/EFO_0004527, http://www.ebi.ac.uk/efo/EFO_0000001}	{13_113853035}	{1.0000000000000002}
ENSG00000139842	CUL4A	13_113853035_A_G	mesendo	0.00851883387832112	False	13	113853035	A	G	{http://www.ebi.ac.uk/efo/EFO_0004526, http://www.ebi.ac.uk/efo/EFO_0004306, http://www.ebi.ac.uk/efo/EFO_0004503, http://www.ebi.ac.uk/efo/EFO_0001444, http://purl.obolibrary.org/obo/IAO_0000030, http://www.ebi.ac.uk/efo/EFO_0004527, http://www.ebi.ac.uk/efo/EFO_0000001}	{13_113853035}	{1.0000000000000002}
ENSG00000165171	WBSCR27	7_73258087_T_A	ips	2.36802688531928e-18	False	7	73258087	T	A	-	-	-
ENSG00000135919	SERPINE2	2_224841784_G_A	defendo	0.0715204429478502	True	2	224841784	G	A	-	-	-
ENSG00000119431	HDHD3	9_116140033_C_T	defendo	0.000857421685174157	False	9	116140033	C	T	-	-	-
ENSG00000223756	TSSC2	11_3431767_C_T	ips	7.14679646032916e-07	False	11	3431767	C	T	-	-	-
ENSG00000121005	CRISPLD1	8_75869133_C_T	defendo	0.0230298712261307	True	8	75869133	C	T	-	-	-
ENSG00000103485	QPRT	16_29679989_A_G	mesendo	0.0627190452415189	False	16	29679989	A	G	-	-	-
ENSG00000130305	NSUN5	7_72717933_C_T	ips	1.34850690726958e-22	False	7	72717933	C	T	-	-	-
ENSG00000130305	NSUN5	7_72717933_C_T	mesendo	2.1422616536325395e-23	False	7	72717933	C	T	-	-	-
ENSG00000130305	NSUN5	7_72717933_C_T	defendo	8.844172548053559e-11	False	7	72717933	C	T	-	-	-
ENSG00000129195	FAM64A	17_6354033_C_G	ips	0.0211289671240766	False	17	6354033	C	G	-	-	-
ENSG00000206527	PTPLB	3_123344318_G_A	ips	9.7369024276609e-05	False	3	123344318	G	A	-	-	-
ENSG00000139835	GRTP1	13_114015015_A_G	defendo	0.0006935748166532152	False	13	114015015	A	G	{http://www.ebi.ac.uk/efo/EFO_0004503, http://www.ebi.ac.uk/efo/EFO_0001444, http://purl.obolibrary.org/obo/IAO_0000030, http://www.ebi.ac.uk/efo/EFO_0004309, http://www.ebi.ac.uk/efo/EFO_0004584, http://www.ebi.ac.uk/efo/EFO_0007984, http://www.ebi.ac.uk/efo/EFO_0000001}	{13_114016886}	{0.9863137371908313}
ENSG00000163743	RCHY1	4_76330020_T_C	defendo	0.000429593042782193	False	4	76330020	T	C	-	-	-
ENSG00000138061	CYP1B1	2_38204219_C_G	ips	0.00592029284598879	True	2	38204219	C	G	-	-	-
ENSG00000025772	TOMM34	20_43599951_T_C	ips	0.0484169220611876	False	20	43599951	T	C	-	-	-
ENSG00000186577	C6orf1	6_34239473_G_A	ips	0.0725168337030638	True	6	34239473	G	A	-	-	-
ENSG00000109762	SNX25	4_186118126_G_A	defendo	0.0946305587053826	True	4	186118126	G	A	-	-	-
ENSG00000137868	STRA6	15_74515234_C_A	ips	0.0275199466768738	False	15	74515234	C	A	-	-	-
ENSG00000129282	MRM1	17_34982734_A_T	ips	0.0316227510603561	False	17	34982734	A	T	-	-	-
ENSG00000138759	FRAS1	4_78980923_G_A	ips	0.0247016294917644	False	4	78980923	G	A	-	-	-
ENSG00000166263	STXBP4	17_53241905_G_C	ips	0.0233521785777894	False	17	53241905	G	C	-	-	-
ENSG00000214022	REPIN1	7_149984991_C_G	defendo	0.0382823506678665	True	7	149984991	C	G	-	-	-
ENSG00000145088	EAF2	3_121615679_G_A	mesendo	0.0171445790113601	False	3	121615679	G	A	{http://www.ebi.ac.uk/efo/EFO_0005140, http://www.ebi.ac.uk/efo/EFO_0003885, http://www.ifomis.org/bfo/1.1/snap#SpecificallyDependentContinuant, http://www.ebi.ac.uk/efo/EFO_0000408, http://www.ebi.ac.uk/efo/EFO_0000618, http://www.ifomis.org/bfo/1.1/snap#Disposition, http://www.ebi.ac.uk/efo/EFO_0000540, http://www.ebi.ac.uk/efo/EFO_0000001}	{3_121660664}	{0.8283521382918314}
ENSG00000131378	RFTN1	3_16378182_T_A	mesendo	0.0881121346540539	False	3	16378182	T	A	-	-	-
ENSG00000137955	RABGGTB	1_76250636_G_C	ips	0.0618382176637406	True	1	76250636	G	C	-	-	-
ENSG00000188229	TUBB4B	9_140154845_A_T	mesendo	0.0565126209615885	True	9	140154845	A	T	-	-	-
ENSG00000150625	GPM6A	4_176970155_A_G	mesendo	0.026870651647998	False	4	176970155	A	G	-	-	-
ENSG00000139263	LRIG3	12_59356801_T_C	mesendo	0.0381018880556181	False	12	59356801	T	C	-	-	-
ENSG00000168385	SEPT2	2_242294913_A_G	ips	2.21606641932174e-06	False	2	242294913	A	G	{http://www.ebi.ac.uk/efo/EFO_0000565, http://www.ebi.ac.uk/efo/EFO_0004503, http://www.ebi.ac.uk/efo/EFO_0004833, http://www.ebi.ac.uk/efo/EFO_0001642, http://www.ebi.ac.uk/efo/EFO_0000311, http://www.ebi.ac.uk/efo/EFO_0004842, http://www.ebi.ac.uk/efo/EFO_0001444, http://www.ebi.ac.uk/efo/EFO_0007988, http://www.ebi.ac.uk/efo/EFO_0004308, http://www.ebi.ac.uk/efo/EFO_0007996, http://www.ebi.ac.…	{2_242294913}	{0.9999999999999998}
ENSG00000121236	TRIM6	11_5537161_A_G	ips	0.015113097791645	True	11	5537161	A	G	-	-	-
ENSG00000173226	IQCB1	3_121542898_T_C	defendo	0.0198745211627224	False	3	121542898	T	C	{http://www.ebi.ac.uk/efo/EFO_0005140, http://www.ebi.ac.uk/efo/EFO_0003885, http://www.ifomis.org/bfo/1.1/snap#SpecificallyDependentContinuant, http://www.ebi.ac.uk/efo/EFO_0000408, http://www.ebi.ac.uk/efo/EFO_0000618, http://www.ifomis.org/bfo/1.1/snap#Disposition, http://www.ebi.ac.uk/efo/EFO_0000540, http://www.ebi.ac.uk/efo/EFO_0000001}	{3_121543577}	{0.9497626528150739}
ENSG00000242715	CCDC169	13_36796172_C_A	ips	0.0202233333982944	False	13	36796172	C	A	-	-	-
ENSG00000225273	UBE2Q2P2	15_82561661_C_G	defendo	0.00843303090749292	True	15	82561661	C	G	{http://www.ebi.ac.uk/efo/EFO_0004337, http://purl.obolibrary.org/obo/GO_0008150, http://www.ebi.ac.uk/efo/EFO_0003925, http://www.ifomis.org/bfo/1.1/span#ProcessualEntity, http://www.ebi.ac.uk/efo/EFO_0004323, http://www.ebi.ac.uk/efo/EFO_0000001}	{15_82558802}	{0.8886957532123217}
ENSG00000152969	JAKMIP1	4_6116708_T_C	mesendo	0.0797031960133782	False	4	6116708	T	C	-	-	-
ENSG00000169251	NMD3	3_161047973_T_G	ips	0.0004727584513198269	False	3	161047973	T	G	-	-	-
ENSG00000136143	SUCLA2	13_48515525_C_T	ips	0.000252676867004082	False	13	48515525	C	T	-	-	-
ENSG00000115216	NRBP1	2_27748782_G_C	ips	0.0796554597651762	True	2	27748782	G	C	-	-	-
ENSG00000160321	ZNF208	19_22287970_T_C	ips	0.0891225500848807	False	19	22287970	T	C	-	-	-
ENSG00000160321	ZNF208	19_22287970_T_C	mesendo	0.000334374127533935	False	19	22287970	T	C	-	-	-
ENSG00000116260	QSOX1	1_180124634_C_T	ips	1.8315220525753003e-10	False	1	180124634	C	T	-	-	-
ENSG00000116260	QSOX1	1_180124634_C_T	mesendo	0.0698472205920378	False	1	180124634	C	T	-	-	-
ENSG00000116260	QSOX1	1_180124634_C_T	defendo	0.000197097146655622	False	1	180124634	C	T	-	-	-
ENSG00000151694	ADAM17	2_9698190_T_C	defendo	0.00322506241574285	False	2	9698190	T	C	-	-	-
ENSG00000124212	PTGIS	20_48180058_A_G	ips	0.0819210520219896	True	20	48180058	A	G	-	-	-
ENSG00000076924	XAB2	19_7675917_C_G	ips	1.82825085980749e-15	False	19	7675917	C	G	-	-	-
ENSG00000076924	XAB2	19_7675917_C_G	mesendo	9.087139403133707e-15	False	19	7675917	C	G	-	-	-
ENSG00000197894	ADH5	4_99986316_G_C	ips	0.0606104312852119	True	4	99986316	G	C	-	-	-
ENSG00000196476	C20orf96	20_265238_T_C	ips	0.0947279991845986	True	20	265238	T	C	-	-	-
ENSG00000111802	TDP2	6_24653376_G_A	ips	1.97260215175453e-05	False	6	24653376	G	A	-	-	-
ENSG00000169314	C22orf15	22_24105789_G_A	ips	0.0344096108044702	True	22	24105789	G	A	-	-	-
ENSG00000155099	TMEM55A	8_92046783_T_C	ips	0.00661467491029509	True	8	92046783	T	C	-	-	-
ENSG00000168765	GSTM4	1_110197132_T_C	ips	1.28383768733878e-06	False	1	110197132	T	C	-	-	-
ENSG00000168765	GSTM4	1_110197132_T_C	mesendo	0.000627847543828235	False	1	110197132	T	C	-	-	-
ENSG00000168765	GSTM4	1_110197132_T_C	defendo	1.8054960967230202e-05	False	1	110197132	T	C	-	-	-
ENSG00000215630	GUSBP9	5_70578374_T_G	ips	1.5986043992560896e-10	False	5	70578374	T	G	-	-	-
ENSG00000087128	TMPRSS11E	4_69337945_T_A	ips	0.0012404652648403199	False	4	69337945	T	A	-	-	-
ENSG00000232196	MTRNR2L4	16_3508261_C_G	ips	0.0132273077315125	True	16	3508261	C	G	-	-	-
ENSG00000185436	IFNLR1	1_24478013_C_A	ips	0.000353315486169877	False	1	24478013	C	A	-	-	-
ENSG00000147687	TATDN1	8_125617806_T_G	defendo	0.0751809630668482	False	8	125617806	T	G	-	-	-
ENSG00000197459	HIST1H2BH	6_26196593_A_G	defendo	0.0879086884347717	False	6	26196593	A	G	{http://www.ebi.ac.uk/efo/EFO_0005755, http://www.ebi.ac.uk/efo/EFO_0005856, http://www.ifomis.org/bfo/1.1/snap#SpecificallyDependentContinuant, http://www.ebi.ac.uk/efo/EFO_0000408, http://www.ebi.ac.uk/efo/EFO_0002461, http://www.ifomis.org/bfo/1.1/snap#Disposition, http://www.ebi.ac.uk/efo/EFO_0004274, http://www.ebi.ac.uk/efo/EFO_0000001}	{6_26203910}	{0.8408258597859162}
ENSG00000182141	ZNF708	19_21504506_A_G	ips	0.0022520074895923	False	19	21504506	A	G	-	-	-
ENSG00000081059	TCF7	5_133452495_C_T	mesendo	0.0893650399943237	False	5	133452495	C	T	-	-	-
ENSG00000116791	CRYZ	1_75189847_T_C	ips	5.87473263082241e-14	False	1	75189847	T	C	-	-	-
ENSG00000116791	CRYZ	1_75189847_T_C	mesendo	1.6266243464377596e-19	False	1	75189847	T	C	-	-	-
ENSG00000116791	CRYZ	1_75189847_T_C	defendo	9.01536230202775e-16	False	1	75189847	T	C	-	-	-
ENSG00000267323	SLC25A1P5	19_28298186_T_C	ips	8.76549733433113e-08	False	19	28298186	T	C	-	-	-
ENSG00000147912	FBXO10	9_37579553_G_T	defendo	0.0341106523541768	True	9	37579553	G	T	-	-	-
ENSG00000097033	SH3GLB1	1_87257298_A_G	ips	0.0882038942479276	False	1	87257298	A	G	-	-	-
ENSG00000049860	HEXB	5_73879508_G_A	defendo	0.0393320075056231	False	5	73879508	G	A	-	-	-
ENSG00000198496	NBR2	17_41189045_A_G	ips	1.1808674122956499e-08	False	17	41189045	A	G	{http://www.ebi.ac.uk/efo/EFO_0000246, http://www.ebi.ac.uk/efo/EFO_0001444, http://purl.obolibrary.org/obo/IAO_0000030, http://www.ebi.ac.uk/efo/EFO_0004704, http://www.ebi.ac.uk/efo/EFO_0004703, http://www.ebi.ac.uk/efo/EFO_0000001, http://www.ebi.ac.uk/efo/EFO_0000719}	{17_41245466}	{0.8642598436827921}
ENSG00000133983	COX16	14_70695997_G_A	ips	0.00712592952402677	False	14	70695997	G	A	-	-	-
ENSG00000124635	HIST1H2BJ	6_27023694_T_A	ips	0.000670647364675537	False	6	27023694	T	A	-	-	-
ENSG00000180071	ANKRD18A	9_38655438_T_G	ips	0.0368327150284463	False	9	38655438	T	G	-	-	-
ENSG00000213967	ZNF726	19_24069443_T_C	mesendo	0.0280078832550637	False	19	24069443	T	C	-	-	-
ENSG00000163956	LRPAP1	4_3496110_C_T	ips	1.13969767055959e-11	False	4	3496110	C	T	-	-	-
ENSG00000100292	HMOX1	22_35814215_A_G	ips	0.0455485224708559	True	22	35814215	A	G	-	-	-
ENSG00000100122	CRYBB1	22_26996946_G_A	ips	0.000119415240453429	True	22	26996946	G	A	-	-	-
ENSG00000137267	TUBB2A	6_3144028_A_G	defendo	0.0224363115275434	False	6	3144028	A	G	-	-	-
ENSG00000051128	HOMER3	19_19050957_A_G	ips	0.0042177465615350395	False	19	19050957	A	G	-	-	-
ENSG00000196236	XPNPEP3	22_41256802_A_G	ips	1.17513732007989e-11	False	22	41256802	A	G	-	-	-
ENSG00000196236	XPNPEP3	22_41256802_A_G	mesendo	3.93393814350384e-10	False	22	41256802	A	G	-	-	-
ENSG00000168461	RAB31	18_9724574_G_T	ips	0.0904203022256621	False	18	9724574	G	T	-	-	-
ENSG00000163040	CCDC74A	2_132227543_A_G	ips	0.0323354742440853	False	2	132227543	A	G	-	-	-
ENSG00000087302	C14orf166	14_52477867_G_A	defendo	0.0153291074555009	True	14	52477867	G	A	-	-	-
ENSG00000144063	MALL	2_110867634_A_G	ips	0.0438340006923411	False	2	110867634	A	G	-	-	-
ENSG00000135097	MSI1	12_120821339_T_C	defendo	0.0446205123960382	False	12	120821339	T	C	-	-	-
ENSG00000183426	NPIPA1	16_15105666_G_A	ips	0.006653375729264521	False	16	15105666	G	A	-	-	-
ENSG00000155085	AK9	6_109950839_T_A	ips	0.00204228376506391	True	6	109950839	T	A	-	-	-
ENSG00000111696	NT5DC3	12_104219814_T_C	defendo	0.034830142922099995	True	12	104219814	T	C	-	-	-
ENSG00000099977	DDT	22_24242973_A_G	mesendo	0.00299586751827103	False	22	24242973	A	G	-	-	-
ENSG00000099977	DDT	22_24242973_A_G	defendo	3.4755568468039096e-05	False	22	24242973	A	G	-	-	-
ENSG00000135549	PKIB	6_122793520_A_G	mesendo	0.0148082079613389	False	6	122793520	A	G	{http://www.ebi.ac.uk/efo/EFO_0004503, http://www.ebi.ac.uk/efo/EFO_0001444, http://purl.obolibrary.org/obo/IAO_0000030, http://www.ebi.ac.uk/efo/EFO_0004308, http://www.ebi.ac.uk/efo/EFO_0004587, http://www.ebi.ac.uk/efo/EFO_0000001}	{6_122719631}	{0.960599414993144}
ENSG00000135549	PKIB	6_122793520_A_G	defendo	0.0239047149111561	False	6	122793520	A	G	{http://www.ebi.ac.uk/efo/EFO_0004503, http://www.ebi.ac.uk/efo/EFO_0001444, http://purl.obolibrary.org/obo/IAO_0000030, http://www.ebi.ac.uk/efo/EFO_0004308, http://www.ebi.ac.uk/efo/EFO_0004587, http://www.ebi.ac.uk/efo/EFO_0000001}	{6_122719631}	{0.960599414993144}
ENSG00000110011	DNAJC4	11_64089216_C_G	ips	0.00621543342598441	False	11	64089216	C	G	-	-	-
ENSG00000066379	ZNRD1	6_30074163_G_A	ips	1.5260098818959698e-05	False	6	30074163	G	A	-	-	-
ENSG00000066379	ZNRD1	6_30074163_G_A	mesendo	8.36150277440563e-09	False	6	30074163	G	A	-	-	-
ENSG00000140750	ARHGAP17	16_24834233_C_T	ips	0.09455791886379497	True	16	24834233	C	T	-	-	-
ENSG00000117569	PTBP2	1_97153245_G_A	ips	0.007134806134672691	False	1	97153245	G	A	-	-	-
ENSG00000178607	ERN1	17_62091702_A_G	mesendo	0.0625114395116297	False	17	62091702	A	G	-	-	-
ENSG00000100422	CERK	22_47124827_A_C	ips	0.000304531154140742	False	22	47124827	A	C	-	-	-
ENSG00000217416	ISCA1P1	5_62027073_C_T	defendo	0.070107231863649	False	5	62027073	C	T	-	-	-
ENSG00000160710	ADAR	1_154613064_T_A	mesendo	0.0307501616855428	False	1	154613064	T	A	-	-	-
ENSG00000178974	FBXO34	14_55640671_T_A	defendo	0.0641473861606287	True	14	55640671	T	A	-	-	-
ENSG00000198046	ZNF667	19_56894066_T_C	mesendo	0.0651937719034045	False	19	56894066	T	C	-	-	-
ENSG00000161638	ITGA5	12_54779993_C_G	defendo	0.0705145479576068	True	12	54779993	C	G	-	-	-
ENSG00000132361	CLUH	17_2663238_A_G	mesendo	0.011937991619817	True	17	2663238	A	G	-	-	-
ENSG00000123358	NR4A1	12_52541865_C_T	mesendo	0.0492576694398027	False	12	52541865	C	T	-	-	-
ENSG00000004779	NDUFAB1	16_23575689_A_G	defendo	0.0562943026385779	True	16	23575689	A	G	-	-	-
ENSG00000110218	PANX1	11_93827506_A_C	ips	7.8049084805557e-06	True	11	93827506	A	C	-	-	-
ENSG00000110075	PPP6R3	11_68408289_T_C	defendo	0.046849207780225	True	11	68408289	T	C	-	-	-
ENSG00000185033	SEMA4B	15_90725834_T_C	ips	0.0162014847106438	False	15	90725834	T	C	-	-	-
ENSG00000185022	MAFF	22_38543453_T_C	defendo	0.0370661593193897	False	22	38543453	T	C	-	-	-
ENSG00000141556	TBCD	17_80661720_G_C	ips	0.0646285515433613	False	17	80661720	G	C	-	-	-
ENSG00000149499	EML3	11_62378221_A_G	ips	0.06374316727295501	False	11	62378221	A	G	{http://www.ebi.ac.uk/efo/EFO_0001444, http://purl.obolibrary.org/obo/IAO_0000030, http://www.ebi.ac.uk/efo/EFO_0007788, http://www.ebi.ac.uk/efo/EFO_0004324, http://www.ebi.ac.uk/efo/EFO_0004302, http://www.ebi.ac.uk/efo/EFO_0000001, http://www.ebi.ac.uk/efo/EFO_0004343, http://www.ebi.ac.uk/efo/EFO_0007861}	{11_62334908}	{0.8204360098973742}
ENSG00000164414	SLC35A1	6_88236728_A_G	ips	2.20616620276333e-13	False	6	88236728	A	G	-	-	-
ENSG00000166946	CCNDBP1	15_43443392_A_G	ips	3.2734377914585803e-05	False	15	43443392	A	G	-	-	-
ENSG00000185829	ARL17A	17_44623100_G_T	ips	2.20093071092903e-11	False	17	44623100	G	T	-	-	-
ENSG00000185829	ARL17A	17_44623100_G_T	mesendo	4.4205355791669103e-07	False	17	44623100	G	T	-	-	-
ENSG00000006459	KDM7A	7_139913409_G_A	defendo	0.0160074060928747	True	7	139913409	G	A	-	-	-
ENSG00000121578	B4GALT4	3_118908226_A_G	defendo	0.007405435571429859	False	3	118908226	A	G	-	-	-
ENSG00000164142	FAM160A1	4_152397255_G_T	defendo	0.00372895970336155	False	4	152397255	G	T	-	-	-
ENSG00000178952	TUFM	16_28823097_A_G	ips	0.0426156194036022	True	16	28823097	A	G	{http://www.ebi.ac.uk/efo/EFO_0001444, http://purl.obolibrary.org/obo/IAO_0000030, http://www.ebi.ac.uk/efo/EFO_0004340, http://www.ebi.ac.uk/efo/EFO_0004324, http://www.ebi.ac.uk/efo/EFO_0004302, http://www.ebi.ac.uk/efo/EFO_0008002, http://www.ebi.ac.uk/efo/EFO_0000001};{http://www.ebi.ac.uk/efo/EFO_0004526, http://www.ebi.ac.uk/efo/EFO_0004306, http://www.ebi.ac.uk/efo/EFO_0004503, http://www.…	{16_28848668};{16_28864471};{16_28871191};{16_28921809};{16_28885659}	{0.9810325993011162};{0.9810325993011162};{0.9109818935742412};{0.8450825571076468};{0.9810325993011162}
ENSG00000197594	ENPP1	6_132140203_T_C	defendo	0.0370661593193897	True	6	132140203	T	C	-	-	-
ENSG00000101255	TRIB3	20_361192_T_C	ips	0.0681805664755889	False	20	361192	T	C	-	-	-
ENSG00000214425	LRRC37A4P	17_43726659_A_C	ips	2.55896564980248e-09	False	17	43726659	A	C	-	-	-
ENSG00000070731	ST6GALNAC2	17_74555106_T_C	mesendo	0.000499789401662246	False	17	74555106	T	C	-	-	-
ENSG00000148926	ADM	11_10372959_C_T	ips	0.00423315154047394	True	11	10372959	C	T	-	-	-
ENSG00000196912	ANKRD36B	2_98162433_A_G	defendo	0.00943234826747426	False	2	98162433	A	G	-	-	-
ENSG00000095319	NUP188	9_131690509_C_T	ips	0.0839766588637772	True	9	131690509	C	T	-	-	-
ENSG00000091640	SPAG7	17_4777634_T_C	defendo	0.0711637452954548	False	17	4777634	T	C	-	-	-
ENSG00000185442	FAM174B	15_93204305_C_T	defendo	0.04828526072484	True	15	93204305	C	T	-	-	-
ENSG00000250317	SMIM20	4_25918516_A_G	ips	4.0306849039760896e-11	False	4	25918516	A	G	-	-	-
ENSG00000172345	STARD5	15_81621812_A_G	ips	7.815660338435181e-06	False	15	81621812	A	G	-	-	-
ENSG00000143320	CRABP2	1_156656123_C_T	defendo	0.0133222901287501	False	1	156656123	C	T	-	-	-
ENSG00000123240	OPTN	10_13163062_A_G	defendo	0.049903351365925	True	10	13163062	A	G	-	-	-
ENSG00000124374	PAIP2B	2_71506805_C_T	ips	0.0800218683402961	True	2	71506805	C	T	{http://www.ebi.ac.uk/efo/EFO_0004337, http://purl.obolibrary.org/obo/GO_0008150, http://www.ebi.ac.uk/efo/EFO_0003925, http://www.ifomis.org/bfo/1.1/span#ProcessualEntity, http://www.ebi.ac.uk/efo/EFO_0004323, http://www.ebi.ac.uk/efo/EFO_0000001}	{2_71508185}	{0.9033394616295799}
ENSG00000117533	VAMP4	1_171667160_G_A	ips	8.64880298415501e-13	False	1	171667160	G	A	-	-	-
ENSG00000105404	RABAC1	19_42428767_A_G	ips	0.0009715315862589839	False	19	42428767	A	G	-	-	-
ENSG00000105404	RABAC1	19_42428767_A_G	mesendo	0.0694803390266729	False	19	42428767	A	G	-	-	-
ENSG00000175643	RMI2	16_11454447_G_A	ips	0.0214489460296806	False	16	11454447	G	A	-	-	-
ENSG00000197971	MBP	18_74928845_T_C	defendo	0.0711349078771198	False	18	74928845	T	C	-	-	-
ENSG00000167526	RPL13	16_89624574_A_T	ips	3.669594901360829e-05	False	16	89624574	A	T	-	-	-
ENSG00000175387	SMAD2	18_45351643_G_C	defendo	0.0330390457365605	True	18	45351643	G	C	-	-	-
ENSG00000095209	TMEM38B	9_108447753_T_C	mesendo	0.000381618276394656	False	9	108447753	T	C	-	-	-
ENSG00000204435	CSNK2B	6_31603591_A_G	ips	3.71513232971406e-12	False	6	31603591	A	G	-	-	-
ENSG00000204435	CSNK2B	6_31603591_A_G	mesendo	5.699942757841059e-14	False	6	31603591	A	G	-	-	-
ENSG00000204435	CSNK2B	6_31603591_A_G	defendo	5.49411010018676e-13	False	6	31603591	A	G	-	-	-
ENSG00000131462	TUBG1	17_40818699_A_G	mesendo	0.00882329011925051	False	17	40818699	A	G	-	-	-
ENSG00000150991	UBC	12_125389272_T_C	defendo	0.0243394653080019	False	12	125389272	T	C	-	-	-
ENSG00000159231	CBR3	21_37540494_G_C	ips	0.0715173165979889	False	21	37540494	G	C	-	-	-
ENSG00000130529	TRPM4	19_49661547_A_G	defendo	0.0750619068896679	True	19	49661547	A	G	-	-	-
ENSG00000162522	KIAA1522	1_33210413_C_T	mesendo	0.0278160248257647	True	1	33210413	C	T	-	-	-
ENSG00000185043	CIB1	15_90775643_G_A	ips	0.000310275094192915	False	15	90775643	G	A	-	-	-
ENSG00000185043	CIB1	15_90775643_G_A	mesendo	0.00255034903561958	False	15	90775643	G	A	-	-	-
ENSG00000179750	APOBEC3B	22_39358037_A_C	ips	1.7025600885834502e-05	False	22	39358037	A	C	-	-	-
ENSG00000008394	MGST1	12_16514190_A_T	ips	0.0711531587330041	False	12	16514190	A	T	-	-	-
ENSG00000115306	SPTBN1	2_54776993_C_G	ips	0.0748738231872587	False	2	54776993	C	G	-	-	-
ENSG00000140682	TGFB1I1	16_31451699_G_A	ips	0.0467378634188237	False	16	31451699	G	A	-	-	-
ENSG00000174080	CTSF	11_66287586_G_A	mesendo	4.99252318621077e-07	False	11	66287586	G	A	-	-	-
ENSG00000110148	CCKBR	11_6302203_G_A	defendo	0.0064621097666822	True	11	6302203	G	A	-	-	-
ENSG00000140600	SH3GL3	15_84257744_A_G	defendo	0.0133412234597802	True	15	84257744	A	G	-	-	-
ENSG00000083828	ZNF586	19_58274425_C_G	ips	0.019270045564909	True	19	58274425	C	G	-	-	-
ENSG00000086189	DIMT1	5_61602050_C_T	ips	0.0691847283764539	True	5	61602050	C	T	-	-	-
ENSG00000148843	PDCD11	10_105272239_C_T	ips	0.0457547060814782	False	10	105272239	C	T	-	-	-
ENSG00000117122	MFAP2	1_17306029_C_A	ips	2.7665506417309197e-05	False	1	17306029	C	A	{http://www.ebi.ac.uk/efo/EFO_0004339, http://www.ebi.ac.uk/efo/EFO_0004713, http://www.ebi.ac.uk/efo/EFO_0001444, http://purl.obolibrary.org/obo/IAO_0000030, http://www.ebi.ac.uk/efo/EFO_0004324, http://www.ebi.ac.uk/efo/EFO_0004302, http://www.ebi.ac.uk/efo/EFO_0005671, http://www.ebi.ac.uk/efo/EFO_0000001, http://www.ebi.ac.uk/efo/EFO_0003892}	{1_17306675}	{0.975894056155715}
ENSG00000117122	MFAP2	1_17306029_C_A	defendo	0.008600157386912291	False	1	17306029	C	A	{http://www.ebi.ac.uk/efo/EFO_0004339, http://www.ebi.ac.uk/efo/EFO_0004713, http://www.ebi.ac.uk/efo/EFO_0001444, http://purl.obolibrary.org/obo/IAO_0000030, http://www.ebi.ac.uk/efo/EFO_0004324, http://www.ebi.ac.uk/efo/EFO_0004302, http://www.ebi.ac.uk/efo/EFO_0005671, http://www.ebi.ac.uk/efo/EFO_0000001, http://www.ebi.ac.uk/efo/EFO_0003892}	{1_17306675}	{0.975894056155715}
ENSG00000142530	FAM71E1	19_50960201_T_C	mesendo	0.0238520616077747	True	19	50960201	T	C	-	-	-
ENSG00000156795	WDYHV1	8_124429395_A_G	ips	0.0161302913781749	False	8	124429395	A	G	-	-	-
ENSG00000145506	NKD2	5_1026433_G_T	mesendo	0.0784165050638469	False	5	1026433	G	T	-	-	-
ENSG00000120256	LRP11	6_150167871_T_C	defendo	0.0421841179331977	True	6	150167871	T	C	-	-	-
ENSG00000146830	GIGYF1	7_100264893_A_G	ips	0.0074685479585217705	False	7	100264893	A	G	{http://www.ebi.ac.uk/efo/EFO_0001444, http://purl.obolibrary.org/obo/IAO_0000030, http://www.ebi.ac.uk/efo/EFO_0004509, http://www.ebi.ac.uk/efo/EFO_0000001}	{7_100298904}	{0.8530172881359144}
ENSG00000145730	PAM	5_102388395_A_G	ips	0.0629182336139685	False	5	102388395	A	G	-	-	-
ENSG00000092421	SEMA6A	5_115887308_A_G	ips	0.05437175327854	False	5	115887308	A	G	-	-	-
ENSG00000173801	JUP	17_39942919_T_C	ips	0.0211568302231521	True	17	39942919	T	C	-	-	-
ENSG00000154803	FLCN	17_17105615_G_C	ips	0.0110100850979112	False	17	17105615	G	C	-	-	-
ENSG00000089351	GRAMD1A	19_35495012_A_G	mesendo	4.68302028502692e-05	True	19	35495012	A	G	-	-	-
ENSG00000127554	GFER	16_2064280_C_T	ips	0.0819210520219896	False	16	2064280	C	T	-	-	-
ENSG00000090530	LEPREL1	3_189880407_C_T	mesendo	0.0120215575446423	False	3	189880407	C	T	-	-	-
ENSG00000128951	DUT	15_48572635_A_G	ips	0.0179274664162041	False	15	48572635	A	G	-	-	-
ENSG00000132196	HSD17B7	1_162696248_A_G	ips	8.27951353744729e-09	False	1	162696248	A	G	-	-	-
ENSG00000189114	BLOC1S3	19_45664218_A_G	ips	4.0652676755918e-07	False	19	45664218	A	G	-	-	-
ENSG00000189114	BLOC1S3	19_45664218_A_G	mesendo	6.312506298371021e-05	False	19	45664218	A	G	-	-	-
ENSG00000162069	CCDC64B	16_3073240_G_T	ips	0.0132354505999607	False	16	3073240	G	T	-	-	-
ENSG00000168938	PPIC	5_122424887_T_A	ips	0.000723558944365816	False	5	122424887	T	A	-	-	-
ENSG00000169021	UQCRFS1	19_29701951_C_T	mesendo	0.02313122661435	True	19	29701951	C	T	-	-	-
ENSG00000070540	WIPI1	17_66444335_A_G	ips	7.348531282102041e-05	False	17	66444335	A	G	-	-	-
ENSG00000122741	DCAF10	9_37744079_C_T	mesendo	0.0892068629075444	False	9	37744079	C	T	-	-	-
ENSG00000013810	TACC3	4_1793925_G_A	ips	0.0800218683402961	True	4	1793925	G	A	-	-	-
ENSG00000048828	FAM120A	9_96149502_T_C	ips	0.0825134648578757	False	9	96149502	T	C	-	-	-
ENSG00000119509	INVS	9_102773356_T_C	mesendo	0.0467946398775594	False	9	102773356	T	C	-	-	-
ENSG00000156253	RWDD2B	21_30330451_G_A	ips	2.55896564980248e-09	False	21	30330451	G	A	-	-	-
ENSG00000042088	TDP1	14_90422664_T_C	ips	2.2393093517186e-05	False	14	90422664	T	C	-	-	-
ENSG00000156253	RWDD2B	21_30330451_G_A	mesendo	3.451454596673381e-10	False	21	30330451	G	A	-	-	-
ENSG00000156253	RWDD2B	21_30330451_G_A	defendo	1.29633767488756e-12	False	21	30330451	G	A	-	-	-
ENSG00000001460	STPG1	1_24754406_T_A	ips	0.0708301994689556	False	1	24754406	T	A	-	-	-
ENSG00000022556	NLRP2	19_55486167_G_C	defendo	0.0537141528335992	False	19	55486167	G	C	-	-	-
ENSG00000139187	KLRG1	12_9090528_G_A	ips	0.008988379834260709	True	12	9090528	G	A	-	-	-
ENSG00000187634	SAMD11	1_963013_C_T	mesendo	0.0172707738312923	False	1	963013	C	T	-	-	-
ENSG00000110619	CARS	11_3103445_G_A	defendo	0.0707883352541805	True	11	3103445	G	A	-	-	-
ENSG00000107831	FGF8	10_103550281_G_T	defendo	0.00197911883997634	False	10	103550281	G	T	{http://www.ebi.ac.uk/efo/EFO_0001444, http://purl.obolibrary.org/obo/IAO_0000030, http://www.ebi.ac.uk/efo/EFO_0004784, http://www.ebi.ac.uk/efo/EFO_0000001}	{10_103550281}	{1.0000000000000002}
ENSG00000134717	BTF3L4	1_52642278_G_A	defendo	0.00902602520179984	False	1	52642278	G	A	-	-	-
ENSG00000136824	SMC2	9_106856452_G_A	defendo	0.0177265035805451	False	9	106856452	G	A	-	-	-
ENSG00000006327	TNFRSF12A	16_3106026_G_A	mesendo	0.071798323593694	True	16	3106026	G	A	-	-	-
ENSG00000124831	LRRFIP1	2_238506748_C_T	defendo	0.00393869563563341	False	2	238506748	C	T	-	-	-
ENSG00000137942	FNBP1L	1_93971502_G_T	defendo	6.660980242137789e-05	True	1	93971502	G	T	-	-	-
ENSG00000162174	ASRGL1	11_62137245_G_A	ips	7.8223932774317e-05	False	11	62137245	G	A	{http://www.ebi.ac.uk/efo/EFO_0000684, http://www.ebi.ac.uk/efo/EFO_0001444, http://purl.obolibrary.org/obo/IAO_0000030, http://www.ebi.ac.uk/efo/EFO_0005080, http://www.ifomis.org/bfo/1.1/snap#SpecificallyDependentContinuant, http://www.ebi.ac.uk/efo/EFO_0000408, http://www.ifomis.org/bfo/1.1/snap#Disposition, http://www.ebi.ac.uk/efo/EFO_0000341, http://www.ebi.ac.uk/efo/EFO_0000001}	{11_62103420}	{0.933428719167764}
ENSG00000063177	RPL18	19_49214274_G_A	mesendo	0.00243964875564095	False	19	49214274	G	A	{http://www.ebi.ac.uk/efo/EFO_0003767, http://www.ebi.ac.uk/efo/EFO_0004339, http://www.ebi.ac.uk/efo/EFO_0001444, http://www.ebi.ac.uk/efo/EFO_0000405, http://www.ebi.ac.uk/efo/EFO_0004324, http://www.ebi.ac.uk/efo/EFO_0004302, http://www.ebi.ac.uk/efo/EFO_0000540, http://www.ebi.ac.uk/efo/EFO_0000001, http://www.ebi.ac.uk/efo/EFO_0000384, http://www.ebi.ac.uk/efo/EFO_0005140, http://purl.obolib…	{19_49214274}	{1.0}
ENSG00000134697	GNL2	1_37971037_A_G	defendo	0.0429544629499673	False	1	37971037	A	G	-	-	-
ENSG00000136381	IREB2	15_78663003_G_T	defendo	0.0938654347536879	True	15	78663003	G	T	-	-	-
ENSG00000185591	SP1	12_53680955_C_T	defendo	0.079959799719079	True	12	53680955	C	T	-	-	-
ENSG00000138111	TMEM180	10_104241983_T_C	ips	0.00925671695951839	False	10	104241983	T	C	{http://www.ebi.ac.uk/efo/EFO_0004503, http://www.ebi.ac.uk/efo/EFO_0001444, http://purl.obolibrary.org/obo/IAO_0000030, http://www.ebi.ac.uk/efo/EFO_0004308, http://www.ebi.ac.uk/efo/EFO_0000001}	{10_104348694}	{0.9783639967462289}
ENSG00000132773	TOE1	1_45775258_A_C	mesendo	0.0803940194154998	True	1	45775258	A	C	-	-	-
ENSG00000167283	ATP5L	11_118174885_A_G	defendo	0.0555452667049452	True	11	118174885	A	G	-	-	-
ENSG00000136783	NIPSNAP3A	9_107515214_G_A	ips	1.6875143978256e-05	False	9	107515214	G	A	-	-	-
ENSG00000152620	NADK2	5_36242212_T_C	ips	1.62405861845853e-08	False	5	36242212	T	C	-	-	-
ENSG00000171517	LPAR3	1_85219342_T_C	mesendo	0.0615740839260324	True	1	85219342	T	C	-	-	-
ENSG00000008128	CDK11A	1_1603594_G_A	ips	0.0219627410669545	True	1	1603594	G	A	-	-	-
ENSG00000228782	MRPL45P2	17_45544107_C_T	mesendo	0.00419994033832323	False	17	45544107	C	T	-	-	-
ENSG00000056736	IL17RB	3_53956345_C_G	ips	0.0275642737168367	False	3	53956345	C	G	-	-	-
ENSG00000090615	GOLGA3	12_133352702_A_C	defendo	0.0013089714662425302	False	12	133352702	A	C	-	-	-
ENSG00000196376	SLC35F1	6_118571519_C_T	mesendo	0.0592785468020414	False	6	118571519	C	T	-	-	-
ENSG00000086232	EIF2AK1	7_6026988_G_A	mesendo	0.06001008433446401	False	7	6026988	G	A	-	-	-
ENSG00000110628	SLC22A18	11_2988323_C_T	mesendo	0.0145940276961659	False	11	2988323	C	T	-	-	-
ENSG00000111752	PHC1	12_9062838_A_G	mesendo	0.0224869388209649	False	12	9062838	A	G	-	-	-
ENSG00000198794	SCAMP5	15_75362084_C_T	ips	0.00809561392098964	False	15	75362084	C	T	-	-	-
ENSG00000141971	MVB12A	19_17508678_A_C	mesendo	0.00079990824012895	False	19	17508678	A	C	-	-	-
ENSG00000104687	GSR	8_30541935_G_A	ips	0.0585181461080325	False	8	30541935	G	A	-	-	-
ENSG00000187193	MT1X	16_56628680_C_T	mesendo	0.00219330718408585	False	16	56628680	C	T	-	-	-
ENSG00000198464	ZNF480	19_52793171_G_A	defendo	0.0765658739744202	True	19	52793171	G	A	-	-	-
ENSG00000100523	DDHD1	14_53479723_T_C	ips	0.0701613862116845	True	14	53479723	T	C	-	-	-
ENSG00000187840	EIF4EBP1	8_37852768_G_C	mesendo	0.00806764532119625	True	8	37852768	G	C	-	-	-
ENSG00000197020	ZNF100	19_21955380_G_A	ips	0.0679872329118446	True	19	21955380	G	A	-	-	-
ENSG00000114648	KLHL18	3_47328744_C_T	ips	0.0856375606493753	False	3	47328744	C	T	-	-	-
ENSG00000145723	GIN1	5_102401113_C_T	ips	0.009241196589357	True	5	102401113	C	T	-	-	-
ENSG00000137106	GRHPR	9_37422656_C_T	defendo	0.00608276483466363	True	9	37422656	C	T	-	-	-
ENSG00000137288	UQCC2	6_33695130_G_A	ips	9.420672796607108e-05	False	6	33695130	G	A	-	-	-
ENSG00000186318	BACE1	11_117094413_T_C	ips	0.0353357758429507	True	11	117094413	T	C	-	-	-
ENSG00000124357	NAGK	2_71314462_T_C	ips	0.0646278310719149	True	2	71314462	T	C	-	-	-
ENSG00000101182	PSMA7	20_60729040_T_C	ips	0.02357851299682	False	20	60729040	T	C	-	-	-
ENSG00000079393	DUSP13	10_76829757_A_G	ips	0.0449128778901144	True	10	76829757	A	G	-	-	-
ENSG00000072736	NFATC3	16_68293320_T_C	ips	0.0679872329118446	True	16	68293320	T	C	{http://www.ebi.ac.uk/efo/EFO_0000677, http://www.ifomis.org/bfo/1.1/snap#SpecificallyDependentContinuant, http://www.ebi.ac.uk/efo/EFO_0000408, http://www.ifomis.org/bfo/1.1/snap#Disposition, http://www.ebi.ac.uk/efo/EFO_0000001, http://www.ebi.ac.uk/efo/EFO_0000692}	{16_68189340}	{0.9023774474373901}
ENSG00000138463	DIRC2	3_122661863_G_T	ips	0.0359764467915954	True	3	122661863	G	T	-	-	-
ENSG00000079332	SAR1A	10_71910663_C_T	ips	5.90005155449358e-10	False	10	71910663	C	T	-	-	-
ENSG00000185483	ROR1	1_64677055_G_A	defendo	0.0686090924667058	True	1	64677055	G	A	-	-	-
ENSG00000063761	ADCK1	14_78311319_G_A	ips	0.0256511324624353	False	14	78311319	G	A	-	-	-
ENSG00000117859	OSBPL9	1_52169110_T_C	defendo	0.0559542870088659	True	1	52169110	T	C	-	-	-
ENSG00000203778	FAM229B	6_112435682_G_A	ips	0.00149122630555591	False	6	112435682	G	A	-	-	-
ENSG00000115762	PLEKHB2	2_131861401_T_G	ips	0.0459469667380006	False	2	131861401	T	G	-	-	-
ENSG00000121769	FABP3	1_31901450_T_C	ips	0.0879698830046533	True	1	31901450	T	C	-	-	-
ENSG00000197816	CCDC180	9_100083953_C_G	ips	0.00116271505773806	False	9	100083953	C	G	-	-	-
ENSG00000213988	ZNF90	19_20213231_C_T	defendo	0.0546572895554223	False	19	20213231	C	T	-	-	-
ENSG00000145425	RPS3A	4_152122290_T_A	ips	0.0687117119841787	False	4	152122290	T	A	-	-	-
ENSG00000150316	CWC15	11_94657035_T_C	mesendo	0.008537341406526159	False	11	94657035	T	C	-	-	-
ENSG00000197472	ZNF695	1_247155235_T_C	ips	0.0303073982738242	False	1	247155235	T	C	-	-	-
ENSG00000196187	TMEM63A	1_226086138_G_T	mesendo	0.0438927084825483	False	1	226086138	G	T	-	-	-
ENSG00000084207	GSTP1	11_67376887_G_C	ips	0.0819794982623898	False	11	67376887	G	C	-	-	-
ENSG00000153922	CHD1	5_98310201_C_T	defendo	0.0203956388379617	True	5	98310201	C	T	-	-	-
ENSG00000156261	CCT8	21_30355672_C_T	ips	0.0767983774835463	False	21	30355672	C	T	-	-	-
ENSG00000138650	PCDH10	4_134169341_T_C	ips	0.0240638074889306	False	4	134169341	T	C	-	-	-
ENSG00000141738	GRB7	17_37898249_G_A	ips	0.0185899360853817	False	17	37898249	G	A	-	-	-
ENSG00000171724	VAT1L	16_77974474_A_T	mesendo	0.00643610115746529	True	16	77974474	A	T	-	-	-
ENSG00000179988	PSTK	10_124747327_A_G	ips	0.0307214390938222	True	10	124747327	A	G	-	-	-
ENSG00000085511	MAP3K4	6_161378463_T_C	ips	0.0655063651766212	True	6	161378463	T	C	-	-	-
ENSG00000133731	IMPA1	8_82553983_A_G	ips	0.000450624393097305	False	8	82553983	A	G	-	-	-
ENSG00000166002	SMCO4	11_93196249_C_A	defendo	0.0262970004732732	False	11	93196249	C	A	-	-	-
ENSG00000180592	SKIDA1	10_21751996_C_T	mesendo	0.0392835373323821	False	10	21751996	C	T	-	-	-
ENSG00000177602	GSG2	17_3629698_A_G	ips	0.0309459762630016	True	17	3629698	A	G	-	-	-
ENSG00000124222	STX16	20_57221165_C_G	ips	0.0495471646885449	True	20	57221165	C	G	-	-	-
ENSG00000119943	PYROXD2	10_100167860_G_C	ips	0.00083892685683526	False	10	100167860	G	C	-	-	-
ENSG00000134686	PHC2	1_33763546_T_A	ips	0.0004727584513198269	False	1	33763546	T	A	-	-	-
ENSG00000143333	RGS16	1_182581157_T_G	ips	0.0224837534167738	False	1	182581157	T	G	-	-	-
ENSG00000254184	TYW1B	7_72200923_G_A	ips	7.443184679144521e-07	False	7	72200923	G	A	-	-	-
ENSG00000198015	MRPL42	12_93883139_C_T	defendo	0.0176936333907856	False	12	93883139	C	T	{http://www.ebi.ac.uk/efo/EFO_0004503, http://www.ebi.ac.uk/efo/EFO_0001444, http://purl.obolibrary.org/obo/IAO_0000030, http://www.ebi.ac.uk/efo/EFO_0004309, http://www.ebi.ac.uk/efo/EFO_0000001}	{12_93883139}	{1.0000000000000002}
ENSG00000166839	ANKDD1A	15_65176535_C_T	mesendo	0.0567825791591724	True	15	65176535	C	T	-	-	-
ENSG00000170248	PDCD6IP	3_33911932_A_G	ips	3.9893037023069e-06	False	3	33911932	A	G	-	-	-
ENSG00000112972	HMGCS1	5_43191033_C_T	defendo	0.0844407199927839	False	5	43191033	C	T	-	-	-
ENSG00000114859	CLCN2	3_184092481_G_A	defendo	0.0818750330468239	True	3	184092481	G	A	-	-	-
ENSG00000171310	CHST11	12_104832250_G_A	mesendo	0.0563907392805634	False	12	104832250	G	A	-	-	-
ENSG00000189190	ZNF600	19_53284186_A_G	defendo	0.0565301055795089	False	19	53284186	A	G	-	-	-
ENSG00000211643	IGLV5-52	22_22663216_A_G	defendo	4.37335666338104e-05	False	22	22663216	A	G	-	-	-
ENSG00000141503	MINK1	17_4826592_G_T	defendo	0.00472080577680161	True	17	4826592	G	T	{http://www.ebi.ac.uk/efo/EFO_0004503, http://www.ebi.ac.uk/efo/EFO_0007937, http://www.ebi.ac.uk/efo/EFO_0001444, http://purl.obolibrary.org/obo/IAO_0000030, http://www.ebi.ac.uk/efo/EFO_0004309, http://www.ebi.ac.uk/efo/EFO_0004747, http://www.ebi.ac.uk/efo/EFO_0000001}	{17_4826592}	{1.0}
ENSG00000172296	SPTLC3	20_12908451_C_T	defendo	0.0624616527201269	True	20	12908451	C	T	-	-	-
ENSG00000130511	SSBP4	19_18505741_T_A	defendo	0.0420306714994123	True	19	18505741	T	A	-	-	-
ENSG00000241945	PWP2	21_45479712_C_T	defendo	0.0750574286697786	False	21	45479712	C	T	-	-	-
ENSG00000182117	NOP10	15_34629870_C_A	ips	0.0171034966616422	True	15	34629870	C	A	-	-	-
ENSG00000168411	RFWD3	16_74587135_T_A	defendo	0.044737340512684985	False	16	74587135	T	A	-	-	-
ENSG00000061794	MRPS35	12_27983738_T_C	ips	0.0653737730076665	True	12	27983738	T	C	-	-	-
ENSG00000115816	CEBPZ	2_37481982_A_G	ips	0.0230750692126474	False	2	37481982	A	G	-	-	-
ENSG00000163029	SMC6	2_17767608_G_A	defendo	0.0815038710507638	True	2	17767608	G	A	-	-	-
ENSG00000163933	RFT1	3_53166194_T_C	ips	0.048212585700652	False	3	53166194	T	C	-	-	-
ENSG00000076242	MLH1	3_37096024_T_C	ips	0.0528880112745172	True	3	37096024	T	C	-	-	-
ENSG00000100038	TOP3B	22_22235510_G_A	defendo	0.0431756192934509	True	22	22235510	G	A	-	-	-
ENSG00000135437	RDH5	12_56114769_G_C	ips	0.0340136349678606	False	12	56114769	G	C	{http://www.ebi.ac.uk/efo/EFO_0000651, http://www.ebi.ac.uk/efo/EFO_0001444, http://purl.obolibrary.org/obo/IAO_0000030, http://www.ifomis.org/bfo/1.1/snap#Quality, http://purl.obolibrary.org/obo/HP_0000478, http://www.ifomis.org/bfo/1.1/snap#SpecificallyDependentContinuant, http://www.ebi.ac.uk/efo/EFO_0007814, http://purl.obolibrary.org/obo/HP_0000118, http://purl.obolibrary.org/obo/HP_0000539,…	{12_56114769}	{1.0}
ENSG00000111640	GAPDH	12_6643316_T_C	ips	3.01906333419877e-06	False	12	6643316	T	C	-	-	-
ENSG00000111640	GAPDH	12_6643316_T_C	mesendo	3.26161607103451e-06	False	12	6643316	T	C	-	-	-
ENSG00000147324	MFHAS1	8_8731238_G_C	ips	0.0425474430365712	False	8	8731238	G	C	-	-	-
ENSG00000166313	APBB1	11_6450505_T_C	defendo	0.0565353457717887	True	11	6450505	T	C	-	-	-
ENSG00000181350	FAM211A	17_16351932_T_C	defendo	0.000640027973623446	False	17	16351932	T	C	-	-	-
ENSG00000170906	NDUFA3	19_54631097_G_A	defendo	0.00184067115389666	False	19	54631097	G	A	-	-	-
ENSG00000168517	HEXIM2	17_43215632_C_T	mesendo	0.0317856420911786	False	17	43215632	C	T	-	-	-
ENSG00000100234	TIMP3	22_33284221_T_G	mesendo	0.0405126192933979	True	22	33284221	T	G	-	-	-
ENSG00000127220	ABHD8	19_17414126_C_T	ips	0.00114396858460486	False	19	17414126	C	T	-	-	-
ENSG00000008324	SS18L2	3_42588598_G_C	ips	0.0557874039589528	True	3	42588598	G	C	-	-	-
ENSG00000104812	GYS1	19_49406213_T_C	defendo	0.0657483403489962	True	19	49406213	T	C	-	-	-
ENSG00000152348	ATG10	5_81457358_C_A	defendo	3.20653712158639e-06	False	5	81457358	C	A	{http://www.ebi.ac.uk/efo/EFO_0000313, http://www.ebi.ac.uk/efo/EFO_0000311, http://www.ebi.ac.uk/efo/EFO_0000305, http://www.ifomis.org/bfo/1.1/snap#SpecificallyDependentContinuant, http://www.ebi.ac.uk/efo/EFO_0000408, http://www.ifomis.org/bfo/1.1/snap#Disposition, http://www.ebi.ac.uk/efo/EFO_0000616, http://www.ebi.ac.uk/efo/EFO_0000001}	{5_81538046}	{0.9657401581450451}
ENSG00000162769	FLVCR1	1_213088494_T_C	ips	0.000529123766222542	False	1	213088494	T	C	-	-	-
ENSG00000185485	SDHAP1	3_195771094_G_C	defendo	0.00130588321276438	False	3	195771094	G	C	-	-	-
ENSG00000132507	EIF5A	17_7207964_A_C	ips	8.757965450436378e-18	False	17	7207964	A	C	-	-	-
ENSG00000132507	EIF5A	17_7207964_A_C	mesendo	7.805080914990639e-20	False	17	7207964	A	C	-	-	-
ENSG00000132507	EIF5A	17_7207964_A_C	defendo	1.0450735470120898e-28	False	17	7207964	A	C	-	-	-
ENSG00000167384	ZNF180	19_45004042_T_C	mesendo	0.008183765952204209	False	19	45004042	T	C	-	-	-
ENSG00000171984	C20orf196	20_5731803_T_C	ips	0.0502131443785425	False	20	5731803	T	C	-	-	-
ENSG00000110756	HPS5	11_18324378_G_A	defendo	0.0863071507898269	True	11	18324378	G	A	-	-	-
ENSG00000134440	NARS	18_55171020_G_A	defendo	0.0706315374086029	True	18	55171020	G	A	-	-	-
ENSG00000046889	PREX2	8_68951445_G_A	ips	0.0100949744676395	False	8	68951445	G	A	-	-	-
ENSG00000167641	PPP1R14A	19_38735804_A_T	ips	3.93095229548186e-11	False	19	38735804	A	T	-	-	-
ENSG00000125968	ID1	20_30251007_T_A	defendo	0.0512918843637344	True	20	30251007	T	A	-	-	-
ENSG00000127337	YEATS4	12_69752200_A_G	ips	5.7611099453082896e-05	False	12	69752200	A	G	{http://www.ebi.ac.uk/efo/EFO_0001444, http://purl.obolibrary.org/obo/IAO_0000030, http://www.ebi.ac.uk/efo/EFO_0006794, http://www.ebi.ac.uk/efo/EFO_0000001}	{12_69752200}	{0.9999999999999998}
ENSG00000146085	MUT	6_49453636_T_A	mesendo	0.00015399691936626998	False	6	49453636	T	A	{http://www.ebi.ac.uk/efo/EFO_0004843, http://www.ebi.ac.uk/efo/EFO_0001444, http://purl.obolibrary.org/obo/IAO_0000030, http://www.ebi.ac.uk/efo/EFO_0004620, http://www.ebi.ac.uk/efo/EFO_0000001}	{6_49409487}	{0.9250146645224705}
ENSG00000171953	ATPAF2	17_17972973_T_C	defendo	0.070107231863649	False	17	17972973	T	C	{http://www.ebi.ac.uk/efo/EFO_0000677, http://www.ifomis.org/bfo/1.1/snap#SpecificallyDependentContinuant, http://www.ebi.ac.uk/efo/EFO_0000408, http://www.ifomis.org/bfo/1.1/snap#Disposition, http://www.ebi.ac.uk/efo/EFO_0000001, http://www.ebi.ac.uk/efo/EFO_0000692}	{17_17958402}	{0.9232593781607785}
ENSG00000140443	IGF1R	15_99190601_G_A	ips	1.9689974945914107e-09	False	15	99190601	G	A	{http://www.ebi.ac.uk/efo/EFO_0004338, http://www.ebi.ac.uk/efo/EFO_0001444, http://purl.obolibrary.org/obo/IAO_0000030, http://www.ebi.ac.uk/efo/EFO_0004324, http://www.ebi.ac.uk/efo/EFO_0004302, http://www.ebi.ac.uk/efo/EFO_0004344, http://www.ebi.ac.uk/efo/EFO_0000001}	{15_99193269}	{0.8454786271149247}
ENSG00000167554	ZNF610	19_52789158_G_A	mesendo	0.0391452617026851	False	19	52789158	G	A	-	-	-
ENSG00000106105	GARS	7_30769824_C_A	defendo	0.0334586926562072	True	7	30769824	C	A	-	-	-
ENSG00000138085	ATRAID	2_27407831_G_A	mesendo	0.0787957736702252	False	2	27407831	G	A	{http://www.ebi.ac.uk/efo/EFO_0001444, http://purl.obolibrary.org/obo/IAO_0000030, http://www.ebi.ac.uk/efo/EFO_0004725, http://www.ebi.ac.uk/efo/EFO_0005664, http://www.ebi.ac.uk/efo/EFO_0000001}	{2_27424636}	{0.9040334227619887}
ENSG00000188186	LAMTOR4	7_99816275_G_C	mesendo	0.000360852493399343	False	7	99816275	G	C	-	-	-
ENSG00000174353	STAG3L3	7_72382240_G_A	defendo	3.3804459048359605e-07	False	7	72382240	G	A	-	-	-
ENSG00000213465	ARL2	11_64807447_A_C	defendo	0.0500860562183072	False	11	64807447	A	C	-	-	-
ENSG00000164708	PGAM2	7_44067010_A_C	defendo	0.0994316888552102	True	7	44067010	A	C	-	-	-
ENSG00000143622	RIT1	1_155878732_A_G	ips	0.046391174264249	True	1	155878732	A	G	{http://www.ebi.ac.uk/efo/EFO_0001444, http://purl.obolibrary.org/obo/IAO_0000030, http://www.ebi.ac.uk/efo/EFO_0004340, http://www.ebi.ac.uk/efo/EFO_0004324, http://www.ebi.ac.uk/efo/EFO_0004302, http://www.ebi.ac.uk/efo/EFO_0000001};{http://www.ebi.ac.uk/efo/EFO_0003767, http://www.ebi.ac.uk/efo/EFO_0005140, http://www.ebi.ac.uk/efo/EFO_0000405, http://www.ifomis.org/bfo/1.1/snap#SpecificallyDe…	{1_155860091};{1_155878732}	{0.8233839396312711};{0.9999999999999998}
ENSG00000253540	FAM86HP	3_129832190_G_A	mesendo	0.0145068313263018	False	3	129832190	G	A	-	-	-
ENSG00000110442	COMMD9	11_36314135_T_A	ips	0.0968016071315942	False	11	36314135	T	A	-	-	-
ENSG00000115091	ACTR3	2_114579122_T_C	mesendo	0.0707683464767255	False	2	114579122	T	C	-	-	-
ENSG00000067369	TP53BP1	15_43890116_T_C	ips	0.0879277303336375	True	15	43890116	T	C	-	-	-
ENSG00000143653	SCCPDH	1_246967732_G_A	mesendo	0.0735370202967561	False	1	246967732	G	A	-	-	-
ENSG00000114544	SLC41A3	3_125802782_C_G	mesendo	0.0061671706194028715	False	3	125802782	C	G	-	-	-
ENSG00000248121	SMURF2P1	17_28865091_C_T	ips	0.0280998824247906	True	17	28865091	C	T	-	-	-
ENSG00000154889	MPPE1	18_11911060_C_T	ips	0.00414024550694276	False	18	11911060	C	T	-	-	-
ENSG00000172007	RAB33B	4_140332563_A_G	ips	3.0759173885621997e-13	False	4	140332563	A	G	-	-	-
ENSG00000140688	C16orf58	16_31518348_C_T	ips	0.0352839650932286	True	16	31518348	C	T	-	-	-
ENSG00000172007	RAB33B	4_140332563_A_G	mesendo	0.0908879353339761	False	4	140332563	A	G	-	-	-
ENSG00000147677	EIF3H	8_117688031_G_A	ips	0.0948394831445479	True	8	117688031	G	A	-	-	-
ENSG00000140577	CRTC3	15_91128686_C_T	defendo	0.0896523200842367	True	15	91128686	C	T	-	-	-
ENSG00000077254	USP33	1_78305492_A_G	ips	0.0443706349759353	False	1	78305492	A	G	{http://www.ebi.ac.uk/efo/EFO_0001444, http://purl.obolibrary.org/obo/IAO_0000030, http://www.ebi.ac.uk/efo/EFO_0004342, http://www.ebi.ac.uk/efo/EFO_0004340, http://www.ebi.ac.uk/efo/EFO_0004324, http://www.ebi.ac.uk/efo/EFO_0004302, http://www.ebi.ac.uk/efo/EFO_0008002, http://www.ebi.ac.uk/efo/EFO_0000001};{http://www.ebi.ac.uk/efo/EFO_0001444, http://purl.obolibrary.org/obo/IAO_0000030, http:…	{1_78463868};{1_78446761}	{0.9495781699957313};{0.9005524702531006}
ENSG00000135048	TMEM2	9_74368332_T_C	ips	0.00449670457309927	False	9	74368332	T	C	-	-	-
ENSG00000106069	CHN2	7_29184944_C_T	ips	0.0352586849891199	True	7	29184944	C	T	-	-	-
ENSG00000167930	ITFG3	16_201754_A_G	mesendo	0.0650624069841646	True	16	201754	A	G	-	-	-
ENSG00000173409	ARV1	1_231143914_T_C	ips	0.0215300483951674	False	1	231143914	T	C	-	-	-
ENSG00000166484	MAPK7	17_19267371_A_G	mesendo	0.072435981023628	True	17	19267371	A	G	-	-	-
ENSG00000163931	TKT	3_53281076_A_G	defendo	0.00187547272773232	False	3	53281076	A	G	-	-	-
ENSG00000035115	SH3YL1	2_290003_C_T	ips	0.00419073478798615	False	2	290003	C	T	-	-	-
ENSG00000175928	LRRN1	3_3822729_C_T	ips	0.0277363279240825	False	3	3822729	C	T	-	-	-
ENSG00000117640	MTFR1L	1_26135741_C_G	ips	0.0883734115239484	False	1	26135741	C	G	-	-	-
ENSG00000133065	SLC41A1	1_205771061_T_G	ips	0.00907169514551896	False	1	205771061	T	G	-	-	-
ENSG00000133065	SLC41A1	1_205771061_T_G	mesendo	0.0598883259727153	False	1	205771061	T	G	-	-	-
ENSG00000105538	RASIP1	19_49312779_C_T	defendo	0.000314019861294414	False	19	49312779	C	T	-	-	-
ENSG00000105193	RPS16	19_39917761_G_A	ips	7.36944041417007e-06	False	19	39917761	G	A	-	-	-
ENSG00000170604	IRF2BP1	19_46319415_G_C	ips	0.0662182357269614	False	19	46319415	G	C	-	-	-
ENSG00000179046	TRIML2	4_189034513_C_T	ips	0.0473788877282304	True	4	189034513	C	T	-	-	-
ENSG00000186395	KRT10	17_38955961_G_A	ips	0.00495017769033576	False	17	38955961	G	A	-	-	-
ENSG00000142657	PGD	1_10366487_T_G	mesendo	0.0212991309228269	False	1	10366487	T	G	-	-	-
ENSG00000133597	ADCK2	7_140356552_A_G	mesendo	0.0237518598363183	False	7	140356552	A	G	-	-	-
ENSG00000059588	TARBP1	1_234623253_C_T	ips	0.0467378634188237	False	1	234623253	C	T	-	-	-
ENSG00000100162	CENPM	22_42354389_A_C	defendo	0.0202939083890984	True	22	42354389	A	C	-	-	-
ENSG00000187097	ENTPD5	14_74328905_G_T	ips	0.0795922391111521	False	14	74328905	G	T	-	-	-
ENSG00000166913	YWHAB	20_43503276_C_A	ips	0.000189205713891008	False	20	43503276	C	A	-	-	-
ENSG00000015568	RGPD5	2_110465111_T_C	mesendo	0.0086615791415391	False	2	110465111	T	C	-	-	-
ENSG00000143801	PSEN2	1_227078721_T_A	ips	0.00155193262048141	True	1	227078721	T	A	-	-	-
ENSG00000092068	SLC7A8	14_23631536_C_A	ips	0.0244779580545583	False	14	23631536	C	A	-	-	-
ENSG00000204387	C6orf48	6_31859578_G_A	mesendo	0.0492383188635657	False	6	31859578	G	A	-	-	-
ENSG00000213281	NRAS	1_115249843_G_A	ips	0.0721236289360329	False	1	115249843	G	A	-	-	-
ENSG00000183010	PYCR1	17_79928144_C_T	ips	0.0435988199551594	True	17	79928144	C	T	-	-	-
ENSG00000078674	PCM1	8_17811536_A_C	ips	0.0589585178066075	True	8	17811536	A	C	-	-	-
ENSG00000130881	LRP3	19_33642273_A_C	mesendo	0.00593193243218712	False	19	33642273	A	C	-	-	-
ENSG00000258984	UBE2F-SCLY	2_238881226_C_T	mesendo	0.0814098748343609	True	2	238881226	C	T	-	-	-
ENSG00000165698	C9orf9	9_135676307_T_C	defendo	0.0329555633969145	True	9	135676307	T	C	-	-	-
ENSG00000069667	RORA	15_61467734_T_C	ips	0.007139917292582521	False	15	61467734	T	C	-	-	-
ENSG00000142856	ITGB3BP	1_64073916_T_C	mesendo	0.0019070446328749802	False	1	64073916	T	C	-	-	-
ENSG00000154945	ANKRD40	17_48762985_A_C	mesendo	0.0010848515518472699	False	17	48762985	A	C	-	-	-
ENSG00000154945	ANKRD40	17_48762985_A_C	defendo	0.0420306714994123	False	17	48762985	A	C	-	-	-
ENSG00000144597	EAF1	3_15498261_T_C	ips	0.0016997180996936	False	3	15498261	T	C	-	-	-
ENSG00000111412	C12orf49	12_117187907_T_C	ips	0.0359924147972769	False	12	117187907	T	C	-	-	-
ENSG00000172270	BSG	19_588516_A_G	ips	0.00930106196195658	False	19	588516	A	G	-	-	-
ENSG00000171456	ASXL1	20_31009040_T_A	defendo	0.0992835324711447	False	20	31009040	T	A	-	-	-
ENSG00000145882	PCYOX1L	5_148726146_A_G	ips	0.000843771809399943	False	5	148726146	A	G	-	-	-
ENSG00000146842	TMEM209	7_129798615_C_T	ips	0.0325405683124191	False	7	129798615	C	T	-	-	-
ENSG00000145882	PCYOX1L	5_148726146_A_G	defendo	0.000519362558769267	False	5	148726146	A	G	-	-	-
ENSG00000163584	RPL22L1	3_170536650_C_T	mesendo	0.0743123956157714	False	3	170536650	C	T	-	-	-
ENSG00000163584	RPL22L1	3_170536650_C_T	defendo	0.044737340512684985	False	3	170536650	C	T	-	-	-
ENSG00000188659	FAM154B	15_82521580_G_A	defendo	0.0521299995858155	False	15	82521580	G	A	-	-	-
ENSG00000213588	ZBTB9	6_33407624_A_G	ips	0.0006316319803653032	False	6	33407624	A	G	-	-	-
ENSG00000258405	ZNF578	19_52927603_A_G	mesendo	0.0693254963158568	False	19	52927603	A	G	-	-	-
ENSG00000077380	DYNC1I2	2_172630974_G_A	ips	0.022425756621089	False	2	172630974	G	A	-	-	-
ENSG00000175354	PTPN2	18_12881220_G_A	defendo	0.0438823422322214	True	18	12881220	G	A	-	-	-
ENSG00000154719	MRPL39	21_26979628_G_A	defendo	2.0233180805303896e-07	False	21	26979628	G	A	-	-	-
ENSG00000121644	DESI2	1_244884549_A_G	defendo	0.0941317071564112	True	1	244884549	A	G	-	-	-
ENSG00000075043	KCNQ2	20_62057928_T_G	ips	0.0017095185165723	False	20	62057928	T	G	-	-	-
ENSG00000131495	NDUFA2	5_140099762_C_T	defendo	0.0704948031093216	False	5	140099762	C	T	-	-	-
ENSG00000029639	TFB1M	6_155635808_C_G	ips	6.31021056491624e-06	False	6	155635808	C	G	-	-	-
ENSG00000183628	DGCR6	22_18888301_G_A	ips	0.0469906603780791	False	22	18888301	G	A	-	-	-
ENSG00000183628	DGCR6	22_18888301_G_A	defendo	0.0161668904461129	False	22	18888301	G	A	-	-	-
ENSG00000176912	C18orf56	18_688103_C_G	ips	0.00178911964132538	False	18	688103	C	G	-	-	-
ENSG00000136856	SLC2A8	9_130168867_G_A	mesendo	3.95646927448058e-11	False	9	130168867	G	A	-	-	-
ENSG00000107537	PHYH	10_13399789_T_C	ips	0.0250285290893193	False	10	13399789	T	C	-	-	-
ENSG00000142227	EMP3	19_48795635_C_T	defendo	0.0820128468387403	False	19	48795635	C	T	-	-	-
ENSG00000179933	C14orf119	14_23549319_A_G	ips	0.0543420268389088	False	14	23549319	A	G	-	-	-
ENSG00000107771	CCSER2	10_86358506_G_C	defendo	0.0290000799440651	False	10	86358506	G	C	-	-	-
ENSG00000172687	ZNF738	19_21513408_G_A	ips	7.895799332904791e-15	False	19	21513408	G	A	-	-	-
ENSG00000172687	ZNF738	19_21513408_G_A	mesendo	7.49156481251603e-10	False	19	21513408	G	A	-	-	-
ENSG00000136718	IMP4	2_131104524_G_A	ips	0.00086103469202051	False	2	131104524	G	A	-	-	-
ENSG00000183617	MRPL54	19_3761652_G_A	ips	2.04295720642082e-05	False	19	3761652	G	A	-	-	-
ENSG00000183617	MRPL54	19_3761652_G_A	mesendo	0.0650624069841646	False	19	3761652	G	A	-	-	-
ENSG00000204525	HLA-C	6_31239722_A_C	ips	7.82076646808102e-17	False	6	31239722	A	C	-	-	-
ENSG00000204525	HLA-C	6_31239722_A_C	mesendo	1.4748535555109606e-17	False	6	31239722	A	C	-	-	-
ENSG00000196470	SIAH1	16_48526469_T_A	mesendo	0.065925284475477	True	16	48526469	T	A	-	-	-
ENSG00000204525	HLA-C	6_31239722_A_C	defendo	1.3845127954749903e-15	False	6	31239722	A	C	-	-	-
ENSG00000120159	CAAP1	9_26963668_G_A	defendo	0.0915576192470677	False	9	26963668	G	A	-	-	-
ENSG00000128829	EIF2AK4	15_40317075_G_A	ips	0.0159677538800088	False	15	40317075	G	A	-	-	-
ENSG00000149292	TTC12	11_113204266_C_T	mesendo	0.0102281732243918	False	11	113204266	C	T	-	-	-
ENSG00000236698	EIF1AXP1	1_17006446_A_T	ips	0.0498309040879066	True	1	17006446	A	T	-	-	-
ENSG00000135269	TES	7_115850462_T_C	ips	0.022511308662502	True	7	115850462	T	C	-	-	-
ENSG00000156966	B3GNT7	2_232265752_C_T	ips	0.0113759234239032	False	2	232265752	C	T	-	-	-
ENSG00000130768	SMPDL3B	1_28264002_A_G	ips	0.00586191833213872	True	1	28264002	A	G	-	-	-
ENSG00000100258	LMF2	22_50971706_A_T	ips	0.0559591186605023	True	22	50971706	A	T	{http://www.ebi.ac.uk/efo/EFO_0004526, http://www.ebi.ac.uk/efo/EFO_0004306, http://www.ebi.ac.uk/efo/EFO_0004503, http://www.ebi.ac.uk/efo/EFO_0001444, http://purl.obolibrary.org/obo/IAO_0000030, http://www.ebi.ac.uk/efo/EFO_0004725, http://www.ebi.ac.uk/efo/EFO_0005664, http://www.ebi.ac.uk/efo/EFO_0000001}	{22_50971752}	{0.9942947304863956}
ENSG00000170421	KRT8	12_53294381_T_C	ips	0.0053416720418532	False	12	53294381	T	C	-	-	-
ENSG00000170421	KRT8	12_53294381_T_C	mesendo	0.0588827637110295	False	12	53294381	T	C	-	-	-
ENSG00000229117	RPL41	12_56491880_T_G	mesendo	0.0866540737583546	True	12	56491880	T	G	-	-	-
ENSG00000100330	MTMR3	22_30255341_G_A	ips	0.0974948494310375	True	22	30255341	G	A	-	-	-
ENSG00000163950	SLBP	4_1786624_C_T	ips	0.0825098642396136	False	4	1786624	C	T	-	-	-
ENSG00000131153	GINS2	16_85731140_C_T	ips	0.0222147802025961	True	16	85731140	C	T	-	-	-
ENSG00000089486	CDIP1	16_4594671_C_T	defendo	0.0220804185371444	False	16	4594671	C	T	-	-	-
ENSG00000189136	UBE2Q2P1	15_85052366_T_C	defendo	0.05783036559547099	True	15	85052366	T	C	-	-	-
ENSG00000181061	HIGD1A	3_42811571_C_T	mesendo	0.0135484779180966	False	3	42811571	C	T	-	-	-
ENSG00000181061	HIGD1A	3_42811571_C_T	defendo	0.00612739681882825	False	3	42811571	C	T	-	-	-
ENSG00000088448	ANKRD10	13_111536743_T_C	ips	4.10189328105823e-09	False	13	111536743	T	C	-	-	-
ENSG00000153094	BCL2L11	2_111861838_G_A	mesendo	0.0831524830696667	False	2	111861838	G	A	-	-	-
ENSG00000087884	AAMDC	11_77616268_C_T	defendo	0.0205306803430977	False	11	77616268	C	T	-	-	-
ENSG00000014641	MDH1	2_63922369_G_A	defendo	0.0707645827755352	True	2	63922369	G	A	-	-	-
ENSG00000162738	VANGL2	1_160308963_G_A	defendo	0.00570351056087834	False	1	160308963	G	A	-	-	-
ENSG00000133250	ZNF414	19_8566299_C_T	defendo	0.01263318134794	False	19	8566299	C	T	-	-	-
ENSG00000180611	MB21D2	3_192650971_G_C	defendo	0.00706419559114683	False	3	192650971	G	C	-	-	-
ENSG00000189180	ZNF33A	10_38287233_G_C	ips	0.06374316727295501	False	10	38287233	G	C	-	-	-
ENSG00000100902	PSMA6	14_35822839_C_T	defendo	0.0585558567152498	False	14	35822839	C	T	-	-	-
ENSG00000132122	SPATA6	1_48965583_C_T	mesendo	0.0151468176937558	False	1	48965583	C	T	-	-	-
ENSG00000168813	ZNF507	19_32971608_C_G	ips	0.0759772062617095	False	19	32971608	C	G	-	-	-
ENSG00000171345	KRT19	17_39697570_A_C	ips	0.0535969266831081	False	17	39697570	A	C	-	-	-
ENSG00000215440	NPEPL1	20_57164391_A_C	mesendo	0.0456379031286799	True	20	57164391	A	C	-	-	-
ENSG00000093183	SEC22C	3_42725398_G_A	defendo	0.0745538304559797	False	3	42725398	G	A	-	-	-
ENSG00000108590	MED31	17_6478026_C_T	mesendo	2.0462868851498894e-05	False	17	6478026	C	T	-	-	-
ENSG00000196724	ZNF418	19_58359644_T_G	ips	0.00906130990834249	False	19	58359644	T	G	-	-	-
ENSG00000151835	SACS	13_23937443_T_C	ips	0.0443530291203557	False	13	23937443	T	C	-	-	-
ENSG00000198231	DDX42	17_61951315_C_T	defendo	0.0798083114569705	False	17	61951315	C	T	-	-	-
ENSG00000162368	CMPK1	1_47754752_A_C	defendo	0.0293194518721621	False	1	47754752	A	C	-	-	-
ENSG00000184752	NDUFA12	12_95371279_A_C	mesendo	0.000247562901250577	False	12	95371279	A	C	-	-	-
ENSG00000076043	REXO2	11_114298921_G_A	defendo	0.0750619068896679	False	11	114298921	G	A	-	-	-
ENSG00000131187	F12	5_176841339_T_C	defendo	0.0364193297097714	True	5	176841339	T	C	{http://www.ebi.ac.uk/efo/EFO_0004503, http://www.ebi.ac.uk/efo/EFO_0007937, http://www.ebi.ac.uk/efo/EFO_0001444, http://purl.obolibrary.org/obo/IAO_0000030, http://www.ebi.ac.uk/efo/EFO_0008294, http://www.ebi.ac.uk/efo/EFO_0004725, http://www.ebi.ac.uk/efo/EFO_0004747, http://www.ebi.ac.uk/efo/EFO_0006524, http://www.ebi.ac.uk/efo/EFO_0000001, http://www.ebi.ac.uk/efo/EFO_0004310}	{5_176841339}	{0.9999999999999999}
ENSG00000073969	NSF	17_44603035_T_C	ips	0.0251615643931326	False	17	44603035	T	C	-	-	-
ENSG00000188191	PRKAR1B	7_652659_T_C	ips	0.00040019116919347996	False	7	652659	T	C	-	-	-
ENSG00000091039	OSBPL8	12_76720420_G_A	ips	0.0394372281964212	False	12	76720420	G	A	-	-	-
ENSG00000198826	ARHGAP11A	15_32947045_T_G	ips	0.0163586334738602	False	15	32947045	T	G	-	-	-
ENSG00000177150	FAM210A	18_13664222_C_T	ips	0.0585181461080325	False	18	13664222	C	T	-	-	-
ENSG00000108384	RAD51C	17_56672309_G_A	ips	3.6022759330286705e-09	False	17	56672309	G	A	-	-	-
ENSG00000135250	SRPK2	7_105078323_G_T	defendo	0.0364193297097714	False	7	105078323	G	T	-	-	-
ENSG00000105197	TIMM50	19_40041178_T_C	defendo	0.0640996089622779	True	19	40041178	T	C	-	-	-
ENSG00000108518	PFN1	17_4859145_C_T	ips	0.021177512048655	True	17	4859145	C	T	-	-	-
ENSG00000134108	ARL8B	3_5265000_G_A	ips	0.0802264368484602	False	3	5265000	G	A	-	-	-
ENSG00000134108	ARL8B	3_5265000_G_A	mesendo	0.0735370202967561	False	3	5265000	G	A	-	-	-
ENSG00000170145	SIK2	11_111648809_T_C	defendo	0.0107300436404394	True	11	111648809	T	C	-	-	-
ENSG00000151881	C5orf28	5_43420747_C_A	mesendo	0.0899572781220422	False	5	43420747	C	A	-	-	-
ENSG00000013374	NUB1	7_151067589_A_T	ips	0.00473462905189395	False	7	151067589	A	T	-	-	-
ENSG00000074696	PTPLAD1	15_65816621_C_T	mesendo	0.00529369046824261	False	15	65816621	C	T	-	-	-
ENSG00000121988	ZRANB3	2_135990031_T_C	ips	0.0041915208080090215	False	2	135990031	T	C	-	-	-
ENSG00000133636	NTS	12_86233571_G_A	ips	1.0235159430189402e-15	False	12	86233571	G	A	-	-	-
ENSG00000091947	TMEM101	17_42095884_T_C	ips	0.0679872329118446	True	17	42095884	T	C	-	-	-
ENSG00000170855	TRIAP1	12_120889691_T_C	defendo	0.0447731281775747	True	12	120889691	T	C	-	-	-
ENSG00000179862	CITED4	1_41284119_C_G	defendo	0.0418376454852585	False	1	41284119	C	G	-	-	-
ENSG00000011478	QPCTL	19_46190268_G_A	ips	0.0127302910553671	False	19	46190268	G	A	{http://www.ebi.ac.uk/efo/EFO_0000378, http://www.ebi.ac.uk/efo/EFO_0001645, http://www.ifomis.org/bfo/1.1/snap#SpecificallyDependentContinuant, http://www.ebi.ac.uk/efo/EFO_0000408, http://www.ifomis.org/bfo/1.1/snap#Disposition, http://www.ebi.ac.uk/efo/EFO_0000319, http://www.ebi.ac.uk/efo/EFO_0000001}	{19_46190268}	{1.0}
ENSG00000121570	DPPA4	3_108987810_A_T	defendo	0.0946729497325766	False	3	108987810	A	T	-	-	-
ENSG00000138032	PPM1B	2_44396235_T_G	ips	1.4207291534287201e-10	False	2	44396235	T	G	-	-	-
ENSG00000138032	PPM1B	2_44396235_T_G	mesendo	2.05241730506013e-05	False	2	44396235	T	G	-	-	-
ENSG00000138032	PPM1B	2_44396235_T_G	defendo	1.065812907175e-07	False	2	44396235	T	G	-	-	-
ENSG00000165863	C10orf82	10_118422469_G_A	ips	0.0161040674113656	False	10	118422469	G	A	-	-	-
ENSG00000196458	ZNF605	12_133503827_G_A	ips	0.0107895490772816	False	12	133503827	G	A	-	-	-
ENSG00000159110	IFNAR2	21_34602305_C_A	ips	0.0230265453970696	True	21	34602305	C	A	-	-	-
ENSG00000196458	ZNF605	12_133503827_G_A	mesendo	0.0097338004369457	False	12	133503827	G	A	-	-	-
ENSG00000110107	PRPF19	11_60716079_A_G	mesendo	0.0209526637580295	True	11	60716079	A	G	-	-	-
ENSG00000132970	WASF3	13_27128177_T_C	ips	0.004830069672909661	False	13	27128177	T	C	-	-	-
ENSG00000196208	GREB1	2_11720282_A_G	ips	4.65021441307566e-09	False	2	11720282	A	G	-	-	-
ENSG00000186283	TOR3A	1_179008935_T_C	defendo	0.0785950278814255	False	1	179008935	T	C	-	-	-
ENSG00000163378	EOGT	3_69111512_A_C	ips	0.00721805773762145	False	3	69111512	A	C	-	-	-
ENSG00000197958	RPL12	9_130223754_G_A	mesendo	0.0698662652328707	False	9	130223754	G	A	-	-	-
ENSG00000180104	EXOC3	5_429582_G_T	ips	1.6673163167512001e-12	False	5	429582	G	T	-	-	-
ENSG00000180104	EXOC3	5_429582_G_T	defendo	8.66082339401449e-06	False	5	429582	G	T	-	-	-
ENSG00000117481	NSUN4	1_46808852_C_T	defendo	0.0085060356992556	False	1	46808852	C	T	-	-	-
ENSG00000147364	FBXO25	8_517269_T_C	defendo	0.0728440159745107	False	8	517269	T	C	-	-	-
ENSG00000076382	SPAG5	17_26804846_T_C	mesendo	0.032948515581848	False	17	26804846	T	C	-	-	-
ENSG00000157916	RER1	1_2335969_C_G	ips	0.0472480055920288	False	1	2335969	C	G	-	-	-
ENSG00000163939	PBRM1	3_52628056_C_A	defendo	0.00155369595218694	False	3	52628056	C	A	{http://www.ebi.ac.uk/efo/EFO_0001444, http://purl.obolibrary.org/obo/IAO_0000030, http://www.ebi.ac.uk/efo/EFO_0004340, http://www.ebi.ac.uk/efo/EFO_0004324, http://www.ebi.ac.uk/efo/EFO_0004302, http://www.ebi.ac.uk/efo/EFO_0000001, http://www.ebi.ac.uk/efo/EFO_0004343, http://www.ebi.ac.uk/efo/EFO_0007861};{http://www.ebi.ac.uk/efo/EFO_0001444, http://www.ifomis.org/bfo/1.1/span#ProcessualEnti…	{3_52637486};{3_52649748};{3_52720080};{3_52815905};{3_52622086};{3_52628056}	{0.8016941841066605};{0.8057996446688043};{0.8154456080202056};{0.8384804292588935};{0.9534486625202759};{0.9999999999999997}
ENSG00000171492	LRRC8D	1_90278842_T_C	ips	0.09455791886379497	False	1	90278842	T	C	-	-	-
ENSG00000104805	NUCB1	19_49394597_T_A	ips	1.6552762835821803e-05	False	19	49394597	T	A	-	-	-
ENSG00000104805	NUCB1	19_49394597_T_A	mesendo	0.00147223651463722	False	19	49394597	T	A	-	-	-
ENSG00000166794	PPIB	15_64447351_T_C	ips	0.0824836012114691	False	15	64447351	T	C	-	-	-
ENSG00000035687	ADSS	1_244546626_C_T	ips	0.0562273749622686	True	1	244546626	C	T	-	-	-
ENSG00000168827	GFM1	3_158352372_C_T	ips	3.8786114453173404e-05	False	3	158352372	C	T	-	-	-
ENSG00000156052	GNAQ	9_80604672_G_T	ips	0.00793320789614803	True	9	80604672	G	T	-	-	-
ENSG00000180537	RNF182	6_13909700_A_C	mesendo	0.013329850598918998	False	6	13909700	A	C	-	-	-
ENSG00000119599	DCAF4	14_73393391_G_A	defendo	0.0146057520230073	False	14	73393391	G	A	-	-	-
ENSG00000157570	TSPAN18	11_45048588_G_A	defendo	0.0349055738640786	False	11	45048588	G	A	-	-	-
ENSG00000104325	DECR1	8_91152822_G_A	mesendo	0.0389940574124694	True	8	91152822	G	A	-	-	-
ENSG00000148908	RGS10	10_121302244_G_A	defendo	0.0596101585986953	False	10	121302244	G	A	-	-	-
ENSG00000122642	FKBP9	7_33006857_C_A	defendo	0.0722892792826614	False	7	33006857	C	A	-	-	-
ENSG00000126432	PRDX5	11_64089216_C_G	mesendo	0.0443394769531041	False	11	64089216	C	G	-	-	-
ENSG00000197728	RPS26	12_56401085_G_A	ips	8.85395957722508e-23	False	12	56401085	G	A	{http://www.ebi.ac.uk/efo/EFO_0004503, http://www.ebi.ac.uk/efo/EFO_0004842, http://www.ebi.ac.uk/efo/EFO_0000701, http://www.ifomis.org/bfo/1.1/span#ProcessualEntity, http://www.ebi.ac.uk/efo/EFO_0004308, http://www.ebi.ac.uk/efo/EFO_0004208, http://www.ebi.ac.uk/efo/EFO_0007996, http://www.ebi.ac.uk/efo/EFO_0000540, http://www.ebi.ac.uk/efo/EFO_0004323, http://www.ebi.ac.uk/efo/EFO_0007991, htt…	{12_56401085};{12_56435929};{12_56470625}	{1.0000000000000004};{0.9678283791552201};{0.9131114379585721}
ENSG00000114054	PCCB	3_136111658_G_T	ips	0.000233321845476611	False	3	136111658	G	T	{http://www.ebi.ac.uk/efo/EFO_0007660, http://www.ebi.ac.uk/efo/EFO_0001444, http://purl.obolibrary.org/obo/IAO_0000030, http://www.ebi.ac.uk/efo/EFO_0007911, http://www.ebi.ac.uk/efo/EFO_0000677, http://www.ifomis.org/bfo/1.1/snap#SpecificallyDependentContinuant, http://www.ebi.ac.uk/efo/EFO_0000408, http://www.ifomis.org/bfo/1.1/snap#Disposition, http://www.ebi.ac.uk/efo/EFO_0000001, http://www…	{3_136154828};{3_136398387};{3_136500733};{3_136288405};{3_135992645}	{0.9052705713096696};{0.9414627593551456};{0.9525624856930822};{0.9453709120756649};{0.9427271533636045}
ENSG00000120594	PLXDC2	10_20089050_C_T	ips	0.000470997214982	False	10	20089050	C	T	-	-	-
ENSG00000197728	RPS26	12_56401085_G_A	defendo	3.94558433402209e-15	False	12	56401085	G	A	{http://www.ebi.ac.uk/efo/EFO_0004503, http://www.ebi.ac.uk/efo/EFO_0004842, http://www.ebi.ac.uk/efo/EFO_0000701, http://www.ifomis.org/bfo/1.1/span#ProcessualEntity, http://www.ebi.ac.uk/efo/EFO_0004308, http://www.ebi.ac.uk/efo/EFO_0004208, http://www.ebi.ac.uk/efo/EFO_0007996, http://www.ebi.ac.uk/efo/EFO_0000540, http://www.ebi.ac.uk/efo/EFO_0004323, http://www.ebi.ac.uk/efo/EFO_0007991, htt…	{12_56401085};{12_56435929};{12_56470625}	{1.0000000000000004};{0.9678283791552201};{0.9131114379585721}
ENSG00000085978	ATG16L1	2_234199461_G_A	ips	0.0162569427329352	False	2	234199461	G	A	-	-	-
ENSG00000159111	MRPL10	17_45924358_G_A	ips	0.000356541757637593	False	17	45924358	G	A	-	-	-
ENSG00000107854	TNKS2	10_93469095_T_C	defendo	0.0108718011353327	True	10	93469095	T	C	-	-	-
ENSG00000185627	PSMD13	11_268020_A_G	defendo	0.0153291074555009	False	11	268020	A	G	-	-	-
ENSG00000154518	ATP5G3	2_176054942_G_T	mesendo	0.00624727838902054	False	2	176054942	G	T	-	-	-
ENSG00000104728	ARHGEF10	8_1821955_G_C	ips	3.9281868530338505e-11	False	8	1821955	G	C	-	-	-
ENSG00000116062	MSH6	2_48032312_G_A	mesendo	0.0722242971546201	False	2	48032312	G	A	-	-	-
ENSG00000196576	PLXNB2	22_50720622_C_T	mesendo	0.0738588653353261	True	22	50720622	C	T	-	-	-
ENSG00000152661	GJA1	6_121780380_A_G	mesendo	0.0043732531080250105	True	6	121780380	A	G	-	-	-
ENSG00000139746	RBM26	13_79875952_G_C	ips	0.0766665060499996	False	13	79875952	G	C	-	-	-
ENSG00000106366	SERPINE1	7_100864711_C_T	defendo	0.012060315931555	True	7	100864711	C	T	-	-	-
ENSG00000147535	PPAPDC1B	8_38178918_C_T	mesendo	0.0718140505432599	False	8	38178918	C	T	-	-	-
ENSG00000140835	CHST4	16_71550736_G_A	defendo	0.0035829329000888603	True	16	71550736	G	A	-	-	-
ENSG00000113532	ST8SIA4	5_100193095_T_A	mesendo	0.0416478838679811	True	5	100193095	T	A	-	-	-
ENSG00000163807	KIAA1143	3_44736493_T_C	ips	0.0702922966910592	False	3	44736493	T	C	-	-	-
ENSG00000099860	GADD45B	19_2545177_G_A	defendo	0.0941018335128293	True	19	2545177	G	A	-	-	-
ENSG00000198246	SLC29A3	10_73124160_T_C	ips	0.0431035037306825	True	10	73124160	T	C	-	-	-
ENSG00000204628	GNB2L1	5_180711157_A_G	mesendo	0.038307265287751004	False	5	180711157	A	G	-	-	-
ENSG00000101104	PABPC1L	20_43481937_A_C	ips	0.0663303306338445	False	20	43481937	A	C	-	-	-
ENSG00000113318	MSH3	5_79951133_T_C	ips	0.00443980959567554	False	5	79951133	T	C	-	-	-
ENSG00000089248	ERP29	12_112486818_A_G	ips	0.0457547060814782	True	12	112486818	A	G	{http://www.ebi.ac.uk/efo/EFO_0004315, http://www.ebi.ac.uk/efo/EFO_0004325, http://www.ebi.ac.uk/efo/EFO_0004303, http://www.ebi.ac.uk/efo/EFO_0001444, http://www.ifomis.org/bfo/1.1/span#ProcessualEntity, http://www.ebi.ac.uk/efo/EFO_0007878, http://www.ebi.ac.uk/efo/EFO_0004329, http://purl.obolibrary.org/obo/GO_0007610, http://www.ebi.ac.uk/efo/EFO_0006336, http://www.ebi.ac.uk/efo/EFO_0000001…	{12_112684221};{12_112072424};{12_112840766};{12_112871372};{12_111932800};{12_112906415};{12_112486818};{12_111884608};{12_111904371};{12_111910219};{12_111973358};{12_112007756};{12_112059557};{12_112200150};{12_112273499};{12_111865049};{12_112591686}	{0.8973464645688366};{0.934098766344247};{0.9491969669540682};{0.9813146789680095};{0.8176075276236916};{0.9779254129582837};{1.0000000000000002};{0.8192956195669501};{0.8485699578670459};{0.8485699578670459};{0.8123066625518506};{0.8162738869557357};{0.8817601660833193};{0.9240552242861865};{0.889043887399584};{0.8149408678253427};{0.9340851495093511}
ENSG00000160284	SPATC1L	21_47649802_G_C	ips	6.88024262651549e-05	False	21	47649802	G	C	-	-	-
ENSG00000129925	TMEM8A	16_343151_C_T	ips	0.0611090008559056	True	16	343151	C	T	-	-	-
ENSG00000162236	STX5	11_62675063_G_A	mesendo	0.0168727562397552	False	11	62675063	G	A	-	-	-
ENSG00000160284	SPATC1L	21_47649802_G_C	defendo	0.0012522876520114801	False	21	47649802	G	C	-	-	-
ENSG00000108278	ZNHIT3	17_34848874_T_C	ips	1.2246815049715001e-14	False	17	34848874	T	C	-	-	-
ENSG00000139154	AEBP2	12_19669330_A_G	ips	0.0888041337676293	False	12	19669330	A	G	-	-	-
ENSG00000196365	LONP1	19_5735516_G_C	ips	0.0767819590299767	False	19	5735516	G	C	-	-	-
ENSG00000188171	ZNF626	19_20865166_C_T	mesendo	0.00234382316142143	False	19	20865166	C	T	-	-	-
ENSG00000085733	CTTN	11_70251812_T_C	ips	9.48479999088467e-05	False	11	70251812	T	C	-	-	-
ENSG00000197969	VPS13A	9_80023542_G_A	mesendo	0.0754092890421263	False	9	80023542	G	A	-	-	-
ENSG00000139832	RAB20	13_111165390_C_T	ips	0.0956453189859494	True	13	111165390	C	T	-	-	-
ENSG00000170373	CST1	20_23666196_C_G	mesendo	0.0621363469098975	False	20	23666196	C	G	-	-	-
ENSG00000091844	RGS17	6_153411095_T_C	ips	0.0418888521541119	False	6	153411095	T	C	-	-	-
ENSG00000180573	HIST1H2AC	6_26106237_G_T	mesendo	0.0289503525483855	False	6	26106237	G	T	-	-	-
ENSG00000205238	SPDYE2	7_102119322_T_C	defendo	0.0640468806317816	False	7	102119322	T	C	-	-	-
ENSG00000160145	KALRN	3_124284325_T_C	defendo	0.0638075991164332	False	3	124284325	T	C	-	-	-
ENSG00000185070	FLRT2	14_86011813_G_A	ips	0.0846876455762852	True	14	86011813	G	A	-	-	-
ENSG00000204514	ZNF814	19_58371136_G_C	ips	0.0448938359091869	True	19	58371136	G	C	-	-	-
ENSG00000095777	MYO3A	10_26179418_A_G	defendo	0.0844407199927839	True	10	26179418	A	G	-	-	-
ENSG00000106853	PTGR1	9_114366094_G_C	ips	3.11425932187872e-06	False	9	114366094	G	C	-	-	-
ENSG00000231205	ZNF826P	19_20597786_A_C	ips	0.0449128778901144	False	19	20597786	A	C	-	-	-
ENSG00000106853	PTGR1	9_114366094_G_C	mesendo	3.42422969256194e-08	False	9	114366094	G	C	-	-	-
ENSG00000168297	PXK	3_58320298_C_A	defendo	0.00550643890451475	False	3	58320298	C	A	-	-	-
ENSG00000070961	ATP2B1	12_90138012_G_A	defendo	0.0423532886430948	True	12	90138012	G	A	-	-	-
ENSG00000198089	SFI1	22_32008365_A_G	defendo	0.0245428823536683	False	22	32008365	A	G	-	-	-
ENSG00000127578	WFIKKN1	16_677854_G_T	ips	1.66579959610239e-08	False	16	677854	G	T	{http://www.ebi.ac.uk/efo/EFO_0004306, http://www.ebi.ac.uk/efo/EFO_0004503, http://www.ebi.ac.uk/efo/EFO_0001444, http://purl.obolibrary.org/obo/IAO_0000030, http://www.ebi.ac.uk/efo/EFO_0004528, http://www.ebi.ac.uk/efo/EFO_0000001}	{16_666517}	{0.9363699709456833}
ENSG00000141096	DPEP3	16_68054788_A_G	defendo	0.00845865134629558	True	16	68054788	A	G	-	-	-
ENSG00000184674	GSTT1	22_24295427_C_T	ips	2.81373352904129e-12	False	22	24295427	C	T	-	-	-
ENSG00000184674	GSTT1	22_24295427_C_T	mesendo	3.3332139675541492e-18	False	22	24295427	C	T	-	-	-
ENSG00000184674	GSTT1	22_24295427_C_T	defendo	1.20824740018971e-15	False	22	24295427	C	T	-	-	-
ENSG00000154309	DISP1	1_223196453_G_A	defendo	0.0754575994804269	True	1	223196453	G	A	-	-	-
ENSG00000108960	MMD	17_53471105_T_G	ips	0.00101611158539399	False	17	53471105	T	G	-	-	-
ENSG00000137574	TGS1	8_56712794_A_G	mesendo	0.0562865639420648	False	8	56712794	A	G	-	-	-
ENSG00000124383	MPHOSPH10	2_71356722_A_T	mesendo	0.0752744317129552	False	2	71356722	A	T	-	-	-
ENSG00000069849	ATP1B3	3_141579311_T_C	mesendo	0.000353783800115021	False	3	141579311	T	C	-	-	-
ENSG00000138030	KHK	2_27260469_G_A	ips	0.0139393417983456	True	2	27260469	G	A	-	-	-
ENSG00000250462	LRRC37BP1	17_28972565_G_A	ips	0.00844592369921306	True	17	28972565	G	A	-	-	-
ENSG00000136108	CKAP2	13_52993412_G_A	defendo	0.0219952862622382	False	13	52993412	G	A	-	-	-
ENSG00000164687	FABP5	8_82239098_C_T	ips	0.0314436632597642	True	8	82239098	C	T	-	-	-
ENSG00000160256	FAM207A	21_46378941_G_A	defendo	0.0783773130214725	False	21	46378941	G	A	-	-	-
ENSG00000213221	DNLZ	9_139302900_A_G	defendo	0.0931711853870888	False	9	139302900	A	G	-	-	-
ENSG00000175782	SLC35E3	12_69047296_A_G	ips	0.0233521785777894	True	12	69047296	A	G	-	-	-
ENSG00000089775	ZBTB25	14_64906591_A_G	ips	0.0719980038912578	False	14	64906591	A	G	-	-	-
ENSG00000142168	SOD1	21_33023949_C_G	ips	0.0763093162080702	False	21	33023949	C	G	-	-	-
ENSG00000162819	BROX	1_222915144_C_T	ips	0.003591251129426729	False	1	222915144	C	T	-	-	-
ENSG00000162819	BROX	1_222915144_C_T	mesendo	0.0019939277465838	False	1	222915144	C	T	-	-	-
ENSG00000106591	MRPL32	7_42955732_G_A	ips	0.000322665343613759	False	7	42955732	G	A	-	-	-
ENSG00000205707	LYRM5	12_25334858_T_C	ips	0.0215881385674022	False	12	25334858	T	C	-	-	-
ENSG00000142166	IFNAR1	21_34716789_T_G	defendo	2.81426296111351e-07	False	21	34716789	T	G	-	-	-
ENSG00000136003	ISCU	12_108868990_C_G	defendo	0.0752177815407361	False	12	108868990	C	G	-	-	-
ENSG00000168386	FILIP1L	3_99588417_A_G	defendo	0.000450394779788813	False	3	99588417	A	G	-	-	-
ENSG00000185187	SIGIRR	11_403880_G_C	defendo	0.0320240406017847	False	11	403880	G	C	-	-	-
ENSG00000170540	ARL6IP1	16_18823985_T_C	ips	0.0132149755011188	False	16	18823985	T	C	-	-	-
ENSG00000168803	ADAL	15_43592408_A_G	ips	0.00533631611901876	False	15	43592408	A	G	-	-	-
ENSG00000178081	ULK4P3	15_30372822_C_T	ips	0.0584277192902608	False	15	30372822	C	T	-	-	-
ENSG00000214026	MRPL23	11_1942684_A_T	mesendo	0.0999784342622115	True	11	1942684	A	T	-	-	-
ENSG00000156802	ATAD2	8_124436562_A_G	ips	0.036007544278879	False	8	124436562	A	G	-	-	-
ENSG00000111679	PTPN6	12_7033823_T_C	ips	0.0321007867804005	True	12	7033823	T	C	-	-	-
ENSG00000082805	ERC1	12_1163115_T_C	ips	0.0993542064425694	False	12	1163115	T	C	-	-	-
ENSG00000073614	KDM5A	12_498737_C_G	ips	0.0940634524286159	False	12	498737	C	G	-	-	-
ENSG00000197124	ZNF682	19_20150175_G_C	defendo	0.0146447147845398	False	19	20150175	G	C	-	-	-
ENSG00000172244	C5orf34	5_43511565_C_T	mesendo	0.0036567511726490203	False	5	43511565	C	T	-	-	-
ENSG00000100764	PSMC1	14_90727628_T_C	defendo	0.0116935724820113	False	14	90727628	T	C	-	-	-
ENSG00000139190	VAMP1	12_6576859_T_C	mesendo	1.78068176549115e-05	False	12	6576859	T	C	-	-	-
ENSG00000167740	CYB5D2	17_3951975_C_A	defendo	0.00769258442152312	True	17	3951975	C	A	-	-	-
ENSG00000117151	CTBS	1_85034062_G_A	defendo	0.0429169941076071	False	1	85034062	G	A	-	-	-
ENSG00000164434	FABP7	6_123037332_T_C	mesendo	0.0998809267061579	False	6	123037332	T	C	-	-	-
ENSG00000225648	SBDSP1	7_72300332_G_A	mesendo	2.84123438276293e-16	False	7	72300332	G	A	-	-	-
ENSG00000117523	PRRC2C	1_171522459_A_T	defendo	0.00108784246145412	False	1	171522459	A	T	-	-	-
ENSG00000112877	CEP72	5_526807_G_A	ips	0.00425404009599535	False	5	526807	G	A	-	-	-
ENSG00000181649	PHLDA2	11_2946522_G_A	ips	0.0739178077848314	False	11	2946522	G	A	-	-	-
ENSG00000147416	ATP6V1B2	8_20066618_A_G	defendo	0.0159431098679676	True	8	20066618	A	G	-	-	-
ENSG00000256073	C21orf119	21_33728588_C_A	ips	0.0203291747100372	False	21	33728588	C	A	-	-	-
ENSG00000256073	C21orf119	21_33728588_C_A	mesendo	3.59126305511659e-06	False	21	33728588	C	A	-	-	-
ENSG00000256073	C21orf119	21_33728588_C_A	defendo	1.00963005936415e-05	False	21	33728588	C	A	-	-	-
ENSG00000184787	UBE2G2	21_46187983_C_T	ips	0.0148338314296135	False	21	46187983	C	T	-	-	-
ENSG00000117461	PIK3R3	1_46593044_C_T	defendo	0.0160814307682541	False	1	46593044	C	T	{http://www.ebi.ac.uk/efo/EFO_0001444, http://purl.obolibrary.org/obo/IAO_0000030, http://www.ebi.ac.uk/efo/EFO_0004340, http://www.ebi.ac.uk/efo/EFO_0004324, http://www.ebi.ac.uk/efo/EFO_0004302, http://www.ebi.ac.uk/efo/EFO_0008002, http://www.ebi.ac.uk/efo/EFO_0000001};{http://www.ebi.ac.uk/efo/EFO_0009282}	{1_46505147};{1_46505054}	{0.948530207512821};{0.9131563888737136}
ENSG00000174951	FUT1	19_49252698_C_T	ips	0.0590782477307788	True	19	49252698	C	T	-	-	-
ENSG00000156030	ELMSAN1	14_74113613_G_C	ips	2.2892575147777499e-10	False	14	74113613	G	C	-	-	-
ENSG00000136930	PSMB7	9_127173209_C_T	defendo	0.0759144577739185	False	9	127173209	C	T	-	-	-
ENSG00000120820	GLT8D2	12_104419468_A_G	mesendo	0.0324695955230369	False	12	104419468	A	G	-	-	-
ENSG00000152778	IFIT5	10_91148879_A_G	ips	4.50961086642897e-05	False	10	91148879	A	G	-	-	-
ENSG00000179387	ELMOD2	4_141422855_T_C	defendo	0.0120973095369427	False	4	141422855	T	C	-	-	-
ENSG00000141994	DUS3L	19_5783634_T_C	ips	2.73480843492264e-15	False	19	5783634	T	C	-	-	-
ENSG00000179889	PDXDC1	16_15229093_T_C	ips	0.0392664061566215	False	16	15229093	T	C	-	-	-
ENSG00000146701	MDH2	7_75696188_T_G	ips	0.000180689372508734	False	7	75696188	T	G	-	-	-
ENSG00000196792	STRN3	14_31399899_G_C	mesendo	0.000802350337968341	False	14	31399899	G	C	{http://www.ebi.ac.uk/efo/EFO_0001444, http://purl.obolibrary.org/obo/IAO_0000030, http://www.ebi.ac.uk/efo/EFO_0004584, http://www.ebi.ac.uk/efo/EFO_0000001}	{14_31362510}	{0.9180190426689031}
ENSG00000188783	PRELP	1_203504544_C_T	mesendo	0.0177316769110464	True	1	203504544	C	T	-	-	-
ENSG00000204634	TBC1D8	2_101626384_T_C	defendo	0.0651003559200121	True	2	101626384	T	C	-	-	-
ENSG00000100592	DAAM1	14_59827968_A_T	ips	0.036569695162735	False	14	59827968	A	T	-	-	-
ENSG00000100592	DAAM1	14_59827968_A_T	mesendo	3.99990540624005e-06	False	14	59827968	A	T	-	-	-
ENSG00000144724	PTPRG	3_62306915_A_T	mesendo	8.76197325290676e-06	False	3	62306915	A	T	-	-	-
ENSG00000147955	SIGMAR1	9_34587241_C_A	mesendo	0.0821581736634236	False	9	34587241	C	A	-	-	-
ENSG00000132305	IMMT	2_86403814_C_G	ips	2.91794771567867e-05	False	2	86403814	C	G	-	-	-
ENSG00000162614	NEXN	1_78339481_A_T	defendo	0.0526770814012412	True	1	78339481	A	T	{http://www.ebi.ac.uk/efo/EFO_0001444, http://purl.obolibrary.org/obo/IAO_0000030, http://www.ebi.ac.uk/efo/EFO_0004342, http://www.ebi.ac.uk/efo/EFO_0004340, http://www.ebi.ac.uk/efo/EFO_0004324, http://www.ebi.ac.uk/efo/EFO_0004302, http://www.ebi.ac.uk/efo/EFO_0008002, http://www.ebi.ac.uk/efo/EFO_0000001};{http://www.ebi.ac.uk/efo/EFO_0001444, http://purl.obolibrary.org/obo/IAO_0000030, http:…	{1_78463868};{1_78446761}	{0.9214399170288654};{0.8680288537586422}
ENSG00000077809	GTF2I	7_74005525_T_A	ips	0.0681805664755889	True	7	74005525	T	A	-	-	-
ENSG00000001630	CYP51A1	7_91764128_C_A	mesendo	0.00922855586512633	False	7	91764128	C	A	{http://www.ebi.ac.uk/efo/EFO_0000313, http://www.ebi.ac.uk/efo/EFO_0000311, http://www.ebi.ac.uk/efo/EFO_0000305, http://www.ifomis.org/bfo/1.1/snap#SpecificallyDependentContinuant, http://www.ebi.ac.uk/efo/EFO_0000408, http://www.ifomis.org/bfo/1.1/snap#Disposition, http://www.ebi.ac.uk/efo/EFO_0000616, http://www.ebi.ac.uk/efo/EFO_0000001}	{7_91630620}	{0.8451632213854039}
ENSG00000169902	TPST1	7_65624083_A_C	ips	0.0558995922946099	True	7	65624083	A	C	-	-	-
ENSG00000077044	DGKD	2_234369487_G_A	defendo	0.0223514734950452	False	2	234369487	G	A	-	-	-
ENSG00000172890	NADSYN1	11_71225678_T_C	ips	0.0993542064425694	True	11	71225678	T	C	-	-	-
ENSG00000187608	ISG15	1_958248_A_G	ips	0.00237400370976147	False	1	958248	A	G	-	-	-
ENSG00000001617	SEMA3F	3_50290902_C_T	ips	0.0800218683402961	False	3	50290902	C	T	-	-	-
ENSG00000121851	POLR3GL	1_145558824_A_C	defendo	0.0715204429478502	True	1	145558824	A	C	-	-	-
ENSG00000184887	BTBD6	14_105683386_T_C	mesendo	0.077796123841935	True	14	105683386	T	C	-	-	-
ENSG00000171421	MRPL36	5_1820665_G_A	ips	5.90005155449358e-10	False	5	1820665	G	A	-	-	-
ENSG00000165996	PTPLA	10_17535270_A_G	defendo	0.097149345435311	False	10	17535270	A	G	-	-	-
ENSG00000109390	NDUFC1	4_140297770_C_T	ips	0.04852976765790401	True	4	140297770	C	T	-	-	-
ENSG00000100580	TMED8	14_77812115_T_C	ips	0.0277752601481338	True	14	77812115	T	C	-	-	-
ENSG00000152894	PTPRK	6_128256981_T_C	defendo	0.0848672316126232	True	6	128256981	T	C	-	-	-
ENSG00000137101	CD72	9_35616583_A_T	ips	0.0126728953584763	False	9	35616583	A	T	-	-	-
ENSG00000183856	IQGAP3	1_156525023_T_C	defendo	0.0160074060928747	False	1	156525023	T	C	-	-	-
ENSG00000100983	GSS	20_33418740_C_T	ips	0.000312941280646479	False	20	33418740	C	T	-	-	-
ENSG00000167216	KATNAL2	18_44580919_C_T	ips	0.00371352683086172	False	18	44580919	C	T	-	-	-
ENSG00000083520	DIS3	13_73313960_T_G	mesendo	0.0380012622718292	False	13	73313960	T	G	-	-	-
ENSG00000179262	RAD23A	19_13159859_C_G	mesendo	0.0114841274740587	False	19	13159859	C	G	-	-	-
ENSG00000125877	ITPA	20_3193893_A_C	ips	6.078397565003361e-05	False	20	3193893	A	C	{http://www.ebi.ac.uk/efo/EFO_0000763, http://www.ifomis.org/bfo/1.1/snap#SpecificallyDependentContinuant, http://www.ebi.ac.uk/efo/EFO_0000408, http://www.ebi.ac.uk/efo/EFO_0004220, http://www.ebi.ac.uk/efo/EFO_0005741, http://www.ifomis.org/bfo/1.1/snap#Disposition, http://www.ebi.ac.uk/efo/EFO_0004196, http://www.ebi.ac.uk/efo/EFO_0003047, http://www.ebi.ac.uk/efo/EFO_0000001}	{20_3193893}	{0.9999999999999999}
ENSG00000102978	POLR2C	16_57515188_C_G	ips	7.25347991329922e-05	False	16	57515188	C	G	-	-	-
ENSG00000102978	POLR2C	16_57515188_C_G	defendo	0.00621334663896501	False	16	57515188	C	G	-	-	-
ENSG00000178338	ZNF354B	5_178234526_T_C	ips	0.0646285515433613	False	5	178234526	T	C	-	-	-
ENSG00000102699	PARP4	13_24976086_T_C	ips	0.0826607625814144	False	13	24976086	T	C	-	-	-
ENSG00000152467	ZSCAN1	19_58556890_G_T	defendo	0.00109811948852726	False	19	58556890	G	T	-	-	-
ENSG00000163961	RNF168	3_196211219_T_C	ips	2.5975563224123307e-08	False	3	196211219	T	C	-	-	-
ENSG00000163961	RNF168	3_196211219_T_C	mesendo	1.25138235822235e-08	False	3	196211219	T	C	-	-	-
ENSG00000163961	RNF168	3_196211219_T_C	defendo	8.73035614942169e-10	False	3	196211219	T	C	-	-	-
ENSG00000176890	TYMS	18_660647_C_A	ips	0.00513771546380461	False	18	660647	C	A	-	-	-
ENSG00000140474	ULK3	15_75128501_T_C	defendo	0.012040439798423	True	15	75128501	T	C	-	-	-
ENSG00000021355	SERPINB1	6_2833739_A_G	mesendo	0.0398380099991583	False	6	2833739	A	G	-	-	-
ENSG00000237440	ZNF737	19_20775782_G_A	ips	0.0155610248276475	False	19	20775782	G	A	-	-	-
ENSG00000213339	QTRT1	19_10724002_C_T	defendo	0.0803782394155033	True	19	10724002	C	T	-	-	-
ENSG00000100908	EMC9	14_24598198_A_T	ips	0.0369730617662803	False	14	24598198	A	T	-	-	-
ENSG00000136026	CKAP4	12_106626432_A_G	ips	0.0428799876780893	False	12	106626432	A	G	-	-	-
ENSG00000142794	NBPF3	1_21775849_C_T	ips	7.54666987712632e-09	False	1	21775849	C	T	-	-	-
ENSG00000183431	SF3A3	1_38393857_T_C	ips	0.0473560742915578	True	1	38393857	T	C	-	-	-
ENSG00000166965	RCCD1	15_91452836_T_C	defendo	0.00387807048174265	False	15	91452836	T	C	-	-	-
ENSG00000048342	CC2D2A	4_15503368_T_G	ips	0.00645678549310155	False	4	15503368	T	G	-	-	-
ENSG00000198453	ZNF568	19_37490962_A_G	ips	0.0143678389360869	False	19	37490962	A	G	-	-	-
ENSG00000198453	ZNF568	19_37490962_A_G	defendo	0.0476671928042729	False	19	37490962	A	G	-	-	-
ENSG00000197153	HIST1H3J	6_27767825_G_T	ips	0.0314644354946968	True	6	27767825	G	T	-	-	-
ENSG00000005812	FBXL3	13_77682508_A_G	mesendo	0.06001008433446401	True	13	77682508	A	G	-	-	-
ENSG00000125730	C3	19_6602948_T_C	mesendo	0.0596508184490478	False	19	6602948	T	C	-	-	-
ENSG00000123179	EBPL	13_50344984_A_G	ips	0.0103716637326701	False	13	50344984	A	G	-	-	-
ENSG00000170222	ADPRM	17_10652380_C_T	ips	0.0182818055953751	False	17	10652380	C	T	-	-	-
ENSG00000176125	UFSP1	7_100492322_C_T	ips	0.0753358555958503	False	7	100492322	C	T	-	-	-
ENSG00000145675	PIK3R1	5_67529191_G_A	ips	0.0861021822904875	True	5	67529191	G	A	-	-	-
ENSG00000138303	ASCC1	10_73865742_A_C	defendo	0.0352200367650114	False	10	73865742	A	C	{http://www.ebi.ac.uk/efo/EFO_0007937, http://www.ebi.ac.uk/efo/EFO_0001444, http://purl.obolibrary.org/obo/IAO_0000030, http://www.ebi.ac.uk/efo/EFO_0004747, http://www.ebi.ac.uk/efo/EFO_0000001}	{10_73849752}	{0.8270474854047491}
ENSG00000166451	CENPN	16_81056441_T_G	ips	2.3561485299734397e-07	False	16	81056441	T	G	-	-	-
ENSG00000121691	CAT	11_34463875_T_C	ips	0.0335185599189473	False	11	34463875	T	C	-	-	-
ENSG00000186300	ZNF555	19_2852744_C_T	mesendo	0.0769037398547188	False	19	2852744	C	T	-	-	-
ENSG00000130713	EXOSC2	9_133481695_G_A	ips	0.07749139486906	True	9	133481695	G	A	-	-	-
ENSG00000214087	ARL16	17_79634162_T_G	ips	9.36434746776893e-23	False	17	79634162	T	G	-	-	-
ENSG00000214087	ARL16	17_79634162_T_G	defendo	2.98647925042471e-07	False	17	79634162	T	G	-	-	-
ENSG00000122033	MTIF3	13_28080449_C_T	defendo	0.0535161610545328	True	13	28080449	C	T	-	-	-
ENSG00000033178	UBA6	4_68511316_G_A	ips	1.83248989524097e-08	False	4	68511316	G	A	-	-	-
ENSG00000140365	COMMD4	15_75636490_G_A	defendo	0.071736466387944	False	15	75636490	G	A	-	-	-
ENSG00000170892	TSEN34	19_54695163_T_C	ips	3.2373547299097405e-14	False	19	54695163	T	C	{http://www.ebi.ac.uk/efo/EFO_0004339, http://www.ebi.ac.uk/efo/EFO_0001444, http://purl.obolibrary.org/obo/IAO_0000030, http://www.ebi.ac.uk/efo/EFO_0004324, http://www.ebi.ac.uk/efo/EFO_0004302, http://www.ebi.ac.uk/efo/EFO_0000001}	{19_54697079}	{0.9379678153125725}
ENSG00000170892	TSEN34	19_54695163_T_C	mesendo	2.77666291010021e-12	False	19	54695163	T	C	{http://www.ebi.ac.uk/efo/EFO_0004339, http://www.ebi.ac.uk/efo/EFO_0001444, http://purl.obolibrary.org/obo/IAO_0000030, http://www.ebi.ac.uk/efo/EFO_0004324, http://www.ebi.ac.uk/efo/EFO_0004302, http://www.ebi.ac.uk/efo/EFO_0000001}	{19_54697079}	{0.9379678153125725}
ENSG00000111725	PRKAB1	12_120043595_T_C	ips	0.037683611738978	False	12	120043595	T	C	-	-	-
ENSG00000198270	TMEM116	12_112322778_G_A	ips	0.0254321024750375	True	12	112322778	G	A	-	-	-
ENSG00000106399	RPA3	7_7673059_G_C	ips	0.00699742006751385	False	7	7673059	G	C	-	-	-
ENSG00000145632	PLK2	5_57701001_G_A	defendo	0.0593486989633577	True	5	57701001	G	A	-	-	-
ENSG00000148218	ALAD	9_116193990_C_T	ips	0.0663303306338445	True	9	116193990	C	T	-	-	-
ENSG00000125629	INSIG2	2_118881001_G_A	defendo	0.000812461870945145	False	2	118881001	G	A	-	-	-
ENSG00000162909	CAPN2	1_223825142_A_G	defendo	0.0840656562599962	True	1	223825142	A	G	-	-	-
ENSG00000109794	FAM149A	4_186982149_G_T	mesendo	0.0186680180272423	True	4	186982149	G	T	-	-	-
ENSG00000043355	ZIC2	13_100637102_T_C	mesendo	0.0904279035140304	False	13	100637102	T	C	-	-	-
ENSG00000114988	LMAN2L	2_97289422_C_T	mesendo	0.0603228998746941	True	2	97289422	C	T	-	-	-
ENSG00000148773	MKI67	10_129928920_C_G	ips	0.0525276824293333	True	10	129928920	C	G	-	-	-
ENSG00000241015	TPM3P9	19_53941319_A_G	ips	0.0051624607967245715	False	19	53941319	A	G	-	-	-
ENSG00000115657	ABCB6	2_220135208_C_T	mesendo	0.0476573896327296	False	2	220135208	C	T	-	-	-
ENSG00000010361	FUZ	19_50314738_A_C	ips	0.0979218888920058	False	19	50314738	A	C	-	-	-
ENSG00000067221	STOML1	15_74248477_T_C	ips	0.0256443356350403	False	15	74248477	T	C	-	-	-
ENSG00000113734	BNIP1	5_172473689_C_G	ips	0.0010206621701326802	False	5	172473689	C	G	-	-	-
ENSG00000178307	TMEM11	17_21072231_A_G	ips	0.0434089157936365	False	17	21072231	A	G	-	-	-
ENSG00000125885	MCM8	20_5915922_A_C	ips	7.191755415951451e-07	False	20	5915922	A	C	-	-	-
ENSG00000177042	TMEM80	11_658050_G_A	ips	6.95708997953611e-07	False	11	658050	G	A	-	-	-
ENSG00000123066	MED13L	12_116374675_C_G	defendo	0.0188770995372876	True	12	116374675	C	G	-	-	-
ENSG00000156502	SUPV3L1	10_71060610_A_G	defendo	0.0277364727053535	False	10	71060610	A	G	-	-	-
ENSG00000171806	METTL18	1_169758564_A_G	ips	3.56807066135767e-05	False	1	169758564	A	G	-	-	-
ENSG00000158604	TMED4	7_44713844_G_A	ips	0.092404621537889	False	7	44713844	G	A	-	-	-
ENSG00000092758	COL9A3	20_61465531_G_T	ips	0.009879136616197107	False	20	61465531	G	T	-	-	-
ENSG00000196172	ZNF681	19_23982470_G_T	ips	0.031065573522517	False	19	23982470	G	T	-	-	-
ENSG00000006016	CRLF1	19_18735221_G_T	defendo	0.0182545221744446	True	19	18735221	G	T	-	-	-
ENSG00000064666	CNN2	19_1059243_T_A	defendo	0.000164708953927104	False	19	1059243	T	A	-	-	-
ENSG00000186815	TPCN1	12_113726152_C_T	ips	0.00652255829950205	False	12	113726152	C	T	-	-	-
ENSG00000093217	XYLB	3_38354140_G_A	mesendo	0.0870029499132106	True	3	38354140	G	A	-	-	-
ENSG00000088035	ALG6	1_63833436_C_G	defendo	0.00236151491898105	False	1	63833436	C	G	-	-	-
ENSG00000130227	XPO7	8_21867834_A_G	mesendo	0.00498571320354955	False	8	21867834	A	G	-	-	-
ENSG00000112304	ACOT13	6_24684819_A_T	ips	2.9992785702106e-13	False	6	24684819	A	T	-	-	-
ENSG00000100362	PVALB	22_37212536_A_C	ips	0.0734739364796525	True	22	37212536	A	C	-	-	-
ENSG00000185838	GNB1L	22_19840196_C_G	ips	0.0223918650843265	False	22	19840196	C	G	-	-	-
ENSG00000148343	FAM73B	9_131862781_G_A	ips	0.0274224460460474	True	9	131862781	G	A	-	-	-
ENSG00000185838	GNB1L	22_19840196_C_G	mesendo	0.0363220342876926	False	22	19840196	C	G	-	-	-
ENSG00000136270	TBRG4	7_45137525_C_T	ips	0.0113023891738498	False	7	45137525	C	T	-	-	-
ENSG00000068097	HEATR6	17_58167485_A_G	ips	0.000771981930005275	False	17	58167485	A	G	-	-	-
ENSG00000107521	HPS1	10_100179274_C_T	mesendo	0.0422569393959184	False	10	100179274	C	T	-	-	-
ENSG00000099284	H2AFY2	10_71796616_G_A	defendo	0.0316958408684417	False	10	71796616	G	A	-	-	-
ENSG00000136816	TOR1B	9_132579111_T_G	ips	0.027761646192248	False	9	132579111	T	G	-	-	-
ENSG00000148200	NR6A1	9_127246812_T_C	mesendo	0.0748866986827941	False	9	127246812	T	C	-	-	-
ENSG00000070759	TESK2	1_46033300_T_C	mesendo	0.0439496457700339	True	1	46033300	T	C	-	-	-
ENSG00000177058	SLC38A9	5_54821908_T_A	ips	0.0668881273423434	True	5	54821908	T	A	-	-	-
ENSG00000186104	CYP2R1	11_14963144_A_G	mesendo	0.0841993866976043	False	11	14963144	A	G	-	-	-
ENSG00000214517	PPME1	11_73828157_A_T	defendo	0.0788014200855205	False	11	73828157	A	T	-	-	-
ENSG00000136732	GYPC	2_127401993_T_C	ips	0.00677459712443449	True	2	127401993	T	C	-	-	-
ENSG00000171757	LRRC34	3_169529958_A_G	ips	0.0165824569604564	False	3	169529958	A	G	-	-	-
ENSG00000159842	ABR	17_828023_G_A	mesendo	0.0693440818884558	False	17	828023	G	A	-	-	-
ENSG00000117676	RPS6KA1	1_26862939_T_C	mesendo	0.0521044871066651	False	1	26862939	T	C	-	-	-
ENSG00000186532	SMYD4	17_1673405_G_A	ips	0.0190203557713955	False	17	1673405	G	A	-	-	-
ENSG00000188603	CLN3	16_28512532_C_T	mesendo	0.020718299389835	False	16	28512532	C	T	-	-	-
ENSG00000174915	PTDSS2	11_470331_A_G	defendo	0.00943234826747426	False	11	470331	A	G	-	-	-
ENSG00000117525	F3	1_95029388_C_T	mesendo	0.0557571662663803	False	1	95029388	C	T	-	-	-
ENSG00000133422	MORC2	22_31377027_A_G	ips	0.0480277092447767	False	22	31377027	A	G	-	-	-
ENSG00000134285	FKBP11	12_49377151_G_A	ips	0.0255027644889066	False	12	49377151	G	A	-	-	-
ENSG00000134285	FKBP11	12_49377151_G_A	mesendo	0.0599637814979302	False	12	49377151	G	A	-	-	-
ENSG00000156453	PCDH1	5_141133430_T_C	mesendo	0.0718748315451673	True	5	141133430	T	C	-	-	-
ENSG00000100429	HDAC10	22_50676459_A_G	ips	0.00011628304988686101	False	22	50676459	A	G	-	-	-
ENSG00000100429	HDAC10	22_50676459_A_G	mesendo	0.0139595834444443	False	22	50676459	A	G	-	-	-
ENSG00000171222	SCAND1	20_34589995_T_C	mesendo	0.00867870534361901	False	20	34589995	T	C	-	-	-
ENSG00000171222	SCAND1	20_34589995_T_C	defendo	0.000229231374727344	False	20	34589995	T	C	-	-	-
ENSG00000178104	PDE4DIP	1_144896319_T_C	mesendo	0.00376258419244766	False	1	144896319	T	C	-	-	-
ENSG00000116857	TMEM9	1_201103404_C_T	defendo	0.0247238058232303	False	1	201103404	C	T	-	-	-
ENSG00000079257	LXN	3_158352372_C_T	ips	0.000955478056319917	False	3	158352372	C	T	-	-	-
ENSG00000079257	LXN	3_158352372_C_T	mesendo	0.0459003603754022	False	3	158352372	C	T	-	-	-
ENSG00000159658	EFCAB14	1_47041028_C_T	defendo	0.0949285557279115	True	1	47041028	C	T	-	-	-
ENSG00000196655	TRAPPC4	11_118868750_G_C	ips	1.85545405944436e-13	False	11	118868750	G	C	-	-	-
ENSG00000196655	TRAPPC4	11_118868750_G_C	mesendo	1.46707187011425e-08	False	11	118868750	G	C	-	-	-
ENSG00000056050	C4orf27	4_170664777_T_C	ips	3.60337753970757e-08	False	4	170664777	T	C	-	-	-
ENSG00000188958	UTS2B	3_190942298_T_A	mesendo	0.0466453290331424	False	3	190942298	T	A	-	-	-
ENSG00000128039	SRD5A3	4_56217015_C_T	ips	6.30927711550966e-08	False	4	56217015	C	T	-	-	-
ENSG00000128039	SRD5A3	4_56217015_C_T	mesendo	9.34549506849407e-07	False	4	56217015	C	T	-	-	-
ENSG00000128039	SRD5A3	4_56217015_C_T	defendo	0.000859613426656981	False	4	56217015	C	T	-	-	-
ENSG00000204427	ABHD16A	6_31591218_G_A	ips	7.40031100281008e-08	False	6	31591218	G	A	{http://www.ebi.ac.uk/efo/EFO_0001444, http://purl.obolibrary.org/obo/IAO_0000030, http://www.ebi.ac.uk/efo/EFO_0004725, http://www.ebi.ac.uk/efo/EFO_0005664, http://www.ebi.ac.uk/efo/EFO_0000001}	{6_31595882}	{0.959921163407144}
ENSG00000204427	ABHD16A	6_31591218_G_A	mesendo	0.00143714130353702	False	6	31591218	G	A	{http://www.ebi.ac.uk/efo/EFO_0001444, http://purl.obolibrary.org/obo/IAO_0000030, http://www.ebi.ac.uk/efo/EFO_0004725, http://www.ebi.ac.uk/efo/EFO_0005664, http://www.ebi.ac.uk/efo/EFO_0000001}	{6_31595882}	{0.959921163407144}
ENSG00000204371	EHMT2	6_31847196_T_C	ips	0.000131757969697585	False	6	31847196	T	C	{http://www.ebi.ac.uk/efo/EFO_0001444, http://purl.obolibrary.org/obo/IAO_0000030, http://www.ebi.ac.uk/efo/EFO_0008401, http://www.ebi.ac.uk/efo/EFO_0000001, http://www.ebi.ac.uk/efo/EFO_0008422};{http://www.ebi.ac.uk/efo/EFO_0001444, http://purl.obolibrary.org/obo/IAO_0000030, http://www.ebi.ac.uk/efo/EFO_0008377, http://www.ebi.ac.uk/efo/EFO_0008376, http://www.ebi.ac.uk/efo/EFO_0000001};{http…	{6_31876042};{6_31836827};{6_31848220}	{0.9756893481560834};{0.8380235420060479};{0.9985658500488548}
ENSG00000117395	EBNA1BP2	1_43642410_A_G	ips	0.0240638074889306	True	1	43642410	A	G	-	-	-
ENSG00000168268	NT5DC2	3_52531681_G_A	ips	0.0534351179672756	True	3	52531681	G	A	-	-	-
ENSG00000164659	KIAA1324L	7_86617463_T_C	mesendo	0.0561584208304735	False	7	86617463	T	C	-	-	-
ENSG00000131504	DIAPH1	5_140871249_G_T	defendo	0.0597561573117591	True	5	140871249	G	T	-	-	-
ENSG00000134183	GNAT2	1_110255489_C_A	defendo	0.0872863506735985	False	1	110255489	C	A	-	-	-
ENSG00000161551	ZNF577	19_52357613_C_T	ips	0.0288619259157635	False	19	52357613	C	T	-	-	-
ENSG00000118507	AKAP7	6_131420459_A_G	defendo	0.0582210259765098	True	6	131420459	A	G	-	-	-
ENSG00000109184	DCUN1D4	4_52853286_C_A	ips	0.0317179281774276	True	4	52853286	C	A	-	-	-
ENSG00000171574	ZNF584	19_58989424_C_T	ips	0.000400289747959877	False	19	58989424	C	T	-	-	-
ENSG00000241549	GUSBP2	6_26921492_G_A	ips	0.0287873607418721	False	6	26921492	G	A	-	-	-
ENSG00000159713	TPPP3	16_67449831_A_G	defendo	0.0798083114569705	True	16	67449831	A	G	-	-	-
ENSG00000141564	RPTOR	17_78649836_T_A	defendo	0.0535256038164742	True	17	78649836	T	A	-	-	-
ENSG00000111602	TIMELESS	12_56825737_T_C	ips	0.00031034403826222796	False	12	56825737	T	C	-	-	-
ENSG00000118900	UBN1	16_4830068_G_C	ips	0.0740356985389822	True	16	4830068	G	C	-	-	-
ENSG00000144182	LIPT1	2_99810055_C_T	ips	0.00351800782347573	False	2	99810055	C	T	-	-	-
ENSG00000185019	UBOX5	20_3131880_A_G	ips	0.00598925508269034	False	20	3131880	A	G	-	-	-
ENSG00000197930	ERO1L	14_53144890_A_G	ips	0.00645678549310155	False	14	53144890	A	G	-	-	-
ENSG00000080815	PSEN1	14_73742281_G_A	ips	0.0771159594952611	True	14	73742281	G	A	-	-	-
ENSG00000172340	SUCLG2	3_67365224_G_A	defendo	0.0249016305707951	True	3	67365224	G	A	-	-	-
ENSG00000151065	DCP1B	12_2113348_A_C	ips	0.0045592626363203295	False	12	2113348	A	C	-	-	-
ENSG00000196152	ZNF79	9_130194536_G_C	ips	0.0520026106201412	False	9	130194536	G	C	-	-	-
ENSG00000103528	SYT17	16_19298801_G_A	defendo	0.0809593951758498	False	16	19298801	G	A	-	-	-
ENSG00000103111	MON1B	16_77125714_A_C	mesendo	0.077796123841935	False	16	77125714	A	C	-	-	-
ENSG00000092439	TRPM7	15_51073972_T_C	ips	0.0526055313785135	False	15	51073972	T	C	-	-	-
ENSG00000002822	MAD1L1	7_1758672_T_C	defendo	0.0557334545008291	True	7	1758672	T	C	-	-	-
ENSG00000165480	SKA3	13_21678894_A_G	mesendo	0.0691914108226549	True	13	21678894	A	G	-	-	-
ENSG00000141965	FEM1A	19_4778593_C_T	ips	0.00144485010282362	False	19	4778593	C	T	-	-	-
ENSG00000011028	MRC2	17_60802596_G_C	ips	0.0825134648578757	False	17	60802596	G	C	-	-	-
ENSG00000151366	NDUFC2	11_77685935_C_T	mesendo	0.0804606446612004	False	11	77685935	C	T	-	-	-
ENSG00000180822	PSMG4	6_3264671_T_C	ips	0.0726018554657307	False	6	3264671	T	C	-	-	-
ENSG00000180822	PSMG4	6_3264671_T_C	mesendo	5.2522808822299e-06	False	6	3264671	T	C	-	-	-
ENSG00000173264	GPR137	11_64089874_C_T	ips	0.041587561503565004	True	11	64089874	C	T	-	-	-
ENSG00000066557	LRRC40	1_70654078_C_T	ips	0.0909874531955068	False	1	70654078	C	T	-	-	-
ENSG00000168172	HOOK3	8_42705702_T_C	defendo	0.0972016863510271	True	8	42705702	T	C	-	-	-
ENSG00000178127	NDUFV2	18_9116080_T_C	ips	0.0242128315146456	False	18	9116080	T	C	-	-	-
ENSG00000103051	COG4	16_70510157_C_T	ips	0.06094767162688201	False	16	70510157	C	T	-	-	-
ENSG00000237651	C2orf74	2_61381018_C_T	ips	2.34141200752812e-10	False	2	61381018	C	T	-	-	-
ENSG00000145365	TIFA	4_113275780_T_C	ips	0.083707700210079	True	4	113275780	T	C	-	-	-
ENSG00000174891	RSRC1	3_157755577_T_C	ips	0.0297764909351384	True	3	157755577	T	C	-	-	-
ENSG00000185684	EP400NL	12_132563254_G_A	ips	0.0732080472482753	False	12	132563254	G	A	-	-	-
ENSG00000101181	MTG2	20_60776275_A_G	ips	0.00033882089089175	False	20	60776275	A	G	-	-	-
ENSG00000105341	ATP5SL	19_41885151_C_T	ips	0.0805745201672331	False	19	41885151	C	T	-	-	-
ENSG00000167601	AXL	19_41825158_A_G	ips	0.0218104368187763	False	19	41825158	A	G	-	-	-
ENSG00000116157	GPX7	1_53048482_T_C	ips	0.00333207282157757	False	1	53048482	T	C	-	-	-
ENSG00000184497	TMEM255B	13_114545955_G_T	ips	0.08556671694580799	False	13	114545955	G	T	-	-	-
ENSG00000164134	NAA15	4_140287773_A_T	ips	0.0303904167141315	False	4	140287773	A	T	-	-	-
ENSG00000141510	TP53	17_7557060_G_A	mesendo	0.0953401423705806	False	17	7557060	G	A	-	-	-
ENSG00000163938	GNL3	3_52717229_T_A	ips	0.00712592952402677	False	3	52717229	T	A	-	-	-
ENSG00000150977	RILPL2	12_124016464_C_T	ips	0.0230652317884242	False	12	124016464	C	T	-	-	-
ENSG00000170801	HTRA3	4_8209383_A_G	ips	0.0558527409941211	True	4	8209383	A	G	-	-	-
ENSG00000051009	FAM160A2	11_6203685_C_A	defendo	0.0417321373754242	True	11	6203685	C	A	-	-	-
ENSG00000104880	ARHGEF18	19_7475514_G_A	defendo	0.046849207780225	True	19	7475514	G	A	-	-	-
ENSG00000126870	WDR60	7_158674521_C_G	ips	0.00303953683951063	False	7	158674521	C	G	-	-	-
ENSG00000124782	RREB1	6_7253731_G_T	ips	0.0778274329852425	True	6	7253731	G	T	-	-	-
ENSG00000142698	C1orf94	1_34678365_C_T	defendo	0.0704948031093216	False	1	34678365	C	T	-	-	-
ENSG00000129566	TEP1	14_20795805_C_G	defendo	0.0535228881013384	True	14	20795805	C	G	-	-	-
ENSG00000143337	TOR1AIP1	1_179861079_C_T	ips	0.000353734052356269	False	1	179861079	C	T	-	-	-
ENSG00000175787	ZNF169	9_97033328_A_C	ips	0.00311614308575543	True	9	97033328	A	C	-	-	-
ENSG00000257267	ZNF271	18_32782208_T_C	ips	0.0149852520367582	False	18	32782208	T	C	-	-	-
ENSG00000170802	FOXN2	2_48530981_A_G	ips	0.0524286591396064	True	2	48530981	A	G	-	-	-
ENSG00000101361	NOP56	20_2638579_T_C	ips	0.0284624559277544	False	20	2638579	T	C	-	-	-
ENSG00000198860	TSEN15	1_184034791_A_G	defendo	0.0755760611551092	True	1	184034791	A	G	-	-	-
ENSG00000141013	GAS8	16_90026512_T_C	defendo	0.0579942410624944	False	16	90026512	T	C	{http://www.ebi.ac.uk/efo/EFO_0000313, http://www.ebi.ac.uk/efo/EFO_0000651, http://www.ebi.ac.uk/efo/EFO_0000311, http://www.ebi.ac.uk/efo/EFO_0001444, http://www.ifomis.org/bfo/1.1/snap#Quality, http://www.ebi.ac.uk/efo/EFO_0000701, http://www.ebi.ac.uk/efo/EFO_0004208, http://www.ebi.ac.uk/efo/EFO_0008006, http://www.ebi.ac.uk/efo/EFO_0003784, http://www.ebi.ac.uk/efo/EFO_0000540, http://www.e…	{16_90026512};{16_90027626}	{1.0};{0.8449346013929121}
ENSG00000196126	HLA-DRB1	6_32597313_T_C	ips	2.9992785702106e-13	False	6	32597313	T	C	-	-	-
ENSG00000196126	HLA-DRB1	6_32597313_T_C	mesendo	4.865897998807978e-15	False	6	32597313	T	C	-	-	-
ENSG00000088205	DDX18	2_118494178_C_A	ips	0.0403596245153494	False	2	118494178	C	A	-	-	-
ENSG00000140988	RPS2	16_2010478_C_G	mesendo	4.4205355791669103e-07	False	16	2010478	C	G	-	-	-
ENSG00000140988	RPS2	16_2010478_C_G	defendo	6.96793790462627e-10	False	16	2010478	C	G	-	-	-
ENSG00000158483	FAM86C1	11_71527895_C_T	ips	0.0014514142486303	False	11	71527895	C	T	-	-	-
ENSG00000159593	NAE1	16_66743902_G_A	ips	0.0708477566656575	False	16	66743902	G	A	-	-	-
ENSG00000163902	RPN1	3_128321226_A_G	ips	0.0235870007948607	False	3	128321226	A	G	-	-	-
ENSG00000112294	ALDH5A1	6_24397110_T_G	ips	0.0993542064425694	True	6	24397110	T	G	-	-	-
ENSG00000239672	NME1	17_49239518_G_A	defendo	0.000763124380608607	False	17	49239518	G	A	-	-	-
ENSG00000151287	TEX30	13_103421240_A_T	mesendo	0.0561979562318697	False	13	103421240	A	T	-	-	-
ENSG00000172638	EFEMP2	11_65739549_T_G	defendo	0.08877750695511401	False	11	65739549	T	G	-	-	-
ENSG00000147862	NFIB	9_14498799_T_C	mesendo	0.0498511037744133	False	9	14498799	T	C	-	-	-
ENSG00000205085	FAM71F2	7_128375372_C_T	ips	0.04852976765790401	True	7	128375372	C	T	-	-	-
ENSG00000138095	LRPPRC	2_44100849_T_C	ips	0.032510518356898	False	2	44100849	T	C	-	-	-
ENSG00000086062	B4GALT1	9_33113322_C_T	mesendo	8.246982413289241e-05	False	9	33113322	C	T	{http://www.ebi.ac.uk/efo/EFO_0007937, http://www.ebi.ac.uk/efo/EFO_0001444, http://purl.obolibrary.org/obo/IAO_0000030, http://www.ebi.ac.uk/efo/EFO_0004747, http://www.ebi.ac.uk/efo/EFO_0000001}	{9_33113322}	{1.0000000000000004}
ENSG00000170469	SPATA24	5_138738096_A_T	ips	0.0510391617455248	False	5	138738096	A	T	-	-	-
ENSG00000226479	TMEM185B	2_120997857_A_T	ips	0.0886254245226788	True	2	120997857	A	T	-	-	-
ENSG00000164219	PGGT1B	5_114541887_T_G	ips	0.0261234675243499	True	5	114541887	T	G	-	-	-
ENSG00000151657	KIN	10_7828752_T_C	defendo	0.0863071507898269	True	10	7828752	T	C	-	-	-
ENSG00000121310	ECHDC2	1_53263125_C_G	ips	0.0681805664755889	True	1	53263125	C	G	-	-	-
ENSG00000108264	TADA2A	17_35831705_G_A	mesendo	0.0772413068767199	False	17	35831705	G	A	-	-	-
ENSG00000205838	TTC23L	5_34754725_A_G	mesendo	0.0012177117826617	True	5	34754725	A	G	-	-	-
ENSG00000151388	ADAMTS12	5_33704608_G_A	ips	0.0676404543634904	False	5	33704608	G	A	-	-	-
ENSG00000020922	MRE11A	11_94169708_C_T	mesendo	0.0949850534237288	False	11	94169708	C	T	-	-	-
ENSG00000114738	MAPKAPK3	3_50599511_A_G	defendo	0.0827844326557376	False	3	50599511	A	G	-	-	-
ENSG00000102898	NUTF2	16_67843538_T_A	ips	0.00416548460490501	False	16	67843538	T	A	-	-	-
ENSG00000175390	EIF3F	11_8010307_T_G	mesendo	0.000400229243829563	False	11	8010307	T	G	-	-	-
ENSG00000175390	EIF3F	11_8010307_T_G	defendo	0.00134944581126147	False	11	8010307	T	G	-	-	-
ENSG00000114115	RBP1	3_139224563_A_G	defendo	0.0716429250977082	True	3	139224563	A	G	-	-	-
ENSG00000197837	HIST4H4	12_14955899_A_G	mesendo	0.0762835378432381	True	12	14955899	A	G	-	-	-
ENSG00000198865	CCDC152	5_42847580_C_A	mesendo	0.0999775796358548	False	5	42847580	C	A	-	-	-
ENSG00000158560	DYNC1I1	7_95420784_A_G	ips	0.00239309006333322	True	7	95420784	A	G	-	-	-
ENSG00000005436	GCFC2	2_75923413_T_C	ips	0.00163214158852822	False	2	75923413	T	C	-	-	-
ENSG00000145220	LYAR	4_4286718_T_A	defendo	0.00902602520179984	False	4	4286718	T	A	-	-	-
ENSG00000159063	ALG8	11_77867049_G_C	ips	2.3811206863067494e-05	False	11	77867049	G	C	-	-	-
ENSG00000104518	GSDMD	8_144646352_C_T	ips	0.000211742939327626	False	8	144646352	C	T	-	-	-
ENSG00000166938	DIS3L	15_66552066_G_C	ips	0.0012351803674714	False	15	66552066	G	C	-	-	-
ENSG00000146856	AGBL3	7_134691599_A_T	ips	0.00919023235894559	False	7	134691599	A	T	-	-	-
ENSG00000166938	DIS3L	15_66552066_G_C	mesendo	9.5832204149198e-08	False	15	66552066	G	C	-	-	-
ENSG00000104518	GSDMD	8_144646352_C_T	defendo	0.00291186527501964	False	8	144646352	C	T	-	-	-
ENSG00000172059	KLF11	2_10213353_G_A	mesendo	0.0721739263406861	False	2	10213353	G	A	-	-	-
ENSG00000256018	HIST1H3G	6_26198845_G_C	mesendo	0.00125285584729838	False	6	26198845	G	C	-	-	-
ENSG00000176022	B3GALT6	1_1226221_A_G	mesendo	0.0367042303410359	False	1	1226221	A	G	-	-	-
ENSG00000160193	WDR4	21_44238289_T_C	ips	2.3914018646722395e-07	False	21	44238289	T	C	-	-	-
ENSG00000159685	CHCHD6	3_126363655_A_C	defendo	0.024839835853697	False	3	126363655	A	C	-	-	-
ENSG00000164117	FBXO8	4_175227273_C_T	defendo	0.0340536187566877	True	4	175227273	C	T	-	-	-
ENSG00000175906	ARL4D	17_41440633_A_G	mesendo	0.0187057157929441	True	17	41440633	A	G	-	-	-
ENSG00000101596	SMCHD1	18_2836795_G_A	defendo	0.0853660652654261	True	18	2836795	G	A	-	-	-
ENSG00000112033	PPARD	6_35401134_G_C	mesendo	5.7006666697126e-08	False	6	35401134	G	C	{http://www.ebi.ac.uk/efo/EFO_0004339, http://www.ebi.ac.uk/efo/EFO_0001444, http://purl.obolibrary.org/obo/IAO_0000030, http://www.ebi.ac.uk/efo/EFO_0004324, http://www.ebi.ac.uk/efo/EFO_0004302, http://www.ebi.ac.uk/efo/EFO_0000001}	{6_35402785}	{0.9839976610382931}
ENSG00000137103	TMEM8B	9_35825413_C_T	ips	0.009603341805354007	True	9	35825413	C	T	-	-	-
ENSG00000074603	DPP8	15_65772135_T_C	ips	0.0985068717101611	True	15	65772135	T	C	-	-	-
ENSG00000064651	SLC12A2	5_127390739_T_G	mesendo	0.0270682667099396	False	5	127390739	T	G	-	-	-
ENSG00000096384	HSP90AB1	6_44210736_T_C	mesendo	0.0906283796528512	False	6	44210736	T	C	-	-	-
ENSG00000129055	ANAPC13	3_134303936_C_G	ips	3.2734377914585803e-05	False	3	134303936	C	G	{http://www.ebi.ac.uk/efo/EFO_0001444, http://www.ifomis.org/bfo/1.1/span#ProcessualEntity, http://www.ebi.ac.uk/efo/EFO_0004318, http://purl.obolibrary.org/obo/GO_0007610, http://www.ebi.ac.uk/efo/EFO_0004342, http://www.ebi.ac.uk/efo/EFO_0004340, http://www.ebi.ac.uk/efo/EFO_0007789, http://www.ebi.ac.uk/efo/EFO_0004324, http://www.ebi.ac.uk/efo/EFO_0004302, http://www.ebi.ac.uk/efo/EFO_0008002…	{3_134203347}	{0.9533842270164737}
ENSG00000114120	SLC25A36	3_140623404_C_G	ips	0.0625902834669665	True	3	140623404	C	G	-	-	-
ENSG00000012048	BRCA1	17_41311469_T_G	ips	0.0018872175740784895	True	17	41311469	T	G	{http://www.ebi.ac.uk/efo/EFO_0000246, http://www.ebi.ac.uk/efo/EFO_0001444, http://purl.obolibrary.org/obo/IAO_0000030, http://www.ebi.ac.uk/efo/EFO_0004704, http://www.ebi.ac.uk/efo/EFO_0004703, http://www.ebi.ac.uk/efo/EFO_0000001, http://www.ebi.ac.uk/efo/EFO_0000719}	{17_41245466}	{0.9197999496475473}
ENSG00000121413	ZSCAN18	19_58604997_C_T	ips	0.0692719763836066	False	19	58604997	C	T	-	-	-
ENSG00000107960	OBFC1	10_105623955_C_T	defendo	0.0938392372969306	False	10	105623955	C	T	-	-	-
ENSG00000105696	TMEM59L	19_18654587_G_T	ips	0.0763777902379202	True	19	18654587	G	T	-	-	-
ENSG00000104979	C19orf53	19_13884312_A_G	defendo	0.00921408279195126	False	19	13884312	A	G	-	-	-
ENSG00000181467	RAP2B	3_152953424_T_G	defendo	0.0259218757230926	False	3	152953424	T	G	-	-	-
ENSG00000006007	GDE1	16_19497948_T_C	defendo	0.00103493253913608	False	16	19497948	T	C	-	-	-
ENSG00000155363	MOV10	1_113196896_G_A	mesendo	0.000837212368959902	False	1	113196896	G	A	-	-	-
ENSG00000116793	PHTF1	1_114173410_A_G	ips	0.0675054435163218	False	1	114173410	A	G	{http://www.ebi.ac.uk/efo/EFO_0000313, http://www.ebi.ac.uk/efo/EFO_0000311, http://www.ebi.ac.uk/efo/EFO_0001444, http://purl.obolibrary.org/obo/IAO_0000030, http://www.ebi.ac.uk/efo/EFO_0000305, http://www.ifomis.org/bfo/1.1/snap#SpecificallyDependentContinuant, http://www.ebi.ac.uk/efo/EFO_0000408, http://www.ifomis.org/bfo/1.1/snap#Disposition, http://www.ebi.ac.uk/efo/EFO_0000616, http://www…	{1_114173410}	{1.0000000000000009}
ENSG00000136098	NEK3	13_52783120_G_A	mesendo	0.0116948266202742	False	13	52783120	G	A	-	-	-
ENSG00000138767	CNOT6L	4_78626271_T_G	ips	2.0563331648999104e-07	False	4	78626271	T	G	-	-	-
ENSG00000139291	TMEM19	12_72121298_T_C	defendo	0.0518263544719831	True	12	72121298	T	C	-	-	-
ENSG00000105810	CDK6	7_92237426_G_A	mesendo	0.0761776633760382	False	7	92237426	G	A	-	-	-
ENSG00000101193	GID8	20_61589365_T_C	ips	0.0822253901481286	False	20	61589365	T	C	-	-	-
ENSG00000197345	MRPL21	11_68730729_A_G	ips	0.0109833954748397	False	11	68730729	A	G	-	-	-
ENSG00000105771	SMG9	19_44268006_T_C	ips	0.0267530624110859	False	19	44268006	T	C	-	-	-
ENSG00000064102	ASUN	12_26984680_C_A	mesendo	0.0934659366782388	False	12	26984680	C	A	-	-	-
ENSG00000164307	ERAP1	5_96174186_A_G	mesendo	0.0389940574124694	False	5	96174186	A	G	-	-	-
ENSG00000092098	RNF31	14_24617238_C_T	ips	0.0586923570186072	True	14	24617238	C	T	-	-	-
ENSG00000174840	PDE12	3_57506684_A_G	ips	0.0427922104540067	True	3	57506684	A	G	-	-	-
ENSG00000083844	ZNF264	19_57787357_A_G	ips	0.0801681448343993	False	19	57787357	A	G	-	-	-
ENSG00000152291	TGOLN2	2_85535570_C_G	ips	0.0821469786610315	False	2	85535570	C	G	-	-	-
ENSG00000243449	C4orf48	4_2103096_C_T	mesendo	0.0264186711764754	False	4	2103096	C	T	-	-	-
ENSG00000142556	ZNF614	19_52560569_T_C	mesendo	0.0591300306986204	False	19	52560569	T	C	-	-	-
ENSG00000165629	ATP5C1	10_7793035_A_C	ips	0.0498498897842955	False	10	7793035	A	C	-	-	-
ENSG00000145782	ATG12	5_115215510_G_A	ips	0.0947441332024817	False	5	115215510	G	A	-	-	-
ENSG00000108641	B9D1	17_19203032_A_G	ips	0.0331772261603638	False	17	19203032	A	G	-	-	-
ENSG00000170113	NIPA1	15_23102155_T_C	defendo	0.0766976026005145	True	15	23102155	T	C	-	-	-
ENSG00000153914	SREK1	5_65350481_C_T	defendo	0.0243857093006602	False	5	65350481	C	T	-	-	-
ENSG00000164244	PRRC1	5_126963377_G_A	defendo	0.0577367470174766	True	5	126963377	G	A	-	-	-
ENSG00000090020	SLC9A1	1_27530146_T_C	ips	0.0525577758970022	True	1	27530146	T	C	-	-	-
ENSG00000176887	SOX11	2_5830506_G_A	mesendo	0.00353067563423052	False	2	5830506	G	A	-	-	-
ENSG00000145022	TCTA	3_49391240_C_T	ips	0.0704817476862108	True	3	49391240	C	T	{http://www.ebi.ac.uk/efo/EFO_0007937, http://www.ebi.ac.uk/efo/EFO_0001444, http://purl.obolibrary.org/obo/IAO_0000030, http://www.ebi.ac.uk/efo/EFO_0004747, http://www.ebi.ac.uk/efo/EFO_0000001};{http://www.ebi.ac.uk/efo/EFO_0004337, http://purl.obolibrary.org/obo/GO_0008150, http://www.ebi.ac.uk/efo/EFO_0001444, http://purl.obolibrary.org/obo/IAO_0000030, http://www.ebi.ac.uk/efo/EFO_0003925, …	{3_49710479};{3_49678307};{3_49697459};{3_49414791};{3_49721798};{3_49406708};{3_49721532};{3_49701983};{3_49470668};{3_49540114};{3_49572140};{3_49719729};{3_49385417};{3_49731861};{3_49686682};{3_49391082}	{0.8773382077360972};{0.8303765506552454};{0.8238887715797353};{0.9988276357711551};{0.8853279927959163};{0.9999999999999998};{0.8015449930033541};{0.8248393411181884};{0.9328206476773199};{0.9210884759426244};{0.9906228713846221};{0.8853279927959163};{0.8123588137597022};{0.8248393411181884};{0.8853279927959163};{0.9999999999999998}
ENSG00000159086	PAXBP1	21_34213590_C_T	ips	0.0601383769546553	True	21	34213590	C	T	-	-	-
ENSG00000272047	GTF2H5	6_158624945_G_A	ips	0.0256285359481134	False	6	158624945	G	A	-	-	-
ENSG00000112096	SOD2	6_160070931_A_C	ips	9.16006127322472e-05	False	6	160070931	A	C	-	-	-
ENSG00000112096	SOD2	6_160070931_A_C	mesendo	0.0166559831688543	False	6	160070931	A	C	-	-	-
ENSG00000003147	ICA1	7_8299751_A_G	ips	0.0947279991845986	False	7	8299751	A	G	-	-	-
ENSG00000164162	ANAPC10	4_145933347_T_C	ips	0.0748738231872587	False	4	145933347	T	C	-	-	-
ENSG00000109625	CPZ	4_8599467_G_C	ips	0.00013988484715876	False	4	8599467	G	C	-	-	-
ENSG00000119471	HSDL2	9_115140276_G_A	ips	0.00712592952402677	False	9	115140276	G	A	-	-	-
ENSG00000107951	MTPAP	10_30688427_C_T	mesendo	0.09582532692684	False	10	30688427	C	T	-	-	-
ENSG00000114857	NKTR	3_42656578_T_G	ips	0.012828392271208	False	3	42656578	T	G	-	-	-
ENSG00000112763	BTN2A1	6_26378681_T_C	defendo	0.007561548739353741	True	6	26378681	T	C	-	-	-
ENSG00000125648	SLC25A23	19_6398037_T_C	ips	0.057114073013539	True	19	6398037	T	C	-	-	-
ENSG00000159217	IGF2BP1	17_47114033_T_C	defendo	0.0448562787178652	False	17	47114033	T	C	{http://purl.obolibrary.org/obo/GO_0044691, http://purl.obolibrary.org/obo/GO_0008150, http://www.ifomis.org/bfo/1.1/span#ProcessualEntity, http://purl.obolibrary.org/obo/GO_0042476, http://www.ebi.ac.uk/efo/EFO_0000001};{http://purl.obolibrary.org/obo/GO_0008150, http://www.ifomis.org/bfo/1.1/span#ProcessualEntity, http://purl.obolibrary.org/obo/GO_0042476, http://www.ebi.ac.uk/efo/EFO_0000001}	{17_47080431};{17_47084711}	{0.8837410517902505};{0.8315465448094231}
ENSG00000088179	PTPN4	2_120519332_C_G	mesendo	0.0699078100752107	True	2	120519332	C	G	-	-	-
ENSG00000182108	DEXI	16_11118141_T_C	ips	0.0873043827141041	False	16	11118141	T	C	-	-	-
ENSG00000116691	MIIP	1_12094046_G_A	mesendo	0.0255874422275993	False	1	12094046	G	A	-	-	-
ENSG00000183386	FHL3	1_38461821_C_T	ips	0.0111358105113509	False	1	38461821	C	T	{http://www.ebi.ac.uk/efo/EFO_0000378, http://www.ebi.ac.uk/efo/EFO_0001645, http://www.ifomis.org/bfo/1.1/snap#SpecificallyDependentContinuant, http://www.ebi.ac.uk/efo/EFO_0000408, http://www.ifomis.org/bfo/1.1/snap#Disposition, http://www.ebi.ac.uk/efo/EFO_0000319, http://www.ebi.ac.uk/efo/EFO_0000001};{http://www.ebi.ac.uk/efo/EFO_0001444, http://purl.obolibrary.org/obo/IAO_0000030, http://ww…	{1_38461319};{1_38455891}	{0.8378418121411353};{0.8005061923525699}
ENSG00000137269	LRRC1	6_53658211_C_T	mesendo	0.0339738558221523	True	6	53658211	C	T	-	-	-
ENSG00000142494	SLC47A1	17_19427601_C_A	mesendo	0.0224869388209649	False	17	19427601	C	A	-	-	-
ENSG00000142494	SLC47A1	17_19427601_C_A	defendo	0.0145561205874496	False	17	19427601	C	A	-	-	-
ENSG00000137413	TAF8	6_42027128_A_C	ips	8.91495525883312e-05	False	6	42027128	A	C	-	-	-
ENSG00000153721	CNKSR3	6_154825116_C_T	ips	0.0460623177137816	False	6	154825116	C	T	-	-	-
ENSG00000169174	PCSK9	1_55481832_G_C	mesendo	0.00369461762527261	False	1	55481832	G	C	-	-	-
ENSG00000126775	ATG14	14_55965724_G_A	ips	0.0327170995821699	True	14	55965724	G	A	-	-	-
ENSG00000068793	CYFIP1	15_22918379_G_C	ips	4.1206282941797e-05	False	15	22918379	G	C	-	-	-
ENSG00000136161	RCBTB2	13_48987032_A_G	mesendo	0.0718140505432599	False	13	48987032	A	G	-	-	-
ENSG00000114978	MOB1A	2_74366032_A_C	mesendo	0.0475580944174488	False	2	74366032	A	C	-	-	-
ENSG00000173137	ADCK5	8_145627795_T_C	defendo	0.0155020617200617	False	8	145627795	T	C	-	-	-
ENSG00000140319	SRP14	15_40328575_G_C	ips	5.17542408591719e-18	False	15	40328575	G	C	-	-	-
ENSG00000164211	STARD4	5_110839250_C_T	ips	0.0547756758955582	False	5	110839250	C	T	-	-	-
ENSG00000176894	PXMP2	12_133195812_C_T	ips	0.0379598209346065	False	12	133195812	C	T	-	-	-
ENSG00000204713	TRIM27	6_28913922_C_T	ips	0.053288700006157	False	6	28913922	C	T	{http://www.ebi.ac.uk/efo/EFO_0000313, http://www.ebi.ac.uk/efo/EFO_0000311, http://www.ebi.ac.uk/efo/EFO_0000305, http://www.ifomis.org/bfo/1.1/snap#SpecificallyDependentContinuant, http://www.ebi.ac.uk/efo/EFO_0000408, http://www.ifomis.org/bfo/1.1/snap#Disposition, http://www.ebi.ac.uk/efo/EFO_0000616, http://www.ebi.ac.uk/efo/EFO_0000001}	{6_28926220}	{0.8714825342071446}
ENSG00000139514	SLC7A1	13_30187701_C_T	mesendo	0.0525613164801564	False	13	30187701	C	T	-	-	-
ENSG00000156170	NDUFAF6	8_95821289_C_A	ips	0.0038696996119142297	False	8	95821289	C	A	-	-	-
ENSG00000130714	POMT1	9_134439661_G_A	mesendo	0.00219330718408585	False	9	134439661	G	A	-	-	-
ENSG00000225119	LINC00999	10_38802239_G_A	mesendo	0.0908879353339761	False	10	38802239	G	A	-	-	-
ENSG00000175832	ETV4	17_41723617_C_T	defendo	0.0065937738188548796	False	17	41723617	C	T	-	-	-
ENSG00000169609	C15orf40	15_83641784_A_T	defendo	0.0610078817291532	False	15	83641784	A	T	-	-	-
ENSG00000158321	AUTS2	7_70144841_T_C	ips	0.0484169220611876	True	7	70144841	T	C	-	-	-
ENSG00000213366	GSTM2	1_110118301_T_G	mesendo	0.0256089784285248	False	1	110118301	T	G	-	-	-
ENSG00000172469	MANEA	6_96033762_T_G	ips	0.00312739585564448	False	6	96033762	T	G	{http://www.ebi.ac.uk/efo/EFO_0007937, http://www.ebi.ac.uk/efo/EFO_0001444, http://purl.obolibrary.org/obo/IAO_0000030, http://www.ebi.ac.uk/efo/EFO_0004747, http://www.ebi.ac.uk/efo/EFO_0000001}	{6_96031111}	{0.9972228373566824}
ENSG00000172469	MANEA	6_96033762_T_G	mesendo	0.000222998251077527	False	6	96033762	T	G	{http://www.ebi.ac.uk/efo/EFO_0007937, http://www.ebi.ac.uk/efo/EFO_0001444, http://purl.obolibrary.org/obo/IAO_0000030, http://www.ebi.ac.uk/efo/EFO_0004747, http://www.ebi.ac.uk/efo/EFO_0000001}	{6_96031111}	{0.9972228373566824}
ENSG00000151148	UBE3B	12_109898075_T_C	ips	1.31894820736706e-05	False	12	109898075	T	C	-	-	-
ENSG00000185928	PAGR1	16_29926471_T_C	mesendo	0.0217636054457774	True	16	29926471	T	C	-	-	-
ENSG00000078269	SYNJ2	6_158515111_C_T	mesendo	0.0504515063668407	False	6	158515111	C	T	-	-	-
ENSG00000251595	ABCA11P	4_319553_A_G	defendo	0.0341749201928001	True	4	319553	A	G	-	-	-
ENSG00000133739	LRRCC1	8_85952208_G_A	mesendo	0.080206612782418	False	8	85952208	G	A	-	-	-
ENSG00000023572	GLRX2	1_193018534_T_C	ips	0.0113910426886529	False	1	193018534	T	C	-	-	-
ENSG00000133028	SCO1	17_10700325_T_C	ips	0.0793473220785802	False	17	10700325	T	C	-	-	-
ENSG00000131127	ZNF141	4_343527_G_C	ips	7.172763522483651e-07	False	4	343527	G	C	-	-	-
ENSG00000078808	SDF4	1_1112982_C_T	ips	0.053288700006157	False	1	1112982	C	T	-	-	-
ENSG00000135622	SEMA4F	2_74956805_C_T	defendo	0.0526770814012412	True	2	74956805	C	T	-	-	-
ENSG00000106133	NSUN5P2	7_72392946_T_C	mesendo	0.000521400433610899	False	7	72392946	T	C	-	-	-
ENSG00000136717	BIN1	2_127863029_C_T	ips	7.40031100281008e-08	False	2	127863029	C	T	-	-	-
ENSG00000161267	BDH1	3_197268831_C_T	defendo	0.0316980597762226	False	3	197268831	C	T	-	-	-
ENSG00000074590	NUAK1	12_106608400_T_A	mesendo	0.00123314370397411	True	12	106608400	T	A	-	-	-
ENSG00000106803	SEC61B	9_102027586_C_T	mesendo	0.0564125666372719	False	9	102027586	C	T	-	-	-
ENSG00000171735	CAMTA1	1_7351434_C_T	ips	0.0768794794644176	False	1	7351434	C	T	-	-	-
ENSG00000187456	RDM1	17_34221702_G_T	defendo	0.00580731207340329	False	17	34221702	G	T	-	-	-
ENSG00000187990	HIST1H2BG	6_26271241_G_A	defendo	0.0642082615377408	False	6	26271241	G	A	-	-	-
ENSG00000164953	TMEM67	8_94898598_C_T	ips	0.0871641304662368	False	8	94898598	C	T	-	-	-
ENSG00000100290	BIK	22_43534794_T_C	defendo	0.0536940782202124	True	22	43534794	T	C	-	-	-
ENSG00000225697	SLC26A6	3_48599131_C_T	ips	0.0771472502204446	True	3	48599131	C	T	-	-	-
ENSG00000205937	RNPS1	16_2368142_A_T	defendo	0.0147445080510555	True	16	2368142	A	T	-	-	-
ENSG00000198369	SPRED2	2_65684395_T_A	defendo	0.046849207780225	False	2	65684395	T	A	-	-	-
ENSG00000166455	C16orf46	16_81060761_T_C	ips	0.0572705343814457	True	16	81060761	T	C	-	-	-
ENSG00000124787	RPP40	6_4960734_G_A	ips	0.0733219686333408	True	6	4960734	G	A	-	-	-
ENSG00000164933	SLC25A32	8_104452199_G_A	ips	0.0322481285699088	True	8	104452199	G	A	-	-	-
ENSG00000100883	SRP54	14_35412246_G_A	ips	0.0321007867804005	True	14	35412246	G	A	-	-	-
ENSG00000119403	PHF19	9_123677980_C_A	mesendo	0.0578816114314489	True	9	123677980	C	A	-	-	-
ENSG00000113163	COL4A3BP	5_74668589_C_T	defendo	0.056519362820000016	True	5	74668589	C	T	-	-	-
ENSG00000136273	HUS1	7_47980967_T_C	ips	0.0203291747100372	True	7	47980967	T	C	-	-	-
ENSG00000103653	CSK	15_75088962_G_T	ips	0.0159800938267343	True	15	75088962	G	T	-	-	-
ENSG00000197943	PLCG2	16_81949697_A_T	mesendo	0.0638795364457067	False	16	81949697	A	T	-	-	-
ENSG00000137822	TUBGCP4	15_43798308_T_G	ips	0.00149122630555591	False	15	43798308	T	G	-	-	-
ENSG00000008311	AASS	7_121856717_A_G	defendo	0.0844663850822193	True	7	121856717	A	G	-	-	-
ENSG00000131238	PPT1	1_40586438_A_G	mesendo	0.000949964978957609	False	1	40586438	A	G	-	-	-
ENSG00000253304	TMEM200B	1_29429004_C_T	defendo	0.0732828693270068	True	1	29429004	C	T	-	-	-
ENSG00000137312	FLOT1	6_30745804_A_C	ips	0.0426156194036022	True	6	30745804	A	C	-	-	-
ENSG00000188529	SRSF10	1_24364016_T_C	mesendo	0.000255287173413124	False	1	24364016	T	C	-	-	-
ENSG00000244038	DDOST	1_20936176_C_T	ips	0.0330709793818459	False	1	20936176	C	T	-	-	-
ENSG00000162688	AGL	1_100224135_C_T	mesendo	0.0814766983293566	True	1	100224135	C	T	-	-	-
ENSG00000129158	SERGEF	11_17818550_G_A	defendo	0.005609729081830821	True	11	17818550	G	A	-	-	-
ENSG00000214435	AS3MT	10_104612335_T_A	ips	0.0012019569570133801	False	10	104612335	T	A	{http://www.ebi.ac.uk/efo/EFO_0001444, http://purl.obolibrary.org/obo/IAO_0000030, http://www.ebi.ac.uk/efo/EFO_0005093, http://www.ebi.ac.uk/efo/EFO_0004342, http://www.ebi.ac.uk/efo/EFO_0004324, http://www.ebi.ac.uk/efo/EFO_0004302, http://www.ebi.ac.uk/efo/EFO_0000001};{http://www.ebi.ac.uk/efo/EFO_0000677, http://www.ifomis.org/bfo/1.1/snap#SpecificallyDependentContinuant, http://www.ebi.ac.u…	{10_104596924};{10_104625886};{10_104612335};{10_104628873}	{0.9160715220672041};{0.939349255703784};{1.0000000000000002};{0.9503329767368596}
ENSG00000214435	AS3MT	10_104612335_T_A	mesendo	2.31777960820415e-06	False	10	104612335	T	A	{http://www.ebi.ac.uk/efo/EFO_0001444, http://purl.obolibrary.org/obo/IAO_0000030, http://www.ebi.ac.uk/efo/EFO_0005093, http://www.ebi.ac.uk/efo/EFO_0004342, http://www.ebi.ac.uk/efo/EFO_0004324, http://www.ebi.ac.uk/efo/EFO_0004302, http://www.ebi.ac.uk/efo/EFO_0000001};{http://www.ebi.ac.uk/efo/EFO_0000677, http://www.ifomis.org/bfo/1.1/snap#SpecificallyDependentContinuant, http://www.ebi.ac.u…	{10_104596924};{10_104625886};{10_104612335};{10_104628873}	{0.9160715220672041};{0.939349255703784};{1.0000000000000002};{0.9503329767368596}
ENSG00000214435	AS3MT	10_104612335_T_A	defendo	0.0938392372969306	False	10	104612335	T	A	{http://www.ebi.ac.uk/efo/EFO_0001444, http://purl.obolibrary.org/obo/IAO_0000030, http://www.ebi.ac.uk/efo/EFO_0005093, http://www.ebi.ac.uk/efo/EFO_0004342, http://www.ebi.ac.uk/efo/EFO_0004324, http://www.ebi.ac.uk/efo/EFO_0004302, http://www.ebi.ac.uk/efo/EFO_0000001};{http://www.ebi.ac.uk/efo/EFO_0000677, http://www.ifomis.org/bfo/1.1/snap#SpecificallyDependentContinuant, http://www.ebi.ac.u…	{10_104596924};{10_104625886};{10_104612335};{10_104628873}	{0.9160715220672041};{0.939349255703784};{1.0000000000000002};{0.9503329767368596}
ENSG00000103356	EARS2	16_23528123_T_C	ips	0.000625624994377223	True	16	23528123	T	C	-	-	-
ENSG00000182175	RGMA	15_93731304_C_T	mesendo	0.0658596415360905	False	15	93731304	C	T	-	-	-
ENSG00000155463	OXA1L	14_23202477_G_A	defendo	0.0321041858354476	False	14	23202477	G	A	-	-	-
ENSG00000065485	PDIA5	3_122686440_A_G	defendo	0.079959799719079	True	3	122686440	A	G	-	-	-
ENSG00000196204	RNF216P1	7_5014734_C_G	ips	0.0383123324191484	False	7	5014734	C	G	-	-	-
ENSG00000196704	AMZ2	17_66233803_C_T	defendo	0.0267943429929884	False	17	66233803	C	T	-	-	-
ENSG00000100490	CDKL1	14_50856927_A_G	ips	0.0181903616619527	False	14	50856927	A	G	-	-	-
ENSG00000145050	MANF	3_51389976_G_T	ips	0.0653903601540056	False	3	51389976	G	T	-	-	-
ENSG00000145050	MANF	3_51389976_G_T	defendo	0.054657507059586	False	3	51389976	G	T	-	-	-
ENSG00000137055	PLAA	9_26878374_G_C	defendo	0.0574715251873776	True	9	26878374	G	C	-	-	-
ENSG00000204316	MRPL38	17_73983039_T_C	defendo	0.000627098230296382	False	17	73983039	T	C	-	-	-
ENSG00000144791	LIMD1	3_45535975_C_T	mesendo	0.00631988179594721	True	3	45535975	C	T	-	-	-
ENSG00000184613	NELL2	12_45259522_A_G	mesendo	0.000450235202421068	False	12	45259522	A	G	-	-	-
ENSG00000196396	PTPN1	20_49143114_A_C	mesendo	0.0408418538612471	False	20	49143114	A	C	-	-	-
ENSG00000117222	RBBP5	1_204959275_C_T	defendo	0.0752177815407361	False	1	204959275	C	T	-	-	-
ENSG00000106459	NRF1	7_129400275_G_A	ips	0.000637240166316743	False	7	129400275	G	A	-	-	-
ENSG00000165233	C9orf89	9_95876788_T_G	ips	0.0041124677161177604	False	9	95876788	T	G	-	-	-
ENSG00000167695	FAM57A	17_632686_G_A	ips	0.00936429513234181	False	17	632686	G	A	-	-	-
ENSG00000118898	PPL	16_4835231_G_A	defendo	0.05088382652326999	True	16	4835231	G	A	-	-	-
ENSG00000213214	ARHGEF35	7_143866595_T_A	defendo	2.1828115448119599e-10	False	7	143866595	T	A	-	-	-
ENSG00000102900	NUP93	16_56894519_G_C	mesendo	0.0439281791669802	True	16	56894519	G	C	-	-	-
ENSG00000160404	TOR2A	9_130497293_G_T	ips	0.00040279804043187204	True	9	130497293	G	T	-	-	-
ENSG00000067182	TNFRSF1A	12_6403457_C_G	ips	0.0926637401033202	True	12	6403457	C	G	-	-	-
ENSG00000198682	PAPSS2	10_89384190_C_A	ips	0.0510391617455248	True	10	89384190	C	A	-	-	-
ENSG00000145779	TNFAIP8	5_118538580_T_A	mesendo	0.0499997987534184	True	5	118538580	T	A	-	-	-
ENSG00000099624	ATP5D	19_1233052_A_C	defendo	0.0276582584956046	False	19	1233052	A	C	-	-	-
ENSG00000198740	ZNF652	17_47411103_A_G	ips	0.0183084944064617	True	17	47411103	A	G	-	-	-
ENSG00000170502	NUDT9	4_88373852_C_T	mesendo	0.0761776633760382	True	4	88373852	C	T	-	-	-
ENSG00000165476	REEP3	10_65392260_C_T	defendo	0.000700944874269138	False	10	65392260	C	T	-	-	-
ENSG00000166228	PCBD1	10_72646785_T_A	ips	0.0415696685669862	False	10	72646785	T	A	-	-	-
ENSG00000165617	DACT1	14_59079971_T_C	mesendo	0.0220547762344297	False	14	59079971	T	C	-	-	-
ENSG00000127511	SIN3B	19_17056728_C_T	defendo	0.0007528039775293442	True	19	17056728	C	T	-	-	-
ENSG00000152413	HOMER1	5_78735837_T_A	defendo	0.0785923690939704	True	5	78735837	T	A	-	-	-
ENSG00000174173	TRMT10C	3_101218403_A_G	defendo	0.0890395824134236	True	3	101218403	A	G	-	-	-
ENSG00000112759	SLC29A1	6_44180578_T_C	mesendo	0.0391452617026851	False	6	44180578	T	C	-	-	-
ENSG00000135778	NTPCR	1_233089728_C_T	ips	0.000163576502820416	False	1	233089728	C	T	-	-	-
ENSG00000135778	NTPCR	1_233089728_C_T	mesendo	0.0037417049477857897	False	1	233089728	C	T	-	-	-
ENSG00000135778	NTPCR	1_233089728_C_T	defendo	0.054849343606022	False	1	233089728	C	T	-	-	-
ENSG00000183474	GTF2H2C	5_68759660_A_C	mesendo	4.90591372060759e-08	False	5	68759660	A	C	-	-	-
ENSG00000164327	RICTOR	5_38870109_C_G	defendo	0.0994316888552102	True	5	38870109	C	G	-	-	-
ENSG00000198586	TLK1	2_171904870_C_T	ips	9.79327385129132e-07	False	2	171904870	C	T	{http://www.ebi.ac.uk/efo/EFO_0000246, http://www.ebi.ac.uk/efo/EFO_0001444, http://purl.obolibrary.org/obo/IAO_0000030, http://www.ebi.ac.uk/efo/EFO_0004704, http://www.ebi.ac.uk/efo/EFO_0000001, http://www.ebi.ac.uk/efo/EFO_0000719}	{2_171990971}	{0.8808299174871957}
ENSG00000256060	TRAPPC2P1	19_57930256_T_G	ips	2.1792988079e-06	False	19	57930256	T	G	-	-	-
ENSG00000116001	TIA1	2_70516458_A_C	ips	0.0110278669453	True	2	70516458	A	C	-	-	-
ENSG00000111321	LTBR	12_6493351_A_G	ips	8.36055227269254e-06	False	12	6493351	A	G	{http://www.ebi.ac.uk/efo/EFO_0004503, http://www.ebi.ac.uk/efo/EFO_0001444, http://www.ebi.ac.uk/efo/EFO_0000685, http://www.ebi.ac.uk/efo/EFO_0007989, http://www.ebi.ac.uk/efo/EFO_0005755, http://www.ebi.ac.uk/efo/EFO_0007988, http://www.ebi.ac.uk/efo/EFO_0004308, http://www.ebi.ac.uk/efo/EFO_0005856, http://www.ebi.ac.uk/efo/EFO_0007924, http://www.ebi.ac.uk/efo/EFO_0002461, http://www.ebi.ac.…	{12_6493351}	{1.0000000000000009}
ENSG00000111321	LTBR	12_6493351_A_G	mesendo	0.0032924054677927104	False	12	6493351	A	G	{http://www.ebi.ac.uk/efo/EFO_0004503, http://www.ebi.ac.uk/efo/EFO_0001444, http://www.ebi.ac.uk/efo/EFO_0000685, http://www.ebi.ac.uk/efo/EFO_0007989, http://www.ebi.ac.uk/efo/EFO_0005755, http://www.ebi.ac.uk/efo/EFO_0007988, http://www.ebi.ac.uk/efo/EFO_0004308, http://www.ebi.ac.uk/efo/EFO_0005856, http://www.ebi.ac.uk/efo/EFO_0007924, http://www.ebi.ac.uk/efo/EFO_0002461, http://www.ebi.ac.…	{12_6493351}	{1.0000000000000009}
ENSG00000111321	LTBR	12_6493351_A_G	defendo	0.00201066898374577	False	12	6493351	A	G	{http://www.ebi.ac.uk/efo/EFO_0004503, http://www.ebi.ac.uk/efo/EFO_0001444, http://www.ebi.ac.uk/efo/EFO_0000685, http://www.ebi.ac.uk/efo/EFO_0007989, http://www.ebi.ac.uk/efo/EFO_0005755, http://www.ebi.ac.uk/efo/EFO_0007988, http://www.ebi.ac.uk/efo/EFO_0004308, http://www.ebi.ac.uk/efo/EFO_0005856, http://www.ebi.ac.uk/efo/EFO_0007924, http://www.ebi.ac.uk/efo/EFO_0002461, http://www.ebi.ac.…	{12_6493351}	{1.0000000000000009}
ENSG00000172954	LCLAT1	2_30861869_G_C	ips	0.000693484389519876	False	2	30861869	G	C	-	-	-
ENSG00000119314	PTBP3	9_115168173_G_A	mesendo	0.0304614970375319	True	9	115168173	G	A	-	-	-
ENSG00000115993	TRAK2	2_202175769_T_C	mesendo	0.0386298203218298	True	2	202175769	T	C	-	-	-
ENSG00000100461	RBM23	14_23369294_C_G	defendo	0.0125202825082027	False	14	23369294	C	G	-	-	-
ENSG00000163251	FZD5	2_208666989_C_T	mesendo	0.060594383074557	True	2	208666989	C	T	-	-	-
ENSG00000108561	C1QBP	17_5432814_A_G	mesendo	0.09582532692684	True	17	5432814	A	G	-	-	-
ENSG00000125834	STK35	20_2142205_T_A	mesendo	0.0173071152657543	False	20	2142205	T	A	-	-	-
ENSG00000106733	NMRK1	9_77696595_C_T	ips	1.23556460413401e-08	False	9	77696595	C	T	-	-	-
ENSG00000136982	DSCC1	8_120859539_C_T	ips	0.00032619247486882796	False	8	120859539	C	T	-	-	-
ENSG00000106624	AEBP1	7_44189692_C_G	mesendo	0.0764527782557752	True	7	44189692	C	G	-	-	-
ENSG00000148296	SURF6	9_136195734_A_C	ips	0.00121059334189221	False	9	136195734	A	C	-	-	-
ENSG00000099800	TIMM13	19_2459088_G_A	mesendo	0.0324695955230369	False	19	2459088	G	A	-	-	-
ENSG00000102743	SLC25A15	13_41273518_C_T	mesendo	0.0059243820294544395	False	13	41273518	C	T	-	-	-
ENSG00000125954	CHURC1-FNTB	14_65379283_A_G	ips	9.595739243517441e-05	False	14	65379283	A	G	-	-	-
ENSG00000125954	CHURC1-FNTB	14_65379283_A_G	mesendo	2.1415222969746e-05	False	14	65379283	A	G	-	-	-
ENSG00000125954	CHURC1-FNTB	14_65379283_A_G	defendo	0.00107968416253741	False	14	65379283	A	G	-	-	-
ENSG00000139620	KANSL2	12_49012988_T_G	mesendo	0.00013268279157429	False	12	49012988	T	G	-	-	-
ENSG00000153037	SRP19	5_112248738_T_C	ips	0.000813496515612155	True	5	112248738	T	C	-	-	-
ENSG00000103510	KAT8	16_31154358_G_A	defendo	0.0659489356793983	False	16	31154358	G	A	-	-	-
ENSG00000118961	C2orf43	2_20883216_T_C	ips	0.00132348853486394	False	2	20883216	T	C	-	-	-
ENSG00000182372	CLN8	8_1704030_C_T	ips	0.0021845156841613397	False	8	1704030	C	T	{http://www.ebi.ac.uk/efo/EFO_0004325, http://www.ebi.ac.uk/efo/EFO_0004303, http://www.ebi.ac.uk/efo/EFO_0001444, http://purl.obolibrary.org/obo/IAO_0000030, http://www.ebi.ac.uk/efo/EFO_0006335, http://www.ebi.ac.uk/efo/EFO_0000001}	{8_1706207}	{0.8101296806508895}
ENSG00000185875	THNSL1	10_25374719_G_A	ips	0.0444519463432066	False	10	25374719	G	A	-	-	-
ENSG00000118961	C2orf43	2_20883216_T_C	mesendo	0.0009095896727751287	False	2	20883216	T	C	-	-	-
ENSG00000118961	C2orf43	2_20883216_T_C	defendo	0.0803675939193124	False	2	20883216	T	C	-	-	-
ENSG00000070761	C16orf80	16_58071092_C_T	defendo	0.0262035058945957	True	16	58071092	C	T	{http://www.ebi.ac.uk/efo/EFO_0004713, http://www.ebi.ac.uk/efo/EFO_0001444, http://purl.obolibrary.org/obo/IAO_0000030, http://www.ebi.ac.uk/efo/EFO_0005671, http://www.ebi.ac.uk/efo/EFO_0000001, http://www.ebi.ac.uk/efo/EFO_0003892}	{16_58075282}	{0.9887892059027382}
ENSG00000143971	ETAA1	2_67712034_T_G	ips	0.0152714099683355	True	2	67712034	T	G	-	-	-
ENSG00000130844	ZNF331	19_54024252_T_A	ips	0.0708477566656575	False	19	54024252	T	A	-	-	-
ENSG00000160294	MCM3AP	21_47804358_T_C	ips	0.0534631381169349	False	21	47804358	T	C	-	-	-
ENSG00000150433	TMEM218	11_124954282_A_G	ips	0.0739178077848314	False	11	124954282	A	G	-	-	-
ENSG00000177868	CCDC23	1_43187875_A_G	ips	0.0671714700093805	False	1	43187875	A	G	-	-	-
ENSG00000174292	TNK1	17_7269994_T_C	defendo	0.0262035058945957	True	17	7269994	T	C	-	-	-
ENSG00000147813	NAPRT1	8_144676862_C_T	ips	1.02863337493248e-17	False	8	144676862	C	T	-	-	-
ENSG00000153291	SLC25A27	6_46618456_T_C	ips	5.04911611423249e-06	False	6	46618456	T	C	-	-	-
ENSG00000147813	NAPRT1	8_144676862_C_T	mesendo	4.33543842772682e-11	False	8	144676862	C	T	-	-	-
ENSG00000153291	SLC25A27	6_46618456_T_C	mesendo	0.0190979390597714	False	6	46618456	T	C	-	-	-
ENSG00000147813	NAPRT1	8_144676862_C_T	defendo	2.03390352238991e-08	False	8	144676862	C	T	-	-	-
ENSG00000267106	C19orf82	19_9763152_T_C	defendo	0.0852482031158902	True	19	9763152	T	C	-	-	-
ENSG00000169372	CRADD	12_94336451_T_C	defendo	0.00843303090749292	True	12	94336451	T	C	-	-	-
ENSG00000153832	FBXO36	2_230697859_G_A	defendo	0.0244449927313555	True	2	230697859	G	A	-	-	-
ENSG00000253958	CLDN23	8_8644080_T_C	mesendo	0.0538277358481821	True	8	8644080	T	C	-	-	-
ENSG00000115561	CHMP3	2_86859904_T_A	ips	0.0159677538800088	False	2	86859904	T	A	-	-	-
ENSG00000185963	BICD2	9_95413641_A_G	mesendo	0.0381018880556181	False	9	95413641	A	G	-	-	-
ENSG00000111615	KRR1	12_75877304_A_G	defendo	0.00923952784271017	False	12	75877304	A	G	-	-	-
ENSG00000141295	SCRN2	17_45925890_A_G	mesendo	7.18445196593662e-05	False	17	45925890	A	G	-	-	-
ENSG00000138439	FAM117B	2_203606215_G_A	ips	7.263763007732421e-05	False	2	203606215	G	A	-	-	-
ENSG00000140022	STON2	14_81737076_A_C	ips	0.0682850697120981	True	14	81737076	A	C	-	-	-
ENSG00000032742	IFT88	13_21226845_C_T	defendo	0.007177727139579379	False	13	21226845	C	T	-	-	-
ENSG00000138439	FAM117B	2_203606215_G_A	defendo	0.0329555633969145	False	2	203606215	G	A	-	-	-
ENSG00000254505	CHMP4A	14_24673537_G_T	ips	0.0846876455762852	False	14	24673537	G	T	-	-	-
ENSG00000150722	PPP1R1C	2_182887596_C_G	ips	0.00450143512409724	False	2	182887596	C	G	-	-	-
ENSG00000054148	PHPT1	9_139825144_G_T	mesendo	0.0006633188233098282	False	9	139825144	G	T	-	-	-
ENSG00000197147	LRRC8B	1_89895193_A_G	ips	0.0799803222615435	True	1	89895193	A	G	-	-	-
ENSG00000104763	ASAH1	8_17915839_A_T	ips	0.0822253901481286	False	8	17915839	A	T	-	-	-
ENSG00000134262	AP4B1	1_114433970_T_G	mesendo	2.70288377635115e-05	False	1	114433970	T	G	-	-	-
ENSG00000166750	SLFN5	17_33580421_C_A	ips	0.003818360905291471	False	17	33580421	C	A	-	-	-
ENSG00000128928	IVD	15_40654038_A_G	ips	0.0335328189597389	False	15	40654038	A	G	-	-	-
ENSG00000012963	UBR7	14_93663558_T_A	ips	0.0785035013144036	False	14	93663558	T	A	-	-	-
ENSG00000112280	COL9A1	6_70980388_G_A	defendo	0.0820128468387403	True	6	70980388	G	A	-	-	-
ENSG00000170175	CHRNB1	17_7318396_C_T	mesendo	0.0680129392293783	False	17	7318396	C	T	-	-	-
ENSG00000198346	ZNF813	19_53978691_G_A	ips	0.0486180541242308	False	19	53978691	G	A	-	-	-
ENSG00000249230	CDH12P2	5_69291044_A_G	defendo	0.022437081102366	False	5	69291044	A	G	-	-	-
ENSG00000172113	NME6	3_48333506_T_C	defendo	6.16966197509448e-05	False	3	48333506	T	C	-	-	-
ENSG00000165714	LOH12CR1	12_12509314_A_C	ips	0.0257197114817043	False	12	12509314	A	C	-	-	-
ENSG00000136908	DPM2	9_130751596_G_A	ips	0.0335185599189473	False	9	130751596	G	A	-	-	-
ENSG00000125826	RBCK1	20_411773_T_C	ips	8.14722004045063e-05	True	20	411773	T	C	-	-	-
ENSG00000128524	ATP6V1F	7_128430437_G_T	mesendo	0.0423249666598997	True	7	128430437	G	T	-	-	-
ENSG00000136280	CCM2	7_45004063_T_C	defendo	0.0251953264756183	True	7	45004063	T	C	{http://www.ebi.ac.uk/efo/EFO_0004503, http://www.ebi.ac.uk/efo/EFO_0004833, http://www.ebi.ac.uk/efo/EFO_0001444, http://www.ebi.ac.uk/efo/EFO_0004842, http://www.ebi.ac.uk/efo/EFO_0007989, http://www.ebi.ac.uk/efo/EFO_0007988, http://www.ebi.ac.uk/efo/EFO_0004308, http://www.ebi.ac.uk/efo/EFO_0007987, http://www.ebi.ac.uk/efo/EFO_0007997, http://www.ebi.ac.uk/efo/EFO_0004587, http://www.ebi.ac.…	{7_45009341}	{0.9710964043056023}
ENSG00000166685	COG1	17_71205854_A_G	ips	4.98951947307002e-05	False	17	71205854	A	G	-	-	-
ENSG00000149257	SERPINH1	11_75284334_T_G	ips	0.0190203557713955	False	11	75284334	T	G	{http://www.ebi.ac.uk/efo/EFO_0000378, http://www.ebi.ac.uk/efo/EFO_0001645, http://www.ifomis.org/bfo/1.1/snap#SpecificallyDependentContinuant, http://www.ebi.ac.uk/efo/EFO_0000408, http://www.ifomis.org/bfo/1.1/snap#Disposition, http://www.ebi.ac.uk/efo/EFO_0000319, http://www.ebi.ac.uk/efo/EFO_0000001}	{11_75284334}	{1.0}
ENSG00000104611	SH2D4A	8_19107387_A_G	defendo	0.00372895970336155	True	8	19107387	A	G	-	-	-
ENSG00000140262	TCF12	15_57157876_C_T	ips	0.0725168337030638	True	15	57157876	C	T	{http://www.ebi.ac.uk/efo/EFO_0004503, http://www.ebi.ac.uk/efo/EFO_0001444, http://purl.obolibrary.org/obo/IAO_0000030, http://www.ebi.ac.uk/efo/EFO_0007984, http://www.ebi.ac.uk/efo/EFO_0000001}	{15_57179300}	{0.8686561955007495}
ENSG00000112685	EXOC2	6_444600_G_A	mesendo	0.0389138748288878	True	6	444600	G	A	-	-	-
ENSG00000197785	ATAD3A	1_1469289_G_C	mesendo	0.0940198666690797	True	1	1469289	G	C	-	-	-
ENSG00000131876	SNRPA1	15_101747869_C_A	mesendo	0.0470128156586461	True	15	101747869	C	A	-	-	-
ENSG00000243725	TTC4	1_55211397_A_G	defendo	0.098193845331688	True	1	55211397	A	G	-	-	-
ENSG00000148229	POLE3	9_116123671_A_G	ips	0.0608397878225354	True	9	116123671	A	G	-	-	-
ENSG00000104228	TRIM35	8_27125887_C_T	mesendo	0.0904279035140304	False	8	27125887	C	T	-	-	-
ENSG00000198783	ZNF830	17_33260973_C_T	defendo	0.0335387146338442	True	17	33260973	C	T	-	-	-
ENSG00000082213	C5orf22	5_31643236_A_G	mesendo	0.0016975455086033	False	5	31643236	A	G	-	-	-
ENSG00000155096	AZIN1	8_103782032_C_T	defendo	0.0686268617634522	True	8	103782032	C	T	-	-	-
ENSG00000135213	POM121C	7_75111362_A_G	defendo	0.012708738620766	False	7	75111362	A	G	{http://www.ebi.ac.uk/efo/EFO_0001444, http://purl.obolibrary.org/obo/IAO_0000030, http://www.ebi.ac.uk/efo/EFO_0004340, http://www.ebi.ac.uk/efo/EFO_0004324, http://www.ebi.ac.uk/efo/EFO_0004302, http://www.ebi.ac.uk/efo/EFO_0008002, http://www.ebi.ac.uk/efo/EFO_0000001}	{7_75163169}	{0.9761401265387359}
ENSG00000065183	WDR3	1_118541748_C_T	defendo	0.0816844445436985	True	1	118541748	C	T	-	-	-
ENSG00000075151	EIF4G3	1_21318456_A_C	ips	0.0608397878225354	True	1	21318456	A	C	{http://www.ebi.ac.uk/efo/EFO_0001444, http://purl.obolibrary.org/obo/IAO_0000030, http://www.ebi.ac.uk/efo/EFO_0006516, http://www.ebi.ac.uk/efo/EFO_0000001, http://www.ebi.ac.uk/efo/EFO_0005420}	{1_21410231}	{0.934938024638151}
ENSG00000158042	MRPL17	11_6697366_T_G	ips	0.0056181675529310285	False	11	6697366	T	G	-	-	-
ENSG00000204356	NELFE	6_31905130_G_A	ips	0.0983301855684466	False	6	31905130	G	A	{http://www.ebi.ac.uk/efo/EFO_0001058, http://www.ifomis.org/bfo/1.1/snap#SpecificallyDependentContinuant, http://www.ebi.ac.uk/efo/EFO_0000408, http://www.ebi.ac.uk/efo/EFO_0000618, http://www.ifomis.org/bfo/1.1/snap#Disposition, http://www.ebi.ac.uk/efo/EFO_0001365, http://www.ebi.ac.uk/efo/EFO_0000001};{http://www.ebi.ac.uk/efo/EFO_0007937, http://www.ebi.ac.uk/efo/EFO_0001444, http://purl.obo…	{6_31916951};{6_31920687};{6_31914180};{6_31919917};{6_31905130}	{0.9411281022041015};{0.9429583336515429};{0.946352882139536};{0.9429583336515429};{1.0}
ENSG00000058668	ATP2B4	1_203703164_T_C	defendo	0.0795674765885968	False	1	203703164	T	C	-	-	-
ENSG00000154743	TSEN2	3_12543198_G_A	ips	0.00621543342598441	False	3	12543198	G	A	-	-	-
ENSG00000109854	HTATIP2	11_20386301_A_C	ips	0.0597477178952561	False	11	20386301	A	C	-	-	-
ENSG00000101577	LPIN2	18_3015946_A_G	mesendo	0.0760824699181722	True	18	3015946	A	G	-	-	-
ENSG00000181638	ZFP41	8_144255788_G_A	mesendo	0.0695666263570417	False	8	144255788	G	A	-	-	-
ENSG00000152767	FARP1	13_98749902_G_A	ips	0.0925079570992235	False	13	98749902	G	A	-	-	-
ENSG00000131470	PSMC3IP	17_40817448_G_A	ips	0.0179274664162041	True	17	40817448	G	A	-	-	-
ENSG00000123643	SLC36A1	5_150798334_G_A	ips	0.00155193262048141	False	5	150798334	G	A	-	-	-
ENSG00000123643	SLC36A1	5_150798334_G_A	mesendo	9.829913753233299e-05	False	5	150798334	G	A	-	-	-
ENSG00000123643	SLC36A1	5_150798334_G_A	defendo	0.00582085611803743	False	5	150798334	G	A	-	-	-
ENSG00000105793	GTPBP10	7_89977760_A_G	ips	0.0288988718746677	False	7	89977760	A	G	{http://www.ebi.ac.uk/efo/EFO_0004578, http://www.ebi.ac.uk/efo/EFO_0001444, http://purl.obolibrary.org/obo/IAO_0000030, http://www.ebi.ac.uk/efo/EFO_0000001}	{7_89977760}	{0.9999999999999998}
ENSG00000205078	SYCE1L	16_77249144_G_C	ips	0.0028442485077693307	False	16	77249144	G	C	-	-	-
ENSG00000205078	SYCE1L	16_77249144_G_C	mesendo	2.80114377102102e-06	False	16	77249144	G	C	-	-	-
ENSG00000130177	CDC16	13_114995495_T_G	ips	0.0374254597240002	False	13	114995495	T	G	-	-	-
ENSG00000173821	RNF213	17_78416493_A_G	ips	0.0467378634188237	True	17	78416493	A	G	-	-	-
ENSG00000235169	SMIM1	1_3601123_A_G	mesendo	0.0578891119598635	False	1	3601123	A	G	-	-	-
ENSG00000139410	SDSL	12_113796856_A_C	mesendo	0.0855853243421332	False	12	113796856	A	C	-	-	-
ENSG00000256053	APOPT1	14_103967504_G_A	ips	0.0254980895653509	False	14	103967504	G	A	-	-	-
ENSG00000154781	CCDC174	3_14778262_T_C	ips	0.0409550166685269	True	3	14778262	T	C	-	-	-
ENSG00000177697	CD151	11_834389_T_C	defendo	0.00165219578408403	False	11	834389	T	C	-	-	-
ENSG00000178764	ZHX2	8_123889903_A_G	mesendo	0.0355260831555507	True	8	123889903	A	G	-	-	-
ENSG00000106344	RBM28	7_127950725_G_A	mesendo	0.0030533608217304803	False	7	127950725	G	A	-	-	-
ENSG00000145337	PYURF	4_89491955_A_G	ips	0.0991569098373839	True	4	89491955	A	G	-	-	-
ENSG00000198252	STYX	14_53228434_G_A	ips	0.000718059790065662	False	14	53228434	G	A	-	-	-
ENSG00000053900	ANAPC4	4_25377811_A_C	mesendo	0.008450245785092729	True	4	25377811	A	C	-	-	-
ENSG00000089063	TMEM230	20_5056899_G_A	ips	2.70935032421335e-10	False	20	5056899	G	A	-	-	-
ENSG00000143643	TTC13	1_231143914_T_C	ips	0.00151989482813169	False	1	231143914	T	C	-	-	-
ENSG00000198131	ZNF544	19_58780089_G_C	ips	0.0448938359091869	False	19	58780089	G	C	-	-	-
ENSG00000124608	AARS2	6_44239922_C_T	defendo	0.0281619145408439	True	6	44239922	C	T	-	-	-
ENSG00000160172	FAM86C2P	11_67588591_A_T	mesendo	0.066476241469729	False	11	67588591	A	T	-	-	-
ENSG00000105778	AVL9	7_32835209_A_G	mesendo	2.92255173304554e-12	False	7	32835209	A	G	-	-	-
ENSG00000137168	PPIL1	6_36805885_A_C	ips	0.0314971827016542	False	6	36805885	A	C	-	-	-
ENSG00000244270	RPL32P29	14_50048426_T_C	mesendo	0.0121986571187965	False	14	50048426	T	C	-	-	-
ENSG00000167642	SPINT2	19_38760618_A_G	ips	0.0663303306338445	False	19	38760618	A	G	-	-	-
ENSG00000161395	PGAP3	17_37827163_A_G	ips	0.0275729865713653	False	17	37827163	A	G	{http://www.ebi.ac.uk/efo/EFO_0004612, http://www.ebi.ac.uk/efo/EFO_0001444, http://purl.obolibrary.org/obo/IAO_0000030, http://www.ebi.ac.uk/efo/EFO_0000001};{http://www.ebi.ac.uk/efo/EFO_0004612, http://www.ebi.ac.uk/efo/EFO_0001444, http://purl.obolibrary.org/obo/IAO_0000030, http://www.ebi.ac.uk/efo/EFO_0000001}	{17_37814080};{17_37813856}	{0.8330222663652319};{0.8240043919931586}
ENSG00000088280	ASAP3	1_23810063_C_G	defendo	0.0160814307682541	False	1	23810063	C	G	-	-	-
ENSG00000134058	CDK7	5_68583485_C_T	ips	0.007397754884441721	False	5	68583485	C	T	-	-	-
ENSG00000107223	EDF1	9_139820048_G_A	ips	0.0968268109631527	False	9	139820048	G	A	-	-	-
ENSG00000184227	ACOT1	14_74026300_C_G	ips	0.000430945200166278	False	14	74026300	C	G	-	-	-
ENSG00000164080	RAD54L2	3_51477627_C_T	ips	6.938799512753428e-07	False	3	51477627	C	T	-	-	-
ENSG00000164080	RAD54L2	3_51477627_C_T	mesendo	2.49442587902316e-07	False	3	51477627	C	T	-	-	-
ENSG00000167553	TUBA1C	12_49645240_T_C	mesendo	4.01192307580966e-05	False	12	49645240	T	C	-	-	-
ENSG00000167553	TUBA1C	12_49645240_T_C	defendo	0.00635613519056988	False	12	49645240	T	C	-	-	-
ENSG00000153944	MSI2	17_55417729_T_C	defendo	0.0174377548613101	True	17	55417729	T	C	-	-	-
ENSG00000164830	OXR1	8_107670090_T_G	mesendo	0.0650624069841646	True	8	107670090	T	G	-	-	-
ENSG00000179021	C3orf38	3_88278490_G_A	ips	0.0653212229544946	True	3	88278490	G	A	-	-	-
ENSG00000179632	MAF1	8_145126375_G_A	defendo	0.0787465107513892	False	8	145126375	G	A	-	-	-
ENSG00000041357	PSMA4	15_78813334_G_A	ips	0.000402699223423628	False	15	78813334	G	A	-	-	-
ENSG00000197563	PIGN	18_59613555_C_A	ips	0.0124020450339978	True	18	59613555	C	A	-	-	-
ENSG00000010165	METTL13	1_171660222_C_A	ips	0.0321007867804005	True	1	171660222	C	A	-	-	-
ENSG00000135211	TMEM60	7_77324475_A_G	ips	0.0376909082282283	True	7	77324475	A	G	-	-	-
ENSG00000138777	PPA2	4_106486217_C_G	ips	0.0367423620668658	False	4	106486217	C	G	-	-	-
ENSG00000228716	DHFR	5_79961312_C_A	ips	1.6552762835821803e-05	False	5	79961312	C	A	-	-	-
ENSG00000131373	HACL1	3_15539770_T_C	ips	0.0159677538800088	False	3	15539770	T	C	-	-	-
ENSG00000196653	ZNF502	3_44763037_A_C	ips	0.0593103890594834	False	3	44763037	A	C	-	-	-
ENSG00000148297	MED22	9_136211248_A_G	ips	1.76618248986142e-05	False	9	136211248	A	G	-	-	-
ENSG00000121989	ACVR2A	2_148716710_T_G	mesendo	1.22620793340846e-07	False	2	148716710	T	G	-	-	-
ENSG00000121989	ACVR2A	2_148716710_T_G	defendo	0.000290597552127719	False	2	148716710	T	G	-	-	-
ENSG00000246705	H2AFJ	12_14982909_A_G	ips	4.81872175245848e-05	False	12	14982909	A	G	-	-	-
ENSG00000103342	GSPT1	16_11956118_T_A	ips	0.00209633808909036	False	16	11956118	T	A	-	-	-
ENSG00000173715	C11orf80	11_66414818_T_A	ips	0.0135202988475387	False	11	66414818	T	A	{http://www.ebi.ac.uk/efo/EFO_0007937, http://www.ebi.ac.uk/efo/EFO_0001444, http://purl.obolibrary.org/obo/IAO_0000030, http://www.ebi.ac.uk/efo/EFO_0004747, http://www.ebi.ac.uk/efo/EFO_0000001}	{11_66328095}	{0.8053276166932982}
ENSG00000119684	MLH3	14_75446879_C_G	ips	0.0483662384607046	False	14	75446879	C	G	{http://www.ebi.ac.uk/efo/EFO_0000378, http://www.ebi.ac.uk/efo/EFO_0001645, http://www.ifomis.org/bfo/1.1/snap#SpecificallyDependentContinuant, http://www.ebi.ac.uk/efo/EFO_0000408, http://www.ifomis.org/bfo/1.1/snap#Disposition, http://www.ebi.ac.uk/efo/EFO_0000319, http://www.ebi.ac.uk/efo/EFO_0000001};{http://www.ebi.ac.uk/efo/EFO_0000378, http://www.ebi.ac.uk/efo/EFO_0001645, http://www.ifom…	{14_75446879};{14_75583268}	{1.0};{0.8026040909323423}
ENSG00000181991	MRPS11	15_89067344_T_C	ips	0.0498309040879066	True	15	89067344	T	C	-	-	-
ENSG00000116580	GON4L	1_155722506_C_G	defendo	0.0568412857838586	True	1	155722506	C	G	-	-	-
ENSG00000158856	DMTN	8_21902242_G_C	ips	0.0299277261375151	True	8	21902242	G	C	-	-	-
ENSG00000116212	LRRC42	1_54366599_A_G	defendo	0.0352503858787815	False	1	54366599	A	G	-	-	-
ENSG00000065534	MYLK	3_123543783_C_T	mesendo	0.0324151464118045	False	3	123543783	C	T	{http://www.ebi.ac.uk/efo/EFO_0004337, http://purl.obolibrary.org/obo/GO_0008150, http://www.ebi.ac.uk/efo/EFO_0003925, http://www.ifomis.org/bfo/1.1/span#ProcessualEntity, http://www.ebi.ac.uk/efo/EFO_0004323, http://www.ebi.ac.uk/efo/EFO_0000001}	{3_123571754}	{0.9969180583260712}
ENSG00000167965	MLST8	16_2255807_G_A	ips	0.0330952687658079	True	16	2255807	G	A	-	-	-
ENSG00000211455	STK38L	12_27329738_C_A	mesendo	0.00882329011925051	False	12	27329738	C	A	-	-	-
ENSG00000106333	PCOLCE	7_100198878_C_A	ips	0.0965376237758141	False	7	100198878	C	A	-	-	-
ENSG00000169169	CPT1C	19_50189156_G_A	ips	2.120116082122889e-09	False	19	50189156	G	A	-	-	-
ENSG00000169169	CPT1C	19_50189156_G_A	defendo	0.00506482757983733	False	19	50189156	G	A	-	-	-
ENSG00000134910	STT3A	11_125476543_A_C	ips	4.50961086642897e-05	False	11	125476543	A	C	-	-	-
ENSG00000138674	SEC31A	4_83820170_G_A	ips	0.0010718828514128	False	4	83820170	G	A	-	-	-
ENSG00000170899	GSTA4	6_52854321_T_C	defendo	0.00024951142028508197	True	6	52854321	T	C	-	-	-
ENSG00000187736	NHEJ1	2_220067732_C_A	defendo	0.038955293849724994	True	2	220067732	C	A	-	-	-
ENSG00000161981	SNRNP25	16_104754_G_C	ips	7.664999510193302e-07	False	16	104754	G	C	-	-	-
ENSG00000124126	PREX1	20_47337594_G_C	defendo	0.0363808014213125	True	20	47337594	G	C	-	-	-
ENSG00000178053	MLF1	3_158286103_C_T	ips	0.00449670457309927	False	3	158286103	C	T	-	-	-
ENSG00000167615	LENG8	19_54938214_G_A	defendo	0.0548756356909316	False	19	54938214	G	A	-	-	-
ENSG00000173166	RAPH1	2_204266343_T_C	ips	0.0763093162080702	False	2	204266343	T	C	-	-	-
ENSG00000109171	SLAIN2	4_48336371_T_C	mesendo	0.0974107846578164	False	4	48336371	T	C	-	-	-
ENSG00000182173	TSEN54	17_73513677_A_C	mesendo	0.00708787050457363	False	17	73513677	A	C	-	-	-
ENSG00000112559	MDFI	6_41527895_G_A	defendo	0.0997510283375062	True	6	41527895	G	A	-	-	-
ENSG00000196072	BLOC1S2	10_102100472_C_T	defendo	0.013430058022333	True	10	102100472	C	T	-	-	-
ENSG00000186184	POLR1D	13_28195495_C_T	ips	0.00220637211785167	False	13	28195495	C	T	-	-	-
ENSG00000116731	PRDM2	1_14235022_G_A	defendo	0.0728807636147106	False	1	14235022	G	A	-	-	-
ENSG00000155906	RMND1	6_151729053_A_C	ips	0.0175141201342154	False	6	151729053	A	C	-	-	-
ENSG00000155906	RMND1	6_151729053_A_C	defendo	0.0564083051040834	False	6	151729053	A	C	-	-	-
ENSG00000114520	SNX4	3_125141827_A_G	defendo	0.0910715184414378	False	3	125141827	A	G	-	-	-
ENSG00000239779	WBP1	2_74654861_G_A	mesendo	0.00867870534361901	True	2	74654861	G	A	-	-	-
ENSG00000108433	GOSR2	17_45006109_A_G	ips	0.0211568302231521	True	17	45006109	A	G	{http://purl.obolibrary.org/obo/HP_0000175, http://purl.obolibrary.org/obo/HP_0000153, http://www.ebi.ac.uk/efo/EFO_0000651, http://purl.obolibrary.org/obo/HP_0000202, http://www.ifomis.org/bfo/1.1/snap#Quality, http://www.ifomis.org/bfo/1.1/snap#SpecificallyDependentContinuant, http://purl.obolibrary.org/obo/HP_0000118, http://www.ebi.ac.uk/efo/EFO_0003959, http://www.ebi.ac.uk/efo/EFO_0000001}	{17_45008935}	{0.9522283925744868}
ENSG00000111364	DDX55	12_124098269_A_G	ips	0.0221645091594605	False	12	124098269	A	G	-	-	-
ENSG00000166949	SMAD3	15_67340177_A_G	mesendo	0.0680663576114151	True	15	67340177	A	G	-	-	-
ENSG00000100890	KIAA0391	14_35690978_C_G	defendo	0.00383417037217039	True	14	35690978	C	G	-	-	-
ENSG00000164458	T	6_166582979_G_T	ips	0.0183064241636455	True	6	166582979	G	T	-	-	-
ENSG00000125375	ATP5S	14_50768483_A_G	ips	0.0011647089690254	False	14	50768483	A	G	-	-	-
ENSG00000125375	ATP5S	14_50768483_A_G	defendo	0.00203355986277494	False	14	50768483	A	G	-	-	-
ENSG00000142867	BCL10	1_85797110_A_G	ips	0.0586471154285017	True	1	85797110	A	G	-	-	-
ENSG00000147316	MCPH1	8_6469894_C_T	ips	0.0883734115239484	True	8	6469894	C	T	-	-	-
ENSG00000135426	TESPA1	12_55466583_G_A	ips	0.0343842899015512	True	12	55466583	G	A	-	-	-
ENSG00000139083	ETV6	12_12035649_C_T	ips	0.0558634169013756	True	12	12035649	C	T	-	-	-
ENSG00000151503	NCAPD3	11_134022087_G_T	ips	0.0578429407769847	True	11	134022087	G	T	-	-	-
ENSG00000167778	SPRYD3	12_53471218_C_A	mesendo	0.0738387852980842	True	12	53471218	C	A	-	-	-
ENSG00000003402	CFLAR	2_201999283_A_G	defendo	0.0302769238728429	False	2	201999283	A	G	-	-	-
ENSG00000170525	PFKFB3	10_6275135_C_T	ips	0.0190864578594812	False	10	6275135	C	T	-	-	-
ENSG00000249115	HAUS5	19_36015002_A_G	defendo	0.012040439798423	True	19	36015002	A	G	-	-	-
ENSG00000139233	LLPH	12_66512051_A_G	ips	0.0002969355956670371	False	12	66512051	A	G	-	-	-
ENSG00000110455	ACCS	11_44087989_G_T	ips	0.0131785300010784	False	11	44087989	G	T	{http://www.ebi.ac.uk/efo/EFO_0004194, http://www.ifomis.org/bfo/1.1/snap#SpecificallyDependentContinuant, http://www.ebi.ac.uk/efo/EFO_0000408, http://www.ifomis.org/bfo/1.1/snap#Disposition, http://www.ebi.ac.uk/efo/EFO_0003086, http://www.ebi.ac.uk/efo/EFO_0000001}	{11_44087989}	{1.0}
ENSG00000110455	ACCS	11_44087989_G_T	mesendo	0.000129864053493288	False	11	44087989	G	T	{http://www.ebi.ac.uk/efo/EFO_0004194, http://www.ifomis.org/bfo/1.1/snap#SpecificallyDependentContinuant, http://www.ebi.ac.uk/efo/EFO_0000408, http://www.ifomis.org/bfo/1.1/snap#Disposition, http://www.ebi.ac.uk/efo/EFO_0003086, http://www.ebi.ac.uk/efo/EFO_0000001}	{11_44087989}	{1.0}
ENSG00000110455	ACCS	11_44087989_G_T	defendo	0.0173576255713713	False	11	44087989	G	T	{http://www.ebi.ac.uk/efo/EFO_0004194, http://www.ifomis.org/bfo/1.1/snap#SpecificallyDependentContinuant, http://www.ebi.ac.uk/efo/EFO_0000408, http://www.ifomis.org/bfo/1.1/snap#Disposition, http://www.ebi.ac.uk/efo/EFO_0003086, http://www.ebi.ac.uk/efo/EFO_0000001}	{11_44087989}	{1.0}
ENSG00000159182	PRAC1	17_46780476_C_G	defendo	0.0177774533582048	False	17	46780476	C	G	-	-	-
ENSG00000129933	MAU2	19_19351968_G_A	defendo	0.0860137076161496	True	19	19351968	G	A	-	-	-
ENSG00000160226	C21orf2	21_45746293_C_T	defendo	0.0120973095369427	False	21	45746293	C	T	-	-	-
ENSG00000223508	RPL23AP53	8_176818_G_A	mesendo	0.044049994301108994	False	8	176818	G	A	-	-	-
ENSG00000160584	SIK3	11_116843425_C_G	defendo	0.0794991418911637	True	11	116843425	C	G	-	-	-
ENSG00000213689	TREX1	3_48474249_A_G	ips	0.00302136436207352	False	3	48474249	A	G	-	-	-
ENSG00000143228	NUF2	1_163301733_T_C	ips	0.0351554420485018	False	1	163301733	T	C	-	-	-
ENSG00000132541	HRSP12	8_99127984_C_G	ips	0.0791136296283594	True	8	99127984	C	G	-	-	-
ENSG00000173153	ESRRA	11_64161332_C_T	defendo	0.0378397109014793	True	11	64161332	C	T	-	-	-
ENSG00000197461	PDGFA	7_624474_A_G	mesendo	0.0825661880831947	True	7	624474	A	G	-	-	-
ENSG00000146205	ANO7	2_242195394_C_T	ips	0.0519889897671624	True	2	242195394	C	T	-	-	-
ENSG00000167874	TMEM88	17_7751050_C_T	defendo	0.095945213094407	True	17	7751050	C	T	-	-	-
ENSG00000124588	NQO2	6_3003970_A_G	ips	2.2499815445089602e-11	False	6	3003970	A	G	{http://www.ebi.ac.uk/efo/EFO_0007937, http://www.ebi.ac.uk/efo/EFO_0001444, http://purl.obolibrary.org/obo/IAO_0000030, http://www.ebi.ac.uk/efo/EFO_0004747, http://www.ebi.ac.uk/efo/EFO_0000001}	{6_3003970}	{1.0}
ENSG00000124588	NQO2	6_3003970_A_G	defendo	2.0821570543348e-10	False	6	3003970	A	G	{http://www.ebi.ac.uk/efo/EFO_0007937, http://www.ebi.ac.uk/efo/EFO_0001444, http://purl.obolibrary.org/obo/IAO_0000030, http://www.ebi.ac.uk/efo/EFO_0004747, http://www.ebi.ac.uk/efo/EFO_0000001}	{6_3003970}	{1.0}
ENSG00000104497	SNX16	8_82682343_A_C	mesendo	0.000152065040209733	True	8	82682343	A	C	-	-	-
ENSG00000143162	CREG1	1_167504393_T_C	ips	0.0012046259833035698	False	1	167504393	T	C	-	-	-
ENSG00000196531	NACA	12_57171516_T_C	ips	1.78603890296795e-10	False	12	57171516	T	C	-	-	-
ENSG00000152520	PAN3	13_28867268_C_T	ips	6.8512533835133e-08	False	13	28867268	C	T	-	-	-
ENSG00000152520	PAN3	13_28867268_C_T	mesendo	0.000707693565515938	False	13	28867268	C	T	-	-	-
ENSG00000185869	ZNF829	19_37293817_A_G	mesendo	0.070860481764584	False	19	37293817	A	G	-	-	-
ENSG00000118402	ELOVL4	6_80583474_G_A	mesendo	0.0804606446612004	True	6	80583474	G	A	-	-	-
ENSG00000168275	COA6	1_234509259_G_C	ips	2.82833992892884e-09	False	1	234509259	G	C	-	-	-
ENSG00000108395	TRIM37	17_56968532_G_T	ips	0.0003387636396567641	True	17	56968532	G	T	-	-	-
ENSG00000154767	XPC	3_14186823_T_C	ips	0.000547708146122008	False	3	14186823	T	C	-	-	-
ENSG00000168275	COA6	1_234509259_G_C	mesendo	0.00010862882450384399	False	1	234509259	G	C	-	-	-
ENSG00000074842	C19orf10	19_4654757_G_A	mesendo	0.0556047180073237	False	19	4654757	G	A	-	-	-
ENSG00000147596	PRDM14	8_70970391_C_T	mesendo	0.0113557702153266	False	8	70970391	C	T	-	-	-
ENSG00000146909	NOM1	7_156744068_C_G	mesendo	0.071798323593694	True	7	156744068	C	G	-	-	-
ENSG00000135506	OS9	12_58085198_T_C	defendo	0.003993540389910079	False	12	58085198	T	C	-	-	-
ENSG00000145335	SNCA	4_90718995_C_T	ips	0.056680836721045	True	4	90718995	C	T	-	-	-
ENSG00000072849	DERL2	17_5359190_G_A	defendo	0.0326648563556866	True	17	5359190	G	A	-	-	-
ENSG00000105825	TFPI2	7_93423683_T_G	mesendo	0.060069238093908	True	7	93423683	T	G	-	-	-
ENSG00000088682	COQ9	16_57533476_G_A	defendo	0.0383307367582033	True	16	57533476	G	A	-	-	-
ENSG00000137563	GGH	8_64036389_T_A	defendo	0.0487686297475867	True	8	64036389	T	A	-	-	-
ENSG00000119878	CRIPT	2_46836439_A_T	defendo	0.0139828282599961	False	2	46836439	A	T	-	-	-
ENSG00000164615	CAMLG	5_134065932_T_A	mesendo	0.0073553315545210095	False	5	134065932	T	A	-	-	-
ENSG00000075407	ZNF37A	10_38486141_C_A	ips	0.00771944977236987	False	10	38486141	C	A	-	-	-
ENSG00000103550	KNOP1	16_19789932_A_G	ips	9.81642433068439e-06	False	16	19789932	A	G	-	-	-
ENSG00000103550	KNOP1	16_19789932_A_G	mesendo	0.00154607816998389	False	16	19789932	A	G	-	-	-
ENSG00000151748	SAV1	14_51044629_C_A	mesendo	0.0678698371260544	True	14	51044629	C	A	-	-	-
ENSG00000198648	STK39	2_169120541_A_T	ips	0.0608397878225354	False	2	169120541	A	T	{http://www.ebi.ac.uk/efo/EFO_0001444, http://purl.obolibrary.org/obo/IAO_0000030, http://www.ebi.ac.uk/efo/EFO_0004340, http://www.ebi.ac.uk/efo/EFO_0004324, http://www.ebi.ac.uk/efo/EFO_0004302, http://www.ebi.ac.uk/efo/EFO_0000001};{http://www.ifomis.org/bfo/1.1/snap#SpecificallyDependentContinuant, http://www.ebi.ac.uk/efo/EFO_0000408, http://www.ebi.ac.uk/efo/EFO_0000618, http://www.ifomis.o…	{2_169091942};{2_169117025};{2_169110394}	{0.9318926758358675};{0.8632847187241733};{0.8971830373590831}
ENSG00000130414	NDUFA10	2_240964714_G_C	ips	0.000784635395240511	False	2	240964714	G	C	-	-	-
ENSG00000071655	MBD3	19_1536363_T_C	mesendo	0.0438927084825483	True	19	1536363	T	C	-	-	-
ENSG00000160602	NEK8	17_27035953_G_A	ips	0.00548153653348668	False	17	27035953	G	A	-	-	-
ENSG00000139719	VPS33A	12_122703014_C_T	ips	0.0256285359481134	True	12	122703014	C	T	-	-	-
ENSG00000152076	CCDC74B	2_130898232_C_T	ips	1.63436151418393e-05	False	2	130898232	C	T	-	-	-
ENSG00000152076	CCDC74B	2_130898232_C_T	mesendo	0.0101518629882003	False	2	130898232	C	T	-	-	-
ENSG00000257218	GATC	12_120992013_T_C	mesendo	0.0411916398264716	False	12	120992013	T	C	-	-	-
ENSG00000152076	CCDC74B	2_130898232_C_T	defendo	5.31066782331885e-10	False	2	130898232	C	T	-	-	-
ENSG00000124641	MED20	6_41962671_G_A	ips	0.0314971827016542	True	6	41962671	G	A	-	-	-
ENSG00000165609	NUDT5	10_12210930_T_G	ips	0.0364724194053796	False	10	12210930	T	G	-	-	-
ENSG00000105281	SLC1A5	19_47265153_C_T	defendo	0.00289231463180936	False	19	47265153	C	T	-	-	-
ENSG00000139133	ALG10	12_34135581_T_C	ips	0.0739178077848314	True	12	34135581	T	C	-	-	-
ENSG00000182923	CEP63	3_134131962_A_T	mesendo	0.0707683464767255	True	3	134131962	A	T	-	-	-
ENSG00000139436	GIT2	12_110292155_A_C	defendo	0.0616140589056415	True	12	110292155	A	C	-	-	-
ENSG00000100058	CRYBB2P1	22_25845855_C_G	ips	4.94724806110292e-15	False	22	25845855	C	G	{http://www.ifomis.org/bfo/1.1/snap#SpecificallyDependentContinuant, http://www.ebi.ac.uk/efo/EFO_0000408, http://www.ebi.ac.uk/efo/EFO_0002461, http://www.ifomis.org/bfo/1.1/snap#Disposition, http://www.ebi.ac.uk/efo/EFO_0005423, http://www.ebi.ac.uk/efo/EFO_0004273, http://www.ebi.ac.uk/efo/EFO_0000001}	{22_25875573}	{0.9332431973195736}
ENSG00000100058	CRYBB2P1	22_25845855_C_G	mesendo	5.3980478769243206e-08	False	22	25845855	C	G	{http://www.ifomis.org/bfo/1.1/snap#SpecificallyDependentContinuant, http://www.ebi.ac.uk/efo/EFO_0000408, http://www.ebi.ac.uk/efo/EFO_0002461, http://www.ifomis.org/bfo/1.1/snap#Disposition, http://www.ebi.ac.uk/efo/EFO_0005423, http://www.ebi.ac.uk/efo/EFO_0004273, http://www.ebi.ac.uk/efo/EFO_0000001}	{22_25875573}	{0.9332431973195736}
ENSG00000173611	SCAI	9_127619005_G_C	ips	0.0473426785115892	True	9	127619005	G	C	-	-	-
ENSG00000188368	PRR19	19_42829272_G_A	ips	0.0484169220611876	True	19	42829272	G	A	-	-	-
ENSG00000177200	CHD9	16_53376459_G_A	ips	0.0326569404788264	False	16	53376459	G	A	-	-	-
ENSG00000176293	ZNF135	19_58572979_G_A	mesendo	0.0994880002148227	True	19	58572979	G	A	-	-	-
ENSG00000159712	ANKRD18CP	9_100001077_G_C	mesendo	0.0006247864961230152	False	9	100001077	G	C	-	-	-
ENSG00000159712	ANKRD18CP	9_100001077_G_C	defendo	0.00140081582784207	False	9	100001077	G	C	-	-	-
ENSG00000165118	C9orf64	9_86620546_C_T	ips	0.00253247932223456	False	9	86620546	C	T	-	-	-
ENSG00000165118	C9orf64	9_86620546_C_T	mesendo	0.000290715105383429	False	9	86620546	C	T	-	-	-
ENSG00000178150	ZNF114	19_48883003_T_C	defendo	0.0844407199927839	True	19	48883003	T	C	-	-	-
ENSG00000141349	G6PC3	17_42097956_G_A	mesendo	0.0567825791591724	False	17	42097956	G	A	-	-	-
ENSG00000243667	WDR92	2_68302228_A_G	ips	0.0427922104540067	True	2	68302228	A	G	-	-	-
ENSG00000154079	C6orf57	6_71294625_G_C	ips	1.22061060726192e-07	False	6	71294625	G	C	-	-	-
ENSG00000165821	SALL2	14_22105050_T_C	ips	0.0616918720252384	False	14	22105050	T	C	-	-	-
ENSG00000166667	SPDYE6	7_101928585_G_A	mesendo	0.0709337315048917	False	7	101928585	G	A	-	-	-
ENSG00000213801	ZNF816-ZNF321P	19_53434217_G_A	ips	0.0854835948982301	False	19	53434217	G	A	-	-	-
ENSG00000146918	NCAPG2	7_158514644_A_C	ips	0.0681805664755889	False	7	158514644	A	C	-	-	-
ENSG00000185344	ATP6V0A2	12_124252924_C_T	defendo	0.0798887387800443	False	12	124252924	C	T	-	-	-
ENSG00000148300	REXO4	9_136288929_C_T	ips	1.66552549532626e-06	False	9	136288929	C	T	-	-	-
ENSG00000153113	CAST	5_96074435_A_G	ips	0.000520946187618243	False	5	96074435	A	G	-	-	-
ENSG00000110871	COQ5	12_121064024_G_T	defendo	0.079959799719079	True	12	121064024	G	T	-	-	-
ENSG00000160191	PDE9A	21_44247575_G_T	mesendo	0.0346951880488813	True	21	44247575	G	T	-	-	-
ENSG00000176623	RMDN1	8_87476439_C_T	mesendo	0.0262969029939894	False	8	87476439	C	T	-	-	-
ENSG00000141458	NPC1	18_21167333_A_C	mesendo	0.0290715638410786	False	18	21167333	A	C	-	-	-
ENSG00000087076	HSD17B14	19_49293897_G_A	ips	0.036007544278879	False	19	49293897	G	A	-	-	-
ENSG00000170955	PRKCDBP	11_6326376_T_C	ips	0.0139393417983456	False	11	6326376	T	C	-	-	-
ENSG00000160072	ATAD3B	1_1384389_A_T	ips	0.0023589044760654	False	1	1384389	A	T	-	-	-
ENSG00000172354	GNB2	7_100366917_G_A	ips	0.0932921562395663	False	7	100366917	G	A	-	-	-
ENSG00000136754	ABI1	10_27127994_C_A	ips	0.0673468726791578	True	10	27127994	C	A	-	-	-
ENSG00000144566	RAB5A	3_19989504_T_C	ips	0.0743519644322605	False	3	19989504	T	C	-	-	-
ENSG00000105866	SP4	7_21482397_A_G	ips	0.0800218683402961	False	7	21482397	A	G	-	-	-
ENSG00000170876	TMEM43	3_14175149_G_A	mesendo	0.00173215836289314	False	3	14175149	G	A	-	-	-
ENSG00000154639	CXADR	21_18848386_A_C	mesendo	0.0574543243833973	True	21	18848386	A	C	-	-	-
ENSG00000198892	SHISA4	1_201791200_G_A	ips	0.0596906947549802	False	1	201791200	G	A	-	-	-
ENSG00000130724	CHMP2A	19_59079257_A_G	mesendo	0.0193019540925871	True	19	59079257	A	G	-	-	-
ENSG00000161513	FDXR	17_72811343_A_G	ips	0.0972944471367348	False	17	72811343	A	G	-	-	-
ENSG00000224051	GLTPD1	1_1209636_A_G	defendo	0.0968834310277768	True	1	1209636	A	G	-	-	-
ENSG00000155330	C16orf87	16_46773124_C_G	mesendo	0.0553124737686515	False	16	46773124	C	G	-	-	-
ENSG00000119929	CUTC	10_101490852_T_A	defendo	0.0516687148835673	True	10	101490852	T	A	-	-	-
ENSG00000205583	STAG3L1	7_75079683_A_G	ips	7.25988535226374e-05	False	7	75079683	A	G	{http://www.ebi.ac.uk/efo/EFO_0001444, http://purl.obolibrary.org/obo/IAO_0000030, http://www.ebi.ac.uk/efo/EFO_0004340, http://www.ebi.ac.uk/efo/EFO_0004324, http://www.ebi.ac.uk/efo/EFO_0004302, http://www.ebi.ac.uk/efo/EFO_0008002, http://www.ebi.ac.uk/efo/EFO_0000001}	{7_75163169}	{0.8737140362220381}
ENSG00000205583	STAG3L1	7_75079683_A_G	defendo	2.8752729218187e-05	False	7	75079683	A	G	{http://www.ebi.ac.uk/efo/EFO_0001444, http://purl.obolibrary.org/obo/IAO_0000030, http://www.ebi.ac.uk/efo/EFO_0004340, http://www.ebi.ac.uk/efo/EFO_0004324, http://www.ebi.ac.uk/efo/EFO_0004302, http://www.ebi.ac.uk/efo/EFO_0008002, http://www.ebi.ac.uk/efo/EFO_0000001}	{7_75163169}	{0.8737140362220381}
ENSG00000182446	NPLOC4	17_79524971_G_A	defendo	0.0755760611551092	True	17	79524971	G	A	-	-	-
ENSG00000184117	NIPSNAP1	22_29947905_C_T	mesendo	0.031257239996052004	True	22	29947905	C	T	-	-	-
ENSG00000111907	TPD52L1	6_125591614_A_G	defendo	0.00194930977804882	True	6	125591614	A	G	-	-	-
ENSG00000156671	SAMD8	10_76982863_T_C	mesendo	0.0803845623098193	False	10	76982863	T	C	-	-	-
ENSG00000176444	CLK2	1_155244683_G_C	mesendo	0.0887929174623766	True	1	155244683	G	C	{http://www.ebi.ac.uk/efo/EFO_0000313, http://www.ebi.ac.uk/efo/EFO_0000311, http://www.ebi.ac.uk/efo/EFO_0000305, http://www.ifomis.org/bfo/1.1/snap#SpecificallyDependentContinuant, http://www.ebi.ac.uk/efo/EFO_0000408, http://www.ifomis.org/bfo/1.1/snap#Disposition, http://www.ebi.ac.uk/efo/EFO_0000616, http://www.ebi.ac.uk/efo/EFO_0000001};{http://www.ebi.ac.uk/efo/EFO_0003767, http://www.ebi.…	{1_155272274};{1_155230131}	{0.8755730115645445};{0.9647101259342769}
ENSG00000167552	TUBA1A	12_49582692_T_G	ips	4.65906810920536e-06	False	12	49582692	T	G	-	-	-
ENSG00000166261	ZNF202	11_123605937_C_T	ips	0.000522093442416231	False	11	123605937	C	T	-	-	-
ENSG00000197780	TAF13	1_109606270_G_T	ips	9.58886543802979e-05	False	1	109606270	G	T	-	-	-
ENSG00000128294	TPST2	22_27020835_G_A	ips	0.0180286544776203	False	22	27020835	G	A	-	-	-
ENSG00000254004	ZNF260	19_36941144_T_C	ips	1.82507195130569e-06	False	19	36941144	T	C	-	-	-
ENSG00000188352	FOCAD	9_20625228_G_A	mesendo	0.077796123841935	False	9	20625228	G	A	-	-	-
ENSG00000101751	POLI	18_51866513_T_C	ips	1.37987216699947e-06	False	18	51866513	T	C	-	-	-
ENSG00000203724	C1orf53	1_197919693_A_G	mesendo	0.0171445790113601	True	1	197919693	A	G	-	-	-
ENSG00000006042	TMEM98	17_31155529_G_A	defendo	0.0170586988983126	True	17	31155529	G	A	-	-	-
ENSG00000141580	WDR45B	17_80608681_T_G	ips	0.0826607625814144	False	17	80608681	T	G	-	-	-
ENSG00000180370	PAK2	3_196540819_C_T	mesendo	0.0698897812518837	True	3	196540819	C	T	-	-	-
ENSG00000169242	EFNA1	1_155033308_G_A	ips	0.0137595535415873	True	1	155033308	G	A	{http://www.ebi.ac.uk/efo/EFO_0001444, http://purl.obolibrary.org/obo/IAO_0000030, http://www.ebi.ac.uk/efo/EFO_0007842, http://www.ebi.ac.uk/efo/EFO_0007841, http://www.ebi.ac.uk/efo/EFO_0000001}	{1_155033308}	{0.9999999999999998}
ENSG00000168374	ARF4	3_57595419_C_T	ips	0.0590322802609473	False	3	57595419	C	T	-	-	-
ENSG00000165948	IFI27L1	14_94572696_T_C	ips	5.35476032116695e-05	False	14	94572696	T	C	-	-	-
ENSG00000074181	NOTCH3	19_15260682_A_C	mesendo	0.0152612403911137	True	19	15260682	A	C	-	-	-
ENSG00000177191	B3GNT8	19_41889748_T_C	mesendo	0.0651224996781225	False	19	41889748	T	C	{http://www.ebi.ac.uk/efo/EFO_0004339, http://www.ebi.ac.uk/efo/EFO_0001444, http://purl.obolibrary.org/obo/IAO_0000030, http://www.ebi.ac.uk/efo/EFO_0004324, http://www.ebi.ac.uk/efo/EFO_0004302, http://www.ebi.ac.uk/efo/EFO_0000001};{http://www.ebi.ac.uk/efo/EFO_0007937, http://www.ebi.ac.uk/efo/EFO_0001444, http://purl.obolibrary.org/obo/IAO_0000030, http://www.ebi.ac.uk/efo/EFO_0004747, http:…	{19_41922352};{19_41938684};{19_41937095}	{0.9430592584121882};{0.9387644183185435};{0.8827021335220304}
ENSG00000092036	HAUS4	14_23416138_A_G	defendo	1.24868505379149e-06	False	14	23416138	A	G	-	-	-
ENSG00000125812	GZF1	20_23298695_G_A	defendo	0.0385489224243066	True	20	23298695	G	A	-	-	-
ENSG00000196730	DAPK1	9_90041889_C_T	mesendo	0.0754092890421263	True	9	90041889	C	T	-	-	-
ENSG00000163964	PIGX	3_196439625_G_A	ips	0.0275199466768738	False	3	196439625	G	A	-	-	-
ENSG00000156411	C14orf2	14_104322983_C_T	mesendo	0.0707683464767255	False	14	104322983	C	T	-	-	-
ENSG00000108666	C17orf75	17_30659006_T_A	defendo	0.0234166660708028	False	17	30659006	T	A	-	-	-
ENSG00000183513	COA5	2_99216531_A_G	ips	0.0998887397972973	True	2	99216531	A	G	-	-	-
ENSG00000151552	QDPR	4_17531084_A_G	ips	5.89090168381514e-10	False	4	17531084	A	G	-	-	-
ENSG00000215883	CYB5RL	1_54632658_G_A	mesendo	0.0407131451794428	True	1	54632658	G	A	-	-	-
ENSG00000140400	MAN2C1	15_75670079_C_T	mesendo	4.38377362996958e-05	False	15	75670079	C	T	-	-	-
ENSG00000112511	PHF1	6_33440416_T_C	defendo	1.3972905528641e-06	False	6	33440416	T	C	-	-	-
ENSG00000170558	CDH2	18_25825027_A_G	ips	0.0825134648578757	True	18	25825027	A	G	-	-	-
ENSG00000124224	PPP4R1L	20_56749777_C_T	mesendo	0.0877814987102338	True	20	56749777	C	T	-	-	-
ENSG00000077585	GPR137B	1_236306535_A_C	ips	0.00925671695951839	True	1	236306535	A	C	-	-	-
ENSG00000106153	CHCHD2	7_56106397_C_T	mesendo	0.00841107460846937	False	7	56106397	C	T	-	-	-
ENSG00000100345	MYH9	22_36653986_C_A	mesendo	0.0786732025282253	True	22	36653986	C	A	-	-	-
ENSG00000110906	KCTD10	12_109997164_C_T	ips	0.0222570233406764	False	12	109997164	C	T	-	-	-
ENSG00000264775	PPIAP14	18_4937612_A_T	ips	0.0860410946492379	True	18	4937612	A	T	-	-	-
ENSG00000187953	PMS2CL	7_6763182_A_G	defendo	0.0939733364752327	True	7	6763182	A	G	-	-	-
ENSG00000248333	CDK11B	1_1520553_C_T	ips	0.0101706329867836	True	1	1520553	C	T	-	-	-
ENSG00000197860	SGTB	5_65012635_A_C	ips	0.0005732114432222049	False	5	65012635	A	C	-	-	-
ENSG00000173334	TRIB1	8_126440902_G_A	ips	0.00221567703308268	False	8	126440902	G	A	-	-	-
ENSG00000240303	ACAD11	3_132353895_C_T	mesendo	0.0538812998160638	False	3	132353895	C	T	-	-	-
ENSG00000167363	FN3K	17_80791096_A_G	defendo	0.0351521730377909	False	17	80791096	A	G	-	-	-
ENSG00000153207	AHCTF1	1_247031237_C_G	ips	0.0170628900535076	False	1	247031237	C	G	-	-	-
ENSG00000103415	HMOX2	16_4506232_G_A	defendo	0.0649217755863294	False	16	4506232	G	A	-	-	-
ENSG00000047578	KIAA0556	16_27835727_G_A	mesendo	0.0957714625832433	True	16	27835727	G	A	-	-	-
ENSG00000116198	CEP104	1_3783498_T_C	ips	0.0032948718839132893	False	1	3783498	T	C	-	-	-
ENSG00000127419	TMEM175	4_899265_T_C	mesendo	0.0949378112098196	True	4	899265	T	C	-	-	-
ENSG00000181029	TRAPPC5	19_7750943_G_A	mesendo	0.0124002281555659	False	19	7750943	G	A	-	-	-
ENSG00000115758	ODC1	2_10627860_G_T	mesendo	0.036669162989318	False	2	10627860	G	T	-	-	-
ENSG00000137094	DNAJB5	9_34903675_A_G	mesendo	0.0993007258053289	True	9	34903675	A	G	-	-	-
ENSG00000173894	CBX2	17_77814533_G_A	defendo	0.0521299995858155	True	17	77814533	G	A	-	-	-
ENSG00000041988	THAP3	1_6737212_T_C	ips	0.0055769958171355	False	1	6737212	T	C	-	-	-
ENSG00000108946	PRKAR1A	17_66503652_G_A	ips	0.0180286544776203	False	17	66503652	G	A	-	-	-
ENSG00000055483	USP36	17_76932371_G_A	ips	0.007705068667242679	True	17	76932371	G	A	-	-	-
ENSG00000101126	ADNP	20_49496411_T_C	defendo	1.20225556219422e-07	False	20	49496411	T	C	-	-	-
ENSG00000113851	CRBN	3_3256890_G_A	mesendo	0.0448027470617038	False	3	3256890	G	A	-	-	-
ENSG00000232859	LYRM9	17_26185418_G_T	ips	0.0378401046637327	False	17	26185418	G	T	-	-	-
ENSG00000023892	DEF6	6_35183149_T_G	defendo	0.024313547535091	True	6	35183149	T	G	-	-	-
ENSG00000162836	ACP6	1_147118181_C_T	ips	0.0412897409736805	False	1	147118181	C	T	-	-	-
ENSG00000162836	ACP6	1_147118181_C_T	mesendo	0.0737165180508809	False	1	147118181	C	T	-	-	-
ENSG00000151327	FAM177A1	14_35414404_A_G	ips	0.0705949977362977	False	14	35414404	A	G	-	-	-
ENSG00000155367	PPM1J	1_113196896_G_A	ips	0.0265344336845812	False	1	113196896	G	A	-	-	-
ENSG00000170035	UBE2E3	2_181825956_C_T	defendo	0.00129112835481546	True	2	181825956	C	T	-	-	-
ENSG00000258289	CHURC1	14_65375180_A_G	ips	5.08409546056558e-11	False	14	65375180	A	G	-	-	-
ENSG00000196502	SULT1A1	16_28594549_A_G	ips	0.0891225500848807	True	16	28594549	A	G	{http://www.ebi.ac.uk/efo/EFO_0001444, http://purl.obolibrary.org/obo/IAO_0000030, http://www.ebi.ac.uk/efo/EFO_0004340, http://www.ebi.ac.uk/efo/EFO_0004324, http://www.ebi.ac.uk/efo/EFO_0004302, http://www.ebi.ac.uk/efo/EFO_0000001};{http://www.ebi.ac.uk/efo/EFO_0003767, http://www.ebi.ac.uk/efo/EFO_0005140, http://www.ebi.ac.uk/efo/EFO_0000405, http://www.ifomis.org/bfo/1.1/snap#SpecificallyDe…	{16_28538640};{16_28528781};{16_28527326};{16_28523144};{16_28593347};{16_28527221}	{0.9370393725819312};{0.8621884909471944};{0.8944755545620982};{0.8014512942557063};{0.90422973875405};{0.8944755545620982}
ENSG00000116830	TTF2	1_117663913_C_T	ips	0.0519596489616018	True	1	117663913	C	T	-	-	-
ENSG00000182134	TDRKH	1_151653312_A_C	ips	0.0010574790594028	True	1	151653312	A	C	-	-	-
ENSG00000121542	SEC22A	3_122892195_C_T	mesendo	0.0177570631137853	True	3	122892195	C	T	-	-	-
ENSG00000228252	COL6A4P2	3_130001692_A_G	mesendo	0.0309652189689903	False	3	130001692	A	G	-	-	-
ENSG00000166908	PIP4K2C	12_57960602_A_G	ips	0.0513158051764318	True	12	57960602	A	G	-	-	-
ENSG00000198056	PRIM1	12_57146069_T_G	ips	0.0013988274833872099	False	12	57146069	T	G	{http://www.ebi.ac.uk/efo/EFO_0004526, http://www.ebi.ac.uk/efo/EFO_0004306, http://www.ebi.ac.uk/efo/EFO_0000246, http://www.ebi.ac.uk/efo/EFO_0004503, http://www.ebi.ac.uk/efo/EFO_0001444, http://purl.obolibrary.org/obo/IAO_0000030, http://www.ebi.ac.uk/efo/EFO_0004704, http://www.ebi.ac.uk/efo/EFO_0004703, http://www.ebi.ac.uk/efo/EFO_0007985, http://www.ebi.ac.uk/efo/EFO_0000001, http://www.e…	{12_57146069}	{0.9999999999999998}
ENSG00000165672	PRDX3	10_120920890_T_A	ips	0.0484169220611876	False	10	120920890	T	A	-	-	-
ENSG00000100263	RHBDD3	22_29755888_T_C	mesendo	0.0993007258053289	False	22	29755888	T	C	{http://www.ebi.ac.uk/efo/EFO_0004503, http://www.ebi.ac.uk/efo/EFO_0001444, http://purl.obolibrary.org/obo/IAO_0000030, http://www.ebi.ac.uk/efo/EFO_0007986, http://www.ebi.ac.uk/efo/EFO_0000001}	{22_29791234}	{0.8163809111358892}
ENSG00000122643	NT5C3A	7_33049117_T_C	ips	0.06033533672975901	False	7	33049117	T	C	-	-	-
ENSG00000003756	RBM5	3_50044813_T_G	mesendo	0.00151716761088375	False	3	50044813	T	G	-	-	-
ENSG00000135638	EMX1	2_73047552_A_T	defendo	0.0298546835689675	False	2	73047552	A	T	-	-	-
ENSG00000134463	ECHDC3	10_11834968_A_G	ips	0.0007068812385916531	False	10	11834968	A	G	-	-	-
ENSG00000092531	SNAP23	15_42886656_C_T	ips	0.0044079047167552106	True	15	42886656	C	T	-	-	-
ENSG00000204256	BRD2	6_32904041_T_C	ips	0.00441617563579545	False	6	32904041	T	C	-	-	-
ENSG00000165338	HECTD2	10_93341742_A_T	ips	0.0601116363142636	True	10	93341742	A	T	-	-	-
ENSG00000188372	ZP3	7_76132962_A_G	defendo	9.908163673489842e-07	False	7	76132962	A	G	-	-	-
ENSG00000171700	RGS19	20_62759030_T_G	mesendo	0.000980996872143935	True	20	62759030	T	G	-	-	-
ENSG00000204574	ABCF1	6_30551286_A_G	ips	0.00282501580750423	False	6	30551286	A	G	-	-	-
ENSG00000170903	MSANTD4	11_105862932_G_A	ips	0.0434023821124974	True	11	105862932	G	A	-	-	-
ENSG00000115233	PSMD14	2_162277301_G_A	ips	0.0369310521978426	True	2	162277301	G	A	-	-	-
ENSG00000146350	TBC1D32	6_121373646_T_C	defendo	0.0359534157505763	False	6	121373646	T	C	-	-	-
ENSG00000154277	UCHL1	4_41290052_C_T	ips	0.0886254245226788	False	4	41290052	C	T	-	-	-
ENSG00000167543	TP53I13	17_27901975_A_G	defendo	0.0108081407117833	False	17	27901975	A	G	-	-	-
ENSG00000090238	YPEL3	16_30033527_G_C	mesendo	0.00963313844699877	False	16	30033527	G	C	-	-	-
ENSG00000131778	CHD1L	1_146784449_G_A	ips	8.93383711073698e-05	False	1	146784449	G	A	-	-	-
ENSG00000103257	SLC7A5	16_87904869_A_G	defendo	0.004644521022309721	False	16	87904869	A	G	-	-	-
ENSG00000103429	BFAR	16_14626740_A_G	mesendo	0.0752744317129552	False	16	14626740	A	G	-	-	-
ENSG00000144647	POMGNT2	3_43196598_A_G	defendo	0.0417502292026082	False	3	43196598	A	G	-	-	-
ENSG00000260456	C16orf95	16_87349533_A_G	mesendo	0.0381018880556181	False	16	87349533	A	G	-	-	-
ENSG00000151692	RNF144A	2_7057202_G_A	mesendo	0.00942643472545103	False	2	7057202	G	A	-	-	-
ENSG00000137760	ALKBH8	11_107364062_T_A	mesendo	0.0259628129097126	False	11	107364062	T	A	-	-	-
ENSG00000150455	TIRAP	11_126238006_A_C	mesendo	0.0261339549275822	False	11	126238006	A	C	-	-	-
ENSG00000092208	GEMIN2	14_39583481_A_G	ips	0.016619417561588	False	14	39583481	A	G	{http://www.ebi.ac.uk/efo/EFO_0001444, http://purl.obolibrary.org/obo/IAO_0000030, http://www.ebi.ac.uk/efo/EFO_0004631, http://www.ebi.ac.uk/efo/EFO_0000001};{http://www.ebi.ac.uk/efo/EFO_0001444, http://purl.obolibrary.org/obo/IAO_0000030, http://www.ebi.ac.uk/efo/EFO_0004631, http://www.ebi.ac.uk/efo/EFO_0000001}	{14_39583481};{14_39556185}	{1.0000000000000002};{0.9284717067471091}
ENSG00000213625	LEPROT	1_65946121_G_A	mesendo	0.073273583849515	True	1	65946121	G	A	-	-	-
ENSG00000165914	TTC7B	14_91312051_G_A	mesendo	0.0742095273548826	True	14	91312051	G	A	-	-	-
ENSG00000215012	C22orf29	22_19833781_G_A	ips	0.00029096987547725896	False	22	19833781	G	A	-	-	-
ENSG00000215012	C22orf29	22_19833781_G_A	mesendo	1.7860252791452e-07	False	22	19833781	G	A	-	-	-
ENSG00000215012	C22orf29	22_19833781_G_A	defendo	0.00174111585749048	False	22	19833781	G	A	-	-	-
ENSG00000213977	TAX1BP3	17_3566857_C_T	ips	4.94724806110292e-15	False	17	3566857	C	T	-	-	-
ENSG00000213977	TAX1BP3	17_3566857_C_T	mesendo	2.49360849281787e-11	False	17	3566857	C	T	-	-	-
ENSG00000184886	PIGW	17_34942750_T_A	mesendo	0.00245036716529664	False	17	34942750	T	A	-	-	-
ENSG00000074266	EED	11_86007090_G_C	ips	0.0075012602644991795	False	11	86007090	G	C	-	-	-
ENSG00000169439	SDC2	8_97505396_G_C	mesendo	0.0929226821872246	False	8	97505396	G	C	-	-	-
ENSG00000162408	NOL9	1_6598464_G_A	ips	0.0582523951529835	False	1	6598464	G	A	-	-	-
ENSG00000172172	MRPL13	8_121337980_C_T	mesendo	0.030244784783944	True	8	121337980	C	T	-	-	-
ENSG00000188313	PLSCR1	3_146254116_G_T	mesendo	0.0375740190237549	False	3	146254116	G	T	-	-	-
ENSG00000100316	RPL3	22_39668258_G_A	defendo	0.0675688263882591	False	22	39668258	G	A	-	-	-
ENSG00000109536	FRG1	4_190904832_G_A	ips	0.0187386517072114	False	4	190904832	G	A	-	-	-
ENSG00000115641	FHL2	2_106106584_C_G	mesendo	0.0563394467203459	False	2	106106584	C	G	-	-	-
ENSG00000142684	ZNF593	1_26497340_A_C	ips	1.65893281493313e-10	False	1	26497340	A	C	-	-	-
ENSG00000142684	ZNF593	1_26497340_A_C	mesendo	2.60195256500224e-05	False	1	26497340	A	C	-	-	-
ENSG00000100417	PMM1	22_41877989_A_G	ips	0.00151989482813169	False	22	41877989	A	G	{http://www.ifomis.org/bfo/1.1/snap#SpecificallyDependentContinuant, http://www.ebi.ac.uk/efo/EFO_0000408, http://www.ifomis.org/bfo/1.1/snap#Disposition, http://www.ebi.ac.uk/efo/EFO_0003785, http://www.ebi.ac.uk/efo/EFO_0000540, http://www.ebi.ac.uk/efo/EFO_0000001}	{22_41816652}	{0.9296946281847241}
ENSG00000187954	CYHR1	8_145688482_C_T	ips	0.0197467527341836	False	8	145688482	C	T	{http://www.ebi.ac.uk/efo/EFO_0004337, http://purl.obolibrary.org/obo/GO_0008150, http://www.ebi.ac.uk/efo/EFO_0003925, http://www.ifomis.org/bfo/1.1/span#ProcessualEntity, http://www.ebi.ac.uk/efo/EFO_0004323, http://www.ebi.ac.uk/efo/EFO_0000001}	{8_145701453}	{0.8237659022336811}
ENSG00000156475	PPP2R2B	5_146219757_C_T	ips	0.0495471646885449	False	5	146219757	C	T	-	-	-
ENSG00000086061	DNAJA1	9_33010550_C_T	ips	4.35252987483341e-06	False	9	33010550	C	T	-	-	-
ENSG00000197747	S100A10	1_152037515_T_C	ips	0.00584972917915394	False	1	152037515	T	C	-	-	-
ENSG00000155542	SETD9	5_56106526_T_C	ips	3.98287905259329e-09	False	5	56106526	T	C	-	-	-
ENSG00000205571	SMN2	5_69373667_A_G	ips	0.000192719093568358	False	5	69373667	A	G	-	-	-
ENSG00000155229	MMS19	10_99256756_T_C	ips	0.0826607625814144	False	10	99256756	T	C	-	-	-
ENSG00000161653	NAGS	17_41987441_G_A	mesendo	0.0752744317129552	True	17	41987441	G	A	-	-	-
ENSG00000156875	HIAT1	1_100617887_C_T	defendo	0.0664503339334753	True	1	100617887	C	T	-	-	-
ENSG00000204590	GNL1	6_30466471_A_G	ips	0.000210837579522927	False	6	30466471	A	G	-	-	-
ENSG00000186468	RPS23	5_81588011_G_A	defendo	0.0240241772176483	False	5	81588011	G	A	-	-	-
ENSG00000103024	NME3	16_1911585_T_C	mesendo	0.0411085869918448	True	16	1911585	T	C	-	-	-
ENSG00000127080	IPPK	9_95276837_G_C	mesendo	0.0800306472062947	True	9	95276837	G	C	-	-	-
ENSG00000092094	OSGEP	14_20907992_G_A	ips	3.1237295033019e-07	False	14	20907992	G	A	-	-	-
ENSG00000119844	AFTPH	2_64806928_T_G	ips	0.0440031663961544	False	2	64806928	T	G	-	-	-
ENSG00000092094	OSGEP	14_20907992_G_A	defendo	6.9691125160395e-05	False	14	20907992	G	A	-	-	-
ENSG00000198182	ZNF607	19_38265652_C_T	ips	0.00452563713919997	False	19	38265652	C	T	-	-	-
ENSG00000163155	LYSMD1	1_151195332_T_A	mesendo	0.0614543310380005	False	1	151195332	T	A	-	-	-
ENSG00000114739	ACVR2B	3_38590275_A_G	mesendo	0.0761445395123559	True	3	38590275	A	G	{http://www.ebi.ac.uk/efo/EFO_0004327, http://www.ebi.ac.uk/efo/EFO_0001444, http://purl.obolibrary.org/obo/IAO_0000030, http://www.ebi.ac.uk/efo/EFO_0005054, http://www.ebi.ac.uk/efo/EFO_0005055, http://www.ebi.ac.uk/efo/EFO_0004311, http://www.ebi.ac.uk/efo/EFO_0000001, http://www.ebi.ac.uk/efo/EFO_0000719};{http://www.ebi.ac.uk/efo/EFO_0004327, http://www.ebi.ac.uk/efo/EFO_0001444, http://purl…	{3_38577362};{3_38589163};{3_38582191}	{0.9488169640225451};{0.9810701495634261};{0.9514378206984484}
ENSG00000160767	FAM189B	1_155138842_G_A	mesendo	0.00167415832255965	False	1	155138842	G	A	-	-	-
ENSG00000135596	MICAL1	6_109858605_A_G	ips	0.0235808323296213	False	6	109858605	A	G	{http://www.ebi.ac.uk/efo/EFO_0004503, http://www.ebi.ac.uk/efo/EFO_0001444, http://purl.obolibrary.org/obo/IAO_0000030, http://www.ebi.ac.uk/efo/EFO_0007988, http://www.ebi.ac.uk/efo/EFO_0004308, http://www.ebi.ac.uk/efo/EFO_0007987, http://www.ebi.ac.uk/efo/EFO_0007997, http://www.ebi.ac.uk/efo/EFO_0000001}	{6_109703683}	{0.8202759441007816}
ENSG00000070770	CSNK2A2	16_58196965_T_G	ips	7.96755651604351e-10	False	16	58196965	T	G	-	-	-
ENSG00000070770	CSNK2A2	16_58196965_T_G	mesendo	2.33076031476819e-06	False	16	58196965	T	G	-	-	-
ENSG00000175575	PAAF1	11_73647693_A_G	mesendo	1.17406139796639e-05	False	11	73647693	A	G	-	-	-
ENSG00000110002	VWA5A	11_124020151_G_T	mesendo	0.0943391860402688	True	11	124020151	G	T	-	-	-
ENSG00000132017	DCAF15	19_14003969_G_C	ips	0.0958688376761017	False	19	14003969	G	C	-	-	-
ENSG00000140284	SLC27A2	15_50378798_T_C	mesendo	0.0745890995371159	False	15	50378798	T	C	-	-	-
ENSG00000137944	CCBL2	1_89373371_T_C	ips	6.8985591782422e-13	False	1	89373371	T	C	{http://www.ebi.ac.uk/efo/EFO_0007937, http://www.ebi.ac.uk/efo/EFO_0001444, http://purl.obolibrary.org/obo/IAO_0000030, http://www.ebi.ac.uk/efo/EFO_0004747, http://www.ebi.ac.uk/efo/EFO_0000001}	{1_89382664}	{0.9441963047253842}
ENSG00000170954	ZNF415	19_53655785_G_A	mesendo	0.0578891119598635	True	19	53655785	G	A	-	-	-
ENSG00000177951	BET1L	11_214169_T_C	defendo	4.923932140630221e-13	False	11	214169	T	C	-	-	-
ENSG00000149054	ZNF215	11_6963477_A_G	ips	0.0316655273839289	False	11	6963477	A	G	-	-	-
ENSG00000149054	ZNF215	11_6963477_A_G	defendo	0.0190316663791688	False	11	6963477	A	G	-	-	-
ENSG00000117155	SSX2IP	1_85188231_T_C	ips	0.0899209650799487	True	1	85188231	T	C	-	-	-
ENSG00000055732	MCOLN3	1_85440793_G_A	ips	0.0959144532983533	False	1	85440793	G	A	-	-	-
ENSG00000106290	TAF6	7_99699626_T_C	mesendo	1.78290459771663e-07	False	7	99699626	T	C	-	-	-
ENSG00000103126	AXIN1	16_294210_A_G	mesendo	0.0035385628408143204	True	16	294210	A	G	-	-	-
ENSG00000006432	MAP3K9	14_71258193_T_C	defendo	0.070336176951328	False	14	71258193	T	C	-	-	-
ENSG00000147536	GINS4	8_41483340_G_A	mesendo	0.0171587741484879	True	8	41483340	G	A	-	-	-
ENSG00000176485	PLA2G16	11_63399150_A_G	ips	0.00572656928949411	False	11	63399150	A	G	-	-	-
ENSG00000104731	KLHDC4	16_87709933_T_C	ips	0.0078988086379713	False	16	87709933	T	C	-	-	-
ENSG00000198171	DDRGK1	20_3180403_G_A	ips	0.015188658742348	False	20	3180403	G	A	-	-	-
ENSG00000145390	USP53	4_120149419_C_T	mesendo	0.020718299389835	False	4	120149419	C	T	-	-	-
ENSG00000147592	LACTB2	8_71582755_T_A	mesendo	0.0645815968852062	True	8	71582755	T	A	-	-	-
ENSG00000167065	DUSP18	22_30973965_G_C	mesendo	0.0116948266202742	True	22	30973965	G	C	-	-	-
ENSG00000198162	MAN1A2	1_117824480_T_G	ips	0.0144700692356966	True	1	117824480	T	G	-	-	-
ENSG00000147439	BIN3	8_22580436_C_T	mesendo	0.0615356301162017	False	8	22580436	C	T	-	-	-
ENSG00000135049	AGTPBP1	9_88304981_A_G	mesendo	0.0707683464767255	False	9	88304981	A	G	-	-	-
ENSG00000030110	BAK1	6_33546837_T_C	ips	4.26174997996451e-05	False	6	33546837	T	C	{http://www.ebi.ac.uk/efo/EFO_0004503, http://www.ebi.ac.uk/efo/EFO_0004842, http://www.ebi.ac.uk/efo/EFO_0001444, http://purl.obolibrary.org/obo/IAO_0000030, http://www.ebi.ac.uk/efo/EFO_0005090, http://www.ebi.ac.uk/efo/EFO_0007988, http://www.ebi.ac.uk/efo/EFO_0004308, http://www.ebi.ac.uk/efo/EFO_0007987, http://www.ebi.ac.uk/efo/EFO_0007991, http://www.ebi.ac.uk/efo/EFO_0000001};{http://www.…	{6_33541507};{6_33540692};{6_33546930};{6_33546837}	{0.9704891841218233};{0.9681329034854705};{1.0000000000000009};{1.0000000000000009}
ENSG00000198912	C1orf174	1_3801247_T_G	ips	0.083051085878866	False	1	3801247	T	G	-	-	-
ENSG00000154040	CABYR	18_21740923_A_C	ips	0.0207599810060298	False	18	21740923	A	C	-	-	-
ENSG00000142102	ATHL1	11_295876_C_T	mesendo	0.0362425033715986	False	11	295876	C	T	-	-	-
ENSG00000227124	ZNF717	3_75849185_C_T	defendo	0.00133742041202695	False	3	75849185	C	T	-	-	-
ENSG00000138468	SENP7	3_101271224_T_A	mesendo	0.0304884573044841	False	3	101271224	T	A	-	-	-
ENSG00000011114	BTBD7	14_93634363_C_T	ips	0.0873555282492658	False	14	93634363	C	T	-	-	-
ENSG00000169684	CHRNA5	15_78911780_G_A	mesendo	0.0764854666987299	True	15	78911780	G	A	-	-	-
ENSG00000141696	LEPREL4	17_39942449_C_T	ips	0.0681896959622817	True	17	39942449	C	T	-	-	-
ENSG00000203666	EFCAB2	1_245210852_G_A	mesendo	0.00122737065273725	False	1	245210852	G	A	-	-	-
ENSG00000175567	UCP2	11_73680776_C_T	ips	0.00699644008893892	False	11	73680776	C	T	-	-	-
ENSG00000175567	UCP2	11_73680776_C_T	mesendo	0.00120149434532685	False	11	73680776	C	T	-	-	-
ENSG00000135297	MTO1	6_74258195_G_A	ips	0.0406601562682332	True	6	74258195	G	A	-	-	-
[truncated: 2,825 more rows]
