# Supplementary material for: Single-cell RNA-sequencing of differentiating iPS cells reveals dynamic genetic effects on gene expression
Source: Nat Commun. 2020 Feb 10;11:810. doi: 10.1038/s41467-020-14457-z (PMC7010688; doi:10.1038/s41467-020-14457-z)
Supplement: Supplementary file 14 — Supplementary Data 12 [file 41467_2020_14457_MOESM14_ESM.txt]

snp_id	coefficient	pval	snp_chromosome	snp_position	associated_features	fdr_bh_adjusted_pval
3_16262617_C_T	-0.0434309864670718	3.9208512970720203e-05	3	16262617	ENSG00000154813_DPH3	0.16288493885500455
10_71796616_G_A	0.0212592110568962	0.000101595000749413	10	71796616	ENSG00000099284_H2AFY2	0.16288493885500455
10_76829757_A_G	-0.0218053860834686	0.000113577857775556	10	76829757	ENSG00000079393_DUSP13	0.16288493885500455
10_122218993_G_A	-0.0243025837470122	0.00014747391476234	10	122218993	ENSG00000203805_PPAPDC1A	0.16288493885500455
10_6682022_T_C	-0.0228771528300413	0.00021209604520823502	10	6682022	ENSG00000065675_PRKCQ	0.18740806554599648
7_44713844_G_A	-0.0367684142474053	0.000283487162229163	7	44713844	ENSG00000158604_TMED4	0.208741047121407
19_55486167_G_C	0.019802414333669	0.000786846347998088	19	55486167	ENSG00000022556_NLRP2	0.40689705540593174
16_77247329_G_A	-0.019154288205768002	0.0008543607140496849	16	77247329	ENSG00000205078_SYCE1L	0.40689705540593174
8_26406736_A_C	-0.0293008451218475	0.000878292690189651	8	26406736	ENSG00000092964_DPYSL2	0.40689705540593174
6_13909700_A_C	-0.0180378899776913	0.00101141098240724	6	13909700	ENSG00000180537_RNF182	0.40689705540593174
20_12908451_C_T	0.0208619352570129	0.00101309814609897	20	12908451	ENSG00000172296_SPTLC3	0.40689705540593174
16_15181527_T_C	-0.0176216278348117	0.00124442457260312	16	15181527	ENSG00000179889_PDXDC1	0.45815564681338194
20_43599951_T_C	-0.0235438160808945	0.00158556123760378	20	43599951	ENSG00000025772_TOMM34	0.5150876196481277
11_86007090_G_C	-0.0161726014310884	0.00163223781690217	11	86007090	ENSG00000074266_EED	0.5150876196481277
14_56049204_G_T	0.0168236993456795	0.00207013414722991	14	56049204	ENSG00000126777_KTN1	0.5830130874320212
10_76837010_C_G	-0.0160998122971584	0.00220968415457365	10	76837010	ENSG00000156650_KAT6B	0.5830130874320212
22_50720622_C_T	-0.0162271051666317	0.00237218680163011	22	50720622	ENSG00000196576_PLXNB2	0.5830130874320212
3_118908226_A_G	-0.0251045913200534	0.00249772535184496	3	118908226	ENSG00000121578_B4GALT4	0.5830130874320212
3_184092481_G_A	-0.0301791108067852	0.0025076413597423302	3	184092481	ENSG00000114859_CLCN2	0.5830130874320212
10_6668096_G_A	-0.0166936587270718	0.0027671304680669	10	6668096	ENSG00000065675_PRKCQ	0.5830130874320212
1_236719688_A_G	0.016136886403398002	0.00277122563061848	1	236719688	ENSG00000116977_LGALS8	0.5830130874320212
12_123656533_C_T	-0.0180338479614032	0.0030469513827297897	12	123656533	ENSG00000051825_MPHOSPH9	0.5962016541284273
3_52081724_C_T	-0.0331210977373717	0.00314210302390702	3	52081724	ENSG00000162244_RPL29	0.5962016541284273
10_93341742_A_T	0.0229150414191991	0.0032583595375420397	10	93341742	ENSG00000165338_HECTD2	0.5962016541284273
18_9724574_G_T	0.015214484136903	0.00343273257036221	18	9724574	ENSG00000168461_RAB31	0.5962016541284273
12_58219173_C_A	-0.0167169948640794	0.00351317446942806	12	58219173	ENSG00000123297_TSFM	0.5962016541284273
19_47085885_A_G	-0.0195909201822665	0.0036762235365045	19	47085885	ENSG00000160014_CALM3	0.5962016541284273
19_49394597_T_A	-0.023847221495265	0.00377855281022996	19	49394597	ENSG00000104805_NUCB1;ENSG00000104805_NUCB1	0.5962016541284273
10_104760015_T_C	0.0335955257529711	0.00417478333263501	10	104760015	ENSG00000076685_NT5C2	0.6315576971428725
11_93501093_T_C	-0.0141059613068072	0.00428853121645228	11	93501093	ENSG00000182919_C11orf54	0.6315576971428725
16_75615970_C_G	-0.0166552293172107	0.00489704565275822	16	75615970	ENSG00000065457_ADAT1	0.6328839671062448
16_75522082_C_G	-0.0149622606455988	0.00495225119745822	16	75522082	ENSG00000153774_CFDP1	0.6328839671062448
19_7551737_G_A	0.0161232791853111	0.00501868502651255	19	7551737	ENSG00000104883_PEX11G	0.6328839671062448
6_116667857_A_C	-0.0181062620075809	0.00503181000228409	6	116667857	ENSG00000189241_TSPYL1	0.6328839671062448
5_37271118_C_G	-0.0310342792298182	0.00516899391284716	5	37271118	ENSG00000113569_NUP155	0.6328839671062448
11_65785476_T_C	0.0166625979975197	0.00523720561364534	11	65785476	ENSG00000175229_GAL3ST3	0.6328839671062448
19_7555342_C_G	0.0160021702672216	0.005413687598392371	19	7555342	ENSG00000104883_PEX11G	0.6328839671062448
1_162696248_A_G	0.0178290473005296	0.00546442848941985	1	162696248	ENSG00000132196_HSD17B7	0.6328839671062448
16_77125714_A_C	-0.0154474728557316	0.00558679826101031	16	77125714	ENSG00000103111_MON1B	0.6328839671062448
11_93538992_T_C	0.0137821654406555	0.00607533906161336	11	93538992	ENSG00000182919_C11orf54	0.6432989943091116
14_70813107_T_C	-0.0159430808182803	0.00630168897790404	14	70813107	ENSG00000133983_COX16	0.6432989943091116
2_9617951_G_A	-0.0274263367033567	0.00640118694724012	2	9617951	ENSG00000151694_ADAM17	0.6432989943091116
2_24375230_A_G	-0.0140321616077179	0.00643064033238128	2	24375230	ENSG00000119782_FKBP1B	0.6432989943091116
5_74064340_A_G	-0.0218494485405486	0.00648652059590065	5	74064340	ENSG00000164346_NSA2;ENSG00000164346_NSA2	0.6432989943091116
1_24179005_A_T	-0.0227609343535813	0.00661334613382759	1	24179005	ENSG00000179163_FUCA1	0.6432989943091116
13_114545955_G_T	-0.0174229950649568	0.0067236518883498	13	114545955	ENSG00000184497_TMEM255B	0.6432989943091116
6_123037332_T_C	-0.0146955662334622	0.007017369677174871	6	123037332	ENSG00000164434_FABP7	0.6432989943091116
1_78305492_A_G	0.0148997869292486	0.00702170792855577	1	78305492	ENSG00000077254_USP33	0.6432989943091116
19_55704270_A_G	-0.0280664536465537	0.007134823612753841	19	55704270	ENSG00000129991_TNNI3	0.6432989943091116
2_160146120_A_G	-0.0137022237314278	0.00734577081925493	2	160146120	ENSG00000196151_WDSUB1	0.6490723095893657
12_123725954_G_A	-0.0154840889589575	0.007652773878649029	12	123725954	ENSG00000111328_CDK2AP1	0.6629402940366943
5_127390739_T_G	-0.0179025236140715	0.00810610508093927	5	127390739	ENSG00000064651_SLC12A2	0.6887071586074941
1_55481832_G_C	-0.0199129743494349	0.00884887241244295	1	55481832	ENSG00000169174_PCSK9	0.7125174541726603
7_1138309_G_A	-0.0254269656865396	0.0090396262305655	7	1138309	ENSG00000146540_C7orf50	0.7125174541726603
10_95462282_G_A	-0.0207969906367083	0.0091653238216133	10	95462282	ENSG00000148690_FRA10AC1	0.7125174541726603
19_49335203_C_T	-0.0204190845956042	0.009375677772707121	19	49335203	ENSG00000105552_BCAT2	0.7125174541726603
1_78339481_A_T	0.0139187059594545	0.00946435410811505	1	78339481	ENSG00000162614_NEXN	0.7125174541726603
19_18278766_C_G	0.0133287250376914	0.00952972740678765	19	18278766	ENSG00000099308_MAST3	0.7125174541726603
1_193107796_T_A	0.0155353592364013	0.00982399040437958	1	193107796	ENSG00000023572_GLRX2	0.7125174541726603
13_114995495_T_G	-0.0194685543104641	0.0101462793553935	13	114995495	ENSG00000130177_CDC16	0.7125174541726603
10_11782833_G_A	-0.0181041451538645	0.0101825812310686	10	11782833	ENSG00000134463_ECHDC3	0.7125174541726603
7_6702932_G_A	-0.0297380557737148	0.0102378987583184	7	6702932	ENSG00000164631_ZNF12	0.7125174541726603
14_56027990_G_A	0.013753364890790001	0.0103323854369511	14	56027990	ENSG00000126777_KTN1	0.7125174541726603
16_90100471_T_C	0.0218047502740126	0.0106569993280462	16	90100471	ENSG00000003249_DBNDD1	0.7125174541726603
19_29701951_C_T	0.0198020762660802	0.0107179543139317	19	29701951	ENSG00000169021_UQCRFS1	0.7125174541726603
10_104612335_T_A	0.0148350083613992	0.0110939756470683	10	104612335	ENSG00000214435_AS3MT;ENSG00000214435_AS3MT;ENSG00000214435_AS3MT	0.7125174541726603
14_35184541_T_C	0.0123552247882647	0.0112708926584526	14	35184541	ENSG00000165410_CFL2	0.7125174541726603
19_1233052_A_C	-0.0162351137098111	0.0112886961596345	19	1233052	ENSG00000099624_ATP5D	0.7125174541726603
11_86179542_G_A	0.0135518306191449	0.0115130830178843	11	86179542	ENSG00000149201_CCDC81	0.7125174541726603
16_68383519_C_A	0.0140858162946886	0.0115599469443279	16	68383519	ENSG00000132600_PRMT7	0.7125174541726603
6_80402817_C_T	-0.0149477117915879	0.0116096876248437	6	80402817	ENSG00000198478_SH3BGRL2	0.7125174541726603
15_84257744_A_G	-0.0135257172268707	0.0117409251200239	15	84257744	ENSG00000140600_SH3GL3	0.7125174541726603
12_94336451_T_C	0.0288590677655576	0.0117731494238579	12	94336451	ENSG00000169372_CRADD	0.7125174541726603
19_48972539_A_C	0.0185523594446022	0.0125135378262075	19	48972539	ENSG00000105443_CYTH2	0.7341121036684423
8_37635649_A_G	-0.0171118044593011	0.013129171991379	8	37635649	ENSG00000147471_PROSC;ENSG00000147471_PROSC	0.7341121036684423
2_30861869_G_C	-0.0126805741109404	0.0135512725211364	2	30861869	ENSG00000172954_LCLAT1	0.7341121036684423
11_93482094_G_A	-0.0125151317692886	0.0140380145674548	11	93482094	ENSG00000182919_C11orf54	0.7341121036684423
5_82374203_T_C	0.0170258978207527	0.0140779975391644	5	82374203	ENSG00000152422_XRCC4	0.7341121036684423
21_40710419_G_A	0.0128184045371152	0.0141989732193097	21	40710419	ENSG00000205581_HMGN1;ENSG00000205581_HMGN1	0.7341121036684423
12_58301600_A_C	-0.0128665362595337	0.0146008147954579	12	58301600	ENSG00000166896_XRCC6BP1	0.7341121036684423
5_140482102_A_G	-0.0259437934844015	0.0146970218305678	5	140482102	ENSG00000112852_PCDHB2;ENSG00000112852_PCDHB2	0.7341121036684423
12_123897747_A_C	-0.0159926263790379	0.0147862178905869	12	123897747	ENSG00000183955_SETD8	0.7341121036684423
18_659236_C_T	0.0125162679767522	0.0149428472787069	18	659236	ENSG00000176912_C18orf56	0.7341121036684423
3_170536650_C_T	0.0185303331863129	0.0149943120197981	3	170536650	ENSG00000163584_RPL22L1;ENSG00000163584_RPL22L1	0.7341121036684423
16_2138269_T_C	-0.0161408124702476	0.0151585829929232	16	2138269	ENSG00000065054_SLC9A3R2	0.7341121036684423
1_1469289_G_C	-0.0186750502717242	0.0153788450669394	1	1469289	ENSG00000197785_ATAD3A	0.7341121036684423
8_145688482_C_T	-0.0124357574057598	0.0153998379130096	8	145688482	ENSG00000187954_CYHR1	0.7341121036684423
12_48563314_C_T	-0.0208358098852275	0.0156662888526143	12	48563314	ENSG00000152556_PFKM	0.7341121036684423
17_18270686_C_T	-0.012064618819508	0.0157140630406989	17	18270686	ENSG00000176974_SHMT1	0.7341121036684423
10_103550281_G_T	-0.0215490443361346	0.0157239735020113	10	103550281	ENSG00000107831_FGF8	0.7341121036684423
22_39548764_A_G	-0.0150830908442535	0.0157578899677212	22	39548764	ENSG00000100311_PDGFB	0.7341121036684423
12_110292155_A_C	0.0117176646760085	0.0158166310698874	12	110292155	ENSG00000139436_GIT2	0.7341121036684423
17_45929169_C_T	0.0156618163864778	0.0158481976707657	17	45929169	ENSG00000141295_SCRN2	0.7341121036684423
19_18263703_C_G	0.0123317670858146	0.0161280579525949	19	18263703	ENSG00000099308_MAST3	0.7341121036684423
19_24069443_T_C	0.0138318715173919	0.0161824086110066	19	24069443	ENSG00000213967_ZNF726	0.7341121036684423
1_93580992_C_T	0.0144431218911218	0.0162846912587337	1	93580992	ENSG00000122483_CCDC18	0.7341121036684423
19_7550060_G_T	0.0137955683538949	0.0162851241402745	19	7550060	ENSG00000104883_PEX11G	0.7341121036684423
7_73138906_T_C	-0.0146581203490296	0.0163690759309691	7	73138906	ENSG00000165215_CLDN3	0.7341121036684423
2_106106584_C_G	-0.013803619275386	0.0164502259536387	2	106106584	ENSG00000115641_FHL2	0.7341121036684423
16_75602797_G_T	-0.0171826255443553	0.0170352771862759	16	75602797	ENSG00000065457_ADAT1	0.7367380998186098
5_102433610_G_A	0.0169327879579438	0.0172778135093663	5	102433610	ENSG00000145730_PAM	0.7367380998186098
15_66552066_G_C	-0.0257759642153795	0.0175451019232071	15	66552066	ENSG00000166938_DIS3L;ENSG00000166938_DIS3L	0.7367380998186098
12_120270528_T_C	-0.0149736779279616	0.0175623657625327	12	120270528	ENSG00000122966_CIT	0.7367380998186098
11_838722_T_C	0.0153088780154182	0.0176766741851562	11	838722	ENSG00000177697_CD151	0.7367380998186098
17_39942919_T_C	-0.0145326322242151	0.0177698801429646	17	39942919	ENSG00000173801_JUP	0.7367380998186098
9_26878374_G_C	-0.0244898224397434	0.0177869603654461	9	26878374	ENSG00000137055_PLAA	0.7367380998186098
17_44623100_G_T	0.0155836144112391	0.0178431364148011	17	44623100	ENSG00000185829_ARL17A;ENSG00000185829_ARL17A	0.7367380998186098
18_55171020_G_A	0.0181642399070472	0.0182982189247538	18	55171020	ENSG00000134440_NARS	0.741389625850788
7_156744068_C_G	0.0160910213619785	0.0184874547940349	7	156744068	ENSG00000146909_NOM1	0.741389625850788
19_42829272_G_A	-0.0276621332267581	0.0185075452832181	19	42829272	ENSG00000188368_PRR19	0.741389625850788
12_7246403_C_T	0.0229562395154568	0.0186270367744313	12	7246403	ENSG00000139178_C1RL	0.741389625850788
1_110282972_G_T	0.0128048999922626	0.0190551530896473	1	110282972	ENSG00000134202_GSTM3;ENSG00000134202_GSTM3;ENSG00000134202_GSTM3	0.7443607006645295
10_38741513_A_G	0.0134472585047451	0.019262097345924	10	38741513	ENSG00000225119_LINC00999	0.7443607006645295
22_21113793_G_A	0.021825551279749	0.0193858224066103	22	21113793	ENSG00000099940_SNAP29	0.7443607006645295
2_238881226_C_T	-0.0204063896394032	0.019462107634208	2	238881226	ENSG00000258984_UBE2F-SCLY	0.7443607006645295
1_76250636_G_C	-0.0113275032477239	0.0199853102165676	1	76250636	ENSG00000137955_RABGGTB	0.7443607006645295
20_62759030_T_G	-0.0123396952589327	0.020318686257136002	20	62759030	ENSG00000171700_RGS19	0.7443607006645295
10_12227317_G_C	0.0125195471613966	0.0203558400496657	10	12227317	ENSG00000165609_NUDT5	0.7443607006645295
12_123799974_A_G	-0.0143863191446955	0.0203857011261564	12	123799974	ENSG00000111328_CDK2AP1	0.7443607006645295
19_33884123_C_G	0.0120423539658326	0.0204325736582797	19	33884123	ENSG00000124299_PEPD	0.7443607006645295
20_290297_G_T	-0.0161884317475741	0.0207821904122252	20	290297	ENSG00000177764_ZCCHC3	0.7443607006645295
2_70118385_C_T	-0.0160476973493672	0.0208376638530716	2	70118385	ENSG00000124380_SNRNP27	0.7443607006645295
11_93488199_G_A	-0.0121793206144999	0.0210538135030746	11	93488199	ENSG00000042429_MED17	0.7443607006645295
11_67376887_G_C	-0.0237763808772238	0.0213132461885789	11	67376887	ENSG00000084207_GSTP1	0.7443607006645295
19_21672022_T_C	-0.0124082674712827	0.0213656602784209	19	21672022	ENSG00000197013_ZNF429	0.7443607006645295
2_228229106_G_C	0.0153051035043321	0.0214470523136258	2	228229106	ENSG00000168958_MFF	0.7443607006645295
14_74631757_A_C	0.0126977254769923	0.0220070345112977	14	74631757	ENSG00000205659_LIN52	0.7443607006645295
2_160090474_A_G	0.0124789895380584	0.0220717793618195	2	160090474	ENSG00000196151_WDSUB1	0.7443607006645295
2_238520612_T_C	-0.0152750058715134	0.0221293270995088	2	238520612	ENSG00000124831_LRRFIP1;ENSG00000124839_RAB17;ENSG00000124831_LRRFIP1	0.7443607006645295
1_27361219_G_A	-0.0136501475567145	0.022136767631143996	1	27361219	ENSG00000158246_FAM46B	0.7443607006645295
1_244546626_C_T	0.0146438959009756	0.0223639037298367	1	244546626	ENSG00000035687_ADSS	0.7443607006645295
5_79951133_T_C	0.0114358095574107	0.0226588307689029	5	79951133	ENSG00000113318_MSH3	0.7443607006645295
4_89491955_A_G	-0.0138536437581973	0.0227109231960528	4	89491955	ENSG00000145337_PYURF	0.7443607006645295
1_212248936_T_C	-0.028362190729477998	0.0228088612799938	1	212248936	ENSG00000220749_RPL21P28	0.7443607006645295
1_233812902_G_A	-0.0136427361546248	0.0229783498910448	1	233812902	ENSG00000135750_KCNK1	0.7443607006645295
16_84301202_C_T	0.0228548803380272	0.0234169904994847	16	84301202	ENSG00000103168_TAF1C	0.7443607006645295
10_76982863_T_C	-0.011462797178753	0.0234329189121932	10	76982863	ENSG00000156671_SAMD8	0.7443607006645295
21_30330451_G_A	-0.0133167576075458	0.0236561182386594	21	30330451	ENSG00000156253_RWDD2B;ENSG00000156253_RWDD2B;ENSG00000156253_RWDD2B	0.7443607006645295
10_93469095_T_C	-0.0204882049092067	0.0236865490984169	10	93469095	ENSG00000107854_TNKS2	0.7443607006645295
5_74668589_C_T	0.0228148433046886	0.0238343824407065	5	74668589	ENSG00000113163_COL4A3BP	0.7443607006645295
11_10372959_C_T	0.011843520194738002	0.0239851597925194	11	10372959	ENSG00000148926_ADM	0.7443607006645295
3_45224939_A_T	-0.0169996512596468	0.0244200885607377	3	45224939	ENSG00000163814_CDCP1	0.7443607006645295
2_24300932_A_G	-0.0119585212878914	0.0245593463501274	2	24300932	ENSG00000119782_FKBP1B	0.7443607006645295
7_98717704_G_A	-0.0117704968838629	0.0246088821374076	7	98717704	ENSG00000198742_SMURF1	0.7443607006645295
2_127401993_T_C	0.0129877208543455	0.0248274387159986	2	127401993	ENSG00000136732_GYPC	0.7443607006645295
16_1879494_G_C	0.0151283300982123	0.0249079391325498	16	1879494	ENSG00000180185_FAHD1	0.7443607006645295
1_26618829_C_T	0.0137246514008778	0.0249108554902791	1	26618829	ENSG00000169442_CD52	0.7443607006645295
2_37908980_T_G	0.0125705134269606	0.0249355780213559	2	37908980	ENSG00000163171_CDC42EP3	0.7443607006645295
22_42941418_A_G	0.0142415252733317	0.025927238247272003	22	42941418	ENSG00000100243_CYB5R3	0.765609944736146
1_26489758_G_T	0.0119429051949744	0.0260710911649323	1	26489758	ENSG00000142684_ZNF593	0.765609944736146
4_154769052_C_T	-0.0122224181311332	0.0261672932673513	4	154769052	ENSG00000145423_SFRP2	0.765609944736146
19_18313812_C_T	-0.0117228902641862	0.0268878821340928	19	18313812	ENSG00000254858_MPV17L2	0.7815175215027763
4_899265_T_C	0.0121915098048994	0.0273525717719017	4	899265	ENSG00000127419_TMEM175	0.7874480818705912
14_103656932_C_T	0.0242463193432402	0.0276150971032702	14	103656932	ENSG00000185215_TNFAIP2	0.7874480818705912
7_63966673_G_A	0.0126518738762626	0.0279582508411575	7	63966673	ENSG00000173041_ZNF680;ENSG00000173041_ZNF680	0.7874480818705912
14_39583481_A_G	0.0173342111296441	0.0280049348691219	14	39583481	ENSG00000092208_GEMIN2	0.7874480818705912
19_21493258_T_A	-0.0129654773543886	0.0286990777285832	19	21493258	ENSG00000182141_ZNF708	0.7874480818705912
5_176929185_G_C	0.0112428252046913	0.0289627358861092	5	176929185	ENSG00000146067_FAM193B;ENSG00000027847_B4GALT7	0.7874480818705912
22_20129742_G_C	-0.0130217616248343	0.0290185078464135	22	20129742	ENSG00000128191_DGCR8	0.7874480818705912
4_108716425_T_A	-0.0157365942707962	0.0291715489198988	4	108716425	ENSG00000138801_PAPSS1	0.7874480818705912
20_5056899_G_A	-0.0118625351056094	0.0292481209347584	20	5056899	ENSG00000089063_TMEM230	0.7874480818705912
20_5067209_A_T	-0.0118625351056094	0.0292481209347584	20	5067209	ENSG00000089063_TMEM230	0.7874480818705912
20_5055138_A_G	-0.0118625351056094	0.0292481209347584	20	5055138	ENSG00000089063_TMEM230	0.7874480818705912
22_26996946_G_A	0.0128051211246276	0.0292976285512899	22	26996946	ENSG00000100122_CRYBB1	0.7874480818705912
1_54632658_G_A	-0.0195516857742446	0.0297672168080461	1	54632658	ENSG00000215883_CYB5RL	0.7874480818705912
5_79960128_G_T	0.0107884686371085	0.0300712578992497	5	79960128	ENSG00000113318_MSH3	0.7874480818705912
5_147106070_C_T	-0.0156197168427667	0.0303185453551038	5	147106070	ENSG00000176049_JAKMIP2	0.7874480818705912
5_42847580_C_A	-0.0144169693315195	0.0303754794957145	5	42847580	ENSG00000198865_CCDC152	0.7874480818705912
9_115168173_G_A	-0.0137215306309175	0.0305618917087104	9	115168173	ENSG00000119314_PTBP3	0.7874480818705912
19_56894066_T_C	-0.0209295408539172	0.0306613090370294	19	56894066	ENSG00000198046_ZNF667	0.7874480818705912
3_101472501_G_C	0.0178978523145208	0.0308308574121186	3	101472501	ENSG00000182504_CEP97	0.7874480818705912
5_176794191_G_A	0.0122179551041553	0.030835397213512996	5	176794191	ENSG00000169220_RGS14	0.7874480818705912
17_33529101_C_G	-0.0108193696250344	0.0310906237853953	17	33529101	ENSG00000166750_SLFN5	0.7874480818705912
22_26980582_T_C	0.0129627544636674	0.0313439383912151	22	26980582	ENSG00000128294_TPST2	0.7874480818705912
5_62027073_C_T	0.0198368624682012	0.0313999896677647	5	62027073	ENSG00000217416_ISCA1P1	0.7874480818705912
15_57157876_C_T	-0.012483663711943	0.0314287410184317	15	57157876	ENSG00000140262_TCF12	0.7874480818705912
3_158372930_A_G	-0.0127938884198252	0.0315478294456982	3	158372930	ENSG00000168827_GFM1	0.7874480818705912
2_160104491_A_G	0.0108523751350231	0.03218775048934	2	160104491	ENSG00000196151_WDSUB1	0.798907200347776
5_126053157_G_A	0.0133030140232927	0.0325381901397643	5	126053157	ENSG00000113368_LMNB1	0.8030934303769759
8_26262744_T_C	0.0133141258340922	0.0330581738405539	8	26262744	ENSG00000104765_BNIP3L	0.8081631646642263
14_55951097_G_A	-0.0118371398336226	0.0331094460851573	14	55951097	ENSG00000126777_KTN1	0.8081631646642263
7_6163009_A_G	0.0207923132564613	0.0336577409656589	7	6163009	ENSG00000106346_USP42	0.8164082776309235
1_201917509_C_T	0.0121304373172969	0.0338168209159029	1	201917509	ENSG00000198892_SHISA4	0.8164082776309235
5_180711157_A_G	-0.0147240594062106	0.0344981897789176	5	180711157	ENSG00000204628_GNB2L1	0.8184467093602451
12_69047296_A_G	-0.0147122926518637	0.0345439918665037	12	69047296	ENSG00000175782_SLC35E3	0.8184467093602451
22_20062294_C_T	-0.0117058284537748	0.0346867817479247	22	20062294	ENSG00000128191_DGCR8	0.8184467093602451
17_18599589_G_A	0.0148587640550348	0.0347730569580731	17	18599589	ENSG00000108448_TRIM16L	0.8184467093602451
2_63922369_G_A	-0.0123828891472001	0.0352358994351063	2	63922369	ENSG00000014641_MDH1	0.8184467093602451
12_92539590_T_C	0.0120449142148256	0.0354437327150896	12	92539590	ENSG00000133639_BTG1;ENSG00000133639_BTG1;ENSG00000133639_BTG1	0.8184467093602451
1_214914666_A_G	-0.0121208808429165	0.0357501509570302	1	214914666	ENSG00000117724_CENPF	0.8184467093602451
5_85945655_T_C	-0.0209068257576045	0.0358769387521425	5	85945655	ENSG00000127184_COX7C	0.8184467093602451
15_75394517_C_T	-0.0110188548759211	0.0358998831275193	15	75394517	ENSG00000198794_SCAMP5	0.8184467093602451
14_35184228_C_T	-0.012379847629142	0.0360307000409945	14	35184228	ENSG00000165410_CFL2	0.8184467093602451
1_26497340_A_C	0.0112841499554187	0.0361076005165736	1	26497340	ENSG00000142684_ZNF593;ENSG00000142684_ZNF593	0.8184467093602451
15_101088049_G_A	0.0117902906312995	0.0362860038664034	15	101088049	ENSG00000140471_LINS	0.8184467093602451
4_360974_G_A	-0.0158359995675028	0.0363770620525443	4	360974	ENSG00000131127_ZNF141	0.8184467093602451
19_57756968_C_A	0.0206086816328267	0.0367611754024962	19	57756968	ENSG00000083844_ZNF264	0.8184467093602451
1_150250636_G_A	-0.0122245466340207	0.0370356754622097	1	150250636	ENSG00000117360_PRPF3	0.8184467093602451
12_124252924_C_T	0.0228768057549038	0.0371577782236462	12	124252924	ENSG00000185344_ATP6V0A2	0.8184467093602451
12_120821339_T_C	-0.0122806944719595	0.0380981946472569	12	120821339	ENSG00000135097_MSI1	0.8184467093602451
8_126440902_G_A	-0.0113682063635128	0.0381027275602952	8	126440902	ENSG00000173334_TRIB1	0.8184467093602451
6_116644609_G_A	0.0133032520842867	0.0382100381506684	6	116644609	ENSG00000189241_TSPYL1;ENSG00000189241_TSPYL1	0.8184467093602451
9_94646958_T_C	-0.0116879937340451	0.0384502994956422	9	94646958	ENSG00000169071_ROR2	0.8184467093602451
16_68293320_T_C	-0.0146189612525563	0.0384678111854502	16	68293320	ENSG00000072736_NFATC3	0.8184467093602451
18_77837743_G_A	0.0115017117450507	0.0384680797839692	18	77837743	ENSG00000101546_RBFA	0.8184467093602451
11_87938505_A_G	-0.0110004414736139	0.03879613390029701	11	87938505	ENSG00000109861_CTSC	0.8184467093602451
22_44323965_A_G	-0.0125830791991864	0.0392572008078734	22	44323965	ENSG00000100344_PNPLA3	0.8184467093602451
4_108672810_T_G	0.01490394372701	0.0393350877947027	4	108672810	ENSG00000138801_PAPSS1	0.8184467093602451
4_26452614_C_T	0.0115080248937244	0.0393437073904	4	26452614	ENSG00000168214_RBPJ	0.8184467093602451
10_102100472_C_T	0.0121253733307867	0.0397224718231092	10	102100472	ENSG00000196072_BLOC1S2	0.8184467093602451
12_112486818_A_G	-0.0112879060746822	0.0400905444723055	12	112486818	ENSG00000089248_ERP29	0.8184467093602451
1_64677055_G_A	0.0124550667177881	0.0400941779093576	1	64677055	ENSG00000185483_ROR1	0.8184467093602451
17_47411103_A_G	0.0100123183298902	0.0402092846919519	17	47411103	ENSG00000198740_ZNF652	0.8184467093602451
2_70889498_A_G	0.013366124619708	0.0403074671177609	2	70889498	ENSG00000075340_ADD2	0.8184467093602451
10_38419520_C_T	0.0115708705461118	0.0403825374192162	10	38419520	ENSG00000075407_ZNF37A;ENSG00000075407_ZNF37A	0.8184467093602451
1_31901450_T_C	0.0118236324994127	0.040454294917526	1	31901450	ENSG00000121769_FABP3	0.8184467093602451
19_56931672_C_T	-0.0101739540892101	0.0406325050903943	19	56931672	ENSG00000198440_ZNF583	0.8184467093602451
11_45048588_G_A	0.0187116721338354	0.0407252304148857	11	45048588	ENSG00000157570_TSPAN18	0.8184467093602451
7_65269227_G_A	0.0203865967833918	0.0407427143748153	7	65269227	ENSG00000228409_CCT6P1	0.8184467093602451
3_38590275_A_G	-0.012368262682466002	0.040755607980817996	3	38590275	ENSG00000114739_ACVR2B	0.8184467093602451
18_59613555_C_A	0.0113907279315844	0.0410107751663392	18	59613555	ENSG00000197563_PIGN	0.8192975956453468
11_8700327_G_C	-0.0147893971172484	0.0411688696770636	11	8700327	ENSG00000166441_RPL27A;ENSG00000166441_RPL27A;ENSG00000166441_RPL27A	0.8192975956453468
16_90063890_T_G	0.0160871148373601	0.0414711538828554	16	90063890	ENSG00000003249_DBNDD1	0.8195953171812017
10_38486141_C_A	0.0113793114204549	0.0415548553754163	10	38486141	ENSG00000075407_ZNF37A	0.8195953171812017
19_47805348_C_G	0.0220869258113611	0.0417623915722237	19	47805348	ENSG00000105327_BBC3	0.8200277598492636
3_41826877_G_C	0.0137511875101393	0.0423138091273507	3	41826877	ENSG00000168038_ULK4	0.8238141610303696
9_106823814_A_C	0.0182431591578528	0.042328160831573994	9	106823814	ENSG00000136824_SMC2	0.8238141610303696
11_6697366_T_G	-0.0192278692105242	0.0427524755941909	11	6697366	ENSG00000158042_MRPL17	0.8284229700663834
18_77831140_G_A	0.0119983014399111	0.0429620416622825	18	77831140	ENSG00000101546_RBFA	0.8288484718950397
17_34877859_T_C	0.0113547465910888	0.0432133740783931	17	34877859	ENSG00000108278_ZNHIT3	0.8300725507753945
12_102399379_A_C	-0.0147126905210992	0.0436131747134239	12	102399379	ENSG00000120860_CCDC53	0.8341255665969991
18_11907759_A_C	-0.0105874690507654	0.0440671254335809	18	11907759	ENSG00000154889_MPPE1	0.8391748282998294
8_21902242_G_C	0.0131785199582159	0.0444837212027374	8	21902242	ENSG00000158856_DMTN	0.8434724475265829
2_128581041_G_C	0.0134668549392566	0.0450428405325261	2	128581041	ENSG00000144231_POLR2D	0.8504242285158132
19_36005266_C_T	-0.0106966103892146	0.0453335977170814	19	36005266	ENSG00000105677_TMEM147	0.8511546354148516
13_39669774_C_T	-0.0125136897381449	0.0454668388315765	13	39669774	ENSG00000188811_NHLRC3	0.8511546354148516
7_75617945_T_G	0.0150033467407589	0.0457277300808446	7	75617945	ENSG00000189077_TMEM120A	0.852426630789753
21_35320941_T_G	-0.0102763710800692	0.0464425213728677	21	35320941	ENSG00000241837_ATP5O	0.855896452088348
15_64419374_G_T	-0.0233539670269357	0.0470186964822916	15	64419374	ENSG00000028528_SNX1	0.855896452088348
1_10483776_C_T	0.0140180574728461	0.0470298590499556	1	10483776	ENSG00000175279_APITD1	0.855896452088348
17_27105699_G_T	0.0106737010589474	0.0474127217777953	17	27105699	ENSG00000167525_PROCA1	0.855896452088348
2_9983686_G_T	0.0105600563914606	0.0475151568053299	2	9983686	ENSG00000115750_TAF1B	0.855896452088348
17_79524971_G_A	-0.0188148959305889	0.0475363838837235	17	79524971	ENSG00000182446_NPLOC4	0.855896452088348
9_97408971_A_G	-0.0199921644938522	0.0480933993613491	9	97408971	ENSG00000165140_FBP1	0.855896452088348
16_21184277_A_G	0.0109317150674786	0.0484213351448189	16	21184277	ENSG00000011638_TMEM159;ENSG00000011638_TMEM159	0.855896452088348
1_151144057_C_T	-0.0123491243312281	0.0485919256421195	1	151144057	ENSG00000159352_PSMD4	0.855896452088348
2_70033584_C_T	0.0119775458697161	0.0486124647578896	2	70033584	ENSG00000087338_GMCL1	0.855896452088348
4_17883683_G_C	-0.0175368192674197	0.0487452918199945	4	17883683	ENSG00000163257_DCAF16	0.855896452088348
17_45925890_A_G	0.0144385684944751	0.0487536923001576	17	45925890	ENSG00000141295_SCRN2	0.855896452088348
8_64036389_T_A	-0.0153138927628915	0.0490682092325009	8	64036389	ENSG00000137563_GGH	0.855896452088348
17_41377410_G_A	-0.0145147328170202	0.0500121561323731	17	41377410	ENSG00000198496_NBR2	0.855896452088348
4_3499137_A_C	-0.0117937014729497	0.050241551575235	4	3499137	ENSG00000163956_LRPAP1	0.855896452088348
2_27260469_G_A	-0.0110718797542151	0.050495312176914	2	27260469	ENSG00000138030_KHK	0.855896452088348
6_110364945_C_G	-0.0128875541411662	0.0505838792459423	6	110364945	ENSG00000112290_WASF1	0.855896452088348
2_172783198_C_T	0.0238500786211081	0.0506159881904197	2	172783198	ENSG00000172878_METAP1D	0.855896452088348
12_58306097_C_T	-0.0104385953233301	0.050695292696396	12	58306097	ENSG00000166896_XRCC6BP1	0.855896452088348
3_45687054_G_T	-0.0101829816933206	0.0509109859767065	3	45687054	ENSG00000011376_LARS2	0.855896452088348
14_35157435_T_C	-0.0111979280347611	0.0509142355865685	14	35157435	ENSG00000165410_CFL2	0.855896452088348
12_95397552_T_C	0.0108664904388193	0.0509515212574331	12	95397552	ENSG00000184752_NDUFA12	0.855896452088348
10_95421249_G_A	-0.0146493060493669	0.0509834122936339	10	95421249	ENSG00000148690_FRA10AC1	0.855896452088348
9_114366094_G_C	0.010930918540518	0.0510874038580459	9	114366094	ENSG00000106853_PTGR1;ENSG00000106853_PTGR1	0.855896452088348
9_115140276_G_A	-0.011299897153705	0.0513549861037541	9	115140276	ENSG00000119471_HSDL2	0.855896452088348
3_42588598_G_C	-0.0100858971162833	0.0514358718159487	3	42588598	ENSG00000008324_SS18L2	0.855896452088348
22_43583598_T_C	0.0117110127409507	0.0521788841140174	22	43583598	ENSG00000100304_TTLL12	0.855896452088348
4_8209383_A_G	0.0150958512016568	0.0522440758453379	4	8209383	ENSG00000170801_HTRA3	0.855896452088348
15_84955932_A_C	0.0125897949561284	0.0526779120672284	15	84955932	ENSG00000225151_GOLGA2P7	0.855896452088348
8_145685396_T_C	-0.0112718324001067	0.0528447755849648	8	145685396	ENSG00000160949_TONSL	0.855896452088348
15_90309286_G_C	-0.0195958210185945	0.0530915610846537	15	90309286	ENSG00000166821_PEX11A	0.855896452088348
6_24979164_T_A	0.00988178271496493	0.0533481428034477	6	24979164	ENSG00000111913_FAM65B	0.855896452088348
6_137459905_C_T	0.0222271422459851	0.0534055814094869	6	137459905	ENSG00000027697_IFNGR1	0.855896452088348
5_122424887_T_A	0.0106603277734061	0.0534220144324246	5	122424887	ENSG00000168938_PPIC	0.855896452088348
1_162741387_A_G	0.0197041701037621	0.0537009675289088	1	162741387	ENSG00000132196_HSD17B7	0.855896452088348
7_8299751_A_G	-0.0193737859011053	0.0539308975252631	7	8299751	ENSG00000003147_ICA1	0.855896452088348
8_22580436_C_T	0.0136948924063468	0.0539345044942933	8	22580436	ENSG00000147439_BIN3	0.855896452088348
12_56395420_T_A	-0.011442049943556002	0.0539653813589089	12	56395420	ENSG00000185664_PMEL	0.855896452088348
6_112435682_G_A	0.0105187279510957	0.0542726027214801	6	112435682	ENSG00000203778_FAM229B	0.855896452088348
6_44054459_T_C	0.0128840612538008	0.0548363090199817	6	44054459	ENSG00000180992_MRPL14	0.855896452088348
1_15912777_G_C	0.014748979216423	0.0549410818518161	1	15912777	ENSG00000132906_CASP9	0.855896452088348
10_98543567_T_C	0.0172456748311525	0.0550368794372144	10	98543567	ENSG00000196233_LCOR	0.855896452088348
17_2174781_G_A	-0.010769424158272001	0.0552188943148653	17	2174781	ENSG00000167720_SRR	0.855896452088348
22_47124827_A_C	0.0102718733365829	0.0554753566140312	22	47124827	ENSG00000100422_CERK	0.855896452088348
19_36148987_C_G	-0.0207952472678955	0.0558062892683462	19	36148987	ENSG00000126267_COX6B1;ENSG00000126267_COX6B1;ENSG00000126267_COX6B1	0.855896452088348
19_47969394_G_A	0.0208486925071935	0.0561493410993267	19	47969394	ENSG00000105402_NAPA	0.855896452088348
16_67529633_T_C	-0.0183008350016073	0.0563230755570908	16	67529633	ENSG00000039523_FAM65A	0.855896452088348
11_8117518_G_T	0.011415507066716003	0.0563475231502632	11	8117518	ENSG00000166402_TUB	0.855896452088348
6_108172227_T_A	0.0107831687493935	0.0567837829329355	6	108172227	ENSG00000025796_SEC63	0.855896452088348
12_50780615_G_A	0.0148156186613475	0.0568401422415966	12	50780615	ENSG00000161813_LARP4	0.855896452088348
12_55743934_T_C	0.013809544604143999	0.0573116373870504	12	55743934	ENSG00000179899_PHC1P1	0.855896452088348
3_160874511_A_C	0.00932840547642747	0.0575682188362918	3	160874511	ENSG00000169251_NMD3	0.855896452088348
19_21504506_A_G	-0.00997442488225005	0.0576746671121497	19	21504506	ENSG00000182141_ZNF708	0.855896452088348
3_41867613_A_T	0.014122516983536998	0.0578657497889898	3	41867613	ENSG00000168038_ULK4	0.855896452088348
2_70110249_G_T	-0.0116018327073208	0.0585275337519647	2	70110249	ENSG00000124380_SNRNP27	0.855896452088348
3_156237978_G_C	0.0157467922064018	0.0585419566371061	3	156237978	ENSG00000114850_SSR3	0.855896452088348
11_696721_G_T	-0.0119901043708862	0.0586909060599388	11	696721	ENSG00000177042_TMEM80	0.855896452088348
10_103386681_T_G	-0.00997598068946552	0.0587396694663198	10	103386681	ENSG00000166169_POLL	0.855896452088348
17_33580421_C_A	-0.009398296380209479	0.0588034930286884	17	33580421	ENSG00000166750_SLFN5	0.855896452088348
17_7207964_A_C	0.0117619114922703	0.0590352447450942	17	7207964	ENSG00000132507_EIF5A;ENSG00000132507_EIF5A;ENSG00000132507_EIF5A	0.855896452088348
10_133806576_A_G	0.00997172914304228	0.0590378864778302	10	133806576	ENSG00000176171_BNIP3	0.855896452088348
3_9523698_A_G	0.0126833941649688	0.0595392810577033	3	9523698	ENSG00000134077_THUMPD3	0.855896452088348
10_121302244_G_A	0.010951312859166002	0.0596652881378459	10	121302244	ENSG00000148908_RGS10	0.855896452088348
1_1681265_A_G	-0.0106746004400158	0.0600066856976216	1	1681265	ENSG00000215790_SLC35E2	0.855896452088348
19_37716693_A_G	0.0157621482385415	0.0600303443369656	19	37716693	ENSG00000181666_HKR1	0.855896452088348
4_90718995_C_T	-0.0147491883405586	0.0601666713539708	4	90718995	ENSG00000145335_SNCA	0.855896452088348
7_1554315_T_A	-0.01051911914715	0.0602362380096767	7	1554315	ENSG00000164880_INTS1	0.855896452088348
19_58225584_G_T	0.0149459230675357	0.0602998824876626	19	58225584	ENSG00000178935_ZNF552	0.855896452088348
2_101626384_T_C	0.0136359511787929	0.0604538668324167	2	101626384	ENSG00000204634_TBC1D8	0.855896452088348
9_115140133_C_T	-0.0109296784063967	0.0605081116396551	9	115140133	ENSG00000119471_HSDL2;ENSG00000119471_HSDL2	0.855896452088348
14_55965724_G_A	-0.0100157433140598	0.0606355750258696	14	55965724	ENSG00000126775_ATG14	0.855896452088348
20_44351095_C_A	-0.0247512873647791	0.0607865515487881	20	44351095	ENSG00000101457_DNTTIP1	0.855896452088348
12_99262556_G_A	-0.0108820844267447	0.0608248334553234	12	99262556	ENSG00000185046_ANKS1B	0.855896452088348
15_57692995_C_T	0.0100252305404596	0.0609062164175811	15	57692995	ENSG00000128849_CGNL1	0.855896452088348
1_10366487_T_G	0.0100159046954644	0.0611052542091647	1	10366487	ENSG00000142657_PGD	0.855896452088348
8_145126375_G_A	0.0113069547639799	0.0613917447942161	8	145126375	ENSG00000179632_MAF1	0.855896452088348
11_62199457_C_T	0.010534114971048001	0.0615414439929079	11	62199457	ENSG00000124942_AHNAK	0.855896452088348
2_110495091_G_A	0.0138287149657728	0.0617204003957008	2	110495091	ENSG00000015568_RGPD5	0.855896452088348
21_30462771_A_G	0.0112251770895118	0.0619322264148225	21	30462771	ENSG00000156261_CCT8	0.855896452088348
14_35412246_G_A	-0.009882335366147809	0.0621894029161651	14	35412246	ENSG00000100883_SRP54	0.855896452088348
5_86806782_G_A	0.00947338970496385	0.0622967521071804	5	86806782	ENSG00000134480_CCNH	0.855896452088348
9_108447753_T_C	-0.010318772138752	0.0623228530337494	9	108447753	ENSG00000095209_TMEM38B	0.855896452088348
3_15498261_T_C	0.0109300370415708	0.0623376572452679	3	15498261	ENSG00000144597_EAF1	0.855896452088348
17_79687852_G_A	0.0200307527037418	0.0624114462215772	17	79687852	ENSG00000185298_CCDC137	0.855896452088348
19_44488352_G_A	0.0204431379152376	0.0629212358246829	19	44488352	ENSG00000204920_ZNF155	0.855896452088348
4_42008097_G_A	-0.0177795924987368	0.0632876046655793	4	42008097	ENSG00000109133_TMEM33	0.855896452088348
19_48563534_A_G	0.00927050582474688	0.0632958933618767	19	48563534	ENSG00000105499_PLA2G4C	0.855896452088348
8_144255788_G_A	-0.0106773976809939	0.0633690422766249	8	144255788	ENSG00000181638_ZFP41	0.855896452088348
1_67442210_C_T	0.0121478898922435	0.063545364670784	1	67442210	ENSG00000198160_MIER1	0.855896452088348
1_203703164_T_C	-0.00918565603130587	0.0640562572208988	1	203703164	ENSG00000058668_ATP2B4	0.855896452088348
1_74572255_C_A	0.00952192205616509	0.0641241389614648	1	74572255	ENSG00000254685_FPGT	0.855896452088348
19_1536363_T_C	-0.0150838631982203	0.0641746081731386	19	1536363	ENSG00000071655_MBD3	0.855896452088348
17_44571182_C_T	-0.0153992145725607	0.0645914809844604	17	44571182	ENSG00000185829_ARL17A	0.855896452088348
9_94781841_C_T	0.0192762422816175	0.0648502406049297	9	94781841	ENSG00000090054_SPTLC1	0.855896452088348
1_222919748_G_A	0.0124455094635259	0.06499815834850099	1	222919748	ENSG00000154305_MIA3	0.855896452088348
16_28823097_A_G	-0.00955311406145653	0.0652616534202579	16	28823097	ENSG00000178952_TUFM	0.855896452088348
6_24653376_G_A	0.0109873620345117	0.06533827985266599	6	24653376	ENSG00000111802_TDP2;ENSG00000112304_ACOT13	0.855896452088348
6_24688958_A_G	0.0109873620345117	0.06533827985266599	6	24688958	ENSG00000112304_ACOT13	0.855896452088348
6_24684819_A_T	0.0109873620345117	0.06533827985266599	6	24684819	ENSG00000112304_ACOT13	0.855896452088348
7_66440718_A_G	-0.00979566039604505	0.0656044130833597	7	66440718	ENSG00000126524_SBDS	0.855896452088348
16_70387593_C_T	0.0148776621253289	0.06578395582477099	16	70387593	ENSG00000168872_DDX19A	0.855896452088348
18_77695384_T_A	-0.00973504499378399	0.0659197239614005	18	77695384	ENSG00000122490_PQLC1	0.855896452088348
17_43810896_C_T	0.010876349178924	0.0659862256810076	17	43810896	ENSG00000204650_CRHR1-IT1	0.855896452088348
1_243650716_T_C	0.011214112246508002	0.0660848342189949	1	243650716	ENSG00000054282_SDCCAG8	0.855896452088348
10_96381651_A_G	-0.0133359006507551	0.066255451927165	10	96381651	ENSG00000119969_HELLS	0.855896452088348
19_49293897_G_A	-0.0145624173344148	0.0666683942506094	19	49293897	ENSG00000087076_HSD17B14	0.8587200169072663
12_108868990_C_G	0.010751854248265	0.0669005019455597	12	108868990	ENSG00000136003_ISCU	0.8592047023124498
17_66204032_G_C	-0.0110180283064801	0.0676862351073431	17	66204032	ENSG00000196704_AMZ2	0.8643453162169995
12_116374675_C_G	0.00973420057346572	0.0686194105920625	12	116374675	ENSG00000123066_MED13L	0.8643453162169995
12_7033823_T_C	-0.011663380865708001	0.0687421111837123	12	7033823	ENSG00000111679_PTPN6	0.8643453162169995
5_150557223_A_C	0.0101222941746159	0.0690614609088014	5	150557223	ENSG00000145901_TNIP1	0.8643453162169995
2_173341828_G_A	0.0100815186178597	0.0690927676005	2	173341828	ENSG00000152256_PDK1	0.8643453162169995
2_73858244_G_A	-0.0126555667506608	0.0691112649050778	2	73858244	ENSG00000144034_TPRKB	0.8643453162169995
9_134439661_G_A	0.0222957741602162	0.0692660797682388	9	134439661	ENSG00000130714_POMT1	0.8643453162169995
19_51128856_A_C	-0.0130169083079691	0.0692947492611591	19	51128856	ENSG00000213023_SYT3	0.8643453162169995
2_53670488_A_G	-0.00944063472162213	0.0693969565907372	2	53670488	ENSG00000115239_GPR75-ASB3	0.8643453162169995
1_6342226_A_G	0.017905701135556	0.0694367824528857	1	6342226	ENSG00000116237_ICMT	0.8643453162169995
1_24175763_A_G	-0.0163385451894501	0.0694528264502116	1	24175763	ENSG00000179163_FUCA1	0.8643453162169995
16_53376459_G_A	0.00991742028732761	0.0700434090112616	16	53376459	ENSG00000177200_CHD9	0.8678932867316108
13_101372050_T_C	-0.0114594220945684	0.0701308065557232	13	101372050	ENSG00000237082_COX5BP6;ENSG00000237082_COX5BP6	0.8678932867316108
7_73403193_G_A	-0.0114319051280318	0.0705587888839645	7	73403193	ENSG00000106683_LIMK1	0.8706466426380677
4_343527_G_C	-0.0144094477787117	0.0707474297661988	4	343527	ENSG00000131127_ZNF141	0.8706466426380677
18_59598292_C_T	0.0105607014050902	0.0712381257038174	18	59598292	ENSG00000176641_RNF152	0.8709161076274751
7_104694961_A_G	-0.0104416781984223	0.0713043130944009	7	104694961	ENSG00000005483_KMT2E	0.8709161076274751
17_3951975_C_A	0.00994004013295517	0.0714305071122076	17	3951975	ENSG00000167740_CYB5D2	0.8709161076274751
7_129400275_G_A	-0.0093544378242231	0.0725134169318689	7	129400275	ENSG00000106459_NRF1	0.8709161076274751
2_208666989_C_T	-0.0162915556757745	0.0730121072817216	2	208666989	ENSG00000163251_FZD5	0.8709161076274751
2_69545810_C_A	0.0181510793819156	0.0730405178472242	2	69545810	ENSG00000169599_NFU1	0.8709161076274751
5_142048900_T_C	0.0187381791414889	0.0730488009110874	5	142048900	ENSG00000113578_FGF1	0.8709161076274751
5_141330544_A_G	-0.00956682911698978	0.0733141426741297	5	141330544	ENSG00000081791_KIAA0141	0.8709161076274751
11_68408289_T_C	0.0109151782617176	0.0734655032891696	11	68408289	ENSG00000110075_PPP6R3	0.8709161076274751
17_44058928_G_A	-0.0111947383274656	0.0737447112241033	17	44058928	ENSG00000120071_KANSL1	0.8709161076274751
11_681710_G_A	-0.0223246349029365	0.0741344292259813	11	681710	ENSG00000185507_IRF7	0.8709161076274751
3_192716244_C_T	-0.0210409676541649	0.0742262782003087	3	192716244	ENSG00000180611_MB21D2	0.8709161076274751
12_56114769_G_C	-0.00998778219033376	0.0742302789660363	12	56114769	ENSG00000135437_RDH5	0.8709161076274751
5_1820665_G_A	-0.0109963487514882	0.0743067683788266	5	1820665	ENSG00000171421_MRPL36	0.8709161076274751
7_65589939_C_T	0.00892119371572666	0.0745517941256532	7	65589939	ENSG00000241258_CRCP	0.8709161076274751
16_30033527_G_C	-0.01043106632169	0.07469045036302001	16	30033527	ENSG00000090238_YPEL3	0.8709161076274751
14_59867847_C_T	0.0179851360543256	0.0749128529572329	14	59867847	ENSG00000126790_L3HYPDH	0.8709161076274751
11_6450505_T_C	0.0107831762710084	0.0749144428983802	11	6450505	ENSG00000166313_APBB1	0.8709161076274751
3_11870786_G_A	-0.0102280655712923	0.0749288680656543	3	11870786	ENSG00000144559_TAMM41	0.8709161076274751
1_161014370_C_G	-0.0097765963465695	0.0752294759112582	1	161014370	ENSG00000158773_USF1	0.8709161076274751
5_54521275_A_G	-0.009752209599405391	0.0752726686723114	5	54521275	ENSG00000164294_GPX8	0.8709161076274751
5_429582_G_T	0.0101740458979704	0.0753439683032453	5	429582	ENSG00000180104_EXOC3;ENSG00000180104_EXOC3	0.8709161076274751
16_67853425_T_C	-0.009810270298083429	0.0768706733587119	16	67853425	ENSG00000168286_THAP11	0.8709161076274751
3_170533587_A_G	0.0108873044288425	0.0771555586028988	3	170533587	ENSG00000163577_EIF5A2	0.8709161076274751
2_27794150_C_G	0.010655235320564999	0.0771730257273772	2	27794150	ENSG00000119760_SUPT7L	0.8709161076274751
1_182577490_G_C	0.009661896513741209	0.0775410377972169	1	182577490	ENSG00000143333_RGS16	0.8709161076274751
15_75636490_G_A	0.0107552729109529	0.0775606885459533	15	75636490	ENSG00000140365_COMMD4	0.8709161076274751
15_55697964_C_G	0.0147056948517009	0.0777003355887012	15	55697964	ENSG00000260916_CCPG1	0.8709161076274751
1_160308963_G_A	-0.0157097252104696	0.0778053694742275	1	160308963	ENSG00000162738_VANGL2	0.8709161076274751
7_55923350_G_A	0.0112492206195057	0.0779345426719207	7	55923350	ENSG00000178665_ZNF713	0.8709161076274751
2_20244954_C_T	-0.00907427227856051	0.0779894688321001	2	20244954	ENSG00000068697_LAPTM4A	0.8709161076274751
16_87349533_A_G	0.010680259574583	0.0780799650809688	16	87349533	ENSG00000260456_C16orf95	0.8709161076274751
12_31243172_T_C	0.009545924286112159	0.0785959808061126	12	31243172	ENSG00000013573_DDX11	0.8709161076274751
12_102394872_A_T	-0.0121658198705806	0.0786721821135189	12	102394872	ENSG00000120860_CCDC53	0.8709161076274751
4_76593147_C_A	0.009944877430269729	0.07933317867844	4	76593147	ENSG00000138757_G3BP2	0.8709161076274751
18_6718826_A_C	0.0108887803082836	0.0793568195670636	18	6718826	ENSG00000088756_ARHGAP28	0.8709161076274751
13_21678894_A_G	-0.0104650657638775	0.0794122516065819	13	21678894	ENSG00000165480_SKA3	0.8709161076274751
1_24206753_C_T	0.0162461456835371	0.0795632438002844	1	24206753	ENSG00000179163_FUCA1	0.8709161076274751
2_85377576_C_T	0.0081408030577962	0.0797537977138013	2	85377576	ENSG00000152284_TCF7L1	0.8709161076274751
19_50960201_T_C	0.0100959930668826	0.0797799160171143	19	50960201	ENSG00000142530_FAM71E1	0.8709161076274751
11_8126242_A_G	0.0110455254245032	0.0798332634299259	11	8126242	ENSG00000166402_TUB	0.8709161076274751
11_77616268_C_T	0.0113493734488366	0.0801502285762309	11	77616268	ENSG00000087884_AAMDC	0.8709161076274751
10_118422469_G_A	0.0202410266522347	0.0804852297521933	10	118422469	ENSG00000165863_C10orf82	0.8709161076274751
2_238552006_C_T	0.00960621204818322	0.0805313810530713	2	238552006	ENSG00000124839_RAB17	0.8709161076274751
12_98981373_A_G	0.0113556932139619	0.080542705194263	12	98981373	ENSG00000166130_IKBIP	0.8709161076274751
6_39815570_C_A	0.0215012180393516	0.0806036984614997	6	39815570	ENSG00000124615_MOCS1	0.8709161076274751
3_192650971_G_C	-0.02126420882034	0.0806736475056736	3	192650971	ENSG00000180611_MB21D2	0.8709161076274751
11_94169708_C_T	-0.00894269023543282	0.0808248893030398	11	94169708	ENSG00000020922_MRE11A	0.8709161076274751
6_24334379_C_G	-0.0144198090047361	0.0808486658261515	6	24334379	ENSG00000124532_MRS2	0.8709161076274751
16_67449831_A_G	-0.00941054941834092	0.0810171618791392	16	67449831	ENSG00000159713_TPPP3	0.8709161076274751
12_110047806_G_A	-0.0174434636938358	0.08107614220988499	12	110047806	ENSG00000151148_UBE3B	0.8709161076274751
12_109898075_T_C	-0.0174434636938358	0.08107614220988499	12	109898075	ENSG00000151148_UBE3B	0.8709161076274751
2_170630637_A_G	0.0103724015540663	0.0813527107068341	2	170630637	ENSG00000213160_KLHL23	0.8709161076274751
15_66520931_T_C	0.0103772815197308	0.0818433870635258	15	66520931	ENSG00000166938_DIS3L	0.8709161076274751
2_31435579_A_G	0.0106347119068329	0.0819148384798565	2	31435579	ENSG00000013016_EHD3	0.8709161076274751
7_36303682_C_T	-0.0116531705402673	0.08316514936036701	7	36303682	ENSG00000122547_EEPD1	0.8709161076274751
18_48445249_A_G	0.00864275464103895	0.083536999145051	18	48445249	ENSG00000082212_ME2	0.8709161076274751
11_47687147_A_G	-0.0107521340612669	0.0837565152759086	11	47687147	ENSG00000213619_NDUFS3	0.8709161076274751
2_238506748_C_T	-0.011657182990748999	0.0840370964098504	2	238506748	ENSG00000124831_LRRFIP1	0.8709161076274751
7_139122643_T_C	-0.00989001592186731	0.0841844469865311	7	139122643	ENSG00000269955_LUC7L2	0.8709161076274751
4_7052777_A_G	-0.0103668680781198	0.0846732256176385	4	7052777	ENSG00000109519_GRPEL1	0.8709161076274751
3_185292415_G_A	-0.0105277568629909	0.084796678722774	3	185292415	ENSG00000073792_IGF2BP2	0.8709161076274751
1_11677715_G_A	0.0147548701515365	0.0852058234099971	1	11677715	ENSG00000116661_FBXO2	0.8709161076274751
5_79961432_G_T	-0.0096545980701966	0.0853681485402499	5	79961432	ENSG00000228716_DHFR	0.8709161076274751
19_58572979_G_A	0.0125035556193576	0.0857825207983724	19	58572979	ENSG00000176293_ZNF135	0.8709161076274751
10_51812433_G_C	0.009087591039093859	0.0862024640340028	10	51812433	ENSG00000099290_FAM21A;ENSG00000099290_FAM21A	0.8709161076274751
17_44582284_T_G	0.0105398348317449	0.0862134025560545	17	44582284	ENSG00000238083_LRRC37A2	0.8709161076274751
20_2654190_T_C	-0.0102542996075344	0.0863093650816141	20	2654190	ENSG00000101361_NOP56	0.8709161076274751
17_2207326_G_A	-0.009600851296708459	0.0865100155870078	17	2207326	ENSG00000167720_SRR	0.8709161076274751
12_56401085_G_A	0.0100255602125479	0.0867408727268781	12	56401085	ENSG00000197728_RPS26;ENSG00000197728_RPS26	0.8709161076274751
14_93634363_C_T	0.0186054503044873	0.08714640621748102	14	93634363	ENSG00000011114_BTBD7	0.8709161076274751
1_222855335_C_G	-0.0142677055658251	0.0873242082589734	1	222855335	ENSG00000154305_MIA3	0.8709161076274751
4_389944_C_T	-0.0136480281381735	0.087588699364417	4	389944	ENSG00000131127_ZNF141	0.8709161076274751
15_52827339_C_T	-0.0103301204274223	0.0876576739866332	15	52827339	ENSG00000128989_ARPP19	0.8709161076274751
11_134245284_T_C	-0.0103453463702924	0.0883758044562726	11	134245284	ENSG00000149328_GLB1L2	0.8709161076274751
6_159065172_T_C	0.00881380662840352	0.0886173346047252	6	159065172	ENSG00000146425_DYNLT1	0.8709161076274751
2_182915502_C_G	0.0116649114538242	0.0887544354531378	2	182915502	ENSG00000150722_PPP1R1C	0.8709161076274751
11_18324378_G_A	-0.0107672197227648	0.0889378582072108	11	18324378	ENSG00000110756_HPS5	0.8709161076274751
6_27897257_G_A	0.0178769288914651	0.0891393410385233	6	27897257	ENSG00000233822_HIST1H2BN	0.8709161076274751
1_150257714_A_G	-0.008821052259923159	0.0893494717824353	1	150257714	ENSG00000143401_ANP32E	0.8709161076274751
7_77324475_A_G	0.009383842769288591	0.0894188780234096	7	77324475	ENSG00000135211_TMEM60	0.8709161076274751
7_102113909_C_T	0.0110562772236719	0.0897132982182299	7	102113909	ENSG00000005075_POLR2J	0.8709161076274751
5_175805667_G_A	-0.0172597852646214	0.0901033477178679	5	175805667	ENSG00000146066_HIGD2A	0.8709161076274751
11_64807447_A_C	0.0180105881467472	0.0901090482309999	11	64807447	ENSG00000213465_ARL2	0.8709161076274751
19_13269181_G_A	-0.0135155264741179	0.0901783810717259	19	13269181	ENSG00000160888_IER2	0.8709161076274751
7_75623893_G_A	0.0160470695820632	0.0903197492787507	7	75623893	ENSG00000127952_STYXL1;ENSG00000127952_STYXL1	0.8709161076274751
7_75618797_T_C	-0.0160470684454855	0.090319749278757	7	75618797	ENSG00000189077_TMEM120A	0.8709161076274751
19_17525029_A_G	-0.0119436229583806	0.0905198359650357	19	17525029	ENSG00000130303_BST2	0.8709161076274751
11_67588591_A_T	-0.00837360066233263	0.09119586336738901	11	67588591	ENSG00000160172_FAM86C2P	0.8709161076274751
11_7942751_G_A	0.0138711217130871	0.0914438440291534	11	7942751	ENSG00000175390_EIF3F	0.8709161076274751
21_35281183_G_A	0.00877148569144294	0.0914855523236008	21	35281183	ENSG00000241837_ATP5O	0.8709161076274751
1_162726281_A_C	0.0112680989944883	0.0916659685876175	1	162726281	ENSG00000132196_HSD17B7	0.8709161076274751
22_44324171_C_T	-0.00882023055490397	0.0918121375966066	22	44324171	ENSG00000100344_PNPLA3	0.8709161076274751
11_107364062_T_A	0.008695116278136909	0.0919004123547539	11	107364062	ENSG00000137760_ALKBH8	0.8709161076274751
17_44310965_T_A	-0.0144408534474081	0.0922371643147578	17	44310965	ENSG00000228696_ARL17B	0.8709161076274751
17_44305371_C_A	-0.0144408534474081	0.0922371643147578	17	44305371	ENSG00000228696_ARL17B	0.8709161076274751
7_75601867_G_A	0.0163278689368473	0.0929774705333267	7	75601867	ENSG00000127952_STYXL1	0.8709161076274751
6_159065758_C_G	0.00860177221291732	0.0930039955773347	6	159065758	ENSG00000146425_DYNLT1	0.8709161076274751
1_89895193_A_G	0.015417779196853998	0.0932648991800068	1	89895193	ENSG00000197147_LRRC8B	0.8709161076274751
9_91571095_T_C	-0.00927064941938382	0.0932703137558035	9	91571095	ENSG00000213694_S1PR3	0.8709161076274751
11_57283988_C_T	0.00972069092189929	0.09353151819008099	11	57283988	ENSG00000134809_TIMM10;ENSG00000134809_TIMM10;ENSG00000134809_TIMM10	0.8709161076274751
1_171522459_A_T	-0.0102305384811522	0.0942806032460167	1	171522459	ENSG00000117523_PRRC2C	0.8709161076274751
5_159861627_G_A	0.0105790989744581	0.0943943248918571	5	159861627	ENSG00000164611_PTTG1	0.8709161076274751
1_182581157_T_G	-0.00984878373729381	0.0947342889870929	1	182581157	ENSG00000143333_RGS16	0.8709161076274751
6_122793520_A_G	-0.0101567734771329	0.0947984492624599	6	122793520	ENSG00000135549_PKIB;ENSG00000135549_PKIB	0.8709161076274751
11_66414818_T_A	-0.00829623606143705	0.09497154553164099	11	66414818	ENSG00000173715_C11orf80	0.8709161076274751
19_51130554_C_A	-0.0110281776364243	0.0952347201837175	19	51130554	ENSG00000213023_SYT3	0.8709161076274751
7_43032042_C_G	-0.0124315479344593	0.0952911512077645	7	43032042	ENSG00000106591_MRPL32	0.8709161076274751
7_75094329_G_A	0.0119316151845496	0.0957918861255406	7	75094329	ENSG00000223705_NSUN5P1	0.8709161076274751
3_197268831_C_T	-0.0168592072548577	0.0958218622075049	3	197268831	ENSG00000161267_BDH1	0.8709161076274751
11_113204266_C_T	0.00800424531748595	0.0962770699516011	11	113204266	ENSG00000149292_TTC12	0.8709161076274751
20_18550937_G_A	-0.0133553850253576	0.0965031201917668	20	18550937	ENSG00000125821_DTD1	0.8709161076274751
1_26900920_A_T	-0.013292623697189	0.0965355997122316	1	26900920	ENSG00000198830_HMGN2	0.8709161076274751
8_42428852_A_G	0.00928568488313727	0.0966444695387198	8	42428852	ENSG00000176209_SMIM19	0.8709161076274751
4_90015925_G_T	0.0102106409254938	0.0966456690371677	4	90015925	ENSG00000180346_TIGD2	0.8709161076274751
21_40709096_T_C	0.008841577336359409	0.09668918786836501	21	40709096	ENSG00000185658_BRWD1	0.8709161076274751
2_70877345_T_C	0.0112269710466583	0.0971779053488885	2	70877345	ENSG00000075340_ADD2	0.8709161076274751
1_12094046_G_A	-0.0115161294263831	0.0973308403765733	1	12094046	ENSG00000116691_MIIP	0.8709161076274751
8_42046212_C_T	-0.00946573648972324	0.0975014867271584	8	42046212	ENSG00000070718_AP3M2	0.8709161076274751
22_24335506_C_T	0.00893247356569868	0.0977658056202759	22	24335506	ENSG00000099991_CABIN1	0.8709161076274751
2_44042317_A_G	-0.0151910116280138	0.0986757675230695	2	44042317	ENSG00000138036_DYNC2LI1	0.8709161076274751
9_86175985_A_G	0.013993757510067999	0.0987624749000231	9	86175985	ENSG00000135018_UBQLN1	0.8709161076274751
18_12386771_A_G	-0.0105915508462606	0.09901339518399699	18	12386771	ENSG00000134278_SPIRE1	0.8709161076274751
1_840753_T_C	0.0100184047582506	0.0993354124033348	1	840753	ENSG00000187634_SAMD11	0.8709161076274751
7_75100124_T_C	0.0116298247650417	0.0994844582203783	7	75100124	ENSG00000223705_NSUN5P1	0.8709161076274751
17_36919332_A_G	0.0143286020746423	0.0998486045086838	17	36919332	ENSG00000108294_PSMB3	0.8709161076274751
2_10213353_G_A	0.0140163150159303	0.0998883011339919	2	10213353	ENSG00000172059_KLF11	0.8709161076274751
17_40081677_C_T	-0.009229792886700809	0.0999467661235193	17	40081677	ENSG00000141698_NT5C3B	0.8709161076274751
6_17568390_A_G	0.00852452130289968	0.0999501779422402	6	17568390	ENSG00000124789_NUP153	0.8709161076274751
17_39982264_G_A	-0.009187043708399609	0.0999747739574699	17	39982264	ENSG00000141698_NT5C3B;ENSG00000141698_NT5C3B	0.8709161076274751
16_85679932_C_A	-0.0152187503832427	0.10009802001433801	16	85679932	ENSG00000131153_GINS2	0.8709161076274751
5_100193095_T_A	-0.0153369001882658	0.10033596943873099	5	100193095	ENSG00000113532_ST8SIA4	0.8709161076274751
8_20066618_A_G	-0.00975227154495502	0.100922519169355	8	20066618	ENSG00000147416_ATP6V1B2	0.8709161076274751
2_135962446_G_A	0.018918743406266002	0.10114508631365302	2	135962446	ENSG00000121988_ZRANB3	0.8709161076274751
14_92605513_C_G	-0.00880534142817394	0.10116144411297198	14	92605513	ENSG00000183648_NDUFB1	0.8709161076274751
6_170065895_G_A	-0.0151368233011517	0.101254968827509	6	170065895	ENSG00000185127_C6orf120	0.8709161076274751
6_35388479_A_G	-0.0125929956143677	0.101545510683608	6	35388479	ENSG00000112033_PPARD	0.8709161076274751
6_18143769_A_G	-0.00920025765330465	0.101548001831399	6	18143769	ENSG00000137364_TPMT	0.8709161076274751
3_126363655_A_C	-0.0137967375144233	0.101783805516235	3	126363655	ENSG00000159685_CHCHD6	0.8709161076274751
17_73983039_T_C	-0.0187558948146593	0.10214791244703801	17	73983039	ENSG00000204316_MRPL38	0.8709161076274751
10_134952376_A_G	-0.0110212028928945	0.10222386328575502	10	134952376	ENSG00000171794_UTF1	0.8709161076274751
8_118533312_A_G	0.0108035382302192	0.10236940346602401	8	118533312	ENSG00000164758_MED30	0.8709161076274751
19_13159859_C_G	0.0178025403376623	0.10253388009072198	19	13159859	ENSG00000179262_RAD23A	0.8709161076274751
12_123447928_T_C	-0.00995404436452001	0.102775350419714	12	123447928	ENSG00000111325_OGFOD2	0.8709161076274751
18_48421023_A_G	0.0081523681790849	0.10289897557735302	18	48421023	ENSG00000082212_ME2	0.8709161076274751
7_102351847_A_T	-0.00981290181089358	0.103069870264367	7	102351847	ENSG00000267645_POLR2J2	0.8709161076274751
2_219056380_G_A	-0.008253507020530891	0.103259424677839	2	219056380	ENSG00000163466_ARPC2	0.8709161076274751
3_101218403_A_G	-0.0164235446026949	0.10350511256418402	3	101218403	ENSG00000174173_TRMT10C	0.8709161076274751
1_36650055_T_C	-0.00927079120437587	0.103542117488991	1	36650055	ENSG00000054116_TRAPPC3	0.8709161076274751
1_45850319_T_C	0.008335404844304659	0.10404892255617099	1	45850319	ENSG00000132781_MUTYH	0.8709161076274751
12_31249118_A_G	0.008842000613780541	0.10428572340612899	12	31249118	ENSG00000013573_DDX11	0.8709161076274751
5_180198091_A_G	-0.016510518564298	0.10436047367025598	5	180198091	ENSG00000196670_ZFP62	0.8709161076274751
22_24335228_A_C	-0.009130893518908379	0.10453233539514901	22	24335228	ENSG00000133433_GSTT2B	0.8709161076274751
11_308178_T_C	-0.0106589753899788	0.10454951768578699	11	308178	ENSG00000185201_IFITM2;ENSG00000185201_IFITM2	0.8709161076274751
19_36930521_T_C	-0.00903706637534343	0.105040495285892	19	36930521	ENSG00000254004_ZNF260	0.8709161076274751
2_201999283_A_G	0.0109317985995018	0.10549495798025801	2	201999283	ENSG00000003402_CFLAR	0.8709161076274751
6_153411095_T_C	-0.0115035723984025	0.105500934146492	6	153411095	ENSG00000091844_RGS17	0.8709161076274751
8_42019613_G_A	0.00929983336971924	0.10600460924732902	8	42019613	ENSG00000070718_AP3M2	0.8709161076274751
1_171728983_G_A	0.0107864931603815	0.10618323176139699	1	171728983	ENSG00000117533_VAMP4	0.8709161076274751
11_10510152_A_C	0.00920467179397919	0.106188188840786	11	10510152	ENSG00000255823_MTRNR2L8	0.8709161076274751
15_45672350_A_G	-0.00963128950433677	0.10620132797165	15	45672350	ENSG00000171763_SPATA5L1	0.8709161076274751
1_171660222_C_A	0.0100524584637517	0.106371185830181	1	171660222	ENSG00000010165_METTL13	0.8709161076274751
15_34629870_C_A	-0.00929443642536308	0.1065339868172	15	34629870	ENSG00000182117_NOP10	0.8709161076274751
2_64852336_G_C	0.0114584132406292	0.10675863621272501	2	64852336	ENSG00000179833_SERTAD2	0.8709161076274751
16_1911585_T_C	-0.00987636334617476	0.106783360012965	16	1911585	ENSG00000103024_NME3	0.8709161076274751
4_187122009_C_A	0.0102631677978137	0.106962002383465	4	187122009	ENSG00000164344_KLKB1	0.8709161076274751
17_15434991_C_T	0.0109467610453791	0.10782048269111899	17	15434991	ENSG00000259024_TVP23C-CDRT4;ENSG00000239704_CDRT4	0.8709161076274751
3_158352372_C_T	-0.00966683038614891	0.108094088981628	3	158352372	ENSG00000168827_GFM1;ENSG00000079257_LXN;ENSG00000079257_LXN	0.8709161076274751
2_239229372_C_A	0.0091983520543834	0.10811610104196001	2	239229372	ENSG00000204104_TRAF3IP1;ENSG00000204104_TRAF3IP1	0.8709161076274751
3_10182562_G_A	0.00811854273131154	0.10833182056639999	3	10182562	ENSG00000144554_FANCD2	0.8709161076274751
5_112924802_A_T	-0.00971846404995296	0.10837688765714901	5	112924802	ENSG00000047188_YTHDC2	0.8709161076274751
2_37481982_A_G	0.008522339375733259	0.10851551927148899	2	37481982	ENSG00000115816_CEBPZ	0.8709161076274751
19_50314738_A_C	-0.0170625458303448	0.108587858677452	19	50314738	ENSG00000010361_FUZ	0.8709161076274751
1_10427459_T_G	0.00882337491203113	0.10872535220794302	1	10427459	ENSG00000142657_PGD	0.8709161076274751
8_30518683_A_T	-0.00775171895626152	0.108725768076258	8	30518683	ENSG00000197265_GTF2E2	0.8709161076274751
8_29223230_G_T	0.0104117183813563	0.10896111651917201	8	29223230	ENSG00000120875_DUSP4	0.8709161076274751
15_29023084_A_G	-0.00908681373059013	0.109647805710268	15	29023084	ENSG00000206149_HERC2P9	0.8709161076274751
2_74366032_A_C	0.0149814091796543	0.109748313379437	2	74366032	ENSG00000114978_MOB1A	0.8709161076274751
6_36805885_A_C	-0.00880596572817613	0.10976874994547198	6	36805885	ENSG00000137168_PPIL1	0.8709161076274751
10_129928920_C_G	0.00991902043680625	0.10993299029597801	10	129928920	ENSG00000148773_MKI67	0.8709161076274751
17_8054759_G_A	-0.008161381130186359	0.109984245308811	17	8054759	ENSG00000220205_VAMP2	0.8709161076274751
14_105216381_C_T	0.0112386836521569	0.11001732829373101	14	105216381	ENSG00000203485_INF2	0.8709161076274751
17_48762985_A_C	0.0127573883365244	0.110213806380642	17	48762985	ENSG00000154945_ANKRD40;ENSG00000154945_ANKRD40	0.8709161076274751
17_48769329_C_T	0.0127573883365244	0.110213806380642	17	48769329	ENSG00000154945_ANKRD40	0.8709161076274751
19_36941144_T_C	-0.008913247097220859	0.11022389131855101	19	36941144	ENSG00000254004_ZNF260	0.8709161076274751
19_4724733_G_A	0.00960371376407128	0.11024068578971001	19	4724733	ENSG00000142002_DPP9	0.8709161076274751
17_44699851_G_A	0.0101049715282437	0.11026696718541801	17	44699851	ENSG00000238083_LRRC37A2;ENSG00000238083_LRRC37A2	0.8709161076274751
1_156358058_C_G	0.0138428996058844	0.11035922226231698	1	156358058	ENSG00000132677_RHBG	0.8709161076274751
15_83215134_C_T	-0.00877728312572357	0.11050556200045598	15	83215134	ENSG00000230903_RPL9P8	0.8709161076274751
15_83228194_T_C	-0.00877728312572357	0.11050556200045598	15	83228194	ENSG00000103723_AP3B2	0.8709161076274751
5_102388395_A_G	0.00980871932007959	0.11056289809619502	5	102388395	ENSG00000145730_PAM	0.8709161076274751
15_34869453_C_G	-0.00971006570099135	0.11061927249708699	15	34869453	ENSG00000175265_GOLGA8A	0.8709161076274751
14_50192609_A_G	0.008221475668028609	0.110814702591069	14	50192609	ENSG00000100479_POLE2	0.8709161076274751
7_624474_A_G	-0.0101948603383177	0.111041057757839	7	624474	ENSG00000197461_PDGFA	0.8709161076274751
7_624344_C_T	-0.0101948603383177	0.111041057757839	7	624344	ENSG00000188191_PRKAR1B	0.8709161076274751
11_125344535_C_T	-0.0128121432808203	0.11123711932880599	11	125344535	ENSG00000149547_EI24;ENSG00000149547_EI24	0.8709161076274751
22_38789676_C_T	0.0119346395543009	0.11140584113642699	22	38789676	ENSG00000100201_DDX17	0.8709161076274751
1_26534217_G_A	-0.0119296194749663	0.11161410890169	1	26534217	ENSG00000130695_CEP85	0.8709161076274751
10_51797239_G_T	0.00816830955758128	0.11208769567558599	10	51797239	ENSG00000099290_FAM21A	0.8709161076274751
11_3248615_G_A	-0.0194741483697102	0.11216998222041599	11	3248615	ENSG00000021762_OSBPL5	0.8709161076274751
15_34881304_G_A	-0.00927036422187959	0.112484262858681	15	34881304	ENSG00000175265_GOLGA8A	0.8709161076274751
12_31223277_A_G	0.00916152383105493	0.11254455124836098	12	31223277	ENSG00000013573_DDX11	0.8709161076274751
5_60178833_T_C	-0.00929234030713073	0.112762172691463	5	60178833	ENSG00000164182_NDUFAF2	0.8709161076274751
7_99857155_G_T	-0.0101007351551345	0.112874839271434	7	99857155	ENSG00000242294_STAG3L5P	0.8709161076274751
18_71938536_G_A	0.0127607683547407	0.11289460615329801	18	71938536	ENSG00000166347_CYB5A	0.8709161076274751
8_141501019_G_A	-0.0126238514750351	0.113067007902834	8	141501019	ENSG00000104472_CHRAC1	0.8709161076274751
20_35163606_A_G	-0.0152538218381849	0.11401294000959	20	35163606	ENSG00000101335_MYL9	0.8709161076274751
3_5052427_A_G	0.0103270340649757	0.114020743049078	3	5052427	ENSG00000134107_BHLHE40	0.8709161076274751
17_80661720_G_C	-0.0104461606885349	0.114053400723838	17	80661720	ENSG00000141556_TBCD	0.8709161076274751
2_69580970_C_T	0.0118949336755244	0.11418760708890598	2	69580970	ENSG00000169599_NFU1	0.8709161076274751
2_55319003_G_A	-0.0117056575610028	0.114457948739425	2	55319003	ENSG00000162994_CLHC1	0.8709161076274751
19_37047472_G_A	0.00868378159341548	0.114629711480832	19	37047472	ENSG00000197808_ZNF461	0.8709161076274751
9_139612672_T_C	-0.0116478666025217	0.11498740097428302	9	139612672	ENSG00000177984_LCN15	0.8709161076274751
19_49418660_T_C	0.00996526869998093	0.115079519657175	19	49418660	ENSG00000087076_HSD17B14	0.8709161076274751
1_1387167_A_C	-0.009179627068533279	0.11516853437459698	1	1387167	ENSG00000160072_ATAD3B	0.8709161076274751
17_19803244_C_T	-0.00880027747195532	0.11552416263979699	17	19803244	ENSG00000108599_AKAP10	0.8709161076274751
1_113130059_A_G	0.0103942082809568	0.115777284329322	1	113130059	ENSG00000155363_MOV10	0.8709161076274751
9_15550114_T_G	0.00793471055948374	0.11625044383219	9	15550114	ENSG00000164985_PSIP1	0.8709161076274751
3_10074145_G_T	-0.0108717951291165	0.116319142583063	3	10074145	ENSG00000186162_CIDECP	0.8709161076274751
1_165574955_T_G	-0.010236764919949	0.11650895147646699	1	165574955	ENSG00000143149_ALDH9A1	0.8709161076274751
6_168757310_T_C	0.0181967703467955	0.116714437703036	6	168757310	ENSG00000164488_DACT2	0.8709161076274751
7_56159691_C_T	-0.00967810519286689	0.11672373329889901	7	56159691	ENSG00000146729_GBAS	0.8709161076274751
1_227078721_T_A	-0.00901867813582944	0.116897442689964	1	227078721	ENSG00000143801_PSEN2	0.8709161076274751
12_7945196_G_T	0.00806510310530862	0.11729084694212401	12	7945196	ENSG00000176654_NANOGP1	0.8709161076274751
16_1906352_G_A	-0.0108277858861335	0.117531731330888	16	1906352	ENSG00000180185_FAHD1	0.8709161076274751
19_11995508_C_T	0.00849812066527864	0.117981387845645	19	11995508	ENSG00000198429_ZNF69	0.8709161076274751
18_10507340_G_A	-0.009593878025310679	0.11798996003883501	18	10507340	ENSG00000134265_NAPG	0.8709161076274751
16_15147675_G_T	-0.0128834669014333	0.118158203504233	16	15147675	ENSG00000250251_PKD1P6	0.8709161076274751
1_37971037_A_G	0.0124659331079413	0.11818574259833699	1	37971037	ENSG00000134697_GNL2;ENSG00000163875_MEAF6	0.8709161076274751
9_116193990_C_T	0.0104222460489278	0.118427691810672	9	116193990	ENSG00000148218_ALAD	0.8709161076274751
6_79481815_A_T	-0.008310005376807641	0.11855942301798901	6	79481815	ENSG00000146243_IRAK1BP1	0.8709161076274751
6_35401134_G_C	0.0111701886054429	0.118892081121231	6	35401134	ENSG00000112033_PPARD	0.8709161076274751
12_7945559_T_C	0.008041791212338709	0.118946463450198	12	7945559	ENSG00000111704_NANOG	0.8709161076274751
17_34982734_A_T	0.00839027863636927	0.11899926569221	17	34982734	ENSG00000129282_MRM1	0.8709161076274751
16_20736906_G_A	0.0176617220584692	0.119167501158203	16	20736906	ENSG00000066654_THUMPD1	0.8709161076274751
7_149556518_C_T	-0.00871042622634597	0.119224650944614	7	149556518	ENSG00000171130_ATP6V0E2	0.8709161076274751
6_170042713_G_A	-0.0115268818521753	0.119241446953233	6	170042713	ENSG00000184465_WDR27	0.8709161076274751
3_101271224_T_A	-0.0168652017504897	0.119670704774444	3	101271224	ENSG00000138468_SENP7	0.8709161076274751
3_160037972_T_A	0.009384192299828141	0.11975630613551101	3	160037972	ENSG00000113810_SMC4	0.8709161076274751
20_25277244_A_G	-0.007924746519206721	0.11979101176744301	20	25277244	ENSG00000100997_ABHD12	0.8709161076274751
3_183204987_C_G	-0.00821624805728481	0.11986773674279401	3	183204987	ENSG00000053524_MCF2L2	0.8709161076274751
12_120992013_T_C	-0.009027666823581191	0.12012143421464698	12	120992013	ENSG00000257218_GATC	0.8709161076274751
19_58780089_G_C	0.00812634736338387	0.120320793470612	19	58780089	ENSG00000198131_ZNF544	0.8709161076274751
19_36181046_T_C	-0.0133661795097338	0.12032579707492	19	36181046	ENSG00000161265_U2AF1L4;ENSG00000161265_U2AF1L4	0.8709161076274751
7_20827194_G_A	-0.0117803048319562	0.12056058879503499	7	20827194	ENSG00000164651_SP8	0.8709161076274751
12_121635197_C_T	-0.0103511298407804	0.120789093297544	12	121635197	ENSG00000110931_CAMKK2;ENSG00000110931_CAMKK2	0.8709161076274751
1_201256121_C_T	-0.0104158090327226	0.12088032519389098	1	201256121	ENSG00000159166_LAD1	0.8709161076274751
2_238402830_G_A	-0.0107112219432316	0.12098890446918	2	238402830	ENSG00000115648_MLPH	0.8709161076274751
12_6896546_A_G	0.00892382057746002	0.120994203158224	12	6896546	ENSG00000159335_PTMS	0.8709161076274751
7_75111362_A_G	0.008591082421206441	0.121045795796674	7	75111362	ENSG00000135213_POM121C	0.8709161076274751
17_79192446_T_C	-0.00823396744981537	0.121143285425091	17	79192446	ENSG00000224877_C17orf89	0.8709161076274751
17_79614134_T_C	0.019116299494299	0.12133678205118302	17	79614134	ENSG00000204237_OXLD1	0.8709161076274751
16_77249144_G_C	0.00886370324560972	0.12195024354342401	16	77249144	ENSG00000205078_SYCE1L;ENSG00000205078_SYCE1L	0.8709161076274751
12_106626432_A_G	0.008038294694948041	0.12237050869766901	12	106626432	ENSG00000136026_CKAP4	0.8709161076274751
4_155660263_G_A	-0.00818921801334543	0.12238166469797	4	155660263	ENSG00000121207_LRAT	0.8709161076274751
3_15414003_T_C	0.00967397192792463	0.12243347824714501	3	15414003	ENSG00000144597_EAF1	0.8709161076274751
14_96000090_G_A	-0.00873599893347408	0.12245928666558399	14	96000090	ENSG00000182512_GLRX5	0.8709161076274751
17_73039818_C_T	-0.0143763916168384	0.122607376753485	17	73039818	ENSG00000109089_CDR2L	0.8709161076274751
12_132410245_C_A	0.00950592140255966	0.122867809654169	12	132410245	ENSG00000177192_PUS1	0.8709161076274751
15_84776046_T_C	0.0113158560546271	0.12293794135033502	15	84776046	ENSG00000225151_GOLGA2P7	0.8709161076274751
3_16378182_T_A	-0.009228916555989841	0.122993364239651	3	16378182	ENSG00000131378_RFTN1	0.8709161076274751
3_146236805_G_T	-0.0128591617530147	0.123143634516607	3	146236805	ENSG00000188313_PLSCR1	0.8709161076274751
2_86448231_T_C	-0.0133982259352291	0.12347422038220801	2	86448231	ENSG00000132313_MRPL35	0.8709161076274751
19_41204134_G_A	-0.0081581033861458	0.12370467974294501	19	41204134	ENSG00000188493_C19orf54	0.8709161076274751
3_50044813_T_G	-0.0181848334115348	0.12388465178544698	3	50044813	ENSG00000003756_RBM5	0.8709161076274751
22_39668258_G_A	0.0080177238405067	0.124321248266496	22	39668258	ENSG00000100316_RPL3	0.8709161076274751
8_29021362_T_C	0.00851726332691404	0.12471630868929799	8	29021362	ENSG00000147421_HMBOX1	0.8709161076274751
15_75136444_C_T	-0.0115046711096547	0.12489565820695699	15	75136444	ENSG00000178802_MPI	0.8709161076274751
7_30769824_C_A	-0.0155095622307016	0.125493750946454	7	30769824	ENSG00000106105_GARS	0.8709161076274751
22_32008365_A_G	0.0109678685017931	0.125663438863408	22	32008365	ENSG00000198089_SFI1	0.8709161076274751
1_113196896_G_A	0.0101824827536026	0.126271180836221	1	113196896	ENSG00000155363_MOV10;ENSG00000155367_PPM1J	0.8709161076274751
3_100181999_G_T	0.009816554554737159	0.126409134055063	3	100181999	ENSG00000206535_LNP1	0.8709161076274751
5_110839250_C_T	0.00857564217583408	0.126418901152307	5	110839250	ENSG00000164211_STARD4	0.8709161076274751
17_43670073_G_T	0.00905845609413042	0.126745523070848	17	43670073	ENSG00000214425_LRRC37A4P	0.8709161076274751
4_79466894_C_T	0.0091109658861629	0.126755383330488	4	79466894	ENSG00000138772_ANXA3	0.8709161076274751
5_70821426_A_C	-0.00786085437778887	0.126898742302453	5	70821426	ENSG00000131844_MCCC2	0.8709161076274751
4_93338863_T_C	0.00935877608928624	0.127197184645716	4	93338863	ENSG00000152208_GRID2;ENSG00000152208_GRID2	0.8709161076274751
22_21309934_C_G	-0.00931674007717568	0.12733729216606499	22	21309934	ENSG00000099942_CRKL;ENSG00000099942_CRKL	0.8709161076274751
10_71905695_A_G	-0.00833128968387757	0.127495769051387	10	71905695	ENSG00000079332_SAR1A	0.8709161076274751
2_181825956_C_T	-0.00922007093000003	0.127614353691228	2	181825956	ENSG00000170035_UBE2E3	0.8709161076274751
16_46765715_C_T	-0.00836506302475403	0.12763467504998802	16	46765715	ENSG00000069329_VPS35	0.8709161076274751
17_79213562_T_C	0.00864813749370026	0.127790337068649	17	79213562	ENSG00000224877_C17orf89;ENSG00000224877_C17orf89	0.8709161076274751
19_56751341_G_A	0.0129742228430766	0.12784849122124498	19	56751341	ENSG00000131848_ZSCAN5A	0.8709161076274751
17_34942750_T_A	-0.0127407162729039	0.127890147385324	17	34942750	ENSG00000184886_PIGW	0.8709161076274751
8_61488238_C_T	-0.008268124624509071	0.127964896062341	8	61488238	ENSG00000104388_RAB2A	0.8709161076274751
6_31859578_G_A	-0.014885788075623	0.128172017439028	6	31859578	ENSG00000204387_C6orf48	0.8709161076274751
8_42383084_G_A	-0.008541430250000929	0.12826237109351402	8	42383084	ENSG00000176209_SMIM19	0.8709161076274751
8_42705702_T_C	0.007780567892103309	0.128299546102424	8	42705702	ENSG00000168172_HOOK3	0.8709161076274751
1_29429004_C_T	0.00836219172753563	0.128546059361749	1	29429004	ENSG00000253304_TMEM200B	0.8709161076274751
5_32187373_T_C	0.0115226297202396	0.128723225089487	5	32187373	ENSG00000150712_MTMR12	0.8709161076274751
19_58354935_G_T	-0.0102075161657748	0.128793063155655	19	58354935	ENSG00000269343_ZNF587B	0.8709161076274751
18_77855864_G_C	0.00847743561438586	0.128919767937315	18	77855864	ENSG00000101546_RBFA	0.8709161076274751
19_53941319_A_G	0.00977979311380467	0.128924451351529	19	53941319	ENSG00000241015_TPM3P9	0.8709161076274751
11_403880_G_C	-0.0114428302014846	0.129067066458828	11	403880	ENSG00000185187_SIGIRR	0.8709161076274751
3_50599511_A_G	-0.0145034158602909	0.12933408599808802	3	50599511	ENSG00000114738_MAPKAPK3	0.8709161076274751
7_75079683_A_G	-0.00854676961492704	0.129872652793785	7	75079683	ENSG00000205583_STAG3L1;ENSG00000205583_STAG3L1	0.8709161076274751
7_100848025_C_T	0.0152344445707763	0.13017338025024197	7	100848025	ENSG00000214253_FIS1	0.8709161076274751
2_219087072_A_T	0.007710566462132091	0.130278201110016	2	219087072	ENSG00000135926_TMBIM1	0.8709161076274751
2_240964714_G_C	0.0119172717561789	0.13042318398018699	2	240964714	ENSG00000130414_NDUFA10	0.8709161076274751
22_24996582_G_A	-0.00819490388692067	0.130439825482448	22	24996582	ENSG00000100031_GGT1	0.8709161076274751
14_35690978_C_G	-0.0109150791251974	0.130507681729132	14	35690978	ENSG00000100890_KIAA0391	0.8709161076274751
1_46774783_A_G	0.0118855255310817	0.130596715049935	1	46774783	ENSG00000173660_UQCRH	0.8709161076274751
8_68857719_G_A	-0.00832840374857771	0.13071086267476	8	68857719	ENSG00000046889_PREX2	0.8709161076274751
7_102112397_A_T	0.009408455855190621	0.130815671446693	7	102112397	ENSG00000005075_POLR2J	0.8709161076274751
6_109858629_C_T	0.0177774914777451	0.13105739650527198	6	109858629	ENSG00000135596_MICAL1	0.8709161076274751
2_61735446_C_T	0.00948044858237225	0.131123326703016	2	61735446	ENSG00000082898_XPO1	0.8709161076274751
17_30871840_T_C	-0.00857448862555482	0.131462859249712	17	30871840	ENSG00000176658_MYO1D	0.8709161076274751
6_3264671_T_C	0.0100554914250239	0.131591481897463	6	3264671	ENSG00000180822_PSMG4;ENSG00000180822_PSMG4	0.8709161076274751
5_79961312_C_A	-0.00835970918391156	0.131682200066807	5	79961312	ENSG00000228716_DHFR	0.8709161076274751
22_45714489_T_C	-0.013864051031096	0.132374629568916	22	45714489	ENSG00000100376_FAM118A;ENSG00000100376_FAM118A	0.8730997676867679
6_33648690_T_C	0.00805584431753458	0.132584299497115	6	33648690	ENSG00000137288_UQCC2	0.8730997676867679
9_139680112_G_A	0.0081250235714877	0.132637290031431	9	139680112	ENSG00000244187_TMEM141	0.8730997676867679
9_131690509_C_T	-0.00926027604954369	0.132864436934226	9	131690509	ENSG00000095319_NUP188	0.8730997676867679
1_39948339_C_T	-0.0102473214340546	0.133299590353592	1	39948339	ENSG00000243970_PPIEL	0.8730997676867679
1_1392209_G_C	-0.0101309143627938	0.133487982610456	1	1392209	ENSG00000160072_ATAD3B	0.8730997676867679
5_43191033_C_T	0.009470658454976959	0.13354372458015598	5	43191033	ENSG00000112972_HMGCS1	0.8730997676867679
1_197919693_A_G	-0.0121557127319504	0.13359335512817	1	197919693	ENSG00000203724_C1orf53	0.8730997676867679
10_71814773_G_A	0.00848545822930631	0.133809841774132	10	71814773	ENSG00000099284_H2AFY2	0.873222866998693
19_2908680_T_C	-0.0172482135591224	0.134099969308462	19	2908680	ENSG00000175691_ZNF77	0.8737232424907769
4_145933347_T_C	0.0145029632216651	0.134282046548492	4	145933347	ENSG00000164162_ANAPC10	0.8737232424907769
17_74754638_A_G	-0.0176871912338543	0.135206088284922	17	74754638	ENSG00000161547_SRSF2	0.8769708061499439
8_123889903_A_G	-0.00938921950810697	0.135293705639421	8	123889903	ENSG00000178764_ZHX2	0.8769708061499439
1_171667160_G_A	0.0102316265863684	0.13537666133867401	1	171667160	ENSG00000117533_VAMP4	0.8769708061499439
17_79687893_C_T	0.008815646744383409	0.135798289689369	17	79687893	ENSG00000204237_OXLD1	0.878414119835479
3_50217234_C_T	-0.00785679772321194	0.136015984792901	3	50217234	ENSG00000004534_RBM6	0.8785359953436208
1_164854979_G_A	0.0106957842814296	0.136240326307921	1	164854979	ENSG00000185630_PBX1	0.8787003819392627
20_411773_T_C	-0.010762248856541999	0.13658047558504302	20	411773	ENSG00000125826_RBCK1	0.8796101182721867
17_2208874_G_A	-0.0086775141819738	0.13780911923641198	17	2208874	ENSG00000167720_SRR	0.8816529185342079
7_56089807_G_C	0.00911101727835381	0.137812786964263	7	56089807	ENSG00000146729_GBAS	0.8816529185342079
7_102089875_G_A	0.0102702489754805	0.137829833836146	7	102089875	ENSG00000005075_POLR2J	0.8816529185342079
17_44013235_A_G	-0.00888191613493705	0.137944762187356	17	44013235	ENSG00000120071_KANSL1	0.8816529185342079
4_68480525_C_T	-0.008070717373846759	0.138263469113876	4	68480525	ENSG00000033178_UBA6	0.8816529185342079
15_90775643_G_A	-0.0118231134575683	0.13855118771001199	15	90775643	ENSG00000185043_CIB1;ENSG00000185043_CIB1	0.8816529185342079
6_161378463_T_C	-0.00930084975208665	0.13867852291076502	6	161378463	ENSG00000085511_MAP3K4	0.8816529185342079
17_6354033_C_G	-0.0114173447605399	0.138730144107905	17	6354033	ENSG00000129195_FAM64A	0.8816529185342079
1_43187875_A_G	-0.00815161222227601	0.13899983324275597	1	43187875	ENSG00000177868_CCDC23	0.8816529185342079
8_42410936_G_A	0.008414498550174971	0.139135659444979	8	42410936	ENSG00000176209_SMIM19	0.8816529185342079
19_57865531_C_A	-0.0074644178550834096	0.139170544101709	19	57865531	ENSG00000256060_TRAPPC2P1	0.8816529185342079
19_35350516_C_T	0.0103968583498329	0.13936758184912199	19	35350516	ENSG00000168661_ZNF30	0.8816529185342079
8_124429395_A_G	-0.00878325827191255	0.139637242808232	8	124429395	ENSG00000156795_WDYHV1	0.8816529185342079
14_24967452_G_T	-0.0118629140808653	0.140195127012363	14	24967452	ENSG00000100445_SDR39U1	0.8816529185342079
11_65739549_T_G	0.007540046250882571	0.140204869003905	11	65739549	ENSG00000172638_EFEMP2	0.8816529185342079
19_3588441_C_T	0.016096931009627	0.141086625925512	19	3588441	ENSG00000064961_HMG20B	0.8816529185342079
11_74695175_T_G	-0.00868898707235135	0.141090628318975	11	74695175	ENSG00000166435_XRRA1	0.8816529185342079
2_106629792_G_C	-0.008194091280211929	0.141150614886082	2	106629792	ENSG00000119147_C2orf40	0.8816529185342079
22_39359345_T_C	-0.00924805765938876	0.141182748202478	22	39359345	ENSG00000128394_APOBEC3F	0.8816529185342079
12_16516710_T_C	0.00817261843391543	0.141373783115729	12	16516710	ENSG00000008394_MGST1	0.8816529185342079
12_7942472_A_G	0.007571595301250059	0.141497878233941	12	7942472	ENSG00000111704_NANOG	0.8816529185342079
12_7945871_C_T	0.007571595301250059	0.141497878233941	12	7945871	ENSG00000176654_NANOGP1	0.8816529185342079
1_161042063_C_A	-0.00933591709123944	0.14178448712643998	1	161042063	ENSG00000158773_USF1	0.8816529185342079
22_32672691_A_T	-0.00752898618660192	0.142054066429897	22	32672691	ENSG00000214076_CPSF1P1	0.8816529185342079
1_12042443_C_T	-0.0071834700974164	0.14206186482539002	1	12042443	ENSG00000116688_MFN2	0.8816529185342079
17_8171329_T_C	0.00917554342053295	0.142086210501665	17	8171329	ENSG00000178921_PFAS	0.8816529185342079
21_40694456_T_A	-0.00732703374072925	0.142443736419958	21	40694456	ENSG00000205581_HMGN1	0.8826317356288561
14_92339850_G_A	-0.00791174479181354	0.14280662693044102	14	92339850	ENSG00000140092_FBLN5	0.8836410052922806
16_15229093_T_C	-0.00932247437964572	0.143053852620487	16	15229093	ENSG00000179889_PDXDC1	0.8839327564717645
14_60616913_A_G	-0.0129327411259621	0.143450303011072	14	60616913	ENSG00000100612_DHRS7	0.8851444674621733
7_56035143_G_C	0.00917042625697814	0.14371489041327598	7	56035143	ENSG00000129103_SUMF2;ENSG00000129103_SUMF2	0.8855402870932403
6_31895973_C_G	0.00970864109039416	0.14424105549253	6	31895973	ENSG00000204344_STK19	0.8859871096855957
8_33299819_G_T	-0.00801258973805695	0.14468690938547402	8	33299819	ENSG00000198042_MAK16	0.8859871096855957
8_11701096_A_C	-0.0080499250970471	0.14499528940535097	8	11701096	ENSG00000154328_NEIL2	0.8859871096855957
1_22422721_G_A	-0.0119869485418957	0.14505521344666597	1	22422721	ENSG00000070831_CDC42;ENSG00000070831_CDC42	0.8859871096855957
11_8172150_C_A	-0.00789448251798261	0.145198935581155	11	8172150	ENSG00000166402_TUB	0.8859871096855957
5_61728980_G_T	0.007807932423218809	0.145818732141265	5	61728980	ENSG00000068796_KIF2A	0.8859871096855957
1_26653319_G_A	0.00814777759875929	0.146061430338353	1	26653319	ENSG00000142669_SH3BGRL3	0.8859871096855957
8_26476721_A_G	0.00771307021420949	0.14624782760580401	8	26476721	ENSG00000092964_DPYSL2	0.8859871096855957
4_15699057_G_A	0.008363617563356691	0.14641201222020003	4	15699057	ENSG00000237765_FAM200B	0.8859871096855957
15_85186577_C_T	0.00872796270644141	0.14647818791502	15	85186577	ENSG00000197696_NMB	0.8859871096855957
6_28457818_G_A	0.0077970615978671595	0.14662665204315198	6	28457818	ENSG00000187987_ZSCAN23	0.8859871096855957
17_6606933_A_G	0.0110579234449125	0.14678678168317402	17	6606933	ENSG00000212734_C17orf100	0.8859871096855957
21_46187983_C_T	-0.0102674383753132	0.14679003780033403	21	46187983	ENSG00000184787_UBE2G2	0.8859871096855957
17_4826592_G_T	0.0138230138607487	0.147104874108405	17	4826592	ENSG00000141503_MINK1	0.8859871096855957
3_130505928_G_C	-0.0201059533467047	0.147367785212292	3	130505928	ENSG00000196455_PIK3R4	0.8859871096855957
11_44087989_G_T	0.0139976380006781	0.147578276521489	11	44087989	ENSG00000110455_ACCS;ENSG00000110455_ACCS;ENSG00000110455_ACCS	0.8859871096855957
5_118538580_T_A	-0.0101714593241471	0.147940724832004	5	118538580	ENSG00000145779_TNFAIP8	0.8859871096855957
19_52357613_C_T	0.00988027493828369	0.148025686128026	19	52357613	ENSG00000161551_ZNF577	0.8859871096855957
17_43751223_A_T	0.008613156379654721	0.148339667059768	17	43751223	ENSG00000204650_CRHR1-IT1	0.8859871096855957
1_57894573_G_T	0.0089672065778938	0.149064457072836	1	57894573	ENSG00000173406_DAB1	0.8859871096855957
6_8023700_G_A	-0.0153485191220295	0.14910007284881302	6	8023700	ENSG00000124802_EEF1E1	0.8859871096855957
14_50856927_A_G	-0.00822173887335313	0.149155358566585	14	50856927	ENSG00000100490_CDKL1	0.8859871096855957
15_82521580_G_A	-0.007209302331082521	0.14929377989249	15	82521580	ENSG00000188659_FAM154B	0.8859871096855957
1_158159393_A_G	-0.00712807721138462	0.149322070584463	1	158159393	ENSG00000158473_CD1D	0.8859871096855957
19_8387207_G_A	0.00806623399086297	0.149970569041077	19	8387207	ENSG00000233927_RPS28;ENSG00000233927_RPS28;ENSG00000233927_RPS28	0.8859871096855957
6_75932139_G_T	-0.009780633519426391	0.150227883754771	6	75932139	ENSG00000112695_COX7A2	0.8859871096855957
2_170543520_C_G	-0.0082363914951291	0.15048263570692902	2	170543520	ENSG00000144362_PHOSPHO2	0.8859871096855957
5_34754725_A_G	-0.00870718342663995	0.150554445759705	5	34754725	ENSG00000205838_TTC23L	0.8859871096855957
12_132609257_A_G	-0.0142743945330801	0.15065853939338503	12	132609257	ENSG00000184967_NOC4L	0.8859871096855957
15_83641784_A_T	-0.007551799649631241	0.15092494007581697	15	83641784	ENSG00000169609_C15orf40	0.8859871096855957
9_96149502_T_C	0.0115209610820186	0.150955236613296	9	96149502	ENSG00000048828_FAM120A	0.8859871096855957
2_182887596_C_G	-0.00827588388167909	0.151122537370441	2	182887596	ENSG00000150722_PPP1R1C	0.8859871096855957
18_11911060_C_T	-0.0076859715042616	0.151158971319784	18	11911060	ENSG00000154889_MPPE1	0.8859871096855957
5_43541376_G_A	-0.00812868021337953	0.151250399326179	5	43541376	ENSG00000112992_NNT	0.8859871096855957
6_42013949_G_A	-0.0127424479453829	0.151365228102542	6	42013949	ENSG00000137413_TAF8	0.8859871096855957
6_42027128_A_C	-0.0127424479453829	0.151365228102542	6	42027128	ENSG00000137413_TAF8	0.8859871096855957
5_151147042_C_T	-0.0102835216673539	0.15156139444247502	5	151147042	ENSG00000145907_G3BP1	0.8859871096855957
9_101831995_G_A	0.0152249401468251	0.15157146853643802	9	101831995	ENSG00000106799_TGFBR1	0.8859871096855957
9_133481695_G_A	-0.0077661067891758705	0.15189307559939702	9	133481695	ENSG00000130713_EXOSC2	0.8859871096855957
7_75090019_T_C	0.011542661063271998	0.151949688430857	7	75090019	ENSG00000223705_NSUN5P1	0.8859871096855957
1_100617887_C_T	-0.0142670032066201	0.15252571175292198	1	100617887	ENSG00000156875_HIAT1	0.8859871096855957
7_66759126_T_C	-0.0081995149076138	0.15337517866286	7	66759126	ENSG00000067601_PMS2P4	0.8859871096855957
2_37576136_A_G	0.00787919645758324	0.153455064090258	2	37576136	ENSG00000115828_QPCT	0.8859871096855957
7_75101065_C_T	-0.008161269644818002	0.15371271015909502	7	75101065	ENSG00000205583_STAG3L1	0.8859871096855957
16_21818292_A_C	0.0152322733227257	0.154292923967304	16	21818292	ENSG00000248124_RRN3P1	0.8859871096855957
3_97700228_T_G	-0.00763835133471988	0.154401543225988	3	97700228	ENSG00000170854_MINA	0.8859871096855957
8_91674716_G_C	-0.0070535348298199595	0.154514581439065	8	91674716	ENSG00000180694_TMEM64	0.8859871096855957
19_58604319_G_T	0.0078676190635359	0.154542128869108	19	58604319	ENSG00000121413_ZSCAN18	0.8859871096855957
17_48909460_T_C	-0.0083722887416913	0.154625692526044	17	48909460	ENSG00000141232_TOB1	0.8859871096855957
3_167722697_C_T	0.0150831304333663	0.154801748556926	3	167722697	ENSG00000173905_GOLIM4	0.8859871096855957
3_167727216_A_G	0.0150831304333663	0.154801748556926	3	167727216	ENSG00000173905_GOLIM4	0.8859871096855957
6_26686131_A_C	0.0109595507825586	0.15491394122806101	6	26686131	ENSG00000146109_ABT1	0.8859871096855957
2_67712034_T_G	-0.0145347150573992	0.154983414738298	2	67712034	ENSG00000143971_ETAA1	0.8859871096855957
4_3496110_C_T	-0.008783629292404059	0.155040264292878	4	3496110	ENSG00000163956_LRPAP1	0.8859871096855957
22_45959540_G_A	-0.00844649176614401	0.155077704307483	22	45959540	ENSG00000077942_FBLN1	0.8859871096855957
17_43658409_G_A	0.00846940344444087	0.155991177792043	17	43658409	ENSG00000204650_CRHR1-IT1	0.8859871096855957
4_57818637_G_A	0.0167064319854996	0.15630891411536302	4	57818637	ENSG00000084093_REST	0.8859871096855957
5_150798334_G_A	-0.00760595667227935	0.156534258409742	5	150798334	ENSG00000123643_SLC36A1;ENSG00000123643_SLC36A1;ENSG00000123643_SLC36A1	0.8859871096855957
6_88038741_C_A	-0.0153484187137691	0.15654661345031398	6	88038741	ENSG00000188994_ZNF292	0.8859871096855957
19_588516_A_G	-0.00939049423807407	0.156556531207346	19	588516	ENSG00000172270_BSG	0.8859871096855957
1_234509259_G_C	-0.007640933583502991	0.15658737367256303	1	234509259	ENSG00000168275_COA6;ENSG00000168275_COA6	0.8859871096855957
20_2125837_A_G	0.007097499286626641	0.15664492205141	20	2125837	ENSG00000125834_STK35	0.8859871096855957
22_24323878_G_A	0.008436055262009379	0.156683465984865	22	24323878	ENSG00000099974_DDTL	0.8859871096855957
7_652659_T_C	-0.00875641890580786	0.15691384117263402	7	652659	ENSG00000188191_PRKAR1B	0.8859871096855957
11_33060544_T_C	-0.00865668405605935	0.157002111362501	11	33060544	ENSG00000176148_TCP11L1	0.8859871096855957
22_43067139_A_C	0.0128381237920876	0.15702306629330498	22	43067139	ENSG00000100243_CYB5R3	0.8859871096855957
1_115110683_A_C	0.0075059303881165095	0.15740400297761903	1	115110683	ENSG00000116752_BCAS2	0.887003680044797
16_21785210_T_G	0.0154297052984856	0.158171132351189	16	21785210	ENSG00000248124_RRN3P1	0.8884525088306703
20_23298695_G_A	0.00738114152383913	0.158616242594785	20	23298695	ENSG00000125812_GZF1	0.8884525088306703
6_4960734_G_A	0.008560617009519059	0.15872399138018697	6	4960734	ENSG00000124787_RPP40	0.8884525088306703
21_47718492_C_T	0.00776147085426663	0.158817294970345	21	47718492	ENSG00000182362_YBEY	0.8884525088306703
18_12658123_C_T	0.0138798313119524	0.15923905988702697	18	12658123	ENSG00000128789_PSMG2	0.8884525088306703
1_223825142_A_G	0.00745613124217501	0.15928089033813903	1	223825142	ENSG00000162909_CAPN2	0.8884525088306703
12_121680460_G_C	-0.00870883776416218	0.15965931052653198	12	121680460	ENSG00000110931_CAMKK2	0.8884525088306703
4_4252338_A_G	-0.0111288187560697	0.15966756396171802	4	4252338	ENSG00000132406_TMEM128	0.8884525088306703
5_126003817_A_C	-0.007817319153677279	0.160009277144661	5	126003817	ENSG00000164904_ALDH7A1	0.8884525088306703
9_38655438_T_G	-0.0149153634792677	0.160093447822605	9	38655438	ENSG00000180071_ANKRD18A	0.8884525088306703
11_9328743_T_C	0.00715520785738943	0.160273399009255	11	9328743	ENSG00000166471_TMEM41B	0.8884525088306703
16_294210_A_G	0.00849998787924677	0.16054371732368397	16	294210	ENSG00000103126_AXIN1	0.8884525088306703
5_149826526_C_T	-0.008992467521336629	0.160665711002815	5	149826526	ENSG00000164587_RPS14;ENSG00000164587_RPS14;ENSG00000164587_RPS14	0.8884525088306703
17_56968532_G_T	0.00937691210271326	0.161079778083605	17	56968532	ENSG00000108395_TRIM37	0.8884525088306703
17_56781468_T_C	0.00937691210271326	0.161079778083605	17	56781468	ENSG00000108384_RAD51C	0.8884525088306703
17_56672309_G_A	0.00937691210271326	0.161079778083605	17	56672309	ENSG00000108384_RAD51C	0.8884525088306703
17_56687315_A_G	0.00937691210271326	0.161079778083605	17	56687315	ENSG00000108384_RAD51C	0.8884525088306703
13_114030927_C_T	-0.007109664276778709	0.16132282930374098	13	114030927	ENSG00000139835_GRTP1	0.8886836157904334
19_20213231_C_T	-0.0073659835238861	0.161943545500072	19	20213231	ENSG00000213988_ZNF90	0.8902277450992617
12_120979394_A_C	-0.00798739342308308	0.162007100142699	12	120979394	ENSG00000167272_POP5	0.8902277450992617
9_35825413_C_T	-0.00753704358710175	0.162400700477105	9	35825413	ENSG00000137103_TMEM8B	0.8902277450992617
4_122617493_T_C	-0.00708071184205785	0.162550775626066	4	122617493	ENSG00000164111_ANXA5;ENSG00000164111_ANXA5	0.8902277450992617
4_78804341_A_T	0.0125255084518225	0.162930151761262	4	78804341	ENSG00000138767_CNOT6L	0.8902277450992617
8_61485570_C_T	-0.00748673848801212	0.162963721200521	8	61485570	ENSG00000104388_RAB2A	0.8902277450992617
9_103379022_G_A	-0.0155044531168117	0.163083493644627	9	103379022	ENSG00000251349_MSANTD3-TMEFF1	0.8902277450992617
18_5727189_T_G	-0.00726893839600742	0.163215136607153	18	5727189	ENSG00000082397_EPB41L3	0.8902277450992617
6_138440838_T_C	-0.00736713162343211	0.16353672512188502	6	138440838	ENSG00000112378_PERP;ENSG00000112378_PERP	0.8906879594774095
22_42897414_A_C	-0.00852445057177558	0.163702721388786	22	42897414	ENSG00000189306_RRP7A	0.8906879594774095
7_142450556_G_A	0.00803415895341409	0.164705694857904	7	142450556	ENSG00000211772_TRBC2	0.8918837357569922
1_1226221_A_G	-0.0103543898901637	0.16476388925555	1	1226221	ENSG00000176022_B3GALT6	0.8918837357569922
6_80583474_G_A	0.00764024609111463	0.164801560107771	6	80583474	ENSG00000118402_ELOVL4	0.8918837357569922
1_210040497_C_T	-0.0181224635819862	0.16535456785303101	1	210040497	ENSG00000162757_C1orf74	0.8918837357569922
13_52783120_G_A	0.008156673130824509	0.165442642029546	13	52783120	ENSG00000136098_NEK3	0.8918837357569922
4_78681755_G_A	-0.014125636187296002	0.165525573109435	4	78681755	ENSG00000138767_CNOT6L	0.8918837357569922
4_78626271_T_G	-0.014125636187296002	0.165525573109435	4	78626271	ENSG00000138767_CNOT6L	0.8918837357569922
11_117094413_T_C	0.0104712161016151	0.165606879251087	11	117094413	ENSG00000186318_BACE1	0.8918837357569922
14_93663558_T_A	0.009040454219933979	0.165739372353212	14	93663558	ENSG00000012963_UBR7	0.8918837357569922
22_29947905_C_T	0.00806339345508836	0.166292314276133	22	29947905	ENSG00000184117_NIPSNAP1	0.8927698442115645
9_139820048_G_A	0.00929649147354961	0.166308189630176	9	139820048	ENSG00000107223_EDF1	0.8927698442115645
1_24364016_T_C	-0.00726338626274643	0.16667303706637301	1	24364016	ENSG00000189266_PNRC2;ENSG00000189266_PNRC2;ENSG00000189266_PNRC2;ENSG00000188529_SRSF10	0.8930977344159385
5_81261923_A_G	0.00958647745887218	0.166989642254493	5	81261923	ENSG00000152348_ATG10	0.8930977344159385
15_75323648_C_G	0.0181953530814589	0.16705267596609197	15	75323648	ENSG00000198794_SCAMP5	0.8930977344159385
1_33773460_C_G	-0.00811293935666317	0.16729998011923902	1	33773460	ENSG00000134686_PHC2	0.8930977344159385
15_30372822_C_T	-0.0090218395155088	0.167551798307967	15	30372822	ENSG00000178081_ULK4P3	0.8930977344159385
11_17818550_G_A	0.00712534172685055	0.167939392546587	11	17818550	ENSG00000129158_SERGEF	0.8930977344159385
5_156918146_T_A	0.0137814641267818	0.16803248129917497	5	156918146	ENSG00000135074_ADAM19	0.8930977344159385
13_52993412_G_A	0.0078045369912497	0.168084091810214	13	52993412	ENSG00000136108_CKAP2	0.8930977344159385
5_126181894_G_C	0.009945107665082279	0.16818861816071998	5	126181894	ENSG00000173926_MARCH3	0.8930977344159385
13_48511200_C_T	0.00827196726353326	0.169133890700152	13	48511200	ENSG00000136143_SUCLA2	0.8948444523208952
12_56473808_T_C	0.008060699477326141	0.169274001693049	12	56473808	ENSG00000197728_RPS26	0.8948444523208952
3_63874429_C_T	0.00996366762475371	0.16928330808494102	3	63874429	ENSG00000163634_THOC7	0.8948444523208952
14_105637130_C_T	-0.00798433681007585	0.16945918776998098	14	105637130	ENSG00000183828_NUDT14;ENSG00000183828_NUDT14;ENSG00000183828_NUDT14	0.8948444523208952
8_11318284_C_G	0.007052952885043291	0.16977732549989902	8	11318284	ENSG00000154319_FAM167A	0.8948444523208952
8_92046783_T_C	0.0070295211119649394	0.170073768391435	8	92046783	ENSG00000155099_TMEM55A	0.8948444523208952
7_143868570_G_A	0.008890484548750771	0.17040410760785502	7	143868570	ENSG00000213214_ARHGEF35;ENSG00000213214_ARHGEF35	0.8948444523208952
16_89613530_G_A	0.009622320126904409	0.170468818042624	16	89613530	ENSG00000167526_RPL13	0.8948444523208952
14_35822839_C_T	-0.0100644092124041	0.170593795264915	14	35822839	ENSG00000100902_PSMA6	0.8948444523208952
3_37101288_A_T	0.007168974894404	0.171006712343967	3	37101288	ENSG00000076242_MLH1	0.8948444523208952
3_4266270_G_C	0.00687851483272759	0.171547885333869	3	4266270	ENSG00000170364_SETMAR	0.8948444523208952
5_81561325_C_T	0.00958020455001183	0.17174052869387998	5	81561325	ENSG00000152348_ATG10	0.8948444523208952
1_110245263_T_C	0.0128125284000194	0.17180549716767798	1	110245263	ENSG00000134184_GSTM1	0.8948444523208952
10_89384190_C_A	0.0074235626598266	0.17205711750801198	10	89384190	ENSG00000198682_PAPSS2	0.8948444523208952
13_111542313_C_T	0.00677098892253778	0.17213197454595902	13	111542313	ENSG00000088448_ANKRD10	0.8948444523208952
3_45024902_C_T	-0.0131643177621427	0.17214197233805897	3	45024902	ENSG00000163814_CDCP1	0.8948444523208952
17_20851985_A_G	0.0103196723119515	0.17227451511807199	17	20851985	ENSG00000124422_USP22	0.8948444523208952
3_51477627_C_T	-0.0094732539553183	0.17248222710117703	3	51477627	ENSG00000164080_RAD54L2;ENSG00000164080_RAD54L2	0.8948444523208952
1_45748758_T_C	-0.009567651348497729	0.17253171814384	1	45748758	ENSG00000186603_HPDL;ENSG00000186603_HPDL	0.8948444523208952
3_10077791_A_G	-0.009535417359397341	0.17268399307615304	3	10077791	ENSG00000180385_EMC3-AS1	0.8948444523208952
3_161047973_T_G	0.00707885963152317	0.172771009015329	3	161047973	ENSG00000169251_NMD3	0.8948444523208952
7_158882743_G_A	0.0120130001105779	0.17338812489648497	7	158882743	ENSG00000106018_VIPR2	0.89698915198205
6_99931690_C_G	-0.0167665133258206	0.174329513004765	6	99931690	ENSG00000123552_USP45	0.9002211470176809
6_153233776_C_T	-0.0106753059317093	0.17442039426146103	6	153233776	ENSG00000091844_RGS17	0.9002211470176809
21_44358336_G_A	-0.0151905426484955	0.1746883753199	21	44358336	ENSG00000160194_NDUFV3	0.9005522078918532
12_124111723_T_C	0.012245019090076	0.17489368980046102	12	124111723	ENSG00000168778_TCTN2	0.9005598153128634
15_40317075_G_A	0.007304549795408759	0.17528292533054698	15	40317075	ENSG00000128829_EIF2AK4	0.9015133458793441
5_111556352_C_T	0.00802408325846701	0.175833909938646	5	111556352	ENSG00000129595_EPB41L4A	0.9032955978010907
7_65556108_G_A	0.00708771295990428	0.17631510557265698	7	65556108	ENSG00000241258_CRCP	0.9047156055981399
11_78350130_G_C	-0.00795638261670481	0.17655474636985802	11	78350130	ENSG00000137513_NARS2	0.9048942801183675
19_36015002_A_G	-0.0085108597065082	0.17707072679921101	19	36015002	ENSG00000249115_HAUS5	0.9064872201609667
2_208977797_G_T	0.007382876680409571	0.177613628003129	2	208977797	ENSG00000229150_CRYGEP	0.9082141302289628
19_12818448_G_A	-0.00753613673772994	0.178134524814687	19	12818448	ENSG00000104774_MAN2B1	0.9086363232343512
1_234511503_A_G	-0.007242207564929591	0.178286589810159	1	234511503	ENSG00000168275_COA6	0.9086363232343512
1_180124634_C_T	0.009484504136564941	0.178457550049363	1	180124634	ENSG00000116260_QSOX1;ENSG00000116260_QSOX1;ENSG00000116260_QSOX1	0.9086363232343512
2_71506805_C_T	-0.00732787929096874	0.1785431332101	2	71506805	ENSG00000124374_PAIP2B	0.9086363232343512
5_61589911_T_C	-0.008160445564756659	0.17881779535657	5	61589911	ENSG00000086189_DIMT1	0.9086363232343512
8_92043378_C_T	0.00705579073981063	0.17894673797423802	8	92043378	ENSG00000253250_C8orf88	0.9086363232343512
16_46882285_G_A	0.0174172940261594	0.179135861823703	16	46882285	ENSG00000155330_C16orf87	0.9086363232343512
16_70531754_T_G	-0.00726901336198882	0.17988520839768696	16	70531754	ENSG00000103051_COG4	0.9113908838314002
19_44268006_T_C	0.00894413393377806	0.180092636607215	19	44268006	ENSG00000105771_SMG9	0.9113966420740847
6_26691603_G_T	0.008447483434309129	0.18114639877266198	6	26691603	ENSG00000146109_ABT1	0.9147348152815823
16_1756051_G_C	0.0130280879021148	0.18146312712449103	16	1756051	ENSG00000063854_HAGH	0.9147348152815823
17_53471105_T_G	0.00663594764434941	0.18147722064933602	17	53471105	ENSG00000108960_MMD	0.9147348152815823
5_140517174_T_C	-0.00833909171363006	0.181755537979339	5	140517174	ENSG00000112852_PCDHB2	0.9147348152815823
15_90748277_G_T	-0.010090445180831999	0.182345749285071	15	90748277	ENSG00000185043_CIB1	0.9147348152815823
1_145558824_A_C	0.00730814365728807	0.18259675712252102	1	145558824	ENSG00000121851_POLR3GL	0.9147348152815823
12_117187907_T_C	-0.0117310543429672	0.18292685880245202	12	117187907	ENSG00000111412_C12orf49	0.9147348152815823
13_98749902_G_A	0.0101604768874971	0.18325374631916003	13	98749902	ENSG00000152767_FARP1	0.9147348152815823
12_109997164_C_T	0.0127356894769905	0.183263066659642	12	109997164	ENSG00000110906_KCTD10	0.9147348152815823
2_224841784_G_A	-0.0115819911007871	0.183355549429429	2	224841784	ENSG00000135919_SERPINE2	0.9147348152815823
19_48884949_G_A	-0.0107363805711588	0.183449719302657	19	48884949	ENSG00000142227_EMP3	0.9147348152815823
18_43651370_G_T	-0.0075227438282344	0.183455105390563	18	43651370	ENSG00000152240_HAUS1	0.9147348152815823
2_106685373_A_T	0.00686833364182032	0.18346278324671897	2	106685373	ENSG00000119147_C2orf40	0.9147348152815823
11_43813776_T_G	-0.00759209106681935	0.183650923756171	11	43813776	ENSG00000149084_HSD17B12	0.9147348152815823
11_64161332_C_T	0.0079698299413269	0.18467663667885198	11	64161332	ENSG00000173153_ESRRA	0.9185612881631521
3_100210509_G_A	-0.00806567397546731	0.184889375406544	3	100210509	ENSG00000181458_TMEM45A	0.9185612881631521
15_32947045_T_G	0.00884192395773925	0.18540022787589397	15	32947045	ENSG00000198826_ARHGAP11A	0.9185612881631521
10_131328522_G_A	-0.00682304867747464	0.185442019762865	10	131328522	ENSG00000170430_MGMT	0.9185612881631521
2_107443193_T_C	0.0116202870831171	0.185458729977712	2	107443193	ENSG00000144057_ST6GAL2	0.9185612881631521
11_68353008_T_C	-0.012870565258807	0.18614845807871497	11	68353008	ENSG00000069482_GAL	0.9192470230867364
11_125476543_A_C	0.00765116219509441	0.18734452213846103	11	125476543	ENSG00000134910_STT3A	0.9192470230867364
1_12685681_C_T	-0.00660363865558411	0.18742626503486	1	12685681	ENSG00000162496_DHRS3	0.9192470230867364
2_234369487_G_A	-0.006856063545759079	0.187439811562996	2	234369487	ENSG00000077044_DGKD	0.9192470230867364
5_150647736_G_C	0.0132015635029078	0.187470962282074	5	150647736	ENSG00000196743_GM2A;ENSG00000196743_GM2A	0.9192470230867364
1_154613064_T_A	-0.007288881454834559	0.187907886175026	1	154613064	ENSG00000160710_ADAR	0.9192470230867364
1_63833436_C_G	0.011967401785736999	0.18838005747613698	1	63833436	ENSG00000088035_ALG6	0.9192470230867364
17_34848874_T_C	0.0072181140350873	0.188572093275441	17	34848874	ENSG00000108278_ZNHIT3	0.9192470230867364
11_124954282_A_G	-0.0067639179654942205	0.188904794795058	11	124954282	ENSG00000150433_TMEM218	0.9192470230867364
8_33296969_T_G	-0.00716414146050198	0.18932383151638602	8	33296969	ENSG00000172728_FUT10	0.9192470230867364
1_44900196_C_T	0.0152221320383267	0.18936908581570103	1	44900196	ENSG00000187147_RNF220	0.9192470230867364
22_29624040_G_A	-0.0144427724203581	0.189681627980535	22	29624040	ENSG00000100263_RHBDD3	0.9192470230867364
4_68511316_G_A	-0.007126332277632	0.19003993677517	4	68511316	ENSG00000033178_UBA6	0.9192470230867364
2_113118876_T_C	0.00935011102088868	0.19007535548217103	2	113118876	ENSG00000169629_RGPD8	0.9192470230867364
18_74061336_G_A	-0.007692640615591259	0.190207161337552	18	74061336	ENSG00000101493_ZNF516	0.9192470230867364
19_2324060_G_A	-0.008814593927773841	0.19067792166994396	19	2324060	ENSG00000130332_LSM7	0.9192470230867364
3_14136379_C_T	0.007519330835954709	0.191007702637493	3	14136379	ENSG00000163528_CHCHD4	0.9192470230867364
4_2754806_A_T	0.007618978603748329	0.19118975316130998	4	2754806	ENSG00000087266_SH3BP2	0.9192470230867364
4_79469226_C_T	0.00799589474506986	0.19119369256084098	4	79469226	ENSG00000138772_ANXA3	0.9192470230867364
5_115722491_G_A	0.0132389646284468	0.19150932000557003	5	115722491	ENSG00000145781_COMMD10	0.9192470230867364
10_126171681_C_T	0.0110209685293377	0.191541019085932	10	126171681	ENSG00000065154_OAT	0.9192470230867364
13_21120419_C_T	0.0132806559434554	0.191663956322365	13	21120419	ENSG00000032742_IFT88	0.9192470230867364
7_16668599_A_G	-0.007970133574475059	0.191816915251573	7	16668599	ENSG00000106524_ANKMY2	0.9192470230867364
7_149563134_T_C	-0.007445271736724529	0.19197779200559303	7	149563134	ENSG00000171130_ATP6V0E2	0.9192470230867364
7_149575725_C_T	-0.007445271736724529	0.19197779200559303	7	149575725	ENSG00000171130_ATP6V0E2	0.9192470230867364
4_90661018_G_A	0.0148441987712263	0.192372868671141	4	90661018	ENSG00000145335_SNCA	0.9192470230867364
2_54776993_C_G	-0.00786666920303489	0.19250176986680897	2	54776993	ENSG00000115306_SPTBN1	0.9192470230867364
10_12096616_T_G	0.007669124642366759	0.192685673555791	10	12096616	ENSG00000065665_SEC61A2	0.9192470230867364
5_43511565_C_T	-0.007289092155189191	0.19297412653543	5	43511565	ENSG00000172244_C5orf34	0.9192470230867364
9_132364232_G_C	0.0126812911114203	0.19303297344484602	9	132364232	ENSG00000148331_ASB6	0.9192470230867364
5_52797270_G_T	0.00943061533399805	0.19325292787334603	5	52797270	ENSG00000134363_FST	0.9192470230867364
1_231143914_T_C	0.00798428830862106	0.193491049711935	1	231143914	ENSG00000173409_ARV1;ENSG00000143643_TTC13	0.9192470230867364
1_85440793_G_A	-0.00685615019873057	0.194032105445573	1	85440793	ENSG00000055732_MCOLN3	0.9192470230867364
14_24905548_G_A	0.0108269050438968	0.19448582801813397	14	24905548	ENSG00000100445_SDR39U1	0.9192470230867364
3_48419898_G_A	0.017201922519466	0.194525219864191	3	48419898	ENSG00000164048_ZNF589	0.9192470230867364
2_198472078_T_G	0.00941110192156646	0.19468621969342298	2	198472078	ENSG00000270757_HSPE1-MOB4;ENSG00000115540_MOB4	0.9192470230867364
10_27480559_G_T	-0.00767250211962845	0.19476183895262397	10	27480559	ENSG00000120539_MASTL	0.9192470230867364
22_42517471_A_T	-0.00887229715063937	0.19476360168341603	22	42517471	ENSG00000198951_NAGA	0.9192470230867364
19_52360097_C_T	0.007867653461422321	0.19579540508265397	19	52360097	ENSG00000161551_ZNF577	0.9192470230867364
19_37293817_A_G	0.0109866581896239	0.19589949566889003	19	37293817	ENSG00000185869_ZNF829	0.9192470230867364
9_132640308_G_T	0.009442374181197541	0.195900447268772	9	132640308	ENSG00000136819_C9orf78	0.9192470230867364
2_11289058_C_T	-0.0068042065177086	0.19634627684399697	2	11289058	ENSG00000162976_PQLC3;ENSG00000162976_PQLC3	0.9192470230867364
9_139815053_G_A	-0.00703719046844375	0.196365084916193	9	139815053	ENSG00000054148_PHPT1	0.9192470230867364
19_49529884_C_T	0.00822717465953428	0.19650942676093	19	49529884	ENSG00000225950_NTF4	0.9192470230867364
12_53471218_C_A	-0.008997083177839241	0.196637343765545	12	53471218	ENSG00000167778_SPRYD3	0.9192470230867364
16_87909221_T_C	0.00839017759411345	0.196747749043439	16	87909221	ENSG00000103257_SLC7A5	0.9192470230867364
2_242189231_T_C	0.0112264088688574	0.196994676303626	2	242189231	ENSG00000168385_SEPT2	0.9192470230867364
2_242191689_G_A	0.0112264088688574	0.196994676303626	2	242191689	ENSG00000168385_SEPT2	0.9192470230867364
17_44879350_G_A	0.0071850726141271795	0.19700189412238103	17	44879350	ENSG00000073969_NSF	0.9192470230867364
22_46719054_T_C	0.015830799286372002	0.197086711335725	22	46719054	ENSG00000075234_TTC38	0.9192470230867364
1_6598464_G_A	0.009074512406892941	0.19738595192733605	1	6598464	ENSG00000162408_NOL9	0.9192470230867364
1_115249843_G_A	0.00755506402333716	0.19792983437767397	1	115249843	ENSG00000213281_NRAS	0.9192470230867364
16_89708267_C_T	-0.0132621340767645	0.198097087562798	16	89708267	ENSG00000185324_CDK10;ENSG00000185324_CDK10;ENSG00000185324_CDK10	0.9192470230867364
6_33278816_G_A	0.00726105525419949	0.19857736801740603	6	33278816	ENSG00000204209_DAXX;ENSG00000204209_DAXX;ENSG00000204209_DAXX	0.9192470230867364
12_16514190_A_T	0.007225819882536941	0.198906411164659	12	16514190	ENSG00000008394_MGST1	0.9192470230867364
16_88925567_T_G	-0.006555365250047829	0.19897498393714003	16	88925567	ENSG00000167515_TRAPPC2L;ENSG00000167515_TRAPPC2L	0.9192470230867364
18_688103_C_G	-0.0065913570815266	0.199097119068565	18	688103	ENSG00000176912_C18orf56;ENSG00000132199_ENOSF1	0.9192470230867364
19_51132056_T_C	-0.008312065468884591	0.19914060411651	19	51132056	ENSG00000213023_SYT3	0.9192470230867364
2_189477117_T_G	-0.00784366658823704	0.19934013361807199	2	189477117	ENSG00000144366_GULP1	0.9192470230867364
19_58335854_C_T	0.0107459031915447	0.19955667441366895	19	58335854	ENSG00000269343_ZNF587B	0.9192470230867364
10_92685713_C_T	0.00714617626513212	0.199583682348341	10	92685713	ENSG00000148680_HTR7	0.9192470230867364
4_53656402_A_T	0.010785854613044002	0.199603053154299	4	53656402	ENSG00000128045_RASL11B	0.9192470230867364
12_106608400_T_A	0.0106160554838541	0.19963703620859102	12	106608400	ENSG00000074590_NUAK1	0.9192470230867364
1_22374808_T_C	-0.0102853377315773	0.19967121812278896	1	22374808	ENSG00000070831_CDC42	0.9192470230867364
18_660647_C_A	-0.00803492263853925	0.199968208823746	18	660647	ENSG00000176890_TYMS	0.9192470230867364
10_105623955_C_T	0.0077446620908236405	0.20058320613291	10	105623955	ENSG00000107960_OBFC1	0.9192470230867364
11_74706502_T_C	-0.00761154540534785	0.200615259751288	11	74706502	ENSG00000166435_XRRA1	0.9192470230867364
7_47980967_T_C	0.007117963787396641	0.2009261765589	7	47980967	ENSG00000136273_HUS1	0.9192470230867364
17_41311469_T_G	-0.00700731819370474	0.20186209144478304	17	41311469	ENSG00000012048_BRCA1	0.9192470230867364
16_89234110_G_C	0.00863814556837826	0.20213372422705803	16	89234110	ENSG00000259803_SLC22A31	0.9192470230867364
1_43275796_T_C	-0.00689585050469102	0.20240447675398	1	43275796	ENSG00000164008_C1orf50;ENSG00000164008_C1orf50	0.9192470230867364
15_74795825_A_G	-0.0144798301464519	0.202560876446626	15	74795825	ENSG00000179361_ARID3B	0.9192470230867364
12_117285644_T_A	0.012119808110187	0.20266773661977697	12	117285644	ENSG00000135119_RNFT2	0.9192470230867364
4_175227273_C_T	-0.0127314826800641	0.20285643779220802	4	175227273	ENSG00000164117_FBXO8	0.9192470230867364
17_74022213_C_T	0.00691605971619611	0.203213360104554	17	74022213	ENSG00000257949_TEN1	0.9192470230867364
19_14003969_G_C	0.0141194649094228	0.203376737128251	19	14003969	ENSG00000132017_DCAF15	0.9192470230867364
6_26378681_T_C	0.00702041144588015	0.20338664129292897	6	26378681	ENSG00000112763_BTN2A1	0.9192470230867364
18_685797_C_T	-0.00663081380344912	0.20358393782356501	18	685797	ENSG00000132199_ENOSF1	0.9192470230867364
14_81737076_A_C	0.00705320089112028	0.203908260643571	14	81737076	ENSG00000140022_STON2	0.9192470230867364
12_118475473_A_T	0.0128491126355635	0.20438669202183202	12	118475473	ENSG00000176834_VSIG10	0.9192470230867364
9_131132758_T_C	-0.0117703352862727	0.20482998665361798	9	131132758	ENSG00000175854_SWI5	0.9192470230867364
7_1037066_G_A	-0.0138903063826641	0.20497813232200499	7	1037066	ENSG00000146540_C7orf50	0.9192470230867364
12_4072964_T_G	0.00733427724618758	0.205260250350982	12	4072964	ENSG00000111224_PARP11	0.9192470230867364
17_72649002_G_A	-0.00712353755473046	0.205440101082109	17	72649002	ENSG00000109062_SLC9A3R1	0.9192470230867364
21_44318204_T_A	-0.013653210496902999	0.205527729812428	21	44318204	ENSG00000160194_NDUFV3	0.9192470230867364
20_16009257_T_C	0.00662156548894678	0.20566278011851602	20	16009257	ENSG00000172264_MACROD2	0.9192470230867364
18_71983285_C_A	0.008471808058662341	0.20580637390884302	18	71983285	ENSG00000166347_CYB5A	0.9192470230867364
15_89510077_G_A	0.008222258767579059	0.20603938457154397	15	89510077	ENSG00000140511_HAPLN3	0.9192470230867364
17_40817448_G_A	-0.00816384859154629	0.20668439335406502	17	40817448	ENSG00000131470_PSMC3IP	0.9192470230867364
11_6302203_G_A	-0.007372052703744359	0.206770162974267	11	6302203	ENSG00000110148_CCKBR	0.9192470230867364
19_1059243_T_A	0.01048025156652	0.20689038925286	19	1059243	ENSG00000064666_CNN2	0.9192470230867364
2_85535570_C_G	-0.007690100677730809	0.20746387812418104	2	85535570	ENSG00000152291_TGOLN2	0.9192470230867364
12_66580877_C_G	-0.007366432091769541	0.20757571582626197	12	66580877	ENSG00000139233_LLPH	0.9192470230867364
22_42896474_T_C	-0.00752858145429774	0.20758710910248	22	42896474	ENSG00000189306_RRP7A	0.9192470230867364
8_99127984_C_G	-0.00737065833887735	0.207775030835092	8	99127984	ENSG00000132541_HRSP12	0.9192470230867364
1_156008656_A_G	-0.0110309006930444	0.20780550961515099	1	156008656	ENSG00000116586_LAMTOR2	0.9192470230867364
6_34396160_C_T	-0.00800811281042573	0.20796987326972802	6	34396160	ENSG00000124614_RPS10	0.9192470230867364
6_34393845_G_A	-0.00800811281042573	0.20796987326972802	6	34393845	ENSG00000124614_RPS10;ENSG00000124614_RPS10	0.9192470230867364
22_30973965_G_C	0.0121513112027956	0.208338353398338	22	30973965	ENSG00000167065_DUSP18	0.9192470230867364
1_46814938_G_A	0.0070245662071567894	0.20874239967983	1	46814938	ENSG00000117481_NSUN4	0.9192470230867364
10_11834968_A_G	0.00872700830124468	0.20886291183948102	10	11834968	ENSG00000134463_ECHDC3	0.9192470230867364
14_37142554_G_A	0.0104123578042464	0.20929291745206502	14	37142554	ENSG00000183032_SLC25A21	0.9192470230867364
2_201994540_C_T	0.009231245177015521	0.20931728558964302	2	201994540	ENSG00000119013_NDUFB3;ENSG00000119013_NDUFB3;ENSG00000003402_CFLAR	0.9192470230867364
8_71582755_T_A	-0.00791204547732365	0.20934491781923398	8	71582755	ENSG00000147592_LACTB2	0.9192470230867364
7_23719766_G_A	-0.00607719683491598	0.209379514007339	7	23719766	ENSG00000188732_FAM221A;ENSG00000188732_FAM221A	0.9192470230867364
7_5876731_T_A	0.00773353694911673	0.20938050484376602	7	5876731	ENSG00000011275_RNF216	0.9192470230867364
15_75362084_C_T	0.0141912237064289	0.209543797680185	15	75362084	ENSG00000198794_SCAMP5	0.9192470230867364
9_80149918_G_A	0.00661548542051272	0.209613084346339	9	80149918	ENSG00000156049_GNA14	0.9192470230867364
15_52838988_T_C	0.0108503963686979	0.20961356582759302	15	52838988	ENSG00000128989_ARPP19	0.9192470230867364
18_21115060_A_G	0.00704857820737382	0.210023561149888	18	21115060	ENSG00000141458_NPC1	0.9192470230867364
3_195926817_G_A	-0.0102130997085828	0.210084627957504	3	195926817	ENSG00000213123_TCTEX1D2	0.9192470230867364
8_104312432_A_G	-0.00855179015867229	0.21042678063021203	8	104312432	ENSG00000164930_FZD6	0.9192470230867364
3_51531688_A_C	-0.0133303783424706	0.21044252693616897	3	51531688	ENSG00000179837_RBM15B	0.9192470230867364
19_52789158_G_A	0.0110562610219206	0.210472380203631	19	52789158	ENSG00000167554_ZNF610	0.9192470230867364
1_2299083_G_A	-0.00678895281317173	0.210828188480794	1	2299083	ENSG00000116151_MORN1	0.9192470230867364
22_24295427_C_T	0.00607059810043429	0.210969685014642	22	24295427	ENSG00000184674_GSTT1;ENSG00000184674_GSTT1;ENSG00000184674_GSTT1	0.9192470230867364
20_50402269_G_A	0.00818239299786063	0.211225430409781	20	50402269	ENSG00000101115_SALL4	0.9192470230867364
3_69111512_A_C	0.00830211738046311	0.21135358998181797	3	69111512	ENSG00000163378_EOGT	0.9192470230867364
4_88846662_A_G	-0.00860859048406162	0.211748889010237	4	88846662	ENSG00000118785_SPP1	0.9192470230867364
5_53770434_C_T	0.0084165136685349	0.212374986663455	5	53770434	ENSG00000178996_SNX18	0.9192470230867364
11_129723079_A_G	-0.007073660878848459	0.21240262939342397	11	129723079	ENSG00000170322_NFRKB	0.9192470230867364
20_44391255_C_T	-0.0143791801216578	0.21279976989514998	20	44391255	ENSG00000101457_DNTTIP1	0.9192470230867364
1_3801247_T_G	0.0071110154741822204	0.21279987410832896	1	3801247	ENSG00000198912_C1orf174	0.9192470230867364
1_36984356_T_C	-0.0123315437720314	0.212843132859087	1	36984356	ENSG00000116898_MRPS15	0.9192470230867364
19_47973123_C_T	-0.00918760986479195	0.21287925487810702	19	47973123	ENSG00000118162_KPTN	0.9192470230867364
10_61464507_C_G	-0.007808507467272729	0.212960651312777	10	61464507	ENSG00000165449_SLC16A9	0.9192470230867364
3_51623547_C_T	-0.008684358365101941	0.21297017783912198	3	51623547	ENSG00000164080_RAD54L2	0.9192470230867364
17_41189045_A_G	-0.00674154667464061	0.21334487446936498	17	41189045	ENSG00000198496_NBR2	0.9192470230867364
6_132140203_T_C	0.00679116100868277	0.213529979555864	6	132140203	ENSG00000197594_ENPP1	0.9192470230867364
2_239005760_A_G	-0.00751105720571157	0.21384543220873398	2	239005760	ENSG00000132330_SCLY	0.9192470230867364
18_32782208_T_C	0.00896291695883243	0.21416139305312498	18	32782208	ENSG00000257267_ZNF271	0.9192470230867364
5_149325721_T_G	0.007001942304335079	0.214185844469435	5	149325721	ENSG00000164296_TIGD6	0.9192470230867364
19_17056728_C_T	0.0103426448857944	0.214743640537565	19	17056728	ENSG00000127511_SIN3B	0.9192470230867364
22_24302194_G_A	-0.006595395004646971	0.214978801562589	22	24302194	ENSG00000099974_DDTL	0.9192470230867364
11_837772_C_T	0.00855622992923495	0.21504973174137695	11	837772	ENSG00000177685_EFCAB4A	0.9192470230867364
22_39737669_C_A	0.00672093084238601	0.21514528991058998	22	39737669	ENSG00000100321_SYNGR1	0.9192470230867364
21_44469954_C_T	0.0102492218767055	0.21521453249291397	21	44469954	ENSG00000160200_CBS	0.9192470230867364
19_38769994_T_G	0.006875411988120079	0.215233212548941	19	38769994	ENSG00000167641_PPP1R14A	0.9192470230867364
1_40290964_T_C	-0.0100128679534825	0.215521536259798	1	40290964	ENSG00000043514_TRIT1	0.9192470230867364
9_136291063_C_T	0.00744553157815695	0.21562726837926802	9	136291063	ENSG00000148290_SURF1;ENSG00000148290_SURF1	0.9192470230867364
3_47328744_C_T	0.00952998057864174	0.21562879477515898	3	47328744	ENSG00000114648_KLHL18	0.9192470230867364
15_91441086_T_C	0.00727935286565263	0.215761287250665	15	91441086	ENSG00000182511_FES	0.9192470230867364
19_54938214_G_A	0.0066028922226145	0.21598470588924198	19	54938214	ENSG00000167615_LENG8	0.9192470230867364
1_156710817_G_T	0.0075585355206106595	0.21601032876112497	1	156710817	ENSG00000143314_MRPL24	0.9192470230867364
2_9602747_C_G	0.00850455330052633	0.216204218713159	2	9602747	ENSG00000134330_IAH1	0.9192470230867364
21_30355672_C_T	-0.0074874761342130095	0.216218536207076	21	30355672	ENSG00000156261_CCT8	0.9192470230867364
16_89639226_C_G	0.008119260338210421	0.21630211317490197	16	89639226	ENSG00000167526_RPL13	0.9192470230867364
3_100055273_G_A	0.00691572977602532	0.21639133182666498	3	100055273	ENSG00000206535_LNP1	0.9192470230867364
3_49109593_A_T	-0.00817339779412622	0.21673644605027803	3	49109593	ENSG00000178252_WDR6	0.9198286442364345
5_81457358_C_A	-0.0089435181262936	0.216960424819625	5	81457358	ENSG00000152348_ATG10	0.9198955440048975
12_72357770_T_C	-0.017671636503293998	0.21777877297602502	12	72357770	ENSG00000139287_TPH2	0.9199359978531859
1_156234638_G_A	-0.00779756015834883	0.217946796940751	1	156234638	ENSG00000260238_PMF1-BGLAP	0.9199359978531859
16_57515188_C_G	-0.00737162739027665	0.218125264260911	16	57515188	ENSG00000102978_POLR2C;ENSG00000102978_POLR2C	0.9199359978531859
21_45201832_G_A	0.00644809607119778	0.21879417737297	21	45201832	ENSG00000160213_CSTB;ENSG00000160213_CSTB;ENSG00000160213_CSTB	0.9199359978531859
22_42912136_G_T	0.0103602197894678	0.218798136477899	22	42912136	ENSG00000183569_SERHL2	0.9199359978531859
12_57853153_G_C	0.00710499104018182	0.21900834639568	12	57853153	ENSG00000123329_ARHGAP9	0.9199359978531859
4_178360550_C_T	0.00722155531351607	0.219021071662337	4	178360550	ENSG00000038002_AGA	0.9199359978531859
4_178363378_G_A	-0.007221555315042929	0.219021071662337	4	178363378	ENSG00000038002_AGA;ENSG00000038002_AGA	0.9199359978531859
5_61602050_C_T	-0.0133555526055115	0.219266553680238	5	61602050	ENSG00000086189_DIMT1	0.9199359978531859
10_77027783_T_A	0.007526013325433491	0.21937886468441398	10	77027783	ENSG00000165637_VDAC2	0.9199359978531859
17_31155529_G_A	-0.0064870389048926605	0.219649745734262	17	31155529	ENSG00000006042_TMEM98	0.9199359978531859
5_133452495_C_T	0.00909222352879671	0.21988386790861	5	133452495	ENSG00000081059_TCF7	0.9199359978531859
15_22918379_G_C	0.00825372316585783	0.21997652683573	15	22918379	ENSG00000068793_CYFIP1	0.9199359978531859
5_147348988_G_A	-0.0064409467465139794	0.22005201039403	5	147348988	ENSG00000133710_SPINK5	0.9199359978531859
1_168151760_A_G	0.00743392104970645	0.22009333402689396	1	168151760	ENSG00000143155_TIPRL	0.9199359978531859
4_2946481_A_G	-0.0069907892364266	0.220673323399294	4	2946481	ENSG00000087269_NOP14	0.92026205799485
19_47412622_C_T	-0.0111309958452965	0.22093728814002997	19	47412622	ENSG00000042753_AP2S1	0.92026205799485
19_53978691_G_A	-0.0084527109565033	0.22128137893399105	19	53978691	ENSG00000198346_ZNF813	0.92026205799485
14_20736338_T_C	-0.0065213887959857395	0.22148306115489497	14	20736338	ENSG00000100814_CCNB1IP1	0.92026205799485
9_136195374_A_G	-0.00757168724013237	0.221692938061133	9	136195374	ENSG00000148300_REXO4	0.92026205799485
19_53381429_G_T	-0.00744044724106652	0.22169972451894498	19	53381429	ENSG00000182986_ZNF320	0.92026205799485
19_44693612_A_G	0.0114851037223797	0.22178264489920999	19	44693612	ENSG00000267680_ZNF224	0.92026205799485
22_24333977_G_C	-0.009105576784244191	0.221837730141357	22	24333977	ENSG00000099974_DDTL	0.92026205799485
16_19455284_T_C	-0.00829532710842242	0.22247845938041397	16	19455284	ENSG00000006007_GDE1	0.922054252854286
14_37567991_C_T	0.0111706431372646	0.22332493123376299	14	37567991	ENSG00000151338_MIPOL1	0.9246949823718509
6_170704140_C_T	0.0122430600203835	0.22388369461358898	6	170704140	ENSG00000112584_FAM120B	0.9256869457018998
2_111393333_C_T	0.0124649048421956	0.223983554765806	2	111393333	ENSG00000183054_RGPD6	0.9256869457018998
6_8010697_T_G	0.007072268879184559	0.22431460701773603	6	8010697	ENSG00000188428_BLOC1S5	0.9261887231816428
3_51389976_G_T	0.00947720414704788	0.225200354193301	3	51389976	ENSG00000145050_MANF;ENSG00000145050_MANF	0.9289777449355777
16_1921273_C_T	-0.00809357527939841	0.22547282143440803	16	1921273	ENSG00000180185_FAHD1	0.9292340719190436
19_17419848_T_C	-0.00671545495492675	0.22571470384387898	19	17419848	ENSG00000130312_MRPL34	0.9293639902910134
16_19298801_G_A	0.0061392391895628605	0.22607896560022897	16	19298801	ENSG00000103528_SYT17	0.9299021157539006
2_225456444_G_A	-0.0067482175640735	0.226464894564521	2	225456444	ENSG00000036257_CUL3	0.9299021157539006
22_38207333_A_G	-0.0135944502638106	0.22651218145901103	22	38207333	ENSG00000100124_ANKRD54	0.9299021157539006
6_138426798_G_T	-0.00627811348774507	0.22680071287624698	6	138426798	ENSG00000112378_PERP	0.9299021157539006
19_2325005_A_G	-0.00844381313145285	0.226897800086624	19	2325005	ENSG00000130332_LSM7	0.9299021157539006
4_41339317_C_T	0.0105818250926028	0.22724164183584303	4	41339317	ENSG00000064042_LIMCH1	0.9301411778630974
2_32597985_A_G	0.00895904169115765	0.227377200564089	2	32597985	ENSG00000119820_YIPF4	0.9301411778630974
9_115866704_C_G	-0.00887775327012555	0.22795788190694	9	115866704	ENSG00000119321_FKBP15	0.9306663897795886
3_39186038_C_G	-0.00654139579352865	0.22832477255310302	3	39186038	ENSG00000144655_CSRNP1	0.9306663897795886
2_191136004_C_A	-0.0059891394511768295	0.22881103461661997	2	191136004	ENSG00000198130_HIBCH	0.9306663897795886
1_40797829_G_A	-0.0102125595626937	0.22899662560663	1	40797829	ENSG00000084073_ZMPSTE24	0.9306663897795886
3_156225491_C_T	0.0130163502460062	0.22942390385043	3	156225491	ENSG00000114850_SSR3	0.9306663897795886
17_35831705_G_A	-0.00610492725728758	0.22953423608457302	17	35831705	ENSG00000108264_TADA2A	0.9306663897795886
14_24598198_A_T	0.00800736318168304	0.229601723696768	14	24598198	ENSG00000100908_EMC9	0.9306663897795886
17_73853515_G_A	0.0110689129211638	0.230013640179769	17	73853515	ENSG00000161533_ACOX1	0.9306663897795886
13_115062235_A_G	-0.0113003738374444	0.23002894167145602	13	115062235	ENSG00000169062_UPF3A	0.9306663897795886
13_28080449_C_T	-0.006760569414713679	0.23019162135554197	13	28080449	ENSG00000122033_MTIF3	0.9306663897795886
22_42903671_T_G	-0.00779078893033535	0.23020168036888397	22	42903671	ENSG00000189306_RRP7A	0.9306663897795886
1_171651692_T_C	0.00818234235054246	0.230395905037541	1	171651692	ENSG00000117533_VAMP4	0.9306663897795886
6_34239473_G_A	0.0129079837938904	0.23050689430649898	6	34239473	ENSG00000186577_C6orf1	0.9306663897795886
1_26661876_G_A	0.00939586665402097	0.23070191585133804	1	26661876	ENSG00000142669_SH3BGRL3	0.9306663897795886
19_2088394_C_T	-0.008893545649119679	0.23086908797682998	19	2088394	ENSG00000172081_MOB3A	0.9306663897795886
11_302663_G_T	0.0087454589493653	0.230947710059442	11	302663	ENSG00000185201_IFITM2	0.9306663897795886
5_68793934_G_A	-0.00819312385279232	0.231118379570297	5	68793934	ENSG00000183474_GTF2H2C	0.9306663897795886
12_104330530_T_C	0.00811280538621374	0.23133600940253798	12	104330530	ENSG00000139372_TDG	0.9306663897795886
4_93343395_C_T	0.00717524576672496	0.23173966144900401	4	93343395	ENSG00000152208_GRID2	0.9306663897795886
15_83258096_A_G	0.0062941646644807895	0.231844540963757	15	83258096	ENSG00000103723_AP3B2	0.9306663897795886
15_45682277_C_T	-0.0070052985614822705	0.232000662475227	15	45682277	ENSG00000171763_SPATA5L1	0.9306663897795886
10_27480049_T_C	-0.00682934883261884	0.232139964132437	10	27480049	ENSG00000120539_MASTL	0.9306663897795886
12_53680955_C_T	0.0103389168368997	0.23262374264360502	12	53680955	ENSG00000185591_SP1	0.9307240163689079
8_57005784_T_C	-0.00957553880751347	0.232699701461865	8	57005784	ENSG00000254087_LYN	0.9307240163689079
14_71258193_T_C	-0.0115585504126947	0.23291342625721997	14	71258193	ENSG00000006432_MAP3K9	0.9307240163689079
21_44333685_G_A	-0.00763532951701753	0.23299700364509102	21	44333685	ENSG00000160193_WDR4	0.9307240163689079
15_85052366_T_C	0.0076602535743513795	0.233429131082597	15	85052366	ENSG00000189136_UBE2Q2P1	0.9307731018302493
5_39116242_C_A	0.0124750083082278	0.233430646633752	5	39116242	ENSG00000164327_RICTOR	0.9307731018302493
15_34787280_T_G	-0.00622229226321437	0.23394724136680398	15	34787280	ENSG00000215252_GOLGA8B	0.9319918055532372
6_26921492_G_A	-0.0102850144881903	0.23478645337528697	6	26921492	ENSG00000241549_GUSBP2	0.9330476184362602
22_38059925_A_C	0.00627362022438365	0.234804335645068	22	38059925	ENSG00000100097_LGALS1	0.9330476184362602
17_26804846_T_C	0.00894490225437299	0.23486397892063202	17	26804846	ENSG00000076382_SPAG5	0.9330476184362602
2_48114209_G_A	0.00743480995505882	0.23530730598154803	2	48114209	ENSG00000138081_FBXO11	0.9330476184362602
2_242078551_C_A	-0.0123440650529021	0.23554468372252102	2	242078551	ENSG00000146205_ANO7	0.9330476184362602
4_55993468_T_C	0.0068271188499959	0.23564515465955102	4	55993468	ENSG00000128052_KDR	0.9330476184362602
5_64064943_G_A	0.00742156807012751	0.235696188225962	5	64064943	ENSG00000153006_SREK1IP1	0.9330476184362602
17_18306028_A_G	-0.00805970447864252	0.23600156998571303	17	18306028	ENSG00000176974_SHMT1	0.9330476184362602
2_183957338_T_C	0.007161759378205759	0.23611300077223601	2	183957338	ENSG00000163002_NUP35	0.9330476184362602
9_116085423_G_A	-0.0113943812154171	0.236715892699061	9	116085423	ENSG00000136875_PRPF4	0.9336301698976667
12_93920668_A_C	0.0080997279474396	0.236888677271686	12	93920668	ENSG00000177889_UBE2N	0.9336301698976667
12_49377151_G_A	-0.0071479583585326205	0.237291512997697	12	49377151	ENSG00000134285_FKBP11;ENSG00000134285_FKBP11	0.9336301698976667
6_79863127_T_A	-0.0167900242989989	0.23733857598074998	6	79863127	ENSG00000118418_HMGN3	0.9336301698976667
13_111536743_T_C	0.00590285304626796	0.23773500428351801	13	111536743	ENSG00000088448_ANKRD10	0.9336301698976667
3_171180311_T_C	0.00790149261895483	0.238077036791762	3	171180311	ENSG00000154310_TNIK	0.9336301698976667
2_118887503_C_T	0.00627298826796766	0.238158104800748	2	118887503	ENSG00000125629_INSIG2	0.9336301698976667
18_47037308_C_T	0.0108983835804457	0.23855316778092198	18	47037308	ENSG00000265681_RPL17	0.9336301698976667
12_6854695_C_T	-0.00766720291226054	0.239026107184344	12	6854695	ENSG00000089693_MLF2	0.9336301698976667
8_104317011_A_G	-0.008565987929509659	0.239167807079002	8	104317011	ENSG00000164930_FZD6	0.9336301698976667
12_86231051_A_G	-0.007141573326892641	0.23931764637599698	12	86231051	ENSG00000133636_NTS	0.9336301698976667
12_86233571_G_A	-0.007141573326892641	0.23931764637599698	12	86233571	ENSG00000133636_NTS	0.9336301698976667
6_35365967_A_C	-0.0117591998946092	0.239647571270793	6	35365967	ENSG00000198755_RPL10A	0.9336301698976667
19_4654757_G_A	-0.0106835881579054	0.23969576348501898	19	4654757	ENSG00000074842_C19orf10	0.9336301698976667
5_43420747_C_A	0.00793119479865966	0.240041811216725	5	43420747	ENSG00000151881_C5orf28;ENSG00000172244_C5orf34	0.9336301698976667
19_13011809_G_A	0.0099259120977499	0.24035040818450001	19	13011809	ENSG00000105607_GCDH	0.9336301698976667
14_91312051_G_A	-0.00652465260626216	0.24070540912514998	14	91312051	ENSG00000165914_TTC7B	0.9336301698976667
10_22833063_A_T	0.00622413273041856	0.24087881282444898	10	22833063	ENSG00000150867_PIP4K2A	0.9336301698976667
2_54824349_C_T	-0.007285314995532241	0.240920574999417	2	54824349	ENSG00000115306_SPTBN1	0.9336301698976667
9_72433081_G_A	-0.0100475844271789	0.24099335708567002	9	72433081	ENSG00000204711_C9orf135	0.9336301698976667
7_1606847_T_C	-0.0125892354691698	0.24160583342701997	7	1606847	ENSG00000157778_PSMG3	0.9336301698976667
2_9591277_G_A	0.00816184755476465	0.241859382163293	2	9591277	ENSG00000134330_IAH1	0.9336301698976667
20_62670427_G_T	-0.00892443849221608	0.24196450861429003	20	62670427	ENSG00000198276_UCKL1	0.9336301698976667
5_435626_A_G	0.0062814372835723106	0.24214626458901997	5	435626	ENSG00000180104_EXOC3	0.9336301698976667
22_50971706_A_T	-0.00837351669472148	0.24239798216445302	22	50971706	ENSG00000100258_LMF2	0.9336301698976667
19_38336811_C_T	0.0114771949140238	0.24276528423220803	19	38336811	ENSG00000189144_ZNF573	0.9336301698976667
17_62091702_A_G	-0.00747754454250937	0.243002214928173	17	62091702	ENSG00000178607_ERN1	0.9336301698976667
5_827763_G_A	-0.0116895510323795	0.243006537564481	5	827763	ENSG00000028310_BRD9	0.9336301698976667
8_38033004_A_C	0.00755203375838652	0.243198402041458	8	38033004	ENSG00000175324_LSM1	0.9336301698976667
17_4553668_C_T	0.0102548871549572	0.24355788759683103	17	4553668	ENSG00000141456_PELP1	0.9336301698976667
6_26198845_G_C	-0.00646495787931874	0.243849471711993	6	26198845	ENSG00000256018_HIST1H3G	0.9336301698976667
22_39441096_G_T	-0.00597545698559565	0.24405981465817606	22	39441096	ENSG00000128394_APOBEC3F	0.9336301698976667
19_49406213_T_C	0.0111807718704267	0.244090900693409	19	49406213	ENSG00000104812_GYS1	0.9336301698976667
9_33085745_T_C	0.00612113697554181	0.24423031991367702	9	33085745	ENSG00000122692_SMU1	0.9336301698976667
16_11118141_T_C	0.0124286141368346	0.24428154302922603	16	11118141	ENSG00000182108_DEXI	0.9336301698976667
21_30249595_G_A	0.00887764736073461	0.24463599027745198	21	30249595	ENSG00000156239_N6AMT1	0.9336301698976667
17_72305793_C_T	-0.00668497497793974	0.2456088440212	17	72305793	ENSG00000204347_BTBD17	0.9336301698976667
3_15600888_A_G	-0.013908674935724	0.24597258075755898	3	15600888	ENSG00000131373_HACL1	0.9336301698976667
7_44067010_A_C	0.0128902960152095	0.24635338919702301	7	44067010	ENSG00000164708_PGAM2;ENSG00000122678_POLM	0.9336301698976667
4_55993402_T_C	0.0068229938630002705	0.24639680947674497	4	55993402	ENSG00000128052_KDR	0.9336301698976667
15_75898890_C_G	0.0065630889362414	0.24641107211642002	15	75898890	ENSG00000169371_SNUPN	0.9336301698976667
20_61343602_T_G	0.0115874174015686	0.246866240506925	20	61343602	ENSG00000101187_SLCO4A1	0.9336301698976667
1_10482504_A_G	0.00999190627435717	0.247569832308347	1	10482504	ENSG00000142657_PGD	0.9336301698976667
3_195757067_A_C	0.0088481736989051	0.247845143330234	3	195757067	ENSG00000185485_SDHAP1	0.9336301698976667
17_18681423_A_G	0.007416562233699821	0.24823076218132897	17	18681423	ENSG00000171928_TVP23B	0.9336301698976667
5_114762039_T_C	0.0146555450385396	0.248384962867642	5	114762039	ENSG00000145780_FEM1C	0.9336301698976667
17_7318396_C_T	-0.008588580837651221	0.24841615572382897	17	7318396	ENSG00000170175_CHRNB1	0.9336301698976667
10_12181892_C_T	-0.00625860125042125	0.248605856319305	10	12181892	ENSG00000165609_NUDT5	0.9336301698976667
7_89977760_A_G	-0.00673410604963359	0.248968538105376	7	89977760	ENSG00000105793_GTPBP10	0.9336301698976667
12_113807039_G_A	0.0118717479131177	0.249292533489174	12	113807039	ENSG00000151176_PLBD2	0.9336301698976667
21_45133017_A_G	-0.00703142362885888	0.24941610169766898	21	45133017	ENSG00000160214_RRP1	0.9336301698976667
9_72407055_T_C	-0.0100923398170772	0.24948129208123396	9	72407055	ENSG00000204711_C9orf135	0.9336301698976667
18_43680074_C_A	0.009443970866054759	0.249513101278386	18	43680074	ENSG00000152240_HAUS1	0.9336301698976667
3_43196598_A_G	-0.006367992216712529	0.250362074771529	3	43196598	ENSG00000144647_POMGNT2	0.9336301698976667
8_176818_G_A	-0.00569865528271104	0.250666271076694	8	176818	ENSG00000223508_RPL23AP53	0.9336301698976667
6_125637536_T_C	0.0060493081130964	0.250706079296287	6	125637536	ENSG00000111906_HDDC2	0.9336301698976667
1_193131368_A_G	0.00654628545673996	0.250773498604748	1	193131368	ENSG00000023572_GLRX2	0.9336301698976667
4_1774306_C_G	0.0077620881804679595	0.25082381644052104	4	1774306	ENSG00000168936_TMEM129	0.9336301698976667
2_220135208_C_T	0.0121255362041587	0.250888427949092	2	220135208	ENSG00000115657_ABCB6	0.9336301698976667
5_175721807_T_C	-0.0113205526512906	0.251258215975925	5	175721807	ENSG00000146066_HIGD2A	0.9336301698976667
20_5039005_G_A	-0.00764472674402093	0.25129107058293104	20	5039005	ENSG00000089057_SLC23A2	0.9336301698976667
16_56638021_G_A	-0.013284618026151001	0.251347577410318	16	56638021	ENSG00000169715_MT1E;ENSG00000125144_MT1G;ENSG00000125148_MT2A	0.9336301698976667
17_71205854_A_G	-0.0060340358839455705	0.251908820493216	17	71205854	ENSG00000166685_COG1	0.9336301698976667
1_63824733_T_C	0.0109380980876362	0.251998480239635	1	63824733	ENSG00000088035_ALG6	0.9336301698976667
3_15539770_T_C	-0.0135486197914117	0.25231127783049495	3	15539770	ENSG00000131373_HACL1	0.9336301698976667
19_6398037_T_C	0.0066079431001760105	0.252481416646723	19	6398037	ENSG00000125648_SLC25A23	0.9336301698976667
1_231111922_A_C	0.0065498465130588894	0.252666979799062	1	231111922	ENSG00000143643_TTC13	0.9336301698976667
7_75145495_G_A	-0.00690287724141629	0.252694620393025	7	75145495	ENSG00000127946_HIP1	0.9336301698976667
8_41483340_G_A	-0.0120109386584984	0.25272736968722	8	41483340	ENSG00000147536_GINS4	0.9336301698976667
2_9617309_C_A	0.0078446774546153	0.252804916496582	2	9617309	ENSG00000134330_IAH1	0.9336301698976667
3_191039709_G_A	-0.007558490765931379	0.252864387253431	3	191039709	ENSG00000152492_CCDC50	0.9336301698976667
13_36796172_C_A	0.0064444586719789	0.25335410147372	13	36796172	ENSG00000242715_CCDC169	0.9336301698976667
2_10627860_G_T	-0.0113978806782719	0.25389104183655603	2	10627860	ENSG00000115758_ODC1	0.9336301698976667
2_241457180_A_G	0.008295329272402409	0.254024801342353	2	241457180	ENSG00000063660_GPC1	0.9336301698976667
6_70980388_G_A	-0.00592673339271065	0.254187420487949	6	70980388	ENSG00000112280_COL9A1	0.9336301698976667
19_9763152_T_C	0.011077647094142	0.25450445889196205	19	9763152	ENSG00000267106_C19orf82	0.9336301698976667
20_23666196_C_G	-0.00591297127314973	0.25456122485930605	20	23666196	ENSG00000170373_CST1	0.9336301698976667
12_133195812_C_T	0.00619492552968651	0.254634522724696	12	133195812	ENSG00000176894_PXMP2	0.9336301698976667
15_75209350_A_T	0.00660637146617663	0.254781461526432	15	75209350	ENSG00000178802_MPI	0.9336301698976667
19_5783634_T_C	0.00818085324258251	0.25482414265344	19	5783634	ENSG00000141994_DUS3L	0.9336301698976667
2_170507715_C_T	-0.0132470753158154	0.255400812705338	2	170507715	ENSG00000144362_PHOSPHO2	0.9336301698976667
4_100746346_C_A	0.00965384716930517	0.25575419060710697	4	100746346	ENSG00000164031_DNAJB14	0.9336301698976667
6_89897917_A_G	-0.007432536358837659	0.255806389262028	6	89897917	ENSG00000154548_SRSF12	0.9336301698976667
17_35010811_G_A	0.007628992738932291	0.256292357166354	17	35010811	ENSG00000108272_DHRS11	0.9336301698976667
11_62137245_G_A	0.0101896078457955	0.256485585201058	11	62137245	ENSG00000162174_ASRGL1	0.9336301698976667
7_156429636_C_A	0.0066381138074117	0.25668839040028096	7	156429636	ENSG00000244291_C7orf13	0.9336301698976667
7_76205891_G_A	0.00660862444668026	0.25683776395892804	7	76205891	ENSG00000146707_POMZP3	0.9336301698976667
7_76224198_A_G	0.00660862444668026	0.25683776395892804	7	76224198	ENSG00000146707_POMZP3	0.9336301698976667
7_76177284_C_T	0.00660862444668026	0.25683776395892804	7	76177284	ENSG00000146707_POMZP3	0.9336301698976667
16_28594549_A_G	-0.00644135599023833	0.257350066599268	16	28594549	ENSG00000196502_SULT1A1	0.9336301698976667
1_26832460_A_G	0.0111223962039629	0.25784799343245396	1	26832460	ENSG00000198830_HMGN2	0.9336301698976667
17_41077046_G_A	0.00662155706150315	0.25794561205827105	17	41077046	ENSG00000126581_BECN1	0.9336301698976667
17_66444335_A_G	-0.00595746096921261	0.258015059217968	17	66444335	ENSG00000070540_WIPI1	0.9336301698976667
18_4937612_A_T	-0.00635460232493013	0.25836178263285	18	4937612	ENSG00000264775_PPIAP14	0.9336301698976667
6_52854321_T_C	0.0114299802533095	0.25843444218636696	6	52854321	ENSG00000170899_GSTA4	0.9336301698976667
11_74170831_G_A	0.00841845653151415	0.25853404759498605	11	74170831	ENSG00000165434_PGM2L1	0.9336301698976667
11_118957357_G_A	0.00584805768597489	0.258658911874811	11	118957357	ENSG00000256269_HMBS	0.9336301698976667
17_53241905_G_C	-0.0059488751562928105	0.258767286656248	17	53241905	ENSG00000166263_STXBP4	0.9336301698976667
5_36241955_T_C	0.00553501383978246	0.25896989726082104	5	36241955	ENSG00000152620_NADK2	0.9336301698976667
16_48526469_T_A	0.00932693739838307	0.25910654864611	16	48526469	ENSG00000196470_SIAH1	0.9336301698976667
11_834389_T_C	0.00768968051228735	0.25931878351752197	11	834389	ENSG00000177697_CD151	0.9336301698976667
3_67365224_G_A	-0.0071668672525081	0.260105781694443	3	67365224	ENSG00000172340_SUCLG2	0.9336301698976667
7_2393016_A_G	0.00874012931765125	0.260106589742054	7	2393016	ENSG00000136213_CHST12	0.9336301698976667
5_175766479_G_A	-0.0109260616395925	0.26012638500360297	5	175766479	ENSG00000146066_HIGD2A	0.9336301698976667
2_37490367_T_G	-0.0078885668061486	0.260148410158981	2	37490367	ENSG00000115825_PRKD3	0.9336301698976667
16_16296488_G_A	0.0071225499474682295	0.260250726696478	16	16296488	ENSG00000103226_NOMO3	0.9336301698976667
22_42453850_T_C	-0.0089611746885116	0.260311495916707	22	42453850	ENSG00000184983_NDUFA6	0.9336301698976667
8_22960704_G_C	-0.0072130616846445795	0.260656770449134	8	22960704	ENSG00000173535_TNFRSF10C	0.9336301698976667
7_55438501_G_A	-0.00640072254242005	0.260662732484692	7	55438501	ENSG00000132434_LANCL2	0.9336301698976667
7_55961981_C_T	-0.007171463112242341	0.26071599375496896	7	55961981	ENSG00000178665_ZNF713	0.9336301698976667
12_64606881_A_G	-0.00695316486301697	0.261057508709022	12	64606881	ENSG00000196935_SRGAP1	0.9336301698976667
2_201774355_T_C	0.0071617054014373295	0.261064917575472	2	201774355	ENSG00000240344_PPIL3	0.9336301698976667
16_22405811_G_C	0.00685330036350185	0.261106055887725	16	22405811	ENSG00000243716_NPIPB5	0.9336301698976667
14_50086640_G_A	-0.007722030602238909	0.26138876674850103	14	50086640	ENSG00000165502_RPL36AL;ENSG00000165502_RPL36AL	0.9336301698976667
5_68759660_A_C	-0.007212211370796059	0.261448946146358	5	68759660	ENSG00000183474_GTF2H2C	0.9336301698976667
8_22539316_A_G	0.00609191174029947	0.26218406499173996	8	22539316	ENSG00000158941_CCAR2	0.9336301698976667
2_68409037_G_A	-0.00696311174075507	0.262403381263621	2	68409037	ENSG00000115946_PNO1	0.9336301698976667
11_105862932_G_A	-0.0107494687051052	0.26262346159353894	11	105862932	ENSG00000170903_MSANTD4	0.9336301698976667
1_118541748_C_T	0.0112334695026874	0.263040389427126	1	118541748	ENSG00000065183_WDR3	0.9336301698976667
10_106066436_C_T	-0.00651208985566226	0.263185099705485	10	106066436	ENSG00000148834_GSTO1	0.9336301698976667
16_29679989_A_G	-0.00603044872048365	0.26325724231214803	16	29679989	ENSG00000103485_QPRT	0.9336301698976667
1_167531272_G_A	0.00590274597398433	0.26333524436654104	1	167531272	ENSG00000143162_CREG1	0.9336301698976667
5_133932442_A_C	0.0125945019577446	0.263789822910422	5	133932442	ENSG00000152700_SAR1B	0.9336301698976667
4_164411073_A_G	-0.00600620540869385	0.263870671121648	4	164411073	ENSG00000198498_TMA16	0.9336301698976667
1_235729890_T_C	0.00609010429506222	0.26399790636464604	1	235729890	ENSG00000162885_B3GALNT2	0.9336301698976667
1_110197132_T_C	-0.00570470672023278	0.264361922985925	1	110197132	ENSG00000168765_GSTM4;ENSG00000168765_GSTM4;ENSG00000168765_GSTM4	0.9336301698976667
9_97033328_A_C	0.00669715798180752	0.26452751785972	9	97033328	ENSG00000175787_ZNF169	0.9336301698976667
2_64806928_T_G	0.0063241321984003	0.264563005009179	2	64806928	ENSG00000119844_AFTPH	0.9336301698976667
21_44247575_G_T	0.0113076949293719	0.265217230039365	21	44247575	ENSG00000160191_PDE9A	0.9336301698976667
3_132353895_C_T	-0.0059087080612559295	0.265399420017411	3	132353895	ENSG00000240303_ACAD11	0.9336301698976667
15_43443392_A_G	0.0101190154502306	0.26544744826699396	15	43443392	ENSG00000166946_CCNDBP1	0.9336301698976667
12_104236403_T_G	-0.0061349614383840205	0.265513325302558	12	104236403	ENSG00000111696_NT5DC3	0.9336301698976667
10_7828752_T_C	-0.00602185893910532	0.265547065627888	10	7828752	ENSG00000151657_KIN	0.9336301698976667
18_59990654_C_T	-0.00639879839973772	0.26560417914609497	18	59990654	ENSG00000141655_TNFRSF11A	0.9336301698976667
6_75992476_T_C	-0.0124027797337283	0.26569724145864604	6	75992476	ENSG00000112697_TMEM30A	0.9336301698976667
2_46798005_C_G	-0.00613519889840233	0.26573986593917	2	46798005	ENSG00000151665_PIGF	0.9336301698976667
22_29755888_T_C	-0.00597105238891565	0.265898627285498	22	29755888	ENSG00000100263_RHBDD3	0.9336301698976667
3_15529115_T_G	-0.00849511917867455	0.26608972488877697	3	15529115	ENSG00000144597_EAF1	0.9336301698976667
14_29181684_G_C	-0.00808698132058204	0.266222260135229	14	29181684	ENSG00000186960_C14orf23	0.9336301698976667
12_120889691_T_C	0.008573008026328259	0.26637015746077103	12	120889691	ENSG00000170855_TRIAP1	0.9336301698976667
19_40448598_G_A	0.0146010009673166	0.266773603793815	19	40448598	ENSG00000128000_ZNF780B	0.9336301698976667
17_80389438_C_T	0.0073943549069570794	0.267014817984252	17	80389438	ENSG00000141562_NARF	0.9336301698976667
17_19253613_C_T	0.007859907741467559	0.26717509864796196	17	19253613	ENSG00000072134_EPN2	0.9336301698976667
22_50676459_A_G	0.00682294202763075	0.26736133850446603	22	50676459	ENSG00000100429_HDAC10;ENSG00000100429_HDAC10	0.9336301698976667
17_19427601_C_A	0.0059765145488165	0.26776982651533604	17	19427601	ENSG00000142494_SLC47A1;ENSG00000142494_SLC47A1	0.9336301698976667
5_65350481_C_T	0.0118301715260554	0.268019383071045	5	65350481	ENSG00000153914_SREK1	0.9336301698976667
5_115215510_G_A	0.0104505413749806	0.268230830401687	5	115215510	ENSG00000145782_ATG12	0.9336301698976667
5_115904410_A_G	0.007073755916440859	0.26827019521927103	5	115904410	ENSG00000092421_SEMA6A	0.9336301698976667
3_100060779_C_T	0.00610638858084911	0.268341016708527	3	100060779	ENSG00000206535_LNP1	0.9336301698976667
5_148651711_T_C	0.0061195049939243105	0.26870681909294897	5	148651711	ENSG00000157510_AFAP1L1	0.9336301698976667
1_155138842_G_A	0.009552203495714291	0.268833638458654	1	155138842	ENSG00000160767_FAM189B	0.9336301698976667
1_55483598_C_T	0.0059571881092741	0.269083812364942	1	55483598	ENSG00000169174_PCSK9	0.9336301698976667
16_90026512_T_C	0.0063955050234036	0.269257571328776	16	90026512	ENSG00000141013_GAS8	0.9336301698976667
8_8107585_C_A	-0.0066310368035883	0.269451221390537	8	8107585	ENSG00000173295_FAM86B3P	0.9336301698976667
1_6564156_C_T	-0.00707653723983648	0.26973748102845	1	6564156	ENSG00000162413_KLHL21	0.9336301698976667
1_213079941_T_C	-0.00696194053525407	0.269970656471833	1	213079941	ENSG00000143494_VASH2;ENSG00000143494_VASH2	0.9336301698976667
17_26185418_G_T	0.00678175739042579	0.270110720700538	17	26185418	ENSG00000232859_LYRM9	0.9336301698976667
7_65175722_T_C	0.00577514600009968	0.270269773943384	7	65175722	ENSG00000228409_CCT6P1	0.9336301698976667
15_84915879_C_A	-0.00833406549235918	0.270294096660827	15	84915879	ENSG00000225151_GOLGA2P7	0.9336301698976667
20_2084187_T_C	0.00557739785327119	0.27052572629501	20	2084187	ENSG00000125834_STK35	0.9336301698976667
17_19435278_C_A	0.006040576874513729	0.270739933362592	17	19435278	ENSG00000142494_SLC47A1	0.9336301698976667
2_241424748_G_A	0.00672033649098673	0.271013868007935	2	241424748	ENSG00000063660_GPC1	0.9336301698976667
15_40705159_T_C	-0.00628298700558701	0.271338699609814	15	40705159	ENSG00000128928_IVD	0.9336301698976667
11_2988323_C_T	0.007097845039547391	0.271395285242592	11	2988323	ENSG00000110628_SLC22A18	0.9336301698976667
7_127950725_G_A	-0.0054724962552335	0.27146187154260004	7	127950725	ENSG00000106344_RBM28	0.9336301698976667
12_86216905_G_C	-0.00653959270619664	0.27158605664532504	12	86216905	ENSG00000133636_NTS	0.9336301698976667
10_114495870_G_A	0.010439960336346001	0.27187669331341896	10	114495870	ENSG00000151532_VTI1A	0.9336301698976667
1_85797110_A_G	0.007053842291310659	0.27196344566366504	1	85797110	ENSG00000142867_BCL10	0.9336301698976667
2_44100849_T_C	-0.00869948485434878	0.271979963396284	2	44100849	ENSG00000138095_LRPPRC	0.9336301698976667
1_165599649_C_T	0.00576385095994363	0.27224783588689605	1	165599649	ENSG00000143198_MGST3;ENSG00000143198_MGST3;ENSG00000143198_MGST3	0.9336301698976667
3_43190465_G_A	-0.00794121906568686	0.272640392595958	3	43190465	ENSG00000144647_POMGNT2	0.9336301698976667
6_71178785_G_A	0.0060601535160963605	0.27267151869968603	6	71178785	ENSG00000154079_C6orf57	0.9336301698976667
1_95350096_A_G	0.0099705642020015	0.27300494270104303	1	95350096	ENSG00000117519_CNN3;ENSG00000117519_CNN3	0.9336301698976667
6_97811265_G_A	0.0139711045604679	0.273177387999078	6	97811265	ENSG00000146263_MMS22L	0.9336301698976667
8_145149590_G_A	-0.0109460155083921	0.27385502506176895	8	145149590	ENSG00000197858_GPAA1	0.9336301698976667
8_17056529_T_C	0.008668181436055059	0.27392096121362897	8	17056529	ENSG00000198791_CNOT7	0.9336301698976667
12_95839933_G_T	-0.009336926982455791	0.27399639533676395	12	95839933	ENSG00000111142_METAP2	0.9336301698976667
11_118839610_T_G	0.0099065589094613	0.27415455420491	11	118839610	ENSG00000160695_VPS11	0.9336301698976667
1_19242346_C_T	0.00636174884795842	0.274215536640072	1	19242346	ENSG00000159423_ALDH4A1	0.9336301698976667
14_53079039_A_C	-0.0133378232017715	0.274854020244707	14	53079039	ENSG00000180998_GPR137C	0.9336301698976667
17_5072316_C_T	0.00632949574744873	0.27518188358756607	17	5072316	ENSG00000167840_ZNF232	0.9336301698976667
17_7751050_C_T	-0.00805892751834913	0.275499600431397	17	7751050	ENSG00000167874_TMEM88	0.9336301698976667
15_43588888_C_A	-0.00965926647316722	0.275503429981247	15	43588888	ENSG00000168803_ADAL	0.9336301698976667
5_168930665_T_C	0.00608387351208068	0.27550846510089194	5	168930665	ENSG00000040275_SPDL1	0.9336301698976667
10_3183747_A_G	-0.0064607583724686606	0.275649432889276	10	3183747	ENSG00000107959_PITRM1	0.9336301698976667
2_65480285_C_T	0.0066765013564069	0.275721635430473	2	65480285	ENSG00000138071_ACTR2	0.9336301698976667
19_45004042_T_C	0.00573285834997611	0.275937519696627	19	45004042	ENSG00000167384_ZNF180	0.9336301698976667
18_43769305_C_T	-0.0064337804967072	0.27627408510171597	18	43769305	ENSG00000152234_ATP5A1	0.9336301698976667
12_125389272_T_C	0.0067773655135690706	0.27640247103842197	12	125389272	ENSG00000150991_UBC	0.9336301698976667
11_119179679_A_G	0.0075243743461973905	0.27641201046313896	11	119179679	ENSG00000076706_MCAM	0.9336301698976667
10_71060610_A_G	-0.0109474259212801	0.277311252951308	10	71060610	ENSG00000156502_SUPV3L1	0.9345180012364942
4_189034513_C_T	-0.0072866466253891	0.27784545199739	4	189034513	ENSG00000179046_TRIML2	0.9345180012364942
5_167908641_G_C	0.0063836697509777	0.27794196132107296	5	167908641	ENSG00000113643_RARS	0.9345180012364942
8_30545827_G_A	-0.0070056042420286796	0.277944281403864	8	30545827	ENSG00000197265_GTF2E2	0.9345180012364942
15_45593323_T_A	0.00646125497434289	0.278321834095015	15	45593323	ENSG00000171766_GATM	0.9345180012364942
2_208977362_C_A	0.00596426259192617	0.278419013148478	2	208977362	ENSG00000229150_CRYGEP;ENSG00000229150_CRYGEP	0.9345180012364942
1_43232807_C_G	-0.00537733341973223	0.278472752535961	1	43232807	ENSG00000164008_C1orf50	0.9345180012364942
4_76408064_G_C	-0.0059615462124858395	0.27866137940709	4	76408064	ENSG00000163743_RCHY1	0.9345180012364942
4_84073317_T_C	0.00665172490940141	0.27886018441351	4	84073317	ENSG00000138663_COPS4	0.9345180012364942
6_71288001_G_T	0.005964937425214221	0.279088447899021	6	71288001	ENSG00000154079_C6orf57	0.9345180012364942
1_41284119_C_G	-0.00958874825742555	0.27916478285330104	1	41284119	ENSG00000179862_CITED4	0.9345180012364942
11_107663103_C_G	-0.00594473950823149	0.27921316469718704	11	107663103	ENSG00000110660_SLC35F2	0.9345180012364942
9_128150784_C_T	0.006679917770960371	0.280630292492052	9	128150784	ENSG00000165219_GAPVD1	0.9374654091822925
15_80230168_T_C	0.00759395214462217	0.280686024967448	15	80230168	ENSG00000180953_ST20	0.9374654091822925
11_516563_G_A	0.0112953752885321	0.280884634778034	11	516563	ENSG00000174775_HRAS	0.9374654091822925
2_219391672_C_T	0.00576629044375618	0.280942553589261	2	219391672	ENSG00000144580_RQCD1	0.9374654091822925
8_17013199_T_C	0.00827410401743586	0.28160540435188397	8	17013199	ENSG00000104219_ZDHHC2	0.9389680576804705
17_1692783_T_C	-0.00970044390691605	0.281900794691219	17	1692783	ENSG00000186532_SMYD4	0.939244125901814
16_70194664_G_A	0.0075703296576056	0.28325164886982396	16	70194664	ENSG00000223496_EXOSC6	0.9416075044803843
21_47716701_G_T	0.00599253035307411	0.283273986321813	21	47716701	ENSG00000182362_YBEY	0.9416075044803843
22_39129708_G_A	-0.0067317136937712395	0.283451897893029	22	39129708	ENSG00000100242_SUN2	0.9416075044803843
16_771108_C_A	-0.00507793325939101	0.28347641046295197	16	771108	ENSG00000103254_FAM173A;ENSG00000103254_FAM173A;ENSG00000103254_FAM173A	0.9416075044803843
5_156824546_C_T	0.0110442674281754	0.283841149638531	5	156824546	ENSG00000135074_ADAM19	0.9416075044803843
16_30323168_G_C	0.009197122044289529	0.283888908095942	16	30323168	ENSG00000180035_ZNF48	0.9416075044803843
19_17414126_C_T	0.005910148585162829	0.28518664860890697	19	17414126	ENSG00000127220_ABHD8	0.9427810985020112
3_53956345_C_G	0.00645603591618365	0.285724998742677	3	53956345	ENSG00000056736_IL17RB	0.9427810985020112
9_37422656_C_T	-0.00529375010080066	0.285814587282418	9	37422656	ENSG00000137106_GRHPR	0.9427810985020112
1_160980948_C_A	0.011916933051767999	0.286096664052245	1	160980948	ENSG00000158773_USF1	0.9427810985020112
2_216207924_C_G	-0.006450315735448971	0.286626288124045	2	216207924	ENSG00000138363_ATIC	0.9427810985020112
12_56961932_C_T	-0.006689927900459421	0.287023638383129	12	56961932	ENSG00000176422_SPRYD4	0.9427810985020112
3_53166194_T_C	0.00589684218782892	0.28737461086700605	3	53166194	ENSG00000163933_RFT1	0.9427810985020112
7_108179726_G_C	0.0061165642671718	0.28807008290480296	7	108179726	ENSG00000177683_THAP5;ENSG00000177683_THAP5;ENSG00000177683_THAP5	0.9427810985020112
20_62604493_G_A	-0.00754487613115555	0.28837439464336	20	62604493	ENSG00000198276_UCKL1	0.9427810985020112
10_133978507_G_T	-0.0077797652489518	0.288506115262826	10	133978507	ENSG00000151640_DPYSL4	0.9427810985020112
19_2545177_G_A	-0.00628226831672895	0.28868691159871696	19	2545177	ENSG00000099860_GADD45B	0.9427810985020112
22_39376961_C_T	-0.00742034445693153	0.28883640799258803	22	39376961	ENSG00000244509_APOBEC3C	0.9427810985020112
16_21787913_A_C	0.0113585819505928	0.289063850530694	16	21787913	ENSG00000248124_RRN3P1	0.9427810985020112
1_40586438_A_G	-0.00630477204059336	0.28924526790431	1	40586438	ENSG00000131238_PPT1	0.9427810985020112
11_6203685_C_A	0.00587682049734921	0.289535613576135	11	6203685	ENSG00000051009_FAM160A2	0.9427810985020112
16_89624574_A_T	0.00756710525322464	0.289556074439282	16	89624574	ENSG00000167526_RPL13	0.9427810985020112
22_32671073_G_A	-0.00637376562249665	0.290036066280854	22	32671073	ENSG00000214076_CPSF1P1	0.9427810985020112
11_87948516_G_A	-0.00655930458808154	0.29013306946377193	11	87948516	ENSG00000123892_RAB38	0.9427810985020112
6_24653456_T_C	0.0121062349652528	0.290290047408614	6	24653456	ENSG00000111802_TDP2	0.9427810985020112
2_69376215_G_T	0.00566790457043094	0.29067871738736795	2	69376215	ENSG00000169604_ANTXR1	0.9427810985020112
10_25398978_C_T	0.00915308953907183	0.29070551110229104	10	25398978	ENSG00000185875_THNSL1	0.9427810985020112
8_56712794_A_G	0.013038454675481	0.290951323841502	8	56712794	ENSG00000137574_TGS1	0.9427810985020112
11_125482018_G_A	0.00597885554360022	0.29112596081587605	11	125482018	ENSG00000134910_STT3A	0.9427810985020112
1_87705872_G_A	0.0104905928429703	0.291554831296392	1	87705872	ENSG00000143013_LMO4	0.9427810985020112
9_136211248_A_G	-0.00636222819091313	0.29159380318572903	9	136211248	ENSG00000148297_MED22	0.9427810985020112
17_41393295_T_C	-0.00570047790897503	0.29175168417436603	17	41393295	ENSG00000198496_NBR2	0.9427810985020112
9_32950891_T_A	-0.00547739812848196	0.29243674625820304	9	32950891	ENSG00000122692_SMU1;ENSG00000122692_SMU1	0.9427810985020112
2_69352487_G_T	0.00650077162331075	0.292547395455961	2	69352487	ENSG00000169604_ANTXR1	0.9427810985020112
6_24397110_T_G	0.00643169230204981	0.292554491202953	6	24397110	ENSG00000112294_ALDH5A1	0.9427810985020112
8_101206175_T_G	0.00694554642458193	0.292623703070046	8	101206175	ENSG00000147669_POLR2K	0.9427810985020112
3_52531681_G_A	-0.00985828173547957	0.29264875222802395	3	52531681	ENSG00000168268_NT5DC2	0.9427810985020112
9_107515214_G_A	-0.005745081564591179	0.29358474224424	9	107515214	ENSG00000136783_NIPSNAP3A;ENSG00000165029_ABCA1	0.9427810985020112
16_81949697_A_T	0.00560307646490011	0.293909739902956	16	81949697	ENSG00000197943_PLCG2	0.9427810985020112
5_138738096_A_T	-0.0058567583066102295	0.29412654607411703	5	138738096	ENSG00000170469_SPATA24	0.9427810985020112
11_77685935_C_T	-0.008987023891042941	0.294389123609558	11	77685935	ENSG00000151366_NDUFC2	0.9427810985020112
2_172630974_G_A	0.005376600746817821	0.294452408318397	2	172630974	ENSG00000077380_DYNC1I2	0.9427810985020112
1_156695000_C_T	0.00638787079890522	0.295052092969231	1	156695000	ENSG00000143314_MRPL24	0.9427810985020112
11_125415936_A_G	0.00818056096876313	0.295249974742741	11	125415936	ENSG00000149547_EI24	0.9427810985020112
3_98624863_A_G	0.00600310880687788	0.295557903703269	3	98624863	ENSG00000057019_DCBLD2	0.9427810985020112
11_33755956_C_T	-0.00542805260517494	0.295634402407286	11	33755956	ENSG00000085063_CD59;ENSG00000085063_CD59;ENSG00000085063_CD59	0.9427810985020112
6_49334335_A_C	-0.00580967093711225	0.295797952240642	6	49334335	ENSG00000031691_CENPQ	0.9427810985020112
20_25449887_T_G	-0.0056628758706145105	0.296198554808257	20	25449887	ENSG00000101003_GINS1	0.9427810985020112
15_32937244_G_A	0.009810098135434259	0.297024390887099	15	32937244	ENSG00000166922_SCG5	0.9427810985020112
10_12210930_T_G	-0.0066914506523483895	0.297930694436857	10	12210930	ENSG00000165609_NUDT5	0.9427810985020112
11_65798027_T_G	0.0129883071423741	0.298070175753966	11	65798027	ENSG00000087365_SF3B2	0.9427810985020112
4_83380808_A_G	0.0113673584263578	0.2981927332237981	4	83380808	ENSG00000249242_TMEM150C	0.9427810985020112
17_44368926_C_A	0.00632367658406778	0.29825519839244896	17	44368926	ENSG00000228696_ARL17B	0.9427810985020112
11_6638506_A_T	0.0054960671041029705	0.298410322591458	11	6638506	ENSG00000166337_TAF10	0.9427810985020112
21_34786574_G_A	-0.00506157881637395	0.29938995479528996	21	34786574	ENSG00000142188_TMEM50B	0.9427810985020112
2_85699750_C_T	-0.00587248703644894	0.299478809954526	2	85699750	ENSG00000115486_GGCX	0.9427810985020112
6_33695130_G_A	0.00645893169722589	0.299731083858636	6	33695130	ENSG00000137288_UQCC2	0.9427810985020112
1_233089728_C_T	-0.009326528080543371	0.29974067518982106	1	233089728	ENSG00000135778_NTPCR;ENSG00000135778_NTPCR;ENSG00000135778_NTPCR	0.9427810985020112
22_24323514_C_T	-0.00559401367579112	0.299758627465475	22	24323514	ENSG00000099984_GSTT2;ENSG00000133433_GSTT2B	0.9427810985020112
2_202480262_T_C	-0.0111038310416487	0.300074536516297	2	202480262	ENSG00000155755_TMEM237	0.9427810985020112
12_112494865_G_A	-0.00895504152417968	0.30024575227163697	12	112494865	ENSG00000135148_TRAFD1	0.9427810985020112
4_110648632_T_A	0.00517793354170489	0.30029154359887	4	110648632	ENSG00000005059_CCDC109B	0.9427810985020112
5_78988769_A_C	-0.00560245979435684	0.300344650538511	5	78988769	ENSG00000164329_PAPD4	0.9427810985020112
19_2852744_C_T	0.00913319753502497	0.300375156848822	19	2852744	ENSG00000186300_ZNF555	0.9427810985020112
2_209004596_G_A	0.00526423101727065	0.300420066164791	2	209004596	ENSG00000118231_CRYGD	0.9427810985020112
19_1097373_T_C	0.00689276509438952	0.30073745063275503	19	1097373	ENSG00000167468_GPX4	0.9427810985020112
7_99735181_A_G	-0.00578224240651249	0.301273765993959	7	99735181	ENSG00000106290_TAF6	0.9427810985020112
21_37464713_C_A	-0.00952026477201352	0.30202143065998305	21	37464713	ENSG00000159228_CBR1	0.9427810985020112
16_87904869_A_G	0.00643633604178154	0.30235514674476394	16	87904869	ENSG00000103257_SLC7A5	0.9427810985020112
14_50084843_T_A	-0.00706979433562905	0.30260617611320195	14	50084843	ENSG00000165502_RPL36AL	0.9427810985020112
6_31603591_A_G	0.00549799659966101	0.302778190248076	6	31603591	ENSG00000204435_CSNK2B;ENSG00000204435_CSNK2B;ENSG00000204435_CSNK2B	0.9427810985020112
2_201742345_C_T	0.00675289256373231	0.30287168561220396	2	201742345	ENSG00000240344_PPIL3	0.9427810985020112
2_68952033_T_C	-0.00870585851604511	0.302872353946115	2	68952033	ENSG00000169621_APLF	0.9427810985020112
10_27127994_C_A	-0.0108270474965725	0.303011783350021	10	27127994	ENSG00000136754_ABI1	0.9427810985020112
16_90113107_C_A	-0.00666277710035457	0.3030524363183039	16	90113107	ENSG00000140995_DEF8	0.9427810985020112
9_95413641_A_G	-0.0102478318506356	0.30324127748450297	9	95413641	ENSG00000185963_BICD2	0.9427810985020112
12_108073695_A_G	-0.007300401266788159	0.30327463793820697	12	108073695	ENSG00000136045_PWP1	0.9427810985020112
2_54002503_T_A	-0.0063504237766335795	0.30362746341708197	2	54002503	ENSG00000115239_GPR75-ASB3	0.9427810985020112
7_96731045_C_A	-0.00909611910144182	0.303764894601317	7	96731045	ENSG00000196636_ACN9	0.9427810985020112
6_44239922_C_T	0.0049905080783454	0.303991866365951	6	44239922	ENSG00000124608_AARS2	0.9427810985020112
17_6882079_T_G	0.0124964801882954	0.304127888288759	17	6882079	ENSG00000219200_RNASEK	0.9427810985020112
11_6336733_C_G	-0.00643416815657028	0.30415194043829197	11	6336733	ENSG00000170955_PRKCDBP	0.9427810985020112
16_46798668_C_G	-0.00577345268034385	0.304192204346203	16	46798668	ENSG00000069329_VPS35	0.9427810985020112
19_17508678_A_C	0.00752063947108142	0.304419379423526	19	17508678	ENSG00000141971_MVB12A	0.9427810985020112
3_87241497_C_T	0.00592958230156749	0.304883701094477	3	87241497	ENSG00000083937_CHMP2B	0.9427810985020112
17_76169771_G_A	0.00979941346977555	0.30499681403418893	17	76169771	ENSG00000183077_AFMID	0.9427810985020112
12_123937342_A_T	-0.00589461669331197	0.30512398975331395	12	123937342	ENSG00000184209_SNRNP35	0.9427810985020112
12_49012988_T_G	0.00615916088152494	0.305182845478782	12	49012988	ENSG00000139620_KANSL2	0.9427810985020112
20_5872040_G_A	0.00563301482502335	0.30524852502357597	20	5872040	ENSG00000089195_TRMT6	0.9427810985020112
8_42126130_G_A	-0.00753911568448174	0.3055576403079	8	42126130	ENSG00000070718_AP3M2	0.9427810985020112
1_160173148_T_C	-0.0051865747331476105	0.305665106439688	1	160173148	ENSG00000162734_PEA15	0.9427810985020112
7_45004063_T_C	0.0092178826868148	0.305733331810925	7	45004063	ENSG00000136280_CCM2	0.9427810985020112
7_55833413_A_C	-0.007041918986219259	0.305745411943182	7	55833413	ENSG00000226278_PSPHP1	0.9427810985020112
5_102401113_C_T	0.0058715072039374205	0.305967975136509	5	102401113	ENSG00000145723_GIN1	0.9427810985020112
19_55616428_G_A	-0.0070129297136492606	0.305977610849051	19	55616428	ENSG00000105048_TNNT1	0.9427810985020112
17_39048162_A_G	-0.00660736611186483	0.306058752105663	17	39048162	ENSG00000167920_TMEM99	0.9427810985020112
16_88928417_C_T	-0.0053076503548206205	0.306163232309346	16	88928417	ENSG00000167515_TRAPPC2L	0.9427810985020112
7_66766024_T_C	-0.00549029492127026	0.30619084487522097	7	66766024	ENSG00000067601_PMS2P4	0.9427810985020112
9_136195734_A_C	0.0058051409426375	0.30620990398554304	9	136195734	ENSG00000148296_SURF6	0.9427810985020112
13_73625898_G_A	-0.00565669251894939	0.306374315113035	13	73625898	ENSG00000102554_KLF5	0.9427810985020112
2_235786126_G_A	0.00589654977517881	0.306406953944846	2	235786126	ENSG00000130147_SH3BP4	0.9427810985020112
18_71960202_C_G	0.00716073288071018	0.30647248783639197	18	71960202	ENSG00000166347_CYB5A	0.9427810985020112
18_51939568_C_T	-0.00539398831207395	0.30723110409362697	18	51939568	ENSG00000166845_C18orf54	0.9427810985020112
13_24976086_T_C	-0.00543137439418292	0.3072621618091311	13	24976086	ENSG00000102699_PARP4	0.9427810985020112
5_65073750_G_A	-0.006195242800208171	0.307356011213977	5	65073750	ENSG00000123213_NLN	0.9427810985020112
12_49582692_T_G	-0.00549014382659817	0.307440098756874	12	49582692	ENSG00000167552_TUBA1A	0.9427810985020112
15_75602162_A_G	0.00857291992431654	0.30767575562933197	15	75602162	ENSG00000140400_MAN2C1	0.9427810985020112
7_102358917_T_C	-0.005942631198871171	0.307803440327791	7	102358917	ENSG00000267645_POLR2J2;ENSG00000267645_POLR2J2	0.9427810985020112
13_33191556_C_T	-0.00579180245425645	0.307823354695158	13	33191556	ENSG00000083642_PDS5B	0.9427810985020112
2_216873920_T_C	0.00585312476181323	0.307844968690224	2	216873920	ENSG00000118242_MREG	0.9427810985020112
14_104014935_G_T	-0.0059443088340034	0.307910751684932	14	104014935	ENSG00000126214_KLC1	0.9427810985020112
20_34433741_C_T	-0.00959332867379564	0.308214851863041	20	34433741	ENSG00000025293_PHF20	0.9427810985020112
7_56151489_A_G	-0.00521173487085665	0.308373249602635	7	56151489	ENSG00000106153_CHCHD2	0.9427810985020112
4_6116708_T_C	-0.00545306884329664	0.30849257566563	4	6116708	ENSG00000152969_JAKMIP1	0.9427810985020112
19_35965241_G_A	-0.0104927909947778	0.308507628152398	19	35965241	ENSG00000105679_GAPDHS	0.9427810985020112
8_82682343_A_C	-0.0100824545639031	0.308708440896971	8	82682343	ENSG00000104497_SNX16	0.9427810985020112
5_31643236_A_G	-0.0067141018764382	0.30872130510866896	5	31643236	ENSG00000082213_C5orf22	0.9427810985020112
6_170635900_C_T	0.00644698773599721	0.30905073201099104	6	170635900	ENSG00000112584_FAM120B	0.9427810985020112
19_39152743_C_G	0.0076123778328735	0.30906471677595	19	39152743	ENSG00000182472_CAPN12	0.9427810985020112
9_88927549_A_G	-0.00529873655784029	0.309676086752564	9	88927549	ENSG00000135070_ISCA1	0.9427810985020112
14_20922994_C_A	0.00545621399474776	0.30973585044100893	14	20922994	ENSG00000092094_OSGEP	0.9427810985020112
20_39577882_A_G	-0.0101842203389697	0.310018635540553	20	39577882	ENSG00000198900_TOP1	0.9427810985020112
3_170402765_T_C	0.008739127256654409	0.310485629236245	3	170402765	ENSG00000013297_CLDN11	0.9427810985020112
3_97692363_C_G	0.00627124939965285	0.310815402516971	3	97692363	ENSG00000170854_MINA	0.9427810985020112
1_40303627_C_T	-0.00858987351777877	0.311021416364963	1	40303627	ENSG00000043514_TRIT1	0.9427810985020112
10_14976062_C_G	0.00801772320071543	0.31152873001143894	10	14976062	ENSG00000152457_DCLRE1C	0.9427810985020112
9_38407767_C_A	0.00802144832449895	0.311553507363159	9	38407767	ENSG00000137142_IGFBPL1;ENSG00000137142_IGFBPL1	0.9427810985020112
22_38805402_A_T	0.005712224445112921	0.311882227056485	22	38805402	ENSG00000100196_KDELR3	0.9427810985020112
20_18103950_G_A	-0.0050154576618475204	0.311902063094059	20	18103950	ENSG00000125850_OVOL2	0.9427810985020112
15_43592408_A_G	-0.0085122154952728	0.311958054487886	15	43592408	ENSG00000168803_ADAL	0.9427810985020112
14_97004648_C_T	-0.00895627299096766	0.312093412402522	14	97004648	ENSG00000090060_PAPOLA	0.9427810985020112
8_104345778_A_G	-0.00675744873151249	0.31215724137547496	8	104345778	ENSG00000164930_FZD6	0.9427810985020112
10_73124160_T_C	-0.00675586153485899	0.31251607135969395	10	73124160	ENSG00000198246_SLC29A3	0.9427810985020112
12_94255011_A_T	0.008460543662458459	0.31252493049138	12	94255011	ENSG00000169372_CRADD	0.9427810985020112
9_95876788_T_G	0.006626676356571721	0.312857945948667	9	95876788	ENSG00000165233_C9orf89	0.9427810985020112
7_148106871_C_T	-0.00522426811011512	0.312930244477998	7	148106871	ENSG00000174469_CNTNAP2	0.9427810985020112
7_99699626_T_C	-0.00562642309972983	0.31299445705595397	7	99699626	ENSG00000106290_TAF6	0.9427810985020112
17_66590851_T_C	0.0049224178326384704	0.31305150468840004	17	66590851	ENSG00000108946_PRKAR1A	0.9427810985020112
12_48336389_A_C	0.00626236996338962	0.313059836179572	12	48336389	ENSG00000134291_TMEM106C	0.9427810985020112
2_132243019_C_T	0.0073331834114808295	0.31334883595903	2	132243019	ENSG00000173272_MZT2A	0.9427810985020112
17_26628747_G_A	-0.005272436284938779	0.313769505107595	17	26628747	ENSG00000109084_TMEM97	0.9427810985020112
5_102473141_T_C	0.00577800135447192	0.31377649575303196	5	102473141	ENSG00000145725_PPIP5K2	0.9427810985020112
2_198295171_G_A	0.00729903495737338	0.31391187927174197	2	198295171	ENSG00000115540_MOB4	0.9427810985020112
8_79514971_A_G	0.0133593670113058	0.314183473988536	8	79514971	ENSG00000171033_PKIA	0.9427810985020112
1_26680263_A_C	0.00574606236662651	0.314350579501864	1	26680263	ENSG00000176092_AIM1L	0.9427810985020112
11_114298921_G_A	-0.00580492834008574	0.31452867630096304	11	114298921	ENSG00000076043_REXO2	0.9427810985020112
17_3505934_A_G	-0.00553531971589161	0.31498707476027504	17	3505934	ENSG00000197417_SHPK	0.9427810985020112
3_50290902_C_T	-0.00912963604723408	0.31500034907401897	3	50290902	ENSG00000001617_SEMA3F	0.9427810985020112
7_27762622_T_C	0.00636255638340841	0.315195939138175	7	27762622	ENSG00000106049_HIBADH	0.9427810985020112
5_148726146_A_G	-0.00544646084269281	0.315307029561118	5	148726146	ENSG00000145882_PCYOX1L;ENSG00000145882_PCYOX1L	0.9427810985020112
19_5799037_C_T	0.00695570522902807	0.31580117076854497	19	5799037	ENSG00000141994_DUS3L	0.9427810985020112
18_60129483_A_G	-0.0117848559091185	0.31592565724167604	18	60129483	ENSG00000141655_TNFRSF11A	0.9427810985020112
18_675787_C_T	-0.0058117882803898	0.31599190343284006	18	675787	ENSG00000176890_TYMS	0.9427810985020112
6_41962671_G_A	0.007833232824856609	0.316035547172393	6	41962671	ENSG00000124641_MED20	0.9427810985020112
22_24255296_C_T	0.0052783869688196	0.31606421424708603	22	24255296	ENSG00000099984_GSTT2;ENSG00000099984_GSTT2	0.9427810985020112
4_152176269_C_T	-0.00518852313482203	0.316513638297091	4	152176269	ENSG00000109686_SH3D19	0.9427810985020112
18_47904366_C_A	-0.00566538133048987	0.316589437720937	18	47904366	ENSG00000154839_SKA1	0.9427810985020112
7_35956682_G_A	0.0115767375007246	0.316678847935035	7	35956682	ENSG00000122545_SEPT7	0.9427810985020112
2_234143048_C_G	0.00530143101063829	0.317035525506452	2	234143048	ENSG00000085978_ATG16L1	0.9432073748737406
5_177088583_A_C	0.00587807394978354	0.31735764030094205	5	177088583	ENSG00000027847_B4GALT7	0.9435303195488304
11_62479607_T_A	0.0061332451990115605	0.31759029553793394	11	62479607	ENSG00000214756_METTL12	0.9435870381214473
19_19050957_A_G	0.005922101425281621	0.318262723115303	19	19050957	ENSG00000051128_HOMER3	0.9439274869717217
16_15105666_G_A	0.0114793269684596	0.31833699632015305	16	15105666	ENSG00000183426_NPIPA1	0.9439274869717217
8_91152822_G_A	0.00554622236828978	0.318544383780302	8	91152822	ENSG00000104325_DECR1	0.9439274869717217
10_85804539_C_A	-0.00961322987215594	0.318630520042982	10	85804539	ENSG00000165678_GHITM	0.9439274869717217
19_49507119_C_T	0.00993574537707195	0.31933611311486	19	49507119	ENSG00000183207_RUVBL2	0.9439274869717217
2_20207619_G_A	-0.00492706596534409	0.319528085396529	2	20207619	ENSG00000132031_MATN3;ENSG00000132031_MATN3;ENSG00000132031_MATN3	0.9439274869717217
19_5773339_T_C	-0.011401319927213	0.31979616406961503	19	5773339	ENSG00000174917_C19orf70	0.9439274869717217
14_24756189_G_A	0.0080318935658087	0.31986154457022803	14	24756189	ENSG00000157379_DHRS1	0.9439274869717217
9_37579553_G_T	-0.0059295867106218605	0.319993811502706	9	37579553	ENSG00000147912_FBXO10	0.9439274869717217
10_11865304_C_T	-0.00611343000902197	0.320032232837329	10	11865304	ENSG00000148426_PROSER2	0.9439274869717217
21_45746293_C_T	-0.00578959647499151	0.320055087252974	21	45746293	ENSG00000160226_C21orf2	0.9439274869717217
7_99633733_G_A	-0.00557336565935435	0.32041043295054805	7	99633733	ENSG00000106290_TAF6	0.9440053618396795
19_39444068_T_C	0.00550992125863462	0.320711822349726	19	39444068	ENSG00000269190_FBXO17	0.9440053618396795
1_48674912_T_C	0.0050389363060063894	0.32072250976038	1	48674912	ENSG00000117834_SLC5A9	0.9440053618396795
17_7269994_T_C	0.005323701797255279	0.321250824460959	17	7269994	ENSG00000174292_TNK1	0.9445685892952844
2_74194833_A_G	-0.005243886318124429	0.32145576851632895	2	74194833	ENSG00000114956_DGUOK	0.9445685892952844
16_2302617_G_C	0.0069695314260706	0.321922901043991	16	2302617	ENSG00000167969_ECI1	0.9445685892952844
12_8077588_T_G	-0.007490802354374441	0.32214921695500204	12	8077588	ENSG00000173262_SLC2A14	0.9445685892952844
19_58985866_T_C	0.00586950730449017	0.322181054130711	19	58985866	ENSG00000171574_ZNF584	0.9445685892952844
1_203020454_A_G	-0.011096673851132	0.32219666456948703	1	203020454	ENSG00000163444_TMEM183A	0.9445685892952844
5_54821908_T_A	-0.009124432467993191	0.32293634875285404	5	54821908	ENSG00000177058_SLC38A9	0.9459690870371423
19_58989424_C_T	0.0058808684898965105	0.32321015637329603	19	58989424	ENSG00000171574_ZNF584	0.9459690870371423
19_13875186_C_G	0.005372789653939071	0.32360404410689103	19	13875186	ENSG00000037757_MRI1	0.9459690870371423
5_96174186_A_G	-0.00605398929191721	0.323661986684051	5	96174186	ENSG00000164307_ERAP1	0.9459690870371423
1_92021464_C_T	-0.004834809762914421	0.32387025812694004	1	92021464	ENSG00000097046_CDC7	0.9459690870371423
7_66049619_A_T	-0.0126444764487401	0.32397285584457103	7	66049619	ENSG00000154710_RABGEF1	0.9459690870371423
2_136646582_A_C	0.008301394620067059	0.32433234291219104	2	136646582	ENSG00000115866_DARS	0.9459690870371423
16_89722256_A_T	-0.00943769011520737	0.324725629094104	16	89722256	ENSG00000167523_SPATA33	0.9459690870371423
8_79436295_A_G	-0.00759266431775657	0.32475115507555397	8	79436295	ENSG00000171033_PKIA	0.9459690870371423
10_46135971_C_T	0.00639311660175957	0.324841020524026	10	46135971	ENSG00000172661_FAM21C	0.9459690870371423
8_25310042_A_C	0.00545697063524259	0.32512705427608196	8	25310042	ENSG00000184661_CDCA2	0.9459690870371423
18_6740452_T_G	-0.00564119194194949	0.325243785244323	18	6740452	ENSG00000088756_ARHGAP28	0.9459690870371423
7_139509712_C_G	-0.0113557287488193	0.325556886843596	7	139509712	ENSG00000059377_TBXAS1	0.9462567934703995
17_41440633_A_G	-0.00609515268190128	0.326558096663037	17	41440633	ENSG00000175906_ARL4D	0.9482836862366399
19_48774282_C_T	0.00578148778068465	0.32672926171992894	19	48774282	ENSG00000105483_CARD8	0.9482836862366399
20_33178132_G_A	0.0055292348937153605	0.32746801350213	20	33178132	ENSG00000101464_PIGU	0.9482836862366399
1_158974284_C_G	-0.008227979748087309	0.327574996196634	1	158974284	ENSG00000163565_IFI16	0.9482836862366399
10_99420004_C_T	-0.00651178937884113	0.328460980265159	10	99420004	ENSG00000171160_MORN4	0.9482836862366399
2_211315287_T_C	-0.00534176721272169	0.328478643864815	2	211315287	ENSG00000021826_CPS1	0.9482836862366399
19_40840936_G_T	0.0109236082734571	0.328666673727718	19	40840936	ENSG00000197019_SERTAD1	0.9482836862366399
6_88340568_G_A	-0.0059607528309443296	0.32875309617771903	6	88340568	ENSG00000146282_RARS2	0.9482836862366399
12_94661045_G_A	0.0107654259146969	0.32903073559438595	12	94661045	ENSG00000173588_CCDC41	0.9482836862366399
9_99442514_C_T	0.009992229527232879	0.329176065482653	9	99442514	ENSG00000158122_AAED1	0.9482836862366399
1_33763546_T_A	-0.00539717473555592	0.329635627343121	1	33763546	ENSG00000134686_PHC2	0.9482836862366399
7_91643402_G_T	0.0053317528164138605	0.32966200300923904	7	91643402	ENSG00000001630_CYP51A1	0.9482836862366399
19_41252736_C_G	0.005866640608424989	0.33016324773975203	19	41252736	ENSG00000188493_C19orf54	0.9482836862366399
8_97505396_G_C	0.00503840378723926	0.330305396672963	8	97505396	ENSG00000169439_SDC2	0.9482836862366399
9_91574463_G_A	-0.00538553600669296	0.330431452504778	9	91574463	ENSG00000213694_S1PR3	0.9482836862366399
17_73087226_C_G	-0.00609256112425539	0.33043610261196604	17	73087226	ENSG00000125458_NT5C	0.9482836862366399
6_43186775_A_T	-0.00874060311258278	0.33048775647623996	6	43186775	ENSG00000112667_DNPH1	0.9482836862366399
5_148758027_G_T	-0.0054898957374583295	0.330548228415496	5	148758027	ENSG00000145882_PCYOX1L	0.9482836862366399
14_50725086_A_T	0.00593550356388687	0.330576117989536	14	50725086	ENSG00000125375_ATP5S	0.9482836862366399
2_201754063_T_C	0.0062397331475256895	0.330614782365148	2	201754063	ENSG00000240344_PPIL3	0.9482836862366399
1_156215562_G_A	0.00561408527096026	0.330834213105663	1	156215562	ENSG00000260238_PMF1-BGLAP	0.9482836862366399
16_74587135_T_A	0.00594843004460184	0.33097633412786304	16	74587135	ENSG00000168411_RFWD3	0.9482836862366399
1_40203722_T_C	-0.00533648179859689	0.331293841776612	1	40203722	ENSG00000084072_PPIE	0.9483229011041135
13_33377830_T_C	-0.00545262243288067	0.331419320802343	13	33377830	ENSG00000083642_PDS5B	0.9483229011041135
10_134021810_T_C	-0.00705285366203989	0.331967961596844	10	134021810	ENSG00000151640_DPYSL4	0.9489004814670383
4_25377811_A_C	-0.00600292903608515	0.33205073434767796	4	25377811	ENSG00000053900_ANAPC4	0.9489004814670383
11_107763807_C_G	0.00597723201895076	0.332381266414781	11	107763807	ENSG00000110660_SLC35F2	0.9490910616405032
6_20076033_G_T	-0.00534901543261437	0.33261803234623605	6	20076033	ENSG00000172197_MBOAT1	0.9490910616405032
8_145114924_G_C	0.0108392605998224	0.332888541163498	8	145114924	ENSG00000178814_OPLAH	0.9490910616405032
22_37905173_A_G	-0.007801130752713521	0.333345238754887	22	37905173	ENSG00000100083_GGA1	0.9490910616405032
16_201754_A_G	0.009040365831683909	0.3334635932151189	16	201754	ENSG00000167930_ITFG3	0.9490910616405032
1_146779609_T_A	-0.00543269007762465	0.333745382148435	1	146779609	ENSG00000131778_CHD1L	0.9490910616405032
16_8969893_G_A	-0.007256832785521679	0.333851954668761	16	8969893	ENSG00000140650_PMM2	0.9490910616405032
2_120201720_C_T	0.0061371328014356895	0.334085778367185	2	120201720	ENSG00000171227_TMEM37	0.9490910616405032
18_10526284_A_G	-0.00559990151710574	0.334694398815438	18	10526284	ENSG00000134265_NAPG	0.9490910616405032
4_186302451_G_A	0.00754511671094044	0.33483111349790196	4	186302451	ENSG00000205129_C4orf47	0.9490910616405032
19_52927603_A_G	0.008019211145894291	0.335000813616803	19	52927603	ENSG00000258405_ZNF578	0.9490910616405032
19_12722332_A_C	-0.0048703473804736	0.335384508509021	19	12722332	ENSG00000105583_WDR83OS	0.9490910616405032
12_64207551_T_C	0.0120640341274148	0.335393088014272	12	64207551	ENSG00000196935_SRGAP1	0.9490910616405032
2_73981598_G_A	0.00639503897202339	0.33545149349477	2	73981598	ENSG00000124356_STAMBP	0.9490910616405032
13_111538047_A_G	0.00478529620659536	0.335574794526959	13	111538047	ENSG00000088448_ANKRD10	0.9490910616405032
6_71294625_G_C	0.00531661887667044	0.3361390802640589	6	71294625	ENSG00000154079_C6orf57	0.9490910616405032
10_44087671_T_C	-0.00601619084981	0.33624084350116806	10	44087671	ENSG00000196793_ZNF239	0.9490910616405032
15_63401020_C_T	-0.0110116678735988	0.33641271900756703	15	63401020	ENSG00000166128_RAB8B	0.9490910616405032
16_89674320_T_G	-0.00539560521336036	0.336560991567003	16	89674320	ENSG00000131165_CHMP1A	0.9490910616405032
15_34814869_G_A	-0.00504826389183474	0.336859887404154	15	34814869	ENSG00000215252_GOLGA8B	0.9490910616405032
1_32487672_G_A	0.0112434608629451	0.33709843878577894	1	32487672	ENSG00000025800_KPNA6	0.9490910616405032
19_57879098_G_T	-0.00510160650385435	0.3373180920505	19	57879098	ENSG00000256060_TRAPPC2P1	0.9490910616405032
4_25581785_G_C	0.00629185863041361	0.337537778866954	4	25581785	ENSG00000157765_SLC34A2	0.9490910616405032
7_72392946_T_C	-0.0054598137059798	0.337761841985464	7	72392946	ENSG00000106133_NSUN5P2	0.9490910616405032
2_242195394_C_T	0.005750845192705071	0.337877432311828	2	242195394	ENSG00000146205_ANO7	0.9490910616405032
10_38802239_G_A	0.00831939507326833	0.33793535244314904	10	38802239	ENSG00000225119_LINC00999	0.9490910616405032
19_9543029_T_C	0.00988835667035203	0.3380741695181289	19	9543029	ENSG00000188321_ZNF559	0.9490910616405032
11_34862466_C_G	-0.00635858418271705	0.338235313736268	11	34862466	ENSG00000149089_APIP	0.9490910616405032
12_112130199_G_C	0.0064335363621588395	0.33858226565957106	12	112130199	ENSG00000111275_ALDH2	0.9490910616405032
8_59326835_T_C	0.0053134353548881	0.338870243312541	8	59326835	ENSG00000215114_UBXN2B	0.9490910616405032
8_517269_T_C	0.0101181972124753	0.33899898955019103	8	517269	ENSG00000147364_FBXO25	0.9490910616405032
7_99901602_T_C	0.0054679034259627795	0.339235550715639	7	99901602	ENSG00000121716_PILRB	0.9490910616405032
19_40963564_T_C	0.008656944391784391	0.339479972104633	19	40963564	ENSG00000105223_PLD3	0.9490910616405032
7_72717933_C_T	-0.00635216018709282	0.339901397852994	7	72717933	ENSG00000130305_NSUN5;ENSG00000130305_NSUN5;ENSG00000130305_NSUN5	0.9490910616405032
11_34902363_G_A	-0.00610258983141297	0.33997551035161705	11	34902363	ENSG00000149089_APIP	0.9490910616405032
9_130210111_T_C	0.00495088996375457	0.3403445461733369	9	130210111	ENSG00000196152_ZNF79	0.9490910616405032
10_65397667_G_A	0.0118658520258251	0.34040324217690804	10	65397667	ENSG00000165476_REEP3	0.9490910616405032
4_1793925_G_A	-0.0115187102883754	0.34044929052003997	4	1793925	ENSG00000013810_TACC3	0.9490910616405032
14_22105050_T_C	0.010011495016246	0.340495548370348	14	22105050	ENSG00000165821_SALL2	0.9490910616405032
10_43204981_A_G	0.00794308441046643	0.341526781931449	10	43204981	ENSG00000196693_ZNF33B	0.9510944086533304
10_3163512_T_G	-0.00731712292980987	0.34167475511266604	10	3163512	ENSG00000107959_PITRM1	0.9510944086533304
15_34865229_T_C	-0.00574799879949981	0.34193610095538696	15	34865229	ENSG00000175265_GOLGA8A	0.9510944086533304
1_245210852_G_A	-0.00516540882335049	0.34239283515309304	1	245210852	ENSG00000203666_EFCAB2	0.9510944086533304
15_48572635_A_G	0.0069516779774212	0.342514074058928	15	48572635	ENSG00000128951_DUT	0.9510944086533304
2_242294913_A_G	0.009001615545053741	0.3426507630178689	2	242294913	ENSG00000168385_SEPT2	0.9510944086533304
1_33084922_G_A	0.0113854820777015	0.342721208369421	1	33084922	ENSG00000176261_ZBTB8OS	0.9510944086533304
6_31981146_T_C	0.00573935889771572	0.343468667703861	6	31981146	ENSG00000204351_SKIV2L	0.9519718363985678
5_102382751_T_C	0.0053720036955839205	0.34375682750440395	5	102382751	ENSG00000145725_PPIP5K2	0.9519718363985678
14_65375180_A_G	-0.00677219615595477	0.3438791484547561	14	65375180	ENSG00000258289_CHURC1	0.9519718363985678
12_124013220_C_T	-0.0106249249420427	0.34412682262398603	12	124013220	ENSG00000150977_RILPL2	0.9519718363985678
6_14069186_G_A	-0.00946363219969835	0.344207926081598	6	14069186	ENSG00000112149_CD83	0.9519718363985678
17_43726659_A_C	-0.00546015306216019	0.344369664847572	17	43726659	ENSG00000214425_LRRC37A4P	0.9519718363985678
14_51403503_C_T	0.00565050477332852	0.34454571444121995	14	51403503	ENSG00000100504_PYGL	0.9519718363985678
22_21337266_G_A	0.00501959953385356	0.3452372468314289	22	21337266	ENSG00000099949_LZTR1	0.9532863478132831
17_73648366_G_A	-0.0049758560701894	0.34581909275532	17	73648366	ENSG00000108479_GALK1	0.9542965345365421
14_57123792_G_A	0.012219226430366999	0.346494292303152	14	57123792	ENSG00000070269_TMEM260	0.9549046751305228
10_131445027_G_A	-0.005161567813162821	0.34670035753761896	10	131445027	ENSG00000170430_MGMT	0.9549046751305228
1_44686322_T_C	0.00508517631316019	0.346823550247516	1	44686322	ENSG00000178028_DMAP1	0.9549046751305228
6_31681160_G_A	0.005921729861361999	0.34703593175087	6	31681160	ENSG00000204438_GPANK1	0.9549046751305228
7_134000812_A_C	0.00492058079657259	0.347120169366143	7	134000812	ENSG00000205060_SLC35B4	0.9549046751305228
21_26979628_G_A	0.0051606149866436106	0.34799158134741703	21	26979628	ENSG00000154719_MRPL39	0.9556763342248094
19_52670454_G_A	0.0107623487092339	0.348623624515815	19	52670454	ENSG00000105568_PPP2R1A	0.9556763342248094
15_78813334_G_A	0.00538586598490782	0.348626957162398	15	78813334	ENSG00000041357_PSMA4;ENSG00000080644_CHRNA3	0.9556763342248094
19_57787357_A_G	0.00574600011795268	0.348705379039958	19	57787357	ENSG00000083844_ZNF264	0.9556763342248094
19_13869251_G_A	0.00505523475492019	0.348869049446529	19	13869251	ENSG00000037757_MRI1	0.9556763342248094
6_32019946_C_T	-0.007092902963796071	0.349718648313891	6	32019946	ENSG00000204344_STK19	0.9556763342248094
2_75923413_T_C	0.0047919453241328895	0.34977639908058195	2	75923413	ENSG00000005436_GCFC2	0.9556763342248094
12_498737_C_G	0.00561403145416201	0.349922915371797	12	498737	ENSG00000073614_KDM5A	0.9556763342248094
9_38409037_C_A	0.007700700037991629	0.349949126026844	9	38409037	ENSG00000137142_IGFBPL1	0.9556763342248094
7_55806087_G_T	-0.00618717728414504	0.34998765079164507	7	55806087	ENSG00000226278_PSPHP1	0.9556763342248094
7_55802063_T_C	-0.00618717728414504	0.34998765079164507	7	55802063	ENSG00000226278_PSPHP1	0.9556763342248094
8_124486739_C_T	-0.011730122836282	0.350056653037408	8	124486739	ENSG00000156802_ATAD2	0.9556763342248094
1_28264002_A_G	-0.0054540892493000395	0.350285946820937	1	28264002	ENSG00000130768_SMPDL3B	0.9556763342248094
11_302505_T_G	-0.00554335769710944	0.35042907683209396	11	302505	ENSG00000185885_IFITM1	0.9556763342248094
11_118224123_G_A	0.0101864098165509	0.35117674589197495	11	118224123	ENSG00000118058_KMT2A	0.9566555963720065
2_27748782_G_C	0.00585295531007546	0.351221226191805	2	27748782	ENSG00000115216_NRBP1	0.9566555963720065
8_23007793_T_C	0.008164715218529291	0.35172632756513794	8	23007793	ENSG00000173535_TNFRSF10C	0.9574411060892047
9_72410323_G_A	-0.00854784058796337	0.35241166550665504	9	72410323	ENSG00000204711_C9orf135	0.9587159718032031
3_37096024_T_C	0.00518000757938726	0.353452789855179	3	37096024	ENSG00000076242_MLH1	0.9588394429194226
15_41005949_C_T	0.00756471816303995	0.353637230694994	15	41005949	ENSG00000137812_CASC5	0.9588394429194226
17_73234018_C_T	0.006713049532720479	0.35459901426204704	17	73234018	ENSG00000125445_MRPS7	0.9588394429194226
7_1197994_T_C	0.0052484897918913705	0.354833380812411	7	1197994	ENSG00000178381_ZFAND2A	0.9588394429194226
17_49243804_A_T	-0.00466472082681453	0.355283523967468	17	49243804	ENSG00000243678_NME1-NME2;ENSG00000243678_NME1-NME2	0.9588394429194226
3_169488493_G_T	0.00563762148659565	0.35566006402545297	3	169488493	ENSG00000171757_LRRC34	0.9588394429194226
15_75088962_G_T	0.00518146665076975	0.355912496552993	15	75088962	ENSG00000103653_CSK	0.9588394429194226
3_52645729_A_G	-0.010819075245177001	0.356053001613476	3	52645729	ENSG00000163938_GNL3	0.9588394429194226
3_52569480_C_A	-0.010819075245177001	0.356053001613476	3	52569480	ENSG00000010322_NISCH	0.9588394429194226
13_30187701_C_T	-0.00620903620083171	0.35629816146983795	13	30187701	ENSG00000139514_SLC7A1	0.9588394429194226
1_65946121_G_A	0.00519130026918889	0.35664875246794603	1	65946121	ENSG00000213625_LEPROT	0.9588394429194226
5_143550217_G_T	0.0065205166238518205	0.357110830617517	5	143550217	ENSG00000145817_YIPF5	0.9588394429194226
7_139913409_G_A	-0.00513741796524179	0.35715928805286995	7	139913409	ENSG00000006459_KDM7A	0.9588394429194226
19_1388538_C_T	0.00536025269878061	0.35745895581405496	19	1388538	ENSG00000071626_DAZAP1	0.9588394429194226
22_45898592_G_C	-0.0054076852407404395	0.357551223851258	22	45898592	ENSG00000077942_FBLN1	0.9588394429194226
6_121780380_A_G	0.00526856783200421	0.357646705757069	6	121780380	ENSG00000152661_GJA1	0.9588394429194226
3_38354140_G_A	0.005933253612528001	0.357698242326758	3	38354140	ENSG00000093217_XYLB	0.9588394429194226
15_75670079_C_T	0.007599753847477359	0.357728944319072	15	75670079	ENSG00000140400_MAN2C1	0.9588394429194226
12_1117683_T_C	0.00493994738253803	0.357784681559209	12	1117683	ENSG00000060237_WNK1	0.9588394429194226
2_131110097_T_C	0.0063871201189989795	0.35801424403977095	2	131110097	ENSG00000136718_IMP4	0.9588394429194226
13_79875952_G_C	0.00474603830495054	0.35802381028568203	13	79875952	ENSG00000139746_RBM26	0.9588394429194226
11_116843425_C_G	-0.0114188591615905	0.35818837017931393	11	116843425	ENSG00000160584_SIK3	0.9588394429194226
18_3015946_A_G	-0.00836802140206595	0.358351126780516	18	3015946	ENSG00000101577_LPIN2	0.9588394429194226
12_12509314_A_C	0.00516458346594793	0.358489606079954	12	12509314	ENSG00000165714_LOH12CR1	0.9588394429194226
17_15879303_T_C	0.00490982103350044	0.35884068883286896	17	15879303	ENSG00000214941_ZSWIM7	0.9588394429194226
17_15875147_G_A	0.00490982103350044	0.35884068883286896	17	15875147	ENSG00000214941_ZSWIM7	0.9588394429194226
12_19709524_C_G	-0.00552010717433392	0.359266514638188	12	19709524	ENSG00000139154_AEBP2	0.9588394429194226
10_60061501_T_G	0.00931182496163681	0.359337806377185	10	60061501	ENSG00000122873_CISD1	0.9588394429194226
1_33234110_C_T	-0.00864305203104182	0.35959759455044205	1	33234110	ENSG00000116497_S100PBP	0.9588394429194226
8_121592955_T_C	-0.00572357055270257	0.359630279841289	8	121592955	ENSG00000172167_MTBP	0.9588394429194226
7_24353194_A_C	0.004839322651410329	0.35997004511621705	7	24353194	ENSG00000122585_NPY	0.9588394429194226
14_51392833_T_C	-0.00628254479454644	0.360194372428586	14	51392833	ENSG00000100504_PYGL	0.9588394429194226
12_93883139_C_T	0.0052018898765532106	0.360275731007905	12	93883139	ENSG00000198015_MRPL42	0.9588394429194226
11_118958229_G_A	0.0047329343046718705	0.36031487332770706	11	118958229	ENSG00000256269_HMBS	0.9588394429194226
1_94055861_C_A	0.00805617278491206	0.36063638886098603	1	94055861	ENSG00000137942_FNBP1L	0.9588394429194226
1_3601123_A_G	-0.00482446398749668	0.36071928290466493	1	3601123	ENSG00000235169_SMIM1	0.9588394429194226
8_95972011_T_C	-0.00662661667085595	0.360806783224496	8	95972011	ENSG00000164941_INTS8	0.9588394429194226
12_11142121_G_A	0.00457218249996821	0.36082104074256505	12	11142121	ENSG00000111215_PRR4	0.9588394429194226
19_49396499_C_T	-0.00855414452356241	0.360921229872114	19	49396499	ENSG00000104805_NUCB1	0.9588394429194226
2_29000287_C_T	0.00484628008908165	0.36151987743438796	2	29000287	ENSG00000171103_TRMT61B	0.9598480598567305
8_17149847_C_G	-0.00855559998207505	0.3617354050840779	8	17149847	ENSG00000003987_MTMR7	0.9598480598567305
15_51073972_T_C	0.00532506474305365	0.36249310541143104	15	51073972	ENSG00000092439_TRPM7	0.9603660559549716
14_20811114_C_T	0.00853479021818164	0.3628567805386	14	20811114	ENSG00000100814_CCNB1IP1	0.9603660559549716
2_32169565_T_C	-0.00543740036937978	0.36286027397147996	2	32169565	ENSG00000162961_DPY30	0.9603660559549716
5_140144582_T_C	0.0106555576065658	0.363068263223621	5	140144582	ENSG00000120314_WDR55	0.9603660559549716
6_32953711_T_C	0.00455658065038721	0.36370281024120504	6	32953711	ENSG00000204256_BRD2;ENSG00000204256_BRD2	0.9603660559549716
1_159084280_G_C	0.00783938734699143	0.36404247673101897	1	159084280	ENSG00000163565_IFI16	0.9603660559549716
15_50378798_T_C	-0.00852579444199628	0.364321925247795	15	50378798	ENSG00000140284_SLC27A2	0.9603660559549716
19_41773797_G_A	-0.00687358534029219	0.36435603260621	19	41773797	ENSG00000167601_AXL	0.9603660559549716
19_17412662_G_A	-0.0050974175517644	0.364684041277079	19	17412662	ENSG00000130312_MRPL34	0.9603660559549716
19_17415781_G_T	-0.0050974175517644	0.364684041277079	19	17415781	ENSG00000130312_MRPL34	0.9603660559549716
3_130001692_A_G	-0.0051531828572432894	0.36473059379366396	3	130001692	ENSG00000228252_COL6A4P2	0.9603660559549716
4_140297770_C_T	-0.008429295979396291	0.364830810715117	4	140297770	ENSG00000109390_NDUFC1	0.9603660559549716
5_134065932_T_A	0.00488545264260767	0.365314920529387	5	134065932	ENSG00000164615_CAMLG	0.9603660559549716
6_27023694_T_A	0.00573448060110944	0.3653752697444529	6	27023694	ENSG00000124635_HIST1H2BJ	0.9603660559549716
19_8079081_T_C	-0.00538671672789398	0.365439617082766	19	8079081	ENSG00000260001_TGFBR3L	0.9603660559549716
15_82561661_C_G	-0.00454612622125552	0.366342299874553	15	82561661	ENSG00000225273_UBE2Q2P2	0.9603660559549716
20_5731803_T_C	-0.00514904378546855	0.36641306739875	20	5731803	ENSG00000171984_C20orf196	0.9603660559549716
4_68474631_T_C	-0.00463996680649956	0.366699197959989	4	68474631	ENSG00000033178_UBA6	0.9603660559549716
9_33041532_A_G	0.00463297199755451	0.36769457900252	9	33041532	ENSG00000086061_DNAJA1	0.9603660559549716
9_33010550_C_T	0.00463297199755451	0.36769457900252	9	33010550	ENSG00000086061_DNAJA1	0.9603660559549716
17_61947358_T_C	-0.00518415364226837	0.36776500379027705	17	61947358	ENSG00000087191_PSMC5;ENSG00000087191_PSMC5	0.9603660559549716
2_95764604_A_G	0.00973589400607097	0.367795089037404	2	95764604	ENSG00000144026_ZNF514	0.9603660559549716
3_44736493_T_C	-0.00523739548542455	0.367868834394097	3	44736493	ENSG00000163807_KIAA1143	0.9603660559549716
17_10700325_T_C	0.00536515974252375	0.36829418348547993	17	10700325	ENSG00000133028_SCO1	0.9603660559549716
12_133352702_A_C	0.0053975022553121	0.368510367109669	12	133352702	ENSG00000090615_GOLGA3	0.9603660559549716
10_99256756_T_C	0.00557524387683488	0.369014870059579	10	99256756	ENSG00000155229_MMS19	0.9603660559549716
12_7949230_G_T	0.0060692667142792	0.36914715360119393	12	7949230	ENSG00000111704_NANOG	0.9603660559549716
5_37104889_G_A	-0.00870212498826491	0.369249456898845	5	37104889	ENSG00000164190_NIPBL	0.9603660559549716
5_134207053_T_C	0.00637863387794242	0.369484397571652	5	134207053	ENSG00000181904_C5orf24	0.9603660559549716
21_38444881_G_A	-0.00713992259244025	0.36981047441190795	21	38444881	ENSG00000185808_PIGP	0.9603660559549716
7_107156669_C_T	-0.00770254763980192	0.36982275456409497	7	107156669	ENSG00000105865_DUS4L	0.9603660559549716
19_57752326_C_G	-0.004580079727787171	0.370186618358486	19	57752326	ENSG00000105146_AURKC	0.9603660559549716
6_33407624_A_G	-0.00872327264697007	0.3702083709408279	6	33407624	ENSG00000213588_ZBTB9	0.9603660559549716
10_11841338_A_G	-0.00541799253322745	0.37038269743751506	10	11841338	ENSG00000134463_ECHDC3	0.9603660559549716
9_127246812_T_C	-0.0069941781902362	0.370443937181367	9	127246812	ENSG00000148200_NR6A1	0.9603660559549716
8_141525465_T_C	0.00675202087737447	0.37061981656239396	8	141525465	ENSG00000104472_CHRAC1	0.9603660559549716
17_15870401_T_A	0.004727274773984521	0.3706862302332	17	15870401	ENSG00000170425_ADORA2B	0.9603660559549716
8_19625464_C_T	-0.00547567304216244	0.37079151129715504	8	19625464	ENSG00000104613_INTS10	0.9603660559549716
9_131009012_T_A	-0.00938951980246003	0.37083475842094	9	131009012	ENSG00000167114_SLC27A4;ENSG00000167114_SLC27A4	0.9603660559549716
12_133463086_C_A	0.00582525229269867	0.371061825045759	12	133463086	ENSG00000198393_ZNF26	0.9603660559549716
2_136672678_T_A	0.00728932248245735	0.37130773434041797	2	136672678	ENSG00000076003_MCM6	0.9603660559549716
2_234199461_G_A	0.00485450074117455	0.37180709847057397	2	234199461	ENSG00000085978_ATG16L1	0.9603660559549716
17_38939539_T_C	-0.00528680290990409	0.37216820288366204	17	38939539	ENSG00000167920_TMEM99;ENSG00000167920_TMEM99	0.9603660559549716
7_102108532_G_A	0.00650432962620735	0.372481626111606	7	102108532	ENSG00000161036_LRWD1	0.9603660559549716
16_3115111_T_A	-0.005385523565291079	0.372525527398322	16	3115111	ENSG00000184697_CLDN6	0.9603660559549716
19_20960182_G_T	-0.0047927586945187	0.37307524130045705	19	20960182	ENSG00000160229_ZNF66	0.9603660559549716
7_102332238_A_G	-0.00522035306900533	0.37349132163197396	7	102332238	ENSG00000267368_UPK3BL;ENSG00000267368_UPK3BL;ENSG00000267368_UPK3BL	0.9603660559549716
2_239148813_A_C	0.00481200111413473	0.37380769852353796	2	239148813	ENSG00000144485_HES6	0.9603660559549716
7_158639076_G_A	0.0060256642953119294	0.373960481552668	7	158639076	ENSG00000117868_ESYT2	0.9603660559549716
9_127989393_A_G	-0.00593731510651129	0.37398171650386	9	127989393	ENSG00000136933_RABEPK	0.9603660559549716
5_173240591_G_A	0.0076649092598945	0.374126030653343	5	173240591	ENSG00000113742_CPEB4	0.9603660559549716
2_219644625_T_G	-0.00507237899310209	0.3741541896167321	2	219644625	ENSG00000135912_TTLL4	0.9603660559549716
7_32835209_A_G	0.006405691971682521	0.37420768445661606	7	32835209	ENSG00000105778_AVL9	0.9603660559549716
11_70276346_T_C	-0.00675835899321961	0.37424946859127606	11	70276346	ENSG00000085733_CTTN	0.9603660559549716
9_8738267_C_T	0.00533695905130489	0.37464079188342697	9	8738267	ENSG00000153707_PTPRD	0.9603660559549716
2_101184336_C_G	0.0045059005968202705	0.37476291327505296	2	101184336	ENSG00000115539_PDCL3;ENSG00000115539_PDCL3;ENSG00000115539_PDCL3	0.9603660559549716
19_594954_A_C	0.00488824171542703	0.37478631433446796	19	594954	ENSG00000099804_CDC34	0.9603660559549716
12_123001692_A_G	-0.008491850266667671	0.37508351563381004	12	123001692	ENSG00000033030_ZCCHC8	0.9603660559549716
3_75830450_T_G	-0.005354457400022029	0.37527616857498997	3	75830450	ENSG00000227124_ZNF717	0.9603660559549716
6_125591614_A_G	0.006237776356733001	0.37566581743507	6	125591614	ENSG00000111907_TPD52L1	0.9603660559549716
7_73284148_A_G	0.00505439488289316	0.3759168215416	7	73284148	ENSG00000165215_CLDN3	0.9603660559549716
10_22827411_A_C	0.0046251556193559	0.376086441047492	10	22827411	ENSG00000150867_PIP4K2A	0.9603660559549716
19_10674558_G_A	-0.00484767761841317	0.376401410554448	19	10674558	ENSG00000129347_KRI1	0.9603660559549716
1_28793149_C_G	-0.01008189920199	0.376403662979253	1	28793149	ENSG00000204138_PHACTR4	0.9603660559549716
19_21530824_T_C	-0.00589426340632482	0.376437615329721	19	21530824	ENSG00000172687_ZNF738	0.9603660559549716
19_38749390_C_G	0.00563834948767387	0.376455279745569	19	38749390	ENSG00000167642_SPINT2	0.9603660559549716
19_58274425_C_G	0.00494351553141178	0.37649479604210295	19	58274425	ENSG00000083828_ZNF586	0.9603660559549716
1_91925287_A_G	-0.00783075177903248	0.378563253065608	1	91925287	ENSG00000162669_HFM1	0.9618720743040139
20_2142205_T_A	0.00459765580241626	0.378567655034254	20	2142205	ENSG00000125834_STK35	0.9618720743040139
14_31351590_A_C	0.00560904715733404	0.37865699285187393	14	31351590	ENSG00000100473_COCH	0.9618720743040139
17_45924358_G_A	-0.00498032375928971	0.378885078542935	17	45924358	ENSG00000159111_MRPL10	0.9618720743040139
7_99801356_C_T	-0.0073077712884637705	0.378910189507356	7	99801356	ENSG00000166997_CNPY4	0.9618720743040139
15_34816648_C_T	-0.0044333942925166205	0.378944119206521	15	34816648	ENSG00000215252_GOLGA8B	0.9618720743040139
3_44443227_C_A	-0.00612093393627747	0.379300451098628	3	44443227	ENSG00000178917_ZNF852	0.9618720743040139
7_128142023_A_T	-0.0055685232742263896	0.37956539612165296	7	128142023	ENSG00000165055_METTL2B	0.9618720743040139
22_18888301_G_A	-0.00731354011151846	0.37958906677966103	22	18888301	ENSG00000183628_DGCR6;ENSG00000183628_DGCR6	0.9618720743040139
19_49942314_T_C	0.0061077998163617106	0.37970095020240796	19	49942314	ENSG00000161618_ALDH16A1	0.9618720743040139
10_17535270_A_G	-0.0058986773526354605	0.37987005103361704	10	17535270	ENSG00000165996_PTPLA	0.9618720743040139
14_65458925_A_T	0.00504488898142418	0.37996928719625006	14	65458925	ENSG00000139998_RAB15	0.9618720743040139
16_10725478_C_G	0.0057401689962618	0.380203201688991	16	10725478	ENSG00000213853_EMP2	0.9618720743040139
9_136342415_A_G	-0.00626948541101793	0.380645058296774	9	136342415	ENSG00000160325_CACFD1	0.9618720743040139
12_32552769_C_G	-0.00524123442509034	0.380681327034679	12	32552769	ENSG00000139132_FGD4	0.9618720743040139
11_118895686_C_T	-0.00567401700714965	0.380960240714087	11	118895686	ENSG00000196655_TRAPPC4	0.9618720743040139
11_118868750_G_C	-0.00567401700714965	0.380960240714087	11	118868750	ENSG00000196655_TRAPPC4;ENSG00000196655_TRAPPC4	0.9618720743040139
4_79468665_G_T	-0.004874379452892211	0.381242557020055	4	79468665	ENSG00000138772_ANXA3	0.9618720743040139
19_53434217_G_A	0.00605544338524034	0.38137092836407294	19	53434217	ENSG00000213801_ZNF816-ZNF321P	0.9618720743040139
16_89312558_G_C	-0.00711423409103063	0.38143953693540794	16	89312558	ENSG00000170100_ZNF778	0.9618720743040139
4_2103096_C_T	-0.004891249183362229	0.38234122569117407	4	2103096	ENSG00000243449_C4orf48	0.9622829584141529
16_85731140_C_T	-0.00538217348360679	0.382486269002504	16	85731140	ENSG00000131153_GINS2	0.9622829584141529
8_70379889_G_A	-0.00453918092593067	0.38251388609573295	8	70379889	ENSG00000137573_SULF1	0.9622829584141529
5_156752957_A_G	0.0092099527753981	0.382854229081373	5	156752957	ENSG00000135074_ADAM19	0.9622829584141529
20_25307574_C_T	0.00458567487868624	0.38313551376590105	20	25307574	ENSG00000100997_ABHD12	0.9622829584141529
11_74482968_G_A	0.0067203163834969395	0.383152004238405	11	74482968	ENSG00000166435_XRRA1	0.9622829584141529
17_66503652_G_A	0.00549270642614408	0.383589835429606	17	66503652	ENSG00000108946_PRKAR1A	0.9622829584141529
9_139760431_G_A	-0.0052908547638042	0.38370878931607394	9	139760431	ENSG00000054148_PHPT1	0.9622829584141529
7_106642574_C_A	0.004779791138145271	0.38391944532232003	7	106642574	ENSG00000005249_PRKAR2B	0.9622829584141529
1_202330045_G_A	-0.0102228044906502	0.38395434347645097	1	202330045	ENSG00000077157_PPP1R12B	0.9622829584141529
2_5831892_C_T	0.00865254130188502	0.38406231159916704	2	5831892	ENSG00000176887_SOX11	0.9622829584141529
19_54631097_G_A	-0.00508973441915758	0.384316458712871	19	54631097	ENSG00000170906_NDUFA3	0.9622829584141529
21_40927167_T_C	0.0055578000881112	0.384554787175137	21	40927167	ENSG00000185437_SH3BGR	0.9622829584141529
6_28913922_C_T	0.00473518117403941	0.38465181180611	6	28913922	ENSG00000204713_TRIM27	0.9622829584141529
11_76497563_G_A	0.00662431000974366	0.38535835171989	11	76497563	ENSG00000182704_TSKU	0.9633725650334632
16_15494721_T_C	-0.0067278979375817605	0.38552347102289797	16	15494721	ENSG00000156968_MPV17L	0.9633725650334632
6_33440416_T_C	-0.0069710463945016204	0.385979089687196	6	33440416	ENSG00000112511_PHF1	0.9636536086765412
10_6275135_C_T	-0.00560086778486574	0.386097447759223	10	6275135	ENSG00000170525_PFKFB3	0.9636536086765412
19_55615583_T_C	-0.00565950272391591	0.386502293117777	19	55615583	ENSG00000105048_TNNT1	0.9636536086765412
17_43215632_C_T	0.00799619407439273	0.38667451568701094	17	43215632	ENSG00000168517_HEXIM2	0.9636536086765412
1_23068395_A_G	-0.0054230254440419895	0.38676146035957704	1	23068395	ENSG00000133216_EPHB2	0.9636536086765412
5_140086677_C_T	0.00473438200100641	0.38703423880991794	5	140086677	ENSG00000131495_NDUFA2	0.9636536086765412
7_65624083_A_C	-0.00525759935330655	0.387303173280657	7	65624083	ENSG00000169902_TPST1	0.9636536086765412
14_35359648_T_C	-0.0048761725030373	0.38738089837246203	14	35359648	ENSG00000100883_SRP54	0.9636536086765412
10_99313108_G_A	-0.00928702552910375	0.38767111025523904	10	99313108	ENSG00000155252_PI4K2A	0.9638328447426259
11_73548270_C_T	-0.0052453847647237605	0.388132436577745	11	73548270	ENSG00000175582_RAB6A	0.9644370668169164
5_96151968_C_A	-0.005735042459693721	0.388497032639385	5	96151968	ENSG00000164307_ERAP1	0.9648003879712215
20_61589365_T_C	0.005238384228353121	0.38890297084867104	20	61589365	ENSG00000101193_GID8	0.9652659130390049
17_4724124_G_A	-0.00425583925058115	0.38947684236455	17	4724124	ENSG00000141503_MINK1	0.965840638830231
3_124187197_G_T	-0.0055340052862869705	0.38957175608770295	3	124187197	ENSG00000160145_KALRN	0.965840638830231
21_40784240_G_A	-0.005332189899720089	0.39015394272020104	21	40784240	ENSG00000185437_SH3BGR	0.9660005803289131
3_124284325_T_C	0.004525282138889	0.390304802415395	3	124284325	ENSG00000160145_KALRN	0.9660005803289131
15_91128686_C_T	0.00616024236785071	0.390451313409651	15	91128686	ENSG00000140577_CRTC3	0.9660005803289131
3_196017628_G_A	-0.00543847429006209	0.39091314569459207	3	196017628	ENSG00000213123_TCTEX1D2	0.9660005803289131
1_117663913_C_T	-0.00491274965635356	0.391240615284689	1	117663913	ENSG00000116830_TTF2	0.9660005803289131
4_86836149_T_C	-0.005361543891814821	0.39178674103537603	4	86836149	ENSG00000138639_ARHGAP24	0.9660005803289131
14_35591174_T_C	-0.00485945177882811	0.39194117498776004	14	35591174	ENSG00000092020_PPP2R3C;ENSG00000092020_PPP2R3C	0.9660005803289131
3_139310290_G_C	-0.00598134268992102	0.392227042202409	3	139310290	ENSG00000114115_RBP1	0.9660005803289131
3_122131777_C_G	0.00487813607040129	0.39230703257909094	3	122131777	ENSG00000160124_CCDC58;ENSG00000160124_CCDC58;ENSG00000160124_CCDC58	0.9660005803289131
19_57930256_T_G	-0.0045393886128895795	0.392327925540781	19	57930256	ENSG00000256060_TRAPPC2P1	0.9660005803289131
9_134407305_G_A	-0.009361564660533941	0.39268397308858605	9	134407305	ENSG00000130714_POMT1	0.9660005803289131
14_86011813_G_A	-0.00489744297458527	0.39268940582828604	14	86011813	ENSG00000185070_FLRT2	0.9660005803289131
17_55417729_T_C	0.00531746239419384	0.393436697212865	17	55417729	ENSG00000153944_MSI2	0.9660005803289131
16_70229256_A_G	0.00834254157896026	0.393511785006539	16	70229256	ENSG00000223496_EXOSC6	0.9660005803289131
22_50674232_G_A	0.005074926591517179	0.394419825541001	22	50674232	ENSG00000100429_HDAC10	0.9660005803289131
10_126233083_C_T	0.008454648177564809	0.394664433943	10	126233083	ENSG00000107902_LHPP	0.9660005803289131
21_47408380_C_T	-0.0052391330915543205	0.394700034132191	21	47408380	ENSG00000142156_COL6A1	0.9660005803289131
17_4777634_T_C	-0.00752164164170706	0.39472686222925	17	4777634	ENSG00000091640_SPAG7	0.9660005803289131
17_1849662_G_A	-0.0125277424198961	0.395250666493823	17	1849662	ENSG00000108963_DPH1	0.9660005803289131
1_85219342_T_C	0.00468254817450312	0.395506677792825	1	85219342	ENSG00000171517_LPAR3	0.9660005803289131
8_68951445_G_A	0.00418438122948409	0.395604195401158	8	68951445	ENSG00000046889_PREX2	0.9660005803289131
9_100083953_C_G	-0.00476640623696883	0.39565830335654206	9	100083953	ENSG00000197816_CCDC180	0.9660005803289131
17_45888251_C_G	0.004782697901963471	0.3957359651679339	17	45888251	ENSG00000159111_MRPL10	0.9660005803289131
1_21806710_T_G	0.00473799968213222	0.3959655083310039	1	21806710	ENSG00000142794_NBPF3	0.9660005803289131
8_82553983_A_G	-0.00491006774172426	0.39601006053196003	8	82553983	ENSG00000133731_IMPA1	0.9660005803289131
16_24834233_C_T	0.00667397311902139	0.39608612264681897	16	24834233	ENSG00000140750_ARHGAP17	0.9660005803289131
3_57506684_A_G	-0.00462571378738584	0.396323381954813	3	57506684	ENSG00000174840_PDE12	0.9660005803289131
22_30255341_G_A	0.00715791433958965	0.396473970934836	22	30255341	ENSG00000100330_MTMR3	0.9660005803289131
14_92525471_C_T	0.00536906212836268	0.396721034449604	14	92525471	ENSG00000066427_ATXN3	0.9660005803289131
17_72811343_A_G	-0.0049658619278808	0.396772997783108	17	72811343	ENSG00000161513_FDXR	0.9660005803289131
10_11023142_G_A	-0.0121989142888397	0.396807871387608	10	11023142	ENSG00000048740_CELF2	0.9660005803289131
7_72352626_A_G	-0.00678321014733992	0.396976928876807	7	72352626	ENSG00000174353_STAG3L3;ENSG00000174353_STAG3L3	0.9660005803289131
3_49114544_C_T	-0.0055841834627786205	0.397036209901678	3	49114544	ENSG00000178252_WDR6	0.9660005803289131
6_33522143_A_G	-0.00810533444770028	0.397649822469989	6	33522143	ENSG00000213588_ZBTB9	0.9660005803289131
1_46090252_A_G	0.00460940099924167	0.39765597484193294	1	46090252	ENSG00000197429_IPP	0.9660005803289131
1_46808852_C_T	0.00473979294673965	0.39810499896036605	1	46808852	ENSG00000117481_NSUN4	0.9660005803289131
6_135431640_T_C	0.00485197698168568	0.398187888504845	6	135431640	ENSG00000112339_HBS1L	0.9660005803289131
19_49252698_C_T	0.00526061219644248	0.39843701669991205	19	49252698	ENSG00000174951_FUT1	0.9660005803289131
1_876499_A_G	-0.00872235437341445	0.39878085952193604	1	876499	ENSG00000188976_NOC2L	0.9660005803289131
1_17301672_T_C	0.00456198668151108	0.39898438517404	1	17301672	ENSG00000117122_MFAP2	0.9660005803289131
9_99032553_G_C	-0.00480501923744979	0.3992753326952361	9	99032553	ENSG00000130958_SLC35D2	0.9660005803289131
12_93926684_C_T	0.00614111760103995	0.399403888386418	12	93926684	ENSG00000198015_MRPL42	0.9660005803289131
18_13639218_C_T	-0.00671217769379424	0.39945021178372	18	13639218	ENSG00000177150_FAM210A	0.9660005803289131
6_158818488_C_T	0.00476568047681292	0.39976456924116904	6	158818488	ENSG00000130338_TULP4	0.9660005803289131
6_79700980_T_C	-0.00462619198899568	0.39997088989917606	6	79700980	ENSG00000146243_IRAK1BP1	0.9660005803289131
20_2638579_T_C	-0.00494081642410484	0.400236855300613	20	2638579	ENSG00000101361_NOP56	0.9660005803289131
7_137583206_T_C	0.005432051574707679	0.40056032446082895	7	137583206	ENSG00000182158_CREB3L2	0.9660005803289131
18_57571885_A_T	0.00473669699331908	0.40072393389864297	18	57571885	ENSG00000141682_PMAIP1	0.9660005803289131
19_54961762_G_C	-0.00622918379047625	0.400729204185581	19	54961762	ENSG00000167614_TTYH1	0.9660005803289131
9_136281925_A_G	0.0050359697079464605	0.40076939703563896	9	136281925	ENSG00000148297_MED22	0.9660005803289131
15_78911780_G_A	0.004483599371078371	0.40108335276186396	15	78911780	ENSG00000169684_CHRNA5	0.9660005803289131
1_3772866_A_G	-0.00550619254297489	0.4012721775144629	1	3772866	ENSG00000116198_CEP104	0.9660005803289131
16_29681707_G_A	-0.00460080611147023	0.401342291861552	16	29681707	ENSG00000103485_QPRT	0.9660005803289131
1_21318456_A_C	-0.00441184099814466	0.401443428131255	1	21318456	ENSG00000075151_EIF4G3	0.9660005803289131
17_1478460_G_A	0.0050124602537902204	0.401760444012423	17	1478460	ENSG00000167703_SLC43A2	0.9660443254721431
22_24314006_G_T	0.00468579113279075	0.401898929429108	22	24314006	ENSG00000133433_GSTT2B	0.9660443254721431
6_3144805_G_T	0.00546051082223325	0.403602636107334	6	3144805	ENSG00000137267_TUBB2A	0.9671939104567547
6_3144028_A_G	0.00546051082223325	0.403602636107334	6	3144028	ENSG00000137267_TUBB2A	0.9671939104567547
19_8478250_G_C	0.00586399253062601	0.403632613617214	19	8478250	ENSG00000099785_MARCH2	0.9671939104567547
17_78416493_A_G	-0.004629853889957821	0.40417079704359204	17	78416493	ENSG00000173821_RNF213	0.9671939104567547
8_11625008_G_A	-0.00435915842615776	0.40418065758875	8	11625008	ENSG00000079459_FDFT1	0.9671939104567547
1_151195332_T_A	0.007791203583369041	0.40443250393137203	1	151195332	ENSG00000163155_LYSMD1	0.9671939104567547
21_47804358_T_C	0.00440018081441135	0.404717652324105	21	47804358	ENSG00000160294_MCM3AP	0.9671939104567547
17_41987441_G_A	-0.0048488585490912605	0.40476050242403905	17	41987441	ENSG00000161653_NAGS	0.9671939104567547
9_130166857_T_C	0.00445355366242915	0.40489763501105397	9	130166857	ENSG00000136856_SLC2A8;ENSG00000136856_SLC2A8	0.9671939104567547
4_120149419_C_T	-0.00446820091472584	0.40527999950512605	4	120149419	ENSG00000145390_USP53	0.9671939104567547
22_43534794_T_C	-0.00438965926035064	0.405441562031695	22	43534794	ENSG00000100290_BIK	0.9671939104567547
7_140379694_G_A	0.00833156087069887	0.405750665970281	7	140379694	ENSG00000090266_NDUFB2	0.9671939104567547
2_107493123_C_T	0.0045574797684065395	0.40591080003402	2	107493123	ENSG00000144057_ST6GAL2	0.9671939104567547
2_120196265_G_C	0.00679430963550022	0.40604093952627396	2	120196265	ENSG00000171227_TMEM37	0.9671939104567547
4_152397255_G_T	-0.00435949941623228	0.40620024276779293	4	152397255	ENSG00000164142_FAM160A1	0.9671939104567547
11_67243330_G_A	-0.0046823287437848	0.406359540182742	11	67243330	ENSG00000172663_TMEM134	0.9671939104567547
7_56086054_A_C	0.00577769709883144	0.406506542462591	7	56086054	ENSG00000106153_CHCHD2	0.9671939104567547
11_126070614_C_T	0.00469854167964354	0.406536038431495	11	126070614	ENSG00000110074_FOXRED1	0.9671939104567547
22_33284221_T_G	0.00887527481287988	0.40673012364618505	22	33284221	ENSG00000100234_TIMP3	0.9671939104567547
12_25334858_T_C	0.0061751224024578395	0.406891764621586	12	25334858	ENSG00000205707_LYRM5	0.9671939104567547
1_111595716_C_G	0.00693617292697334	0.407978796575327	1	111595716	ENSG00000156171_DRAM2	0.9671939104567547
17_34900120_A_G	0.00430976122281928	0.408142424701401	17	34900120	ENSG00000129282_MRM1	0.9671939104567547
9_33113322_C_T	-0.00652008144249687	0.40831525256891	9	33113322	ENSG00000086062_B4GALT1	0.9671939104567547
8_21867834_A_G	-0.00438399482698924	0.4086631578196239	8	21867834	ENSG00000130227_XPO7	0.9671939104567547
6_31501817_T_A	-0.00564477699898339	0.408796429441498	6	31501817	ENSG00000198563_DDX39B;ENSG00000198563_DDX39B	0.9671939104567547
6_31486901_T_C	-0.00564477699898339	0.408796429441498	6	31486901	ENSG00000254870_ATP6V1G2-DDX39B;ENSG00000254870_ATP6V1G2-DDX39B;ENSG00000198563_DDX39B	0.9671939104567547
6_31493333_C_T	-0.00564477699898339	0.408796429441498	6	31493333	ENSG00000254870_ATP6V1G2-DDX39B	0.9671939104567547
1_11310456_C_T	0.00903968426734905	0.409154335429447	1	11310456	ENSG00000120942_UBIAD1	0.9671939104567547
14_20907992_G_A	0.0044933006487192	0.40927731774921094	14	20907992	ENSG00000092094_OSGEP;ENSG00000092094_OSGEP	0.9671939104567547
17_2663238_A_G	0.00751161642838669	0.40951955304947796	17	2663238	ENSG00000132361_CLUH	0.9671939104567547
11_91991746_G_C	0.00596669075711353	0.409555590025553	11	91991746	ENSG00000165323_FAT3	0.9671939104567547
7_22746717_C_T	0.004726517711197129	0.409704357061664	7	22746717	ENSG00000105889_STEAP1B	0.9671939104567547
1_155244683_G_C	0.00524004861802687	0.40976447477408	1	155244683	ENSG00000176444_CLK2	0.9671939104567547
6_43217239_G_C	-0.00814723308496887	0.410085385281936	6	43217239	ENSG00000112667_DNPH1	0.9671939104567547
4_39446549_G_A	-0.00475755790177751	0.41019791545764794	4	39446549	ENSG00000163682_RPL9;ENSG00000163682_RPL9;ENSG00000163682_RPL9	0.9671939104567547
10_5694567_C_A	-0.00550688772730006	0.410258349523757	10	5694567	ENSG00000108021_FAM208B	0.9671939104567547
12_13154105_A_T	-0.00465440638321699	0.410704963122651	12	13154105	ENSG00000013583_HEBP1	0.9673504037740459
7_143866595_T_A	0.00530251397955017	0.41082667381177396	7	143866595	ENSG00000213214_ARHGEF35;ENSG00000170356_OR2A20P	0.9673504037740459
7_89963465_A_T	-0.00480888887230903	0.4112683579187071	7	89963465	ENSG00000105793_GTPBP10	0.9673504037740459
10_93356372_T_C	0.0047565094499872704	0.41135010197665706	10	93356372	ENSG00000165338_HECTD2	0.9673504037740459
9_136227260_A_G	0.00507870329103486	0.41141951305826896	9	136227260	ENSG00000148291_SURF2;ENSG00000148291_SURF2;ENSG00000148291_SURF2;ENSG00000148290_SURF1;ENSG00000148297_MED22	0.9673504037740459
22_39383918_G_A	0.00482506377741185	0.413807604250175	22	39383918	ENSG00000179750_APOBEC3B;ENSG00000179750_APOBEC3B	0.9702226282192105
11_63267937_C_T	0.00448294474962371	0.4140114258200949	11	63267937	ENSG00000168004_HRASLS5	0.9702226282192105
21_46699098_A_C	-0.0120350380347951	0.4144875286462779	21	46699098	ENSG00000186866_POFUT2	0.9702226282192105
19_19351968_G_A	-0.00527831999415479	0.41492460256736396	19	19351968	ENSG00000129933_MAU2	0.9702226282192105
1_26135741_C_G	0.00472148247640435	0.415039360597308	1	26135741	ENSG00000117640_MTFR1L	0.9702226282192105
3_183361396_C_T	0.007414489248769271	0.41520651939395004	3	183361396	ENSG00000114796_KLHL24	0.9702226282192105
9_74368332_T_C	0.0088954665425123	0.41531586468346	9	74368332	ENSG00000135048_TMEM2	0.9702226282192105
8_19107387_A_G	-0.00813948023410739	0.4155527192672	8	19107387	ENSG00000104611_SH2D4A	0.9702226282192105
11_18342081_T_C	0.00514861465188943	0.415719940229957	11	18342081	ENSG00000110768_GTF2H1	0.9702226282192105
8_29197529_C_T	-0.004979072253542939	0.41573145510610604	8	29197529	ENSG00000120875_DUSP4	0.9702226282192105
12_81492886_T_A	0.00586849913302888	0.41598958644146705	12	81492886	ENSG00000111058_ACSS3	0.9702226282192105
2_216180559_T_A	-0.0047678977455675705	0.416047596853245	2	216180559	ENSG00000138363_ATIC	0.9702226282192105
11_73586529_C_T	0.005904800608371221	0.41616288764706105	11	73586529	ENSG00000175581_MRPL48	0.9702226282192105
2_53987559_A_G	0.00608141045840202	0.416542607183756	2	53987559	ENSG00000115239_GPR75-ASB3	0.9702226282192105
21_45235104_G_T	0.00411926216020867	0.41664133699317796	21	45235104	ENSG00000160214_RRP1	0.9702226282192105
16_67836301_G_C	0.00697434714596474	0.41677002451161205	16	67836301	ENSG00000141098_GFOD2	0.9702226282192105
2_38348037_C_A	0.0101206051447364	0.416871860680474	2	38348037	ENSG00000115841_RMDN2	0.9702226282192105
6_139147954_G_T	0.0047189248180615	0.41687527840587196	6	139147954	ENSG00000135597_REPS1	0.9702226282192105
11_73540609_C_G	-0.0059889908906635295	0.4169319730017801	11	73540609	ENSG00000181924_COA4	0.9702226282192105
11_73680776_C_T	-0.00519428413872989	0.417199940082992	11	73680776	ENSG00000175567_UCP2;ENSG00000175567_UCP2	0.9702226282192105
15_65816621_C_T	-0.00847662942570588	0.41725282788965595	15	65816621	ENSG00000074696_PTPLAD1	0.9702226282192105
5_130628103_A_G	-0.0058792777999988706	0.4188658585248479	5	130628103	ENSG00000158985_CDC42SE2;ENSG00000158985_CDC42SE2;ENSG00000158985_CDC42SE2	0.9715459501787407
6_74258195_G_A	0.00517230720543273	0.41926904807320503	6	74258195	ENSG00000135297_MTO1	0.9715459501787407
17_16351932_T_C	0.004077183938742479	0.41927107485442294	17	16351932	ENSG00000181350_FAM211A	0.9715459501787407
8_75869133_C_T	0.00857932078711738	0.41929136045550897	8	75869133	ENSG00000121005_CRISPLD1	0.9715459501787407
17_44603035_T_C	0.00463146183527208	0.41931338883329206	17	44603035	ENSG00000073969_NSF	0.9715459501787407
17_48615329_G_A	0.00792098439417449	0.41938414754570097	17	48615329	ENSG00000006282_SPATA20;ENSG00000006282_SPATA20	0.9715459501787407
17_48619272_G_A	0.00792098439417449	0.41938414754570097	17	48619272	ENSG00000006282_SPATA20	0.9715459501787407
6_31905130_G_A	-0.00710757408990757	0.419581184459266	6	31905130	ENSG00000204356_NELFE	0.9715459501787407
11_124020151_G_T	-0.0044912885422815395	0.42037866970806703	11	124020151	ENSG00000110002_VWA5A	0.9724047303527533
4_41291868_C_G	-0.007547044160900259	0.420459845600795	4	41291868	ENSG00000154277_UCHL1	0.9724047303527533
16_67843538_T_A	-0.0069973322515021	0.421580089318589	16	67843538	ENSG00000102898_NUTF2	0.9724047303527533
4_88373852_C_T	0.0073008377241019	0.421670938330151	4	88373852	ENSG00000170502_NUDT9	0.9724047303527533
9_123677980_C_A	0.00863523347320238	0.422073815893094	9	123677980	ENSG00000119403_PHF19	0.9724047303527533
18_20856197_A_G	-0.00570380926197005	0.422171973737399	18	20856197	ENSG00000134490_TMEM241	0.9724047303527533
11_65004386_C_T	0.00458854364184458	0.422272489060741	11	65004386	ENSG00000014216_CAPN1	0.9724047303527533
19_53941622_T_C	-0.008429084651868271	0.422712438100437	19	53941622	ENSG00000241015_TPM3P9	0.9724047303527533
5_115887308_A_G	0.00574556234566644	0.42299263136533094	5	115887308	ENSG00000092421_SEMA6A	0.9724047303527533
2_230887128_G_A	0.00677962331883733	0.42301674380037896	2	230887128	ENSG00000153827_TRIP12	0.9724047303527533
2_20883216_T_C	-0.00455640810694355	0.42302339974153297	2	20883216	ENSG00000118961_C2orf43;ENSG00000118961_C2orf43;ENSG00000118961_C2orf43	0.9724047303527533
21_44238289_T_C	0.00670503473500173	0.42355754160160497	21	44238289	ENSG00000160193_WDR4	0.9724047303527533
16_28349828_C_A	-0.00590750236978859	0.42362636196350606	16	28349828	ENSG00000205609_EIF3CL;ENSG00000205609_EIF3CL	0.9724047303527533
17_66601671_A_G	0.00487268856142275	0.42379824888340994	17	66601671	ENSG00000108950_FAM20A	0.9724047303527533
12_90138012_G_A	-0.00452233472336364	0.423824128151775	12	90138012	ENSG00000070961_ATP2B1	0.9724047303527533
4_152122290_T_A	0.00803516918452913	0.42386432874722396	4	152122290	ENSG00000145425_RPS3A	0.9724047303527533
14_65379283_A_G	-0.00568445912234425	0.423902821169753	14	65379283	ENSG00000125954_CHURC1-FNTB;ENSG00000125954_CHURC1-FNTB;ENSG00000125954_CHURC1-FNTB;ENSG00000258289_CHURC1;ENSG00000258289_CHURC1	0.9724047303527533
19_45387459_C_G	0.00603102520523403	0.42391387746930803	19	45387459	ENSG00000130204_TOMM40	0.9724047303527533
1_85034062_G_A	-0.00482718399550062	0.424151617333529	1	85034062	ENSG00000117151_CTBS	0.9724451714476031
15_65259947_G_C	-0.0046768015983755795	0.42484834568471297	15	65259947	ENSG00000090487_SPG21	0.9727173768004158
6_166582979_G_T	0.00512950082193236	0.42527233418119	6	166582979	ENSG00000164458_T	0.9727173768004158
12_6562753_A_G	-0.00513254925099065	0.425644728943364	12	6562753	ENSG00000139190_VAMP1	0.9727173768004158
19_1248920_G_T	-0.00456855100778498	0.4256623052457129	19	1248920	ENSG00000099617_EFNA2	0.9727173768004158
1_47041028_C_T	0.00792710634664812	0.425758631797932	1	47041028	ENSG00000159658_EFCAB14	0.9727173768004158
8_8091720_C_G	-0.0042106020376801	0.425925110651814	8	8091720	ENSG00000173295_FAM86B3P;ENSG00000173295_FAM86B3P	0.9727173768004158
10_43903919_T_A	0.00519189070913463	0.425936846953957	10	43903919	ENSG00000243660_ZNF487	0.9727173768004158
19_58354536_A_G	-0.00474926736018008	0.42603171663848	19	58354536	ENSG00000269343_ZNF587B	0.9727173768004158
10_65392260_C_T	0.0046707429333949	0.42651235509582197	10	65392260	ENSG00000165476_REEP3	0.9728477085541019
6_119254156_T_C	-0.00453158184041862	0.42652920132849603	6	119254156	ENSG00000111875_ASF1A	0.9728477085541019
10_133991124_A_G	-0.00586111043764503	0.426925859295807	10	133991124	ENSG00000151640_DPYSL4	0.9732499723265611
8_27125887_C_T	0.00510917923956711	0.42753844666278296	8	27125887	ENSG00000104228_TRIM35	0.9741438150367071
11_126180999_G_C	0.00448865513276516	0.427797729753569	11	126180999	ENSG00000110074_FOXRED1	0.9742321495109628
1_87257298_A_G	-0.006043755671770079	0.42803273632056293	1	87257298	ENSG00000097033_SH3GLB1	0.9742651360454647
3_122686440_A_G	0.004190311311836829	0.42843633477461895	3	122686440	ENSG00000065485_PDIA5	0.9746192675520539
19_4778593_C_T	0.00434707774397014	0.42862952395962894	19	4778593	ENSG00000141965_FEM1A	0.9746192675520539
16_324479_C_G	-0.0070082216713517	0.42906363957918503	16	324479	ENSG00000086506_HBQ1	0.9748785969573577
11_118788081_C_G	0.00518726836811758	0.42926503623907203	11	118788081	ENSG00000118181_RPS25	0.9748785969573577
12_105477812_T_G	-0.0072511310140201	0.429847333069954	12	105477812	ENSG00000151131_C12orf45	0.9748785969573577
3_48474249_A_G	0.0039097357440351	0.4302205484527	3	48474249	ENSG00000213689_TREX1	0.9748785969573577
11_46766701_A_G	-0.0095184550393232	0.431029054815036	11	46766701	ENSG00000175220_ARHGAP1	0.9748785969573577
7_21482397_A_G	0.00435588306299726	0.43118247879900895	7	21482397	ENSG00000105866_SP4	0.9748785969573577
2_109128632_T_C	-0.00410752231696997	0.431321353132971	2	109128632	ENSG00000135968_GCC2	0.9748785969573577
1_169159866_G_T	0.0041874338095545605	0.431675569546235	1	169159866	ENSG00000143156_NME7	0.9748785969573577
20_30696392_G_C	0.00402697525686995	0.43189863772100107	20	30696392	ENSG00000101337_TM9SF4;ENSG00000101337_TM9SF4	0.9748785969573577
10_16476762_G_A	0.00422150518189151	0.432185600575374	10	16476762	ENSG00000165983_PTER	0.9748785969573577
1_204959275_C_T	0.00829777515492808	0.43227844794241493	1	204959275	ENSG00000117222_RBBP5	0.9748785969573577
3_42733174_G_C	0.00417288637061727	0.432323727536558	3	42733174	ENSG00000181061_HIGD1A	0.9748785969573577
6_35575487_G_A	-0.00478626647385986	0.432511610788228	6	35575487	ENSG00000096060_FKBP5	0.9748785969573577
17_17445541_C_T	-0.00437423074087702	0.4325782221669629	17	17445541	ENSG00000133027_PEMT	0.9748785969573577
2_131104524_G_A	0.00553400530146373	0.432974920728329	2	131104524	ENSG00000136718_IMP4	0.9748785969573577
1_151501437_G_A	-0.00484084976558835	0.43328883836331	1	151501437	ENSG00000143367_TUFT1	0.9748785969573577
7_43851872_C_T	0.00463345625909394	0.43436824199491203	7	43851872	ENSG00000106603_COA1	0.9748785969573577
15_59933789_T_C	-0.00445839228096248	0.434662123105909	15	59933789	ENSG00000140307_GTF2A2	0.9748785969573577
7_27986773_G_A	0.00411683924058306	0.43510027504556703	7	27986773	ENSG00000153814_JAZF1	0.9748785969573577
17_16367370_A_C	-0.00498740373487893	0.435245409610558	17	16367370	ENSG00000181350_FAM211A	0.9748785969573577
4_15503368_T_G	-0.00446887810140919	0.43582162903455696	4	15503368	ENSG00000048342_CC2D2A	0.9748785969573577
1_40219280_T_C	-0.00422496329855183	0.43671738727099896	1	40219280	ENSG00000084072_PPIE	0.9748785969573577
3_186617522_G_C	-0.00411779261977621	0.43681279720357397	3	186617522	ENSG00000073849_ST6GAL1	0.9748785969573577
11_88059739_T_C	-0.00500241179909937	0.436981637033813	11	88059739	ENSG00000109861_CTSC	0.9748785969573577
2_37408586_G_A	0.00425984845267847	0.437075705493164	2	37408586	ENSG00000115816_CEBPZ	0.9748785969573577
13_27128177_T_C	0.004563791665375271	0.4372473418910421	13	27128177	ENSG00000132970_WASF3	0.9748785969573577
5_127874849_T_C	0.0076276045630408705	0.43772736302810206	5	127874849	ENSG00000138829_FBN2	0.9748785969573577
16_69328442_T_C	-0.00412242966944589	0.43787107681278103	16	69328442	ENSG00000132612_VPS4A	0.9748785969573577
20_35945174_G_T	-0.0045508504233700295	0.43803699609337204	20	35945174	ENSG00000101363_MANBAL	0.9748785969573577
19_42799049_C_T	0.00448346180140869	0.43826878887547904	19	42799049	ENSG00000188368_PRR19	0.9748785969573577
17_80791096_A_G	-0.00449141339036047	0.43851572715977705	17	80791096	ENSG00000167363_FN3K	0.9748785969573577
15_83410013_T_C	-0.00494648226257967	0.438548281218011	15	83410013	ENSG00000103723_AP3B2	0.9748785969573577
20_56749777_C_T	0.00474762476520631	0.438753005454239	20	56749777	ENSG00000124224_PPP4R1L	0.9748785969573577
19_10665691_T_C	-0.0045021177032074896	0.439010618246504	19	10665691	ENSG00000129353_SLC44A2	0.9748785969573577
11_123605937_C_T	0.00396047334386963	0.43915420710776293	11	123605937	ENSG00000166261_ZNF202	0.9748785969573577
10_104427616_T_G	0.00668977474341515	0.439253336499964	10	104427616	ENSG00000138175_ARL3	0.9748785969573577
11_68084962_G_C	-0.0041158332631297204	0.43977703277940006	11	68084962	ENSG00000162337_LRP5	0.9748785969573577
15_80441888_C_T	0.00511894057461626	0.440356194777181	15	80441888	ENSG00000103876_FAH	0.9748785969573577
1_16593404_C_T	0.00434106243528064	0.440456534484315	1	16593404	ENSG00000055070_SZRD1	0.9748785969573577
9_80051708_T_A	0.005819550351773711	0.440523091181383	9	80051708	ENSG00000156049_GNA14	0.9748785969573577
16_78998501_T_C	-0.0066225029929176	0.44077132074952297	16	78998501	ENSG00000186153_WWOX	0.9748785969573577
17_37898249_G_A	-0.00754320510824937	0.440817437763253	17	37898249	ENSG00000141738_GRB7	0.9748785969573577
19_54726870_C_G	-0.00864143756300545	0.440872311710066	19	54726870	ENSG00000170889_RPS9;ENSG00000170889_RPS9	0.9748785969573577
4_186118126_G_A	-0.00376775589732781	0.44100410661375894	4	186118126	ENSG00000109762_SNX25	0.9748785969573577
2_26599838_G_A	-0.00409803672387599	0.44103149580333895	2	26599838	ENSG00000138018_EPT1	0.9748785969573577
9_116140033_C_T	0.0064439754618407	0.441748427769418	9	116140033	ENSG00000119431_HDHD3	0.9748785969573577
15_68566987_G_C	-0.00826597478804624	0.44183368402705697	15	68566987	ENSG00000129007_CALML4	0.9748785969573577
1_39465139_A_C	0.00442405515416848	0.44211032257271504	1	39465139	ENSG00000168653_NDUFS5;ENSG00000168653_NDUFS5;ENSG00000168653_NDUFS5	0.9748785969573577
9_130168867_G_A	-0.00398740487377402	0.442452069951614	9	130168867	ENSG00000136856_SLC2A8	0.9748785969573577
12_133503827_G_A	0.00570224887859837	0.44251475910293797	12	133503827	ENSG00000196458_ZNF605;ENSG00000196458_ZNF605	0.9748785969573577
1_151961575_T_C	0.0043471169534114295	0.44261863916892796	1	151961575	ENSG00000163191_S100A11	0.9748785969573577
11_65429936_T_C	0.004173957031593021	0.442891159275121	11	65429936	ENSG00000172922_RNASEH2C	0.9748785969573577
15_40891319_T_A	-0.00635878676694906	0.442947357550554	15	40891319	ENSG00000137812_CASC5	0.9748785969573577
1_179008935_T_C	0.004339223224699	0.44296637376601006	1	179008935	ENSG00000186283_TOR3A	0.9748785969573577
11_77928036_G_T	-0.00469080749006546	0.443111610046521	11	77928036	ENSG00000033327_GAB2	0.9748785969573577
12_101860298_G_C	0.00509956727219405	0.443195930192336	12	101860298	ENSG00000120800_UTP20	0.9748785969573577
[truncated: 2,419 more rows]
