# Supplementary material for: Single-cell RNA-sequencing of differentiating iPS cells reveals dynamic genetic effects on gene expression
Source: Nat Commun. 2020 Feb 10;11:810. doi: 10.1038/s41467-020-14457-z (PMC7010688; doi:10.1038/s41467-020-14457-z)
Supplement: Supplementary file 16 — Supplementary Data 14 [file 41467_2020_14457_MOESM16_ESM.txt]

ensembl_gene_id	hgnc_symbol	cell_line	experiment	time_point	residual
ENSG00000153982	GDPD1	0.0076219734368546035	0.0006985466921232027	0.0246580280187946	0.9670214518522277
ENSG00000154040	CABYR	0.0072349182292694185	0.00673662578487575	0.01274122526252322	0.9732872307233316
ENSG00000154080	CHST9	0.0028484146590596645	0.0033075307554605487	0.031483258392384535	0.9623607961930952
ENSG00000154096	THY1	0.028380478386003074	0.06486297577404143	0.3243066668162541	0.5824498790237014
ENSG00000154102	C16orf74	0.01864511582286094	3.220611703876359e-05	0.0029998317131492624	0.978322846346951
ENSG00000154134	ROBO3	0.012450225314743366	0.005980281662729456	0.004190336295278188	0.9773791567272492
ENSG00000154217	PITPNC1	3.424923950957315e-05	0.004157394371449377	0.05884893918664075	0.9369594172024004
ENSG00000154240	CEP112	0.004824398551267527	0.011959396741262208	0.066037954714127	0.9171782499933432
ENSG00000154277	UCHL1	0.04187855376913471	0.06598665748964674	0.13524180293028312	0.7568929858109354
ENSG00000154309	DISP1	0.01842069417778986	0.011743952479684313	0.01025672932465254	0.9595786240178732
ENSG00000154370	TRIM11	0.009576063018005966	0.0005115590505649221	0.013815250459466764	0.9760971274719624
ENSG00000154447	SH3RF1	3.764603596185598e-05	0.002435180878144581	0.04416158656551882	0.9533655865203748
ENSG00000154473	BUB3	0.006071062295795456	0.0785935988151593	0.1090156480252313	0.806319690863814
ENSG00000154553	PDLIM3	0.022605107854422917	0.008572657383096184	0.09318284256548856	0.8756393921969923
ENSG00000154556	SORBS2	0.02439196866657762	0.03069434429804872	0.213850539034468	0.7310631480009058
ENSG00000154640	BTG3	0.00047368346853865565	0.01662272189807889	0.02008637288166224	0.9628172217517202
ENSG00000154642	C21orf91	0.00883865161839668	0.003613536327452394	0.005076593191493726	0.9824712188626572
ENSG00000154719	MRPL39	0.013085695104190343	0.07316026641512456	0.038997156389884484	0.8747568820908005
ENSG00000154734	ADAMTS1	0.010159808469320849	0.003397738680997309	0.006773544569557171	0.9796689082801244
ENSG00000154743	TSEN2	0.009987591885659184	0.012646639300535865	0.06381686843584453	0.9135489003779604
ENSG00000154760	SLFN13	0.03795291561922055	0.01520487969968769	0.036019956884794924	0.9108222477962968
ENSG00000154814	OXNAD1	0.0013009687362984985	0.029864101563218438	0.04449874741585318	0.92433618228463
ENSG00000154832	CXXC1	0.008070212141935828	0.028472782901675407	0.07867101495650079	0.8847859899998879
ENSG00000154856	APCDD1	0.0045092802038122475	0.011524209834696555	0.11906563125556295	0.8649008787059282
ENSG00000154889	MPPE1	0.003308148191344309	0.0009530736049674293	0.024374332548059274	0.9713644456556292
ENSG00000154920	EME1	0.004459615908866714	0.006272096037467718	0.017679419602061926	0.9715888684516036
ENSG00000155090	KLF10	0.007385610260204667	0.03028868699589777	0.11391922614225385	0.8484064766016438
ENSG00000155099	TMEM55A	0.01425873480920256	0.052714862414892816	0.21379348661833045	0.7192329161575741
ENSG00000155115	GTF3C6	0.01968963587857017	0.06062880380378353	0.15387901462768575	0.7658025456899606
ENSG00000155254	MARVELD1	0.002503948203308361	0.014763252019722997	0.004112073713079078	0.9786207260638896
ENSG00000155256	ZFYVE27	0.0020122348428123107	0.006380715604846165	0.00665250432053374	0.9849545452318078
ENSG00000155275	TRMT44	0.01619566195709771	0.042404219521622086	0.3504371062156868	0.5909630123055933
ENSG00000155287	SLC25A28	0.0004193884022576493	0.01212535758602829	0.006246365290122326	0.9812088887215916
ENSG00000155324	GRAMD3	0.002187670809078519	0.0002154219616588908	0.034722847954480496	0.9628740592747822
ENSG00000155329	ZCCHC10	0.0017410499560936595	0.01056017325512913	0.01739789631127208	0.9703008804775052
ENSG00000155366	RHOC	0.008018218846296872	0.028092463403339298	0.23570315455400084	0.7281861631963629
ENSG00000155367	PPM1J	0.013593006016039844	0.025355847618995533	0.04879001149159392	0.9122611348733708
ENSG00000155438	NIFK	0.008011770988055276	0.05529799231852224	0.11752304860562728	0.8191671880877952
ENSG00000155463	OXA1L	0.01655522726080796	0.05675697223888334	0.06059576483994208	0.8660920356603666
ENSG00000155465	SLC7A7	0.0008337284774982172	5.167396695670202e-05	0.013473057919641514	0.9856415396359036
ENSG00000155542	SETD9	0.020177061285959964	0.005881670215936997	0.030216734463988724	0.9437245340341144
ENSG00000155636	RBM45	0.004992339178038081	0.006456721795186466	0.005196556708807382	0.983354382317968
ENSG00000155666	KDM8	0.00594576018562271	0.006163801518502618	0.015250670031595637	0.9726397682642792
ENSG00000155849	ELMO1	2.3812651639203736e-05	0.02210343399988336	0.2805210393923692	0.6973517139561083
ENSG00000155868	MED7	0.0038257643623628283	0.013614930698064796	0.01077102113674593	0.9717882838028264
ENSG00000155893	ACPL2	0.00731311149766043	0.017953292334623644	0.02387658902312754	0.9508570071445884
ENSG00000155957	TMBIM4	0.017412020723214218	0.0063673485321589325	9.440176643950639e-05	0.9761262289781872
ENSG00000156110	ADK	0.019131012616184453	0.05136033754720972	0.01950245723979094	0.9100061925968148
ENSG00000156170	NDUFAF6	0.00906411010724324	0.01897491167345174	0.07046572991795087	0.9014952483013541
ENSG00000156171	DRAM2	0.0004961091889282727	0.038528998935551735	0.01653025017019046	0.9444446417053296
ENSG00000086475	SEPHS1	0.03085790550241215	0.028704254705576245	0.11732899356622675	0.8231088462257848
ENSG00000087008	ACOX3	0.009067304114570266	0.03679402855929414	0.36276576417732137	0.5913729031488142
ENSG00000087074	PPP1R15A	2.728600992605884e-05	0.016010795896032718	0.1247606533107324	0.8592012647833088
ENSG00000087076	HSD17B14	0.02014483656775376	0.015211312424320863	0.1360470127808132	0.8285968382271122
ENSG00000087077	TRIP6	0.009190174709903937	0.014428085304533841	0.08783318875516083	0.8885485512304014
ENSG00000087085	ACHE	0.025273258259557008	0.004087256152959259	0.06655155767186922	0.9040879279156144
ENSG00000087086	FTL	0.05988039018977277	0.04673449898751233	0.09583003926406948	0.7975550715586455
ENSG00000087088	BAX	0.008314058282511092	0.014877574479600704	0.007888616998159084	0.9689197502397292
ENSG00000087157	PGS1	0.00470493075675305	0.029066947446023863	0.015447175845008756	0.9507809459522144
ENSG00000087245	MMP2	0.025123211151700617	0.016006593393232946	0.13238179456537205	0.8264884008896943
ENSG00000087253	LPCAT2	5.999562593751875e-05	0.004270246429317363	0.00490843300417052	0.9907613249405748
ENSG00000087299	L2HGDH	0.00038471416219321137	0.013703732190071118	0.051624133809726	0.9342874198380096
ENSG00000087502	ERGIC2	0.004356780405336036	0.049813766528806036	4.038828942328031e-05	0.9457890647764348
ENSG00000087510	TFAP2C	0.048151453980059065	5.511761035902232e-05	0.03205737836674362	0.9197360500428384
ENSG00000087586	AURKA	0.001089912811953732	0.012713242676113163	0.024624382070552897	0.9615724624413802
ENSG00000087842	PIR	0.07220010382957415	0.015335491044423697	0.030391431514986307	0.8820729736110158
ENSG00000087884	AAMDC	0.007009211132009129	0.008632516402238492	0.009340536361391222	0.9750177361043612
ENSG00000087903	RFX2	4.305268196386904e-05	0.003213393666910627	0.0007607058454203018	0.9959828478057052
ENSG00000088179	PTPN4	0.00452717028368391	0.03722636123089682	0.05943756025471305	0.8988089082307061
ENSG00000088298	EDEM2	0.0034144718714032955	0.020573949123551143	0.023908901023443528	0.9521026779816021
ENSG00000088325	TPX2	0.023202899386002524	0.03262047237954736	0.053942354996561186	0.8902342732378891
ENSG00000088356	PDRG1	0.021296515444347016	0.016825639970168744	0.02562753354330938	0.9362503110421748
ENSG00000088448	ANKRD10	0.07274410848522138	0.09930678313352173	0.02399048990672733	0.8039586184745295
ENSG00000088451	TGDS	0.006014887311130767	0.008395205412511096	0.0062256852566054365	0.9793642220197528
ENSG00000088543	C3orf18	0.0007579877538339758	0.0015904678266363645	0.013397117636360915	0.9842544267831688
ENSG00000088682	COQ9	0.00016038361974722728	0.0308350301291155	0.034590319356376215	0.9344142668947611
ENSG00000088727	KIF9	0.0072879141557728065	0.008580038692879509	0.03320895619286706	0.9509230909584806
ENSG00000088766	CRLS1	0.004890516803757393	0.01731523902340039	0.02009750988097773	0.9576967342918644
ENSG00000088826	SMOX	0.00041188018195171985	0.00047997962752017033	0.0027102908645570234	0.9963978493259712
ENSG00000088833	NSFL1C	0.0073199397765281215	0.07009554169660485	0.006404399406102244	0.9161801191207648
ENSG00000088882	CPXM1	0.029850915371038893	0.013690985699509798	0.037830658110322136	0.9186274408191292
ENSG00000088986	DYNLL1	0.03797414667882184	0.021524058699689447	0.0005826654571573032	0.9399191291643314
ENSG00000088992	TESC	0.03070201282688736	0.016628078867324723	0.2316789322574325	0.7209909760483554
ENSG00000089022	MAPKAPK5	0.0037876993325885494	0.011640949585357321	0.01967557189571249	0.9648957791863416
ENSG00000089060	SLC8B1	0.00868678065500508	0.00865051153800498	0.00991102139323561	0.9727516864137544
ENSG00000089123	TASP1	3.095320282666161e-05	0.02302957601290181	0.03981903160953356	0.937120439174738
ENSG00000089163	SIRT4	0.004406908660619051	0.0015091495088065887	0.0006895744693114492	0.9933943673612629
ENSG00000089289	IGBP1	0.01719409222399851	0.008625368553447359	0.022138675527620832	0.9520418636949334
ENSG00000089327	FXYD5	0.044351809895842816	0.03327391525613852	0.0985849841997506	0.8237892906482682
ENSG00000089351	GRAMD1A	0.007063440730892617	0.02594770188265853	0.04260465235170921	0.9243842050347396
ENSG00000089639	GMIP	0.007498919481895981	0.002804288470736594	0.010369548929459895	0.9793272431179074
ENSG00000089685	BIRC5	0.01851685495824285	0.021049164161681257	0.05047466873835117	0.9099593121417248
ENSG00000089818	NECAP1	0.0025401703672699835	0.01851993645477284	0.01359039055030673	0.9653495026276504
ENSG00000089876	DHX32	0.00055254570873306	0.00936981675011519	0.008811319168231758	0.98126631837292
ENSG00000090006	LTBP4	0.0035245723193427954	0.012649646520132216	0.003858103575873264	0.9799676775846518
ENSG00000090013	BLVRB	0.030177388407343887	0.03431012448145064	0.002557318058005915	0.9329551690531996
ENSG00000090097	PCBP4	0.008104326240459968	0.030399809222357608	0.17885764537983456	0.7826382191573478
ENSG00000090238	YPEL3	0.017048051056385825	0.014457607992115666	0.01960038357671008	0.9488939573747884
ENSG00000090263	MRPS33	0.023403100560451674	0.027271682976574042	0.016036180516034337	0.9332890359469399
ENSG00000090432	MUL1	0.0062824153690598464	0.029018239316559613	0.0291474182496233	0.9355519270647572
ENSG00000151743	AMN1	2.905184611232813e-05	0.008394051375506818	0.018789777778426768	0.9727871189999542
ENSG00000151881	C5orf28	0.006942226215194741	0.0005722205693789531	0.012644674502300631	0.9798408787131256
ENSG00000151929	BAG3	0.020761138325454342	0.015508859951449272	0.07982940036230078	0.8839006013607955
ENSG00000152061	RABGAP1L	0.0014479935903842947	0.058792582670728975	0.31545067186715703	0.6243087518717297
ENSG00000152076	CCDC74B	0.01158282910555793	0.005957811504527698	0.02111739510446346	0.9613419642854508
ENSG00000152082	MZT2B	0.002602379594024245	0.05410757502275077	0.003004459741951422	0.9402855856412736
ENSG00000152133	GPATCH11	0.005456501441030544	0.007698267687313573	0.09060615914981104	0.8962390717218449
ENSG00000152137	HSPB8	0.005237950047491036	0.016958616593723802	0.1516963079006758	0.8261071254581093
ENSG00000152154	TMEM178A	0.015800780967039334	0.0046523764411927045	0.08399590480831512	0.8955509377834528
ENSG00000152219	ARL14EP	0.016207269884985758	0.022721348923725317	0.07429533016862662	0.8867760510226622
ENSG00000152229	PSTPIP2	0.013877820461435935	0.008585287798068327	0.03290428158512148	0.9446326101553744
ENSG00000152253	SPC25	0.009018870284388516	0.03709716269162553	0.061673709280047374	0.8922102577439386
ENSG00000152256	PDK1	0.06591628094652788	0.02406816668602736	0.0683657147789756	0.8416498375884692
ENSG00000152359	POC5	0.002737158019334957	0.00928461621684345	0.00289585537497709	0.9850823703888444
ENSG00000152377	SPOCK1	0.01905086773764942	0.01211499347350636	0.13016723159231774	0.8386669071965264
ENSG00000152380	FAM151B	0.003210548746983809	0.016264888890364555	0.003493129571956197	0.9770314327906956
ENSG00000152422	XRCC4	0.000530681291876873	0.02192978139957304	0.0021360338499790453	0.9754035034585712
ENSG00000152454	ZNF256	0.0019019856764440374	0.012005405005636658	0.023659994404085147	0.962432614913834
ENSG00000152455	SUV39H2	0.0051441697806279725	0.038569089647655035	0.07952808780775651	0.8767586527639605
ENSG00000152457	DCLRE1C	0.0027212890912432603	0.00903529147309075	0.034905357975587976	0.953338061460078
ENSG00000152464	RPP38	0.004437518695004289	0.006596157651464143	0.026824060453241226	0.9621422632002904
ENSG00000152467	ZSCAN1	0.024833708242658573	0.0015342572359126727	0.005649831363821806	0.9679822031576067
ENSG00000152503	TRIM36	0.01660694721282381	0.013881708572637066	0.11566835090802186	0.8538429933065173
ENSG00000152518	ZFP36L2	0.0086670331832378	0.0517849739093597	0.2475371566414755	0.692010836265927
ENSG00000152578	GRIA4	0.007998094129948705	0.04426562295189455	0.24222611527673346	0.7055101676414233
ENSG00000152804	HHEX	0.04499712613463529	0.008293249883811716	0.12691003378004528	0.8197995902015077
ENSG00000152818	UTRN	0.013965646946019629	0.011127168197126648	0.03914243049844813	0.9357647543584056
ENSG00000152932	RAB3C	0.003295194103198765	0.011835672218108663	0.04090434640860228	0.9439647872700904
ENSG00000152936	IFLTD1	0.011466307044619106	0.014273308819806284	0.11536637008029875	0.8588940140552759
ENSG00000152944	MED21	0.012150208969071529	0.017720662381777542	0.02862456526314252	0.9415045633860084
ENSG00000152969	JAKMIP1	0.006889048406619496	0.019238702340859185	0.204884434397636	0.7689878148548853
ENSG00000152977	ZIC1	0.24309804925792125	0.002314293834819135	0.0042613552529982	0.7503263016542615
ENSG00000153006	SREK1IP1	0.023202567128532896	0.02663246426047912	0.07353056739556459	0.8766344012154234
ENSG00000153015	CWC27	0.014394217932617087	0.01303073784158167	0.1097753458038421	0.8627996984219591
ENSG00000153037	SRP19	0.012759399620513177	0.03838315120208904	0.05255534952632983	0.8963020996510679
ENSG00000153046	CDYL	0.005004679158284267	0.0502237660456418	0.2055984081320738	0.739173146664
ENSG00000153066	TXNDC11	0.010637785981716264	0.0005667103814881093	0.0019272375289919527	0.9868682661078036
ENSG00000153094	BCL2L11	0.0041608644057548536	0.009201302543634668	0.032074140133165265	0.9545636929174453
ENSG00000153132	CLGN	0.02459230243514331	0.0005618015207927087	0.023848745532830912	0.9509971505112332
ENSG00000153404	PLEKHG4B	0.0007045708257012652	0.02549980496648087	0.09173529889771972	0.8820603253100983
ENSG00000153406	NMRAL1	0.025940952607527587	0.03878956062696283	0.05598267732283478	0.8792868094426747
ENSG00000153446	C16orf89	0.027233664800834428	0.01069671699419928	0.07541889215005255	0.8866507260549138
ENSG00000153485	TMEM251	0.00213455424594323	0.008547475512471935	0.017558340650159678	0.9717596295914251
ENSG00000153487	ING1	0.0011826941591362875	3.048342048612443e-05	0.016186944451140946	0.9825998779692366
ENSG00000153551	CMTM7	0.010984319143785705	0.023428970363658864	0.13121292970769075	0.8343737807848646
ENSG00000153574	RPIA	0.0007661575081670111	0.010803641045905454	0.01725020032670556	0.971180001119222
ENSG00000153885	KCTD15	0.002649470090539071	0.005235122667348921	0.005819415403765626	0.9862959918383464
ENSG00000153896	ZNF599	0.0031601351570601623	0.009339647585370049	0.008215902325303604	0.979284314932266
ENSG00000153904	DDAH1	0.011181826619201227	0.04136918232163392	0.12270826595124625	0.8247407251079186
ENSG00000153976	HS3ST3A1	0.018762157996852914	0.024729694359322242	0.08801783697774206	0.8684903106660828
ENSG00000130193	THEM6	0.022172496328296168	5.7798698240909744e-05	0.009105349947878445	0.9686643550255843
ENSG00000130202	PVRL2	0.010745949589728278	0.037698845582666084	0.14722458804763336	0.8043306167799722
ENSG00000130203	APOE	0.0340457043099978	0.07052837379392791	0.07104417448315763	0.8243817474129166
ENSG00000130204	TOMM40	0.011431489148323846	0.0586392097189321	0.09536520989999699	0.8345640912327471
ENSG00000130208	APOC1	0.06019930645936291	0.02650790767558206	0.1115940781345012	0.8016987077305539
ENSG00000130222	GADD45G	0.007741262450248774	0.006050200769369612	0.0260706349485809	0.9601379018318008
ENSG00000130255	RPL36	0.019981363779023504	0.07987934381356039	0.11267442274239467	0.7874648696650215
ENSG00000130299	GTPBP3	0.009939694408073869	0.02508459166264857	0.023477518406300368	0.9414981955229772
ENSG00000130303	BST2	0.052355346034366375	0.0431711245236463	0.1075437777203603	0.7969297517216272
ENSG00000130305	NSUN5	0.07864647886373077	0.02526783198005736	0.053447343519539565	0.8426383456366723
ENSG00000130312	MRPL34	0.008023519854123546	0.05605402449313143	0.12193048992344445	0.8139919657293005
ENSG00000130313	PGLS	0.013407572423521738	0.01924608216562226	0.018938608727987253	0.9484077366828688
ENSG00000130332	LSM7	0.01394231157481631	0.04359202135465056	0.07536275709473145	0.8671029099758017
ENSG00000130347	RTN4IP1	0.004222969853052221	0.03259556350690375	0.06635059859704187	0.8968308680430022
ENSG00000130414	NDUFA10	0.015068659441062653	0.03369010284266727	0.03980441974988155	0.9114368179663884
ENSG00000130429	ARPC1B	0.0441692054995536	0.039954542261327115	0.001569560504752199	0.9143066917343672
ENSG00000130475	FCHO1	0.014112473411326619	0.015276337417125169	0.07661779600213668	0.8939933931694115
ENSG00000130489	SCO2	0.006317041526356653	0.012044716949541394	0.005720866011616884	0.9759173755124853
ENSG00000130511	SSBP4	0.007860035432905947	0.009424880183759029	0.013352228201696957	0.969362856181638
ENSG00000130513	GDF15	0.013308703789855571	0.001638910486813663	0.023370935085278082	0.9616814506380528
ENSG00000130522	JUND	2.633237383520779e-05	0.11711140268919205	0.07160810265389958	0.8112541622830731
ENSG00000130545	CRB3	0.014486181535622384	0.01445786468780528	0.11803353410423904	0.8530224196723333
ENSG00000130558	OLFM1	0.008062907877608164	7.130744569283256e-05	0.07982539376000887	0.9120403909166902
ENSG00000130560	UBAC1	2.688625387091213e-05	0.019437187494953503	0.049170482174768486	0.9313654440764072
ENSG00000130706	ADRM1	0.06379500129182106	0.0582470467566253	0.09585310252929992	0.7821048494222538
ENSG00000130707	ASS1	0.021964120566982864	0.016377580225729476	0.08603876250907291	0.8756195366982147
ENSG00000130713	EXOSC2	0.003262537329717375	0.021245174774423274	0.08035649175322718	0.8951357961426322
ENSG00000130714	POMT1	0.003991236429514443	0.0007618728263427794	0.00742030751475955	0.9878265832293832
ENSG00000130717	UCK1	2.6383777900901044e-05	0.02716918894886709	0.021644404444935574	0.9511600228282964
ENSG00000130720	FIBCD1	0.016001311143142058	0.000980269683023352	0.04411489380741035	0.9389035253664244
ENSG00000130724	CHMP2A	0.05538640786717799	0.0572608343726337	0.014372995781912363	0.8729797619782759
ENSG00000130725	UBE2M	0.008946340390314946	0.031137170644186918	0.002669042525262916	0.9572474464402352
ENSG00000130731	C16orf13	0.014170487859560604	0.012440158921022976	0.039811639074566536	0.9335777141448499
ENSG00000130733	YIPF2	2.732034399483928e-05	0.02937648435497676	0.014265141678436585	0.9563310536225916
ENSG00000130734	ATG4D	0.015297905639842038	0.010256816148760652	0.005337156258292375	0.969108121953105
ENSG00000130748	TMEM160	0.0014822946562639177	0.04485579074167823	0.009086192224316938	0.944575722377741
ENSG00000130751	NPAS1	0.005926230782910521	0.002627078796369744	0.01805935756671599	0.9733873328540036
ENSG00000130762	ARHGEF16	0.009015627233936384	0.0012154865738592206	0.031640071056258864	0.9581288151359456
ENSG00000130766	SESN2	0.005594907767954218	0.007856468646785162	0.03523145533575403	0.9513171682495066
ENSG00000130768	SMPDL3B	0.018801498921168447	0.0485607579427572	0.2330202100303557	0.6996175331057186
ENSG00000130770	ATPIF1	0.02277202047802921	0.02846605221613425	0.11988966916492025	0.8288722581409163
ENSG00000130772	MED18	0.005560428749345165	0.0005813780258780924	0.0012106110735007464	0.9926475821512759
ENSG00000130775	THEMIS2	0.006475491014800157	0.01056989676550488	0.010585594122168055	0.9723690180975272
ENSG00000130810	PPAN	0.0018337184306031762	0.016849002247542443	0.08032869619926399	0.9009885831225904
ENSG00000130813	C19orf66	0.008006888381497362	0.017373114297857758	0.0841135317613944	0.8905064655592505
ENSG00000130816	DNMT1	0.005730763791249851	0.02705957063262857	0.1147653370301108	0.8524443285460107
ENSG00000130844	ZNF331	0.016914546651186867	0.01304706998479232	0.0329001496989703	0.9371382336650504
ENSG00000130856	ZNF236	4.7325781654067276e-05	0.009539469043967592	0.002987689957343564	0.9874255152170348
ENSG00000130881	LRP3	0.0062196366809674644	0.014045026935409427	0.007524229948869734	0.9722111064347534
ENSG00000130958	SLC35D2	0.00639854853137396	0.005425407079568856	0.014953303660681254	0.9732227407283759
ENSG00000111704	NANOG	0.0485521408380506	0.04273828043844646	0.2933302663404914	0.6153793123830115
ENSG00000111716	LDHB	0.029389108486984405	0.08701608327944067	0.2794231755536215	0.6041716326799534
ENSG00000111728	ST8SIA1	0.01447299429114105	0.0067026422982536145	0.0373594058885947	0.9414649575220106
ENSG00000111752	PHC1	0.010145271734938224	0.0601824664327245	0.36403726119100144	0.5656350006413359
ENSG00000111775	COX6A1	0.00961686255259958	0.10191650596713113	0.06492772075765325	0.8235389107226161
ENSG00000111845	PAK1IP1	0.012348817252659587	0.07996057151579024	0.2308556382296689	0.6768349730018812
ENSG00000111859	NEDD9	0.004770886480496016	0.005386167523301017	0.04762177803710448	0.9422211679590984
ENSG00000111860	CEP85L	0.004538791476970583	0.0021872972120650907	0.005721073810319785	0.9875528375006444
ENSG00000111879	FAM184A	0.03109011474008364	0.007853408924658743	0.11207181453419733	0.8489846618010602
ENSG00000111906	HDDC2	0.00659919305783525	0.018528074706029008	0.0342385115101568	0.9406342207259788
ENSG00000111907	TPD52L1	0.01288845655704636	0.0144715704347601	0.01786733962778663	0.954772633380407
ENSG00000112029	FBXO5	0.00871350843015474	0.03565942991135608	0.0430736299076655	0.9125534317508236
ENSG00000112110	MRPL18	0.0020167034649745614	0.049356120557767086	0.10000543078231032	0.8486217451949482
ENSG00000112118	MCM3	0.007001717206608171	0.07317396176927952	0.18739333343865192	0.7324309875854603
ENSG00000112183	RBM24	0.0072512584774875434	0.017728805989638084	0.18477347610154574	0.7902464594313285
ENSG00000112186	CAP2	0.005622961973483638	0.014966214391217904	0.23913102091755115	0.7402798027177474
ENSG00000112306	RPS12	0.035381040953431565	0.12109464472328252	0.13416490553207208	0.7093594087912138
ENSG00000112312	GMNN	0.017727549681482328	0.07720498277906881	0.10831709961111774	0.7967503679283311
ENSG00000112357	PEX7	2.8658058459740313e-05	0.010649052852619436	0.007796525087245485	0.9815257640016752
ENSG00000112514	CUTA	0.018228223182165063	0.06714206781182247	0.08294419186479858	0.8316855171412139
ENSG00000112559	MDFI	0.01313658469978675	0.029085645440502905	0.0013205752753386838	0.9564571945843716
ENSG00000112576	CCND3	0.0065810675497541115	0.011459287984291916	0.0894179496926082	0.8925416947733457
ENSG00000112578	BYSL	0.00212099238979443	0.039206216207591	0.042432841844471145	0.9162399495581434
ENSG00000112651	MRPL2	0.0052344249987755715	0.04181583238301674	0.04220429891377216	0.9107454437044356
ENSG00000112667	DNPH1	0.057265562963973976	0.031045162732927605	0.02683322699712536	0.884856047305973
ENSG00000112679	DUSP22	0.01140546621007029	0.00452482723045137	0.0012863003333850721	0.9827834062260932
ENSG00000112699	GMDS	0.0041165274281297634	0.035013801369491664	0.07842204147625194	0.8824476297261267
ENSG00000112742	TTK	0.00713043606309037	0.04120702015525536	0.04880482210884548	0.9028577216728088
ENSG00000112759	SLC29A1	0.021139462515675184	0.07921960820116668	0.2379697101890436	0.6616712190941145
ENSG00000112763	BTN2A1	0.002281048946762658	0.0026930887016657448	0.0021644879900811187	0.9928613743614904
ENSG00000112796	ENPP5	0.007620722619159139	0.032942776223963764	0.06175953852158636	0.8976769626352907
ENSG00000112812	PRSS16	0.012850479052443962	0.004053133674632471	0.016277785573247078	0.9668186016996764
ENSG00000112855	HARS2	0.0037657563264707023	0.012103505261081	0.002698023367417704	0.9814327150450306
ENSG00000112877	CEP72	0.005096399312267716	0.005463936023551171	0.006159914753842111	0.9832797499103392
ENSG00000112981	NME5	0.004305588941252014	7.207648074057776e-05	0.009856182302036257	0.9857661522759712
ENSG00000112983	BRD8	2.9637647370634137e-05	0.03236426121255598	0.04432074266190054	0.9232853584781728
ENSG00000112984	KIF20A	0.0012258817568437585	0.03731053703284337	0.03217661817405554	0.9292869630362572
ENSG00000112996	MRPS30	0.002815193022493071	0.02019464148735833	0.08581250921544785	0.8911776562747007
ENSG00000113108	APBB3	0.000605778546814608	0.008152761941882003	0.021772678630227228	0.9694687808810759
ENSG00000113119	TMCO6	0.004297584641394539	0.0021223004934793656	0.004065092500388489	0.9895150223647377
ENSG00000113140	SPARC	0.0700226935441376	0.03273793946456363	0.09619988835040501	0.8010394786408936
ENSG00000113269	RNF130	0.012675993966327242	0.015103735148027597	0.04272507680933006	0.9294951940763152
ENSG00000113296	THBS4	0.013253737728212785	0.00400113867537829	0.01813101221935284	0.964614111377056
ENSG00000113356	POLR3G	0.008055717248712777	0.06897697290271751	0.3927870360939222	0.5301802737546475
ENSG00000113368	LMNB1	0.00904036237487989	0.01799373053865639	0.01119835114364308	0.9617675559428208
ENSG00000113532	ST8SIA4	0.007286126642978044	0.02933895489177368	0.2698187229958534	0.6935561954693948
ENSG00000113552	GNPDA1	0.004022830998236021	0.06489349229590068	0.07051791014603463	0.8605657665598286
ENSG00000113594	LIFR	0.010204962799023994	0.012867655845436112	0.15880483296424475	0.8181225483912952
ENSG00000113597	TRAPPC13	0.0028648470354707732	0.02202652738715199	0.00962091650281428	0.9654877090745628
ENSG00000113638	TTC33	0.005869847094611479	0.006744336502199593	0.010967859935146464	0.9764179564680424
ENSG00000139190	VAMP1	0.009014611565778043	0.005495584051028438	0.012694758368473323	0.9727950460147202
ENSG00000139194	RBP5	0.0014973625494126134	0.005077520898106282	0.00994916476125493	0.9834759517912262
ENSG00000139211	AMIGO2	0.011324175157798594	0.0028286341668923892	0.05462798513510442	0.9312192055402048
ENSG00000139219	COL2A1	0.04093656660201304	0.004610341590169213	0.07966103257828468	0.8747920592295331
ENSG00000139263	LRIG3	0.006031136353119722	0.03383063989572894	0.2658558860406514	0.6942823377104999
ENSG00000139291	TMEM19	0.00185965506361795	0.008710110391564937	0.002103958890200724	0.9873262756546164
ENSG00000139292	LGR5	0.03026517290741607	0.017048412462835158	0.05199047525504928	0.9006959393746995
ENSG00000139318	DUSP6	0.012934207479645923	0.03472352527426244	0.05352645540981799	0.8988158118362737
ENSG00000139354	GAS2L3	0.0020099535725867767	0.012841646765175038	0.0016701682539324273	0.9834782314083058
ENSG00000139405	RITA1	0.0031358456006576395	0.04235121099543421	0.07336766340458246	0.8811452799993258
ENSG00000139410	SDSL	0.02362048102715274	6.471916200933913e-05	0.006865534293302854	0.9694492655175352
ENSG00000139428	MMAB	0.009364669158500628	0.0075175559355632575	0.04090989801500562	0.9422078768909304
ENSG00000139508	SLC46A3	0.021591488507498254	0.016065385076285226	0.15561422387477547	0.8067289025414411
ENSG00000139546	TARBP2	0.010383697654100072	0.03681917481090925	0.03308754652700152	0.9197095810079892
ENSG00000139579	NABP2	0.0019506820892333282	0.025383609382257474	0.06665443230714392	0.9060112762213652
ENSG00000139620	KANSL2	0.005928428823982478	0.033356390654968635	0.02132939347097996	0.9393857870500688
ENSG00000139629	GALNT6	5.659562781010275e-05	0.002723768565817016	0.012106667444361742	0.9851129683620112
ENSG00000139636	LMBR1L	0.0019258127533724216	0.005768321821022298	0.02004509490099008	0.9722607705246152
ENSG00000139637	C12orf10	0.0004839001045084299	0.015742018738332416	0.03005945928723978	0.9537146218699194
ENSG00000139668	WDFY2	2.7678278095404345e-05	0.0071556365136498596	0.03651107919110776	0.956305606017147
ENSG00000139684	ESD	0.014330862734056062	0.04636529898374876	0.0026215602770686373	0.9366822780051264
ENSG00000139832	RAB20	0.02517937234817862	0.001985536016976152	0.040232187133441434	0.9326029045014036
ENSG00000139835	GRTP1	0.015728253952427718	0.022744245222292844	0.1304097335739094	0.83111776725137
ENSG00000139890	REM2	0.0014085471358157296	6.481717681751947e-05	0.00828638839007249	0.9902402472972942
ENSG00000139971	C14orf37	0.00454157520481057	0.012112865956393245	0.008048857809652036	0.9752967010291442
ENSG00000139974	SLC38A6	0.0060452341055335	0.00990041885748222	0.004132424488893697	0.9799219225480904
ENSG00000139990	DCAF5	0.006486649725339632	0.006420017121507816	0.06116505625883109	0.9259282768943216
ENSG00000140025	EFCAB11	0.006535664686229088	0.00022753746693946294	0.00624626527143687	0.9869905325753946
ENSG00000140092	FBLN5	0.01699487034226667	0.0049170429188733975	0.07646976471716656	0.9016183220216932
ENSG00000140105	WARS	0.031815554592465635	0.07981840735030289	0.1984270553290164	0.6899389827282151
ENSG00000140263	SORD	0.00835824060482932	0.054982416692938935	0.11517029210167222	0.8214890506005595
ENSG00000140264	SERF2	0.011990973948989778	0.06530720350717051	0.08543386885612507	0.8372679536877147
ENSG00000140284	SLC27A2	0.01105873594241033	0.0119559395372503	0.05692354063014818	0.9200617838901912
ENSG00000140365	COMMD4	0.008839456196018962	0.04025856961126404	0.070781466960843	0.8801205072318741
ENSG00000140386	SCAPER	0.008224478713508685	0.00791690604295055	0.037544362630065935	0.9463142526134748
ENSG00000140395	WDR61	0.003924126762221434	0.06948490784518868	0.047935857248004005	0.8786551081445859
ENSG00000140398	NEIL1	0.0007794829090994657	0.004359630096053064	0.016941567110958858	0.9779193198838886
ENSG00000140400	MAN2C1	2.8161034314990526e-05	0.007170187572029397	0.0029754411920487767	0.9898262102016068
ENSG00000140416	TPM1	0.03099931998915849	0.05230678395870282	0.2360733302403672	0.6806205658117717
ENSG00000140451	PIF1	0.00834207695899027	0.022602503232332014	0.07128631249123503	0.8977691073174426
ENSG00000140455	USP3	0.031400783117152664	0.0007965941498154367	0.04070884488164215	0.9270937778513896
ENSG00000140463	BBS4	0.004877572217363808	0.01297202713030179	0.008560957878713674	0.9735894427736208
ENSG00000140474	ULK3	0.003881963854669464	0.014724494136828262	0.028143981279529228	0.953249560728973
ENSG00000140497	SCAMP2	0.003132644210607561	0.015913972212666612	0.018616048196569538	0.9623373353801564
ENSG00000140511	HAPLN3	0.0054258183895123935	0.04786953291203114	0.3171890152141578	0.6295156334842986
ENSG00000140543	DET1	0.0005548665523104851	0.006381942393781397	0.032499931350633865	0.9605632597032742
ENSG00000140545	MFGE8	0.08395873386393267	0.09038155846720944	0.17953668853666424	0.6461230191321936
ENSG00000140557	ST8SIA2	0.008911510173291325	0.004605290978093882	0.0017492177518046625	0.9847339810968101
ENSG00000140600	SH3GL3	0.01739121032712986	3.9146003291327146e-05	0.013860417920066285	0.9687092257495123
ENSG00000140650	PMM2	0.0543872918357703	0.021528092971817403	0.09606697690943043	0.8280176382829819
ENSG00000174720	LARP7	0.08262921690175344	0.002967686265119843	0.03834156058890333	0.8760615362442233
ENSG00000174721	FGFBP3	0.01871702682978345	0.02113331013139311	0.27122640255838665	0.6889232604804367
ENSG00000174744	BRMS1	0.00784038716656022	0.03486204962889952	0.050300717281295884	0.9069968459232444
ENSG00000174775	HRAS	0.007290939638079815	0.028446442728768943	0.0014758381365572073	0.9627867794965941
ENSG00000174851	YIF1A	0.003227897859417633	0.018398771350497504	0.0029015562729167122	0.9754717745171682
ENSG00000174886	NDUFA11	0.002829148261753807	0.06014761380680572	0.03860659597363577	0.8984166419578048
ENSG00000174915	PTDSS2	0.006791561100799874	0.01242572317476967	0.006267811463970082	0.9745149042604604
ENSG00000174917	C19orf70	0.003176988085930455	0.006226162419431422	0.002651858862168447	0.9879449906324698
ENSG00000174939	ASPHD1	0.008465194556556999	0.0030424085409873768	0.034043069945370784	0.954449326957085
ENSG00000174943	KCTD13	0.0020378788225968573	0.010034783583557142	0.014320365845076581	0.9736069717487694
ENSG00000175063	UBE2C	0.008570910010716956	0.02522811731369889	0.044987050741152536	0.9212139219344316
ENSG00000175110	MRPS22	0.004528463216151389	0.031429159668437116	0.031485438110105686	0.9325569390053059
ENSG00000175130	MARCKSL1	0.012913236510082866	0.03343554404802295	0.04047178475566303	0.9131794346862312
ENSG00000175155	YPEL2	0.009843842788423748	0.011419952721979622	0.1001698505186166	0.87856635397098
ENSG00000175161	CADM2	0.02173807639364157	0.013892246349492907	0.04484503023171665	0.9195246470251488
ENSG00000175182	FAM131A	0.0016145646089463642	0.003682146185532447	0.008695463450692774	0.9860078257548284
ENSG00000175183	CSRP2	0.030580205927131506	0.06890657615978199	0.12078012692463508	0.7797330909884514
ENSG00000175193	PARL	3.840999981141448e-05	0.04270447128280555	0.047769718895962585	0.9094873998214204
ENSG00000175197	DDIT3	0.0055040859158035395	0.00319327160212422	0.020617746423654087	0.970684896058418
ENSG00000175206	NPPA	0.019949687412311387	0.03644216178329252	0.20779982663408905	0.7358083241703071
ENSG00000175213	ZNF408	3.290505955638865e-05	0.008858262508236145	0.038625168664144366	0.952483663768063
ENSG00000175229	GAL3ST3	0.008737452456689505	0.023618681856252502	0.10373217262483778	0.8639116930622203
ENSG00000175274	TP53I11	0.00689701672415335	0.0263611922055482	0.15588553026257718	0.8108562608077213
ENSG00000175279	APITD1	0.0005978287016710795	0.010610650821951492	0.03870270336718887	0.9500888171091884
ENSG00000175283	DOLK	0.004572114697935243	0.022461773901028364	0.024744042710929347	0.9482220686901072
ENSG00000175287	PHYHD1	0.0109309688915994	0.021565569313928345	0.033859220994477836	0.9336442407999944
ENSG00000175305	CCNE2	0.0013519167572532355	0.005036433209735249	0.010750299049573158	0.9828613509834384
ENSG00000175309	PHYKPL	2.486756650022153e-05	0.0032013738566809154	0.018036162503297173	0.9787375960735216
ENSG00000175322	ZNF519	0.003994691808714495	0.015614954645897303	0.019321141376560283	0.9610692121688279
ENSG00000175348	TMEM9B	0.004639675787971788	0.008766836227717244	0.01865911365993464	0.9679343743243763
ENSG00000175354	PTPN2	0.0014178169141964932	0.018971877031481788	0.08924135168705913	0.8903689543672626
ENSG00000175376	EIF1AD	0.013793577535689236	0.005407539691005373	0.008274838332741586	0.9725240444405636
ENSG00000175416	CLTB	0.00745546569227548	0.0358447038108144	0.05722938468332001	0.8994704458135901
ENSG00000175449	RFESD	0.009299363153912416	0.00815766307561807	0.03402503561911782	0.9485179381513515
ENSG00000175467	SART1	0.0008982784120914283	0.01652669430274458	0.011140868873428307	0.9714341584117356
ENSG00000175482	POLD4	0.007494515940790084	0.0036308374271974814	0.059316411522139165	0.9295582351098732
ENSG00000175536	LIPT2	0.003108726902191596	0.011468961028522929	0.0009884431196553348	0.9844338689496304
ENSG00000175567	UCP2	0.060341747462992375	0.04040882411447179	0.044291955490830745	0.8549574729317051
ENSG00000175573	C11orf68	0.002645862070125612	0.014113033542572763	0.00884373129180101	0.9743973730955008
ENSG00000175575	PAAF1	0.01655861875884959	0.01118475249326551	0.009365778436483044	0.962890850311402
ENSG00000175581	MRPL48	0.003473580946661766	0.007437350222596028	0.0043695097893115455	0.9847195590414308
ENSG00000175595	ERCC4	0.0020860672331456994	2.985951653710027e-05	0.0023061646366977964	0.9955779086136196
ENSG00000175602	CCDC85B	0.0099027038909951	0.037426785142403066	0.016482684797213827	0.936187826169388
ENSG00000175606	TMEM70	0.0013957571944985252	0.015863253436186744	0.027541444389010152	0.9551995449803046
ENSG00000175634	RPS6KB2	0.003733333905937549	0.03871023341009516	0.01050970155694055	0.9470467311270268
ENSG00000175643	RMI2	0.013823858686997521	0.02752232176766493	0.05501953171048349	0.903634287834854
ENSG00000175662	TOM1L2	0.004641744598226899	0.004265320829476677	0.031106727494494807	0.9599862070778016
ENSG00000175691	ZNF77	0.0074246398721421174	0.0007621881556378406	0.0005162458258190551	0.9912969261464007
ENSG00000175707	C1orf172	0.014191198976899685	0.04247300830264635	0.152115019292694	0.79122077342776
ENSG00000175711	B3GNTL1	2.3407202236970885e-05	0.009644477007670174	0.017883282687675618	0.9724488331024174
ENSG00000170412	GPRC5C	0.012696113908285005	0.004276781266961882	0.07944080416064526	0.9035863006641078
ENSG00000170421	KRT8	0.032045731356182605	0.01946404957170639	0.2684143940202006	0.6800758250519104
ENSG00000170464	DNAJC18	0.002042253338956705	0.00165501466338082	0.0155628174964883	0.980739914501174
ENSG00000170469	SPATA24	0.0008133858023724027	7.280857599710254e-05	0.011127665824586923	0.9879861397970436
ENSG00000170540	ARL6IP1	0.024306418758912932	0.023866343134108133	0.056114908952369535	0.8957123291546094
ENSG00000170542	SERPINB9	0.03473929180810825	0.0425891474781237	0.3912775280686143	0.5313940326451537
ENSG00000170545	SMAGP	0.00625075379808842	4.2437956745805214e-05	0.0014407459908894885	0.9922660622542764
ENSG00000170558	CDH2	0.009035546271516516	0.038970145544073416	0.4715409940485378	0.4804533141358723
ENSG00000170571	EMB	0.012057249413321432	0.016297370249990503	0.035667631250340344	0.9359777490863478
ENSG00000170579	DLGAP1	0.0001041075708101308	0.01919162522101675	0.02727046990745826	0.9534337973007148
ENSG00000170604	IRF2BP1	5.8605041322895876e-05	0.020170746657266102	5.8606552937639944e-05	0.9797120417484734
ENSG00000170619	COMMD5	0.0063250939340049935	0.025186898201190702	0.03830756467358703	0.9301804431912172
ENSG00000170634	ACYP2	0.006918587434251369	0.0012024871255815266	0.00973836249520512	0.982140562944962
ENSG00000170684	ZNF296	0.002640514083684155	0.016120848691394563	0.10105592332278993	0.8801827139021313
ENSG00000170727	BOP1	0.011550584754823208	0.025553298558698586	0.12253938625796887	0.8403567304285093
ENSG00000170745	KCNS3	0.014984150697438638	0.020352514588345097	0.09316937282760614	0.8714939618866102
ENSG00000170775	GPR37	0.007625001921588686	0.008909249136195707	0.10930777174422504	0.8741579771979906
ENSG00000170779	CDCA4	0.010777895858227254	0.03362697743196776	0.04038478375873668	0.9152103429510684
ENSG00000170852	KBTBD2	0.0017817162575417878	0.016896990927037937	0.02873114007289161	0.9525901527425288
ENSG00000170854	MINA	0.014589995320184053	0.01585262779423623	0.07248067692923957	0.8970766999563402
ENSG00000170855	TRIAP1	0.0043986758060949455	0.08904123333354845	0.09859195378470696	0.8079681370756497
ENSG00000170871	KIAA0232	3.224318179712072e-05	0.016649166186867254	3.2242789562068986e-05	0.9832863478417736
ENSG00000170889	RPS9	0.09286152140179854	3.1090088604871265e-05	0.04826114806442305	0.8588462404451735
ENSG00000170891	CYTL1	0.039512471678633324	0.01292653522789603	0.046679253861689814	0.9008817392317808
ENSG00000170899	GSTA4	0.010058523181891134	0.011426455596515159	0.009989213108582464	0.9685258081130113
ENSG00000170917	NUDT6	0.006525326908108953	0.0050109458698782685	0.012789156017672977	0.9756745712043398
ENSG00000170954	ZNF415	0.00966365366171198	3.826938705154864e-05	0.003306372835097516	0.9869917041161388
ENSG00000170955	PRKCDBP	0.036109186211861724	0.021942685278311287	0.27847646014948857	0.6634716683603384
ENSG00000170961	HAS2	0.015229207211449013	0.044748448474303454	0.2318118647755893	0.7082104795386582
ENSG00000170989	S1PR1	0.020248541810167192	6.233898601773495e-05	0.011568963232288976	0.9681201559715259
ENSG00000171044	XKR6	0.003546146405420908	0.010306663550550522	0.009836255062455192	0.9763109349815732
ENSG00000171045	TSNARE1	0.002555401288459987	0.006579239654294864	0.02064550741760969	0.9702198516396354
ENSG00000171067	C11orf24	0.017469335129073282	0.018683423177312992	0.03599395103422666	0.9278532906593872
ENSG00000171097	CCBL1	0.008096628083484327	0.013871140344380292	0.010060306651472195	0.9679719249206632
ENSG00000171103	TRMT61B	0.011450929171587292	0.032406022874467574	0.05587735792553264	0.9002656900284125
ENSG00000171124	FUT3	0.0881425279331573	0.03053690053184425	0.18860581149386307	0.6927147600411353
ENSG00000171130	ATP6V0E2	0.02972868397201144	0.029286399801807462	0.16202281607867353	0.7789621001475076
ENSG00000171155	C1GALT1C1	0.006759877558409763	0.01541221030978033	0.01038842967082809	0.9674394824609818
ENSG00000171159	C9orf16	0.008806821982722451	0.03376782821464197	0.04874399709008249	0.9086813527125532
ENSG00000171160	MORN4	0.012240501735686431	0.02203983669041633	0.005704975506875785	0.9600146860670214
ENSG00000171161	ZNF672	0.004076252749204704	0.021463976345072463	0.004900111950899543	0.9695596589548232
ENSG00000171163	ZNF692	0.002761183995193262	0.004638855672060042	0.004771914589727228	0.9878280457430194
ENSG00000171174	RBKS	0.007702088184833259	0.004325560093487723	0.013594265164442778	0.9743780865572362
ENSG00000171202	TMEM126A	0.012191129971739729	0.00945290253216417	0.03686955803199807	0.941486409464098
ENSG00000171204	TMEM126B	0.003156331693832168	0.04673570360592565	0.07660789327223852	0.8735000714280037
ENSG00000171222	SCAND1	0.014038270110203529	0.04136045018843131	0.04057897030045967	0.9040223094009054
ENSG00000171223	JUNB	0.013859096957740279	0.00626314509617695	0.018826413429416225	0.9610513445166664
ENSG00000171224	C10orf35	0.012576927238025882	0.0005608069735723001	0.005531786396135109	0.9813304793922668
ENSG00000171227	TMEM37	0.011059015153415898	0.045522817356031184	0.06766532035914892	0.875752847131404
ENSG00000171298	GAA	0.038359553682481465	0.008167199982425244	0.015201467316651169	0.938271779018442
ENSG00000133895	MEN1	0.003447251027513238	0.017499825360313134	0.0010586844210314183	0.977994239191142
ENSG00000133937	GSC	0.01522255137212065	0.027768580962891032	0.35120128864370576	0.6058075790212826
ENSG00000133943	C14orf159	0.005790825443782528	0.007310719804247742	0.024911599066784473	0.9619868556851852
ENSG00000134001	EIF2S1	0.017361773743428708	0.0737915493430874	0.06623708102637506	0.8426095958871088
ENSG00000134013	LOXL2	0.01209575952906805	0.006788369028382332	0.03006427063070403	0.9510516008118456
ENSG00000134046	MBD2	0.0025535184611244076	0.02226163688329469	0.0009244779071085156	0.9742603667484724
ENSG00000134057	CCNB1	0.0025967375130873304	0.045105530221525546	0.0905580351694424	0.8617396970959447
ENSG00000134072	CAMK1	0.010786776065548924	0.007758411722034355	0.02899486442056062	0.9524599477918562
ENSG00000134107	BHLHE40	0.016846323641353328	0.038667910440206205	0.2352467738929905	0.70923899202545
ENSG00000134121	CHL1	0.07680245039762372	0.008544865780378441	0.14021812963289013	0.7744345541891077
ENSG00000134146	DPH6	0.012828860134093702	0.02095385618391352	0.02037735428733656	0.9458399293946562
ENSG00000134153	EMC7	0.002449134889867256	0.03608373589765309	0.005087422143159956	0.9563797070693196
ENSG00000134183	GNAT2	0.006359385783839455	0.003896300624176618	0.0061665365655784	0.9835777770264056
ENSG00000134184	GSTM1	0.2619219487911795	0.008317947586510357	0.0019045114020306148	0.7278555922202795
ENSG00000134198	TSPAN2	0.01112591778050296	0.019589645680050945	0.09407433631953782	0.8752101002199082
ENSG00000134202	GSTM3	0.02516901744871869	4.3092721711048176e-05	0.007064328488651333	0.9677235613409187
ENSG00000134207	SYT6	0.01719528395721416	0.025375719411749657	0.1819905758686156	0.7754384207624205
ENSG00000134222	PSRC1	0.004658850020132325	0.0309953029595906	0.04826536958786777	0.9160804774324094
ENSG00000134248	LAMTOR5	0.026942432739697143	0.01725766111631102	0.001458126310503711	0.9543417798334882
ENSG00000134262	AP4B1	3.4961723801982826e-05	0.013363314366266192	0.03065612005239255	0.9559456038575392
ENSG00000134285	FKBP11	0.029010440349060005	0.017931321383009485	0.09118054802368528	0.8618776902442453
ENSG00000134291	TMEM106C	0.021079941402201145	0.03229921835777238	0.019978500784956967	0.9266423394550696
ENSG00000134294	SLC38A2	0.015417617790908484	0.08649804403565722	0.08366008621100195	0.8144242519624324
ENSG00000134297	PLEKHA8P1	3.485972769703507e-05	0.013890914554911607	0.03094415821999345	0.9551300674973979
ENSG00000134323	MYCN	0.009122831763190346	0.026296744986485883	0.24485151238042155	0.7197289108699022
ENSG00000134330	IAH1	0.03558000922634781	0.009120219065701709	0.09680995836171744	0.8584898133462329
ENSG00000134333	LDHA	0.04541000007307746	0.028793582128525938	0.1065619730053925	0.8192344447930041
ENSG00000134352	IL6ST	0.01810860866190641	0.011221641067094482	0.1834050842619396	0.7872646660090594
ENSG00000134363	FST	0.024976050510937604	0.016687195315338004	0.251428773811865	0.7069079803618593
ENSG00000134443	GRP	0.03417563093537298	0.019743004533785056	0.18191216390181186	0.7641692006290302
ENSG00000134452	FBXO18	3.1389188999299684e-05	0.00769857619551997	0.006662091087187634	0.9856079435282932
ENSG00000134461	ANKRD16	0.001409208695365798	0.004475856953450105	0.005764636029608604	0.9883502983215756
ENSG00000134463	ECHDC3	0.06732825822308584	0.005999189852706885	0.03831242111272712	0.8883601308114801
ENSG00000134480	CCNH	0.0019496777648805644	0.036710846763820484	0.004443702644674779	0.9568957728266242
ENSG00000134504	KCTD1	5.019394653006882e-05	0.005334603780107996	0.02348245480150408	0.9711327474718578
ENSG00000134532	SOX5	0.005286218909450118	0.012283853810096113	0.10677442217196853	0.8756555051084852
ENSG00000134574	DDB2	0.009858386482735996	0.03616385202496117	0.05173685103964256	0.9022409104526604
ENSG00000134575	ACP2	2.5063191911702828e-05	0.008520482519887955	0.0054274845716596075	0.9860269697165408
ENSG00000134594	RAB33A	0.003248968062607705	0.015162286099081006	0.071475676857959	0.9101130689803524
ENSG00000134597	RBMX2	0.03253783419127693	0.002979858360943568	0.017732132710754484	0.946750174737025
ENSG00000134686	PHC2	0.009703076825938598	0.01302754887713755	0.029730736196476037	0.9475386381004479
ENSG00000134690	CDCA8	0.002885095585518105	0.032638700350159734	0.04970240728971801	0.914773796774604
ENSG00000134709	HOOK1	0.0027794061193029827	0.03455990778173359	0.11587594637627445	0.8467847397226891
ENSG00000134744	ZCCHC11	0.003976677920844422	0.02929856176559915	0.16608331806240206	0.8006414422511544
ENSG00000134769	DTNA	0.008740720383610621	0.0047030582908361394	0.034660782841068966	0.9518954384844844
ENSG00000134802	SLC43A3	0.00858454302363358	0.031153327312752863	0.05567670581274491	0.9045854238508686
ENSG00000134809	TIMM10	0.15907940543120255	0.014830780122575929	0.08001480525055929	0.7460750091956623
ENSG00000134817	APLNR	0.0462817401755722	0.0194851566717232	0.09548506632791054	0.8387480368247942
ENSG00000134824	FADS2	0.008659517640866659	0.1408860488466491	0.05424458555376888	0.7962098479587153
ENSG00000134853	PDGFRA	0.013097110787843156	0.02567740656293637	0.06953976579669148	0.8916857168525291
ENSG00000156253	RWDD2B	0.12741988801134801	0.028648853683995338	0.017522831526883387	0.8264084267777733
ENSG00000156298	TSPAN7	0.02811529147618604	0.008524018103668395	0.02250654297494924	0.9408541474451964
ENSG00000156313	RPGR	0.014822821755268747	0.004723961451006935	0.011721607094186196	0.9687316096995379
ENSG00000156381	ANKRD9	0.0046280421707668076	0.02623449588578415	0.0027499782005381986	0.9663874837429108
ENSG00000156384	SFR1	0.005704502176034976	0.017009129994361927	0.042141882399412835	0.9351444854301902
ENSG00000156453	PCDH1	0.0053805111665290025	0.01767865795656995	0.1910669824094552	0.7858738484674459
ENSG00000156469	MTERFD1	0.0018900200967331981	0.040909575677753586	0.05112902132758395	0.9060713828979292
ENSG00000156471	PTDSS1	0.007113308282443386	0.06497349372049578	0.13430687348957926	0.7936063245074816
ENSG00000156475	PPP2R2B	0.03242051144449839	0.0040849221722202905	0.2332038730467073	0.7302906933365741
ENSG00000156482	RPL30	0.04277495020252985	0.06026658001390243	0.13794688117827725	0.7590115886052905
ENSG00000156500	FAM122C	0.009327935470920307	0.008521141004240873	0.1183193447625235	0.8638315787623154
ENSG00000156508	EEF1A1	0.043290542532813725	0.09093059404946917	0.2349838842771686	0.6307949791405486
ENSG00000156574	NODAL	0.020704926486701115	0.05158596039353819	0.3920334510500894	0.5356756620696713
ENSG00000156587	UBE2L6	0.00988212219406886	0.052996345352778494	0.18049701649758573	0.7566245159555669
ENSG00000156603	MED19	0.0062123390194812715	0.01308454223933563	0.031109168408304712	0.9495939503328784
ENSG00000156795	WDYHV1	0.010436191721785143	0.006709565006293756	0.009851491646510502	0.9730027516254104
ENSG00000156831	NSMCE2	0.005037888460480626	0.007775326384202751	3.217318418838899e-05	0.9871546119711282
ENSG00000156853	ZNF689	0.0017046092826033044	0.003287579275095157	0.02263536661891061	0.972372444823391
ENSG00000156873	PHKG2	0.00779627246188033	0.01265612619575005	0.01804860447619527	0.9614989968661743
ENSG00000156925	ZIC3	0.04116301343832207	0.024343156213136003	0.1942957053505948	0.7401981249979471
ENSG00000156928	MALSU1	0.007239170572482056	0.022048222919329463	0.055831483123582944	0.9148811233846056
ENSG00000156958	GALK2	0.0023454890344417226	0.006615968373683266	0.00013853180739972754	0.9909000107844752
ENSG00000156966	B3GNT7	0.02870480981068149	0.06018573009877505	0.2412364129832971	0.6698730471072464
ENSG00000156970	BUB1B	0.004615480520176403	0.053730406407939725	0.09275988783787252	0.8488942252340114
ENSG00000156973	PDE6D	0.010360731910726529	0.07043441402779667	0.006760351037376185	0.9124445030241006
ENSG00000156990	RPUSD3	0.002949322902793021	0.020084590060614943	0.030078350317750562	0.9468877367188416
ENSG00000157045	NTAN1	2.8939330751307915e-05	0.006954456296897414	0.01336442198293011	0.9796521823894212
ENSG00000157110	RBPMS	0.005257607813221065	0.06106903278151631	0.07026529504282597	0.8634080643624367
ENSG00000157150	TIMP4	0.012459567464801424	0.0225236221913676	0.19231236004294025	0.7727044503008907
ENSG00000157227	MMP14	0.011559335608305191	0.015647209407101213	0.06231358904016473	0.9104798659444288
ENSG00000157303	SUSD3	0.012111781753886051	0.009544500936274448	0.013435086719765862	0.9649086305900736
ENSG00000157326	DHRS4	0.02987983646989016	0.026297769842655482	0.0143433995741491	0.9294789941133051
ENSG00000157379	DHRS1	0.015976231848961717	0.003904068023967765	0.007488515680844011	0.9726311844462264
ENSG00000157399	ARSE	0.03048150222663868	2.364610226178881e-05	0.028128170646750404	0.9413666810243492
ENSG00000157404	KIT	0.03846024782196902	3.15173444512032e-05	0.08661520428292832	0.8748930305506514
ENSG00000157456	CCNB2	0.007132798222495925	0.04834377317694497	0.04863608034798037	0.8958873482525788
ENSG00000157483	MYO1E	0.0012001060168958914	0.009673649040102296	0.05338810306596356	0.9357381418770382
ENSG00000157514	TSC22D3	0.057580906344500485	0.0037179531064500506	0.015899285315313358	0.9228018552337359
ENSG00000157601	MX1	4.186766589580328e-05	0.03010427777704205	0.025547782494403263	0.9443060720626588
ENSG00000157613	CREB3L1	0.007569289401019193	0.0012120438871639873	0.08011789679645928	0.9111007699153576
ENSG00000157637	SLC38A10	0.010032943097937293	0.011139118556013062	0.006344396388103513	0.9724835419579462
ENSG00000157778	PSMG3	0.12945099283397546	0.009005966492776216	0.03326450660883446	0.8282785340644139
ENSG00000157870	FAM213B	0.012782558517552813	0.014377494922580369	0.02742241336748919	0.9454175331923776
ENSG00000157881	PANK4	0.0030503838958732678	0.02118423311242504	0.005986524982020387	0.9697788580096812
ENSG00000157911	PEX10	2.593208912109564e-05	0.031139467881273624	0.01184083566271188	0.9569937643668934
ENSG00000157916	RER1	0.007375571616994359	0.02548363965795461	0.006994821430196243	0.9601459672948548
ENSG00000157927	RADIL	0.009299353305677702	0.0014362541208850768	0.011056969122974757	0.9782074234504624
ENSG00000157992	KRTCAP3	0.007328661741114269	0.036130709702462016	0.16047140196455847	0.7960692265918652
ENSG00000158019	BRE	0.0014685506904328395	0.03635834785278725	0.012493815240684323	0.9496792862160957
ENSG00000158050	DUSP2	0.007771089889820306	0.06933779088723434	0.08752226967418468	0.8353688495487607
ENSG00000176946	THAP4	0.00026467453204938627	0.009942573411996334	0.025867482394010214	0.963925269661944
ENSG00000176973	FAM89B	0.00566856788184641	0.01081551583222037	0.02355124466717251	0.9599646716187608
ENSG00000176978	DPP7	0.008685624578269905	0.004880473937084393	0.004632827193744179	0.9818010742909016
ENSG00000177030	DEAF1	2.600620045571081e-05	0.00854077978067792	0.0234087536144484	0.9680244604044179
ENSG00000177042	TMEM80	0.03130251584197822	0.009395957779894206	0.003415982488737275	0.9558855438893904
ENSG00000177045	SIX5	4.188136052142595e-05	0.0004948104121252474	0.017021587961529083	0.9824417202658242
ENSG00000177051	FBXO46	0.0010347132387041073	0.017775121707449833	0.009597311887753441	0.9715928531660926
ENSG00000177058	SLC38A9	0.003244693513153301	0.01778440375929258	0.016419792319187974	0.962551110408366
ENSG00000177105	RHOG	0.011734377219617495	0.003841781700788158	0.0011635532304075898	0.9832602878491868
ENSG00000177106	EPS8L2	0.003314270998424817	0.020744131034725062	0.12850704934013754	0.8474345486267126
ENSG00000177108	ZDHHC22	0.010534483502446677	0.03665003534339637	0.3409960121827931	0.6118194689713639
ENSG00000177191	B3GNT8	0.00811914149911219	0.002991208247702697	0.013907158003553277	0.9749824922496318
ENSG00000177192	PUS1	0.007282572579525345	0.01608944241426942	0.09650825725657253	0.8801197277496328
ENSG00000177200	CHD9	0.01501752660047985	0.004666743366841554	0.008096632353135862	0.9722190976795426
ENSG00000177225	PDDC1	0.008199784552413231	0.012313662591908787	0.05128430394807355	0.9282022489076044
ENSG00000177335	C8orf31	0.035780811769228316	0.0034956063737750136	0.1319229095347346	0.8288006723222621
ENSG00000177380	PPFIA3	0.009042472250368696	0.008331193849586561	0.029056640886066968	0.9535696930139778
ENSG00000177383	MAGEF1	0.0019666597485220733	0.034574243970731965	0.007356359003899312	0.9561027372768468
ENSG00000177426	TGIF1	0.036948197438299656	0.04099004945050252	0.02105897183694897	0.9010027812742488
ENSG00000177427	MIEF2	0.004921966877728039	4.066854035642056e-05	0.002322790602754541	0.9927145739791612
ENSG00000177479	ARIH2	0.01184733955506695	0.0437025130774994	0.06340417555390325	0.8810459718135303
ENSG00000177508	IRX3	0.01048278853814703	0.01675898306803137	0.10577412766836236	0.8669841007254593
ENSG00000177519	RPRM	0.012823049812128786	0.014284474139783268	0.0994177000561022	0.8734747759919859
ENSG00000177542	SLC25A22	0.006276546998559544	0.013079317664920093	0.007647331870463372	0.9729968034660568
ENSG00000177548	RABEP2	0.006090146935465701	0.006590944045351106	0.0444321372827739	0.9428867717364092
ENSG00000177556	ATOX1	0.001585788834708706	0.026578735599719586	0.015791644618776367	0.9560438309467956
ENSG00000177570	SAMD12	0.0006884555971525862	6.742011188155903e-05	0.017393706324749358	0.9818504179662164
ENSG00000177595	PIDD	0.007253967016122695	3.879718746808888e-05	3.879718736194382e-05	0.9926684386090472
ENSG00000177600	RPLP2	0.011236247031900444	0.16988622681065102	0.07556618682094522	0.7433113393365032
ENSG00000177606	JUN	0.004740065761024458	0.012674483326053785	0.021140298946372312	0.9614451519665494
ENSG00000177646	ACAD9	0.005180674869469957	0.022953745196897253	0.016414823714154512	0.9554507562194784
ENSG00000177666	PNPLA2	0.006166387692919002	0.018636189753769537	0.03582703608864166	0.93937038646467
ENSG00000177674	AGTRAP	0.002575334597678383	0.02447488167568856	0.06643682026979424	0.9065129634568388
ENSG00000177685	EFCAB4A	0.029719085089136107	0.015577369761492259	0.07044732979748722	0.8842562153518844
ENSG00000177830	CHID1	0.006034592445355528	0.05045742690637745	0.02533809443644684	0.9181698862118202
ENSG00000177842	ZNF620	0.003193009902763587	0.015427511040455241	0.05644766503699511	0.924931814019786
ENSG00000177854	TMEM187	0.01152120160166834	0.0019837161365513505	0.0014848571798078596	0.9850102250819724
ENSG00000177868	CCDC23	0.006172999703791287	0.025696012600740503	0.009017138455380836	0.9591138492400876
ENSG00000177954	RPS27	0.06430288183447	0.08521015921054753	0.16256882438261455	0.687918134572368
ENSG00000177963	RIC8A	0.0005299083600139129	0.006267466775262103	0.0018753733654158216	0.9913272514993082
ENSG00000177971	IMP3	0.009502072682127686	0.061531097014434766	0.16133711217304678	0.7676297181303907
ENSG00000177981	ASB8	0.0036314393601188477	2.9460345056142217e-05	2.946096228469145e-05	0.9963096393325404
ENSG00000178026	FAM211B	0.0007426617267501008	0.012518352421261831	0.021336231650560044	0.965402754201428
ENSG00000178028	DMAP1	0.008726826942563267	0.021711703524764675	0.031132006159538275	0.9384294633731336
ENSG00000178053	MLF1	0.04902383422586912	0.032378765261001974	0.012212777915170586	0.9063846225979584
ENSG00000178057	NDUFAF3	0.011191829308422406	0.020356853231600344	0.007012532271418836	0.9614387851885584
ENSG00000178078	STAP2	0.01056425268359036	0.021482918784628813	0.028042589770909548	0.9399102387608712
ENSG00000178096	BOLA1	0.0038110783308325617	0.0036882130555477774	0.0052427429954106574	0.9872579656182092
ENSG00000178149	DALRD3	0.007384234709126983	0.01323350450062801	0.010010335346947443	0.9693719254432976
ENSG00000178150	ZNF114	0.002241372712890619	0.01212942186288297	0.034665886619970894	0.9509633188042554
ENSG00000165533	TTC8	0.003262700018694652	0.0018028492743750203	0.008697746952611744	0.9862367037543184
ENSG00000165588	OTX2	0.03768041350694743	0.03890640083958494	0.28877408609796024	0.6346390995555073
ENSG00000165630	PRPF18	0.000983046444026733	0.012576649607640251	0.004329750175915753	0.9821105537724172
ENSG00000165644	COMTD1	0.008917934911047837	0.006861758620349311	0.027008924631094663	0.9572113818375082
ENSG00000165669	FAM204A	3.3972115774707407e-05	0.0073970114878060544	0.022372833612786847	0.9701961827836324
ENSG00000165675	ENOX2	0.028231698605829674	0.010177044901762598	0.012887536542910312	0.9487037199494976
ENSG00000165689	SDCCAG3	0.0018974773337160555	0.02497530417293068	0.015812991892876632	0.9573142266004766
ENSG00000165704	HPRT1	0.030075331893608243	0.06718130751482611	0.158872951691974	0.7438704088995917
ENSG00000165714	LOH12CR1	0.005867208943994222	0.0017745573298987144	0.00643529162922445	0.9859229420968826
ENSG00000165716	FAM69B	0.0029525167767947705	0.00882737185963485	0.016891397808567587	0.9713287135550028
ENSG00000165724	ZMYND19	0.001992748532516986	0.011160205494036566	0.017248886239941596	0.9695981597335048
ENSG00000165752	STK32C	0.011587663402106466	0.010664445972229273	0.0298533517425355	0.9478945388831288
ENSG00000165782	TMEM55B	0.00038507405769684834	0.017886549114551415	0.012927096968398258	0.9688012798593536
ENSG00000165792	METTL17	0.0021303855902290807	0.03155075999005705	0.030578600802373988	0.93574025361734
ENSG00000165795	NDRG2	0.009257707536630027	0.011834345690942084	0.0072975916508921015	0.9716103551215358
ENSG00000165804	ZNF219	0.012313659122970395	0.023033887918199256	0.08520967363487697	0.8794427793239533
ENSG00000165806	CASP7	0.0034181862064189225	0.0029179576542456447	0.016253098507346728	0.9774107576319888
ENSG00000165886	UBTD1	0.011458348574031423	2.4446064444636604e-05	0.001918873734314428	0.9865983316272096
ENSG00000165895	ARHGAP42	0.011914714077435044	0.007229534215763531	0.18196266985566176	0.7988930818511396
ENSG00000165905	GYLTL1B	0.0011117709534920297	0.033059264373753366	0.16880844068284895	0.7970205239899056
ENSG00000165912	PACSIN3	0.0056858689167913964	0.005981791957601657	0.01924794128271129	0.9690843978428956
ENSG00000165914	TTC7B	4.093057031395116e-05	0.01671980082317599	0.0021766564988490145	0.9810626121076612
ENSG00000165915	SLC39A13	0.004643187927851681	0.0007317778906221259	0.00996021313160955	0.9846648210499166
ENSG00000165948	IFI27L1	0.02551361722933989	2.0810813067315575e-05	0.009000566558805882	0.9654650053987868
ENSG00000165966	PDZRN4	0.012432110484739162	0.01791849206299984	0.1140151566994825	0.8556342407527786
ENSG00000165996	PTPLA	0.018987047592709336	0.00890992833055643	0.106113699120372	0.8659893249563623
ENSG00000166002	SMCO4	0.009507236676194084	0.03881641524225101	0.020762455681929696	0.9309138923996252
ENSG00000166012	TAF1D	0.01145056839976846	0.016831708492281237	0.07240109023853437	0.8993166328694159
ENSG00000166033	HTRA1	0.0207114145271649	0.0016306720665519962	0.03764144713232069	0.9400164662739624
ENSG00000166073	GPR176	0.020248360039940426	0.05099549672258777	0.19671838676480474	0.7320377564726669
ENSG00000166133	RPUSD2	0.007844081066420365	0.02907681127280593	0.07047362583988484	0.892605481820889
ENSG00000166140	ZFYVE19	0.001653791638553297	0.007168021613680817	0.007508617940384922	0.983669568807381
ENSG00000166145	SPINT1	0.012701434115923328	0.05280987912704318	0.14013347842303114	0.7943552083340022
ENSG00000166153	DEPDC4	0.000877791110455551	0.0033633640975101182	4.488351218155653e-05	0.9957139612798528
ENSG00000166165	CKB	0.06606002676672901	0.009515918712852177	0.03257669030771092	0.8918473642127079
ENSG00000166169	POLL	0.00339376064164946	0.009260731310640572	0.002416134086455088	0.9849293739612548
ENSG00000166171	DPCD	0.0027668951429046947	0.014896730260022641	0.003167806870956289	0.9791685677261164
ENSG00000166173	LARP6	0.009188011178615485	0.018401968175860636	0.008365306607321033	0.9640447140382028
ENSG00000166192	SENP8	4.764734441351133e-05	0.008288509987484444	0.00835230024451787	0.9833115424235842
ENSG00000166199	ALKBH3	0.00820866143701615	0.00789836770995673	0.00426772132422565	0.9796252495288016
ENSG00000166206	GABRB3	0.029496809025901686	0.015076765902944884	0.1260541465605182	0.8293722785106353
ENSG00000166228	PCBD1	0.012163453362690629	0.013298498659432431	0.019307458064852324	0.9552305899130246
ENSG00000166250	CLMP	0.007335228712138565	0.011931607094823616	0.12184764368071575	0.8588855205123219
ENSG00000166261	ZNF202	0.010102082033408951	0.013847289336720765	0.03247366645119791	0.9435769621786724
ENSG00000166265	CYYR1	0.01499663035797051	0.034152028170476904	0.09056745239097036	0.8602838890805822
ENSG00000166289	PLEKHF1	3.156225563979827e-05	0.026225740034704167	0.1026264061371527	0.8711162915725034
ENSG00000166313	APBB1	0.0024839131782207194	0.005896733344263984	0.023790613262390105	0.9678287402151252
ENSG00000166337	TAF10	0.015521246939357669	0.032906381402171316	0.0005500562719347343	0.9510223153865364
ENSG00000166347	CYB5A	0.011257541970205788	0.04999299401636057	0.2880285669123987	0.6507208971010349
ENSG00000166352	C11orf74	0.054192412251461854	0.009863751341441329	0.006012238932941411	0.9299315974741552
ENSG00000141738	GRB7	0.015114146319861141	0.02526076407802964	0.12895913042224205	0.8306659591798671
ENSG00000141741	MIEN1	0.0195906415833544	0.00988400650851705	0.059216720685444785	0.9113086312226836
ENSG00000141753	IGFBP4	0.016696142446757094	0.013875701175681274	0.02240718120070036	0.9470209751768612
ENSG00000141759	TXNL4A	0.010056263849203759	0.04501576905141757	0.03828575684282262	0.906642210256556
ENSG00000141858	SAMD1	0.003417420238645425	0.03001718815358442	0.005060808555833465	0.9615045830519368
ENSG00000141873	SLC39A3	0.004889359405979808	0.02920697831738318	0.03325630235350652	0.9326473599231304
ENSG00000141905	NFIC	0.0011251127274147313	4.58195996898713e-05	0.002428144030180517	0.9964009236427148
ENSG00000141933	TPGS1	2.461160322450996e-05	0.01249601254526895	0.005307956989670162	0.9821714188618365
ENSG00000141934	PPAP2C	0.022232533895302952	0.029669917934885524	0.204918119648906	0.7431794285209056
ENSG00000141971	MVB12A	0.006638290146083032	0.013306110657813385	0.02759618669810316	0.9524594124980004
ENSG00000141994	DUS3L	0.017834825427925045	0.03019477807571965	0.09209034444984987	0.8598800520465054
ENSG00000142039	CCDC97	0.005351716300480147	0.007944602092838907	0.014782328878256284	0.9719213527284246
ENSG00000142046	TMEM91	0.005294670635522197	0.0007816313898837856	0.0046150261887512286	0.9893086717858428
ENSG00000142082	SIRT3	0.00028353166869794755	0.0032878336498821845	0.0027821131437368238	0.9936465215376832
ENSG00000142089	IFITM3	0.2011320706977884	0.0332682133365791	0.2010260738045596	0.5645736421610729
ENSG00000142156	COL6A1	0.024754230505412984	0.07007495830204412	0.25344529698821244	0.6517255142043304
ENSG00000142166	IFNAR1	0.014903474903611788	0.007541817798311107	0.005712815387179762	0.9718418919108972
ENSG00000142173	COL6A2	0.023462551997886497	0.054323112373907516	0.2294375294900381	0.6927768061381678
ENSG00000142227	EMP3	0.041019935786689374	0.012366756513347031	0.02963607993676629	0.9169772277631972
ENSG00000142252	GEMIN7	0.016186339140610722	0.014041690223354344	0.0066415131464408	0.9631304574895942
ENSG00000142273	CBLC	0.004747377902709682	0.022489961436764242	0.09552179924634173	0.8772408614141844
ENSG00000142327	RNPEPL1	0.0007995929211697766	0.022872594154160725	0.03563283929506338	0.9406949736296062
ENSG00000142330	CAPN10	0.0038224019453958953	0.02368484755957151	0.002798168451928827	0.969694582043104
ENSG00000142444	C19orf52	0.002016245235880394	0.011023931216463195	0.009612701831038059	0.9773471217166184
ENSG00000142530	FAM71E1	0.014046485480005904	0.004469658239866932	0.04315270146130831	0.9383311548188188
ENSG00000142541	RPL13A	0.027201844583904733	0.096979427906139	0.23854925164706	0.6372694758628964
ENSG00000142546	NOSIP	0.0069800156906282	0.05176620630858735	0.048387831804247966	0.8928659461965365
ENSG00000142552	RCN3	0.03558230835376662	0.01878110981743417	0.0285080725386781	0.9171285092901212
ENSG00000142627	EPHA2	0.0012846554096778654	0.03234312901780055	0.23350513743925394	0.7328670781332677
ENSG00000142632	ARHGEF19	3.776208794701686e-05	0.0044894479451093395	0.02363830065178669	0.9718344893151568
ENSG00000142675	CNKSR1	0.0061380637073758714	0.004429747057222322	0.0041811592797015035	0.9852510299557004
ENSG00000142676	RPL11	0.030791543599059036	0.06213736914217531	0.11367551583908335	0.7933955714196822
ENSG00000142694	EVA1B	0.009979563942086576	0.02547805022931164	0.01227693628054127	0.9522654495480604
ENSG00000142751	GPN2	2.202519117792364e-05	0.012009992936091035	0.028725214387188083	0.959242767485543
ENSG00000142856	ITGB3BP	0.0221098721044692	0.02197223603430164	0.035646324689406296	0.9202715671718228
ENSG00000142871	CYR61	0.005990202152503216	0.011716674596301829	0.05677716804884887	0.9255159552023462
ENSG00000142945	KIF2C	0.0029227529543260863	0.03527407987232084	0.05225728564319218	0.9095458815301608
ENSG00000143013	LMO4	0.0055786325986975655	0.02168827780839223	0.04905070291905503	0.9236823866738552
ENSG00000143147	GPR161	0.0023861210176427533	0.0020627378679909107	4.2450328027741575e-05	0.9955086907863386
ENSG00000143158	MPC2	0.0061995020682280005	0.015673740016700202	0.036521143929604864	0.9416056139854668
ENSG00000143162	CREG1	0.015359213506712984	0.023275540000603282	0.05623946562492167	0.9051257808677621
ENSG00000143179	UCK2	0.01681970042226643	0.05967035587006765	0.07992484082880139	0.8435851028788646
ENSG00000143222	UFC1	0.003781309652950465	0.047532111789642416	0.031027292658946774	0.9176592858984604
ENSG00000143224	PPOX	0.002501956764359007	0.024115846308783124	0.0014791938757762536	0.9719030030510816
ENSG00000143228	NUF2	0.004768516831176158	0.025279889595728425	0.006450745454974264	0.9635008481181212
ENSG00000143248	RGS5	0.037604590119806366	0.03881126666765848	0.09963271351872488	0.8239514296938102
ENSG00000143258	USP21	0.0012453033584340733	0.021838820122372805	0.010451632967373016	0.9664642435518199
ENSG00000143303	RRNAD1	0.0008572777868423222	0.0031247103107299922	0.003786710718292515	0.9922313011841352
ENSG00000143314	MRPL24	0.009130008415541062	0.013494500992359987	0.03535412908828012	0.9420213615038188
ENSG00000143320	CRABP2	0.07657756777213652	0.04574261147517685	0.012395353703592763	0.8652844670490939
ENSG00000214253	FIS1	0.0024479168676594023	0.027420885445350724	0.013583679055542822	0.9565475186314468
ENSG00000214274	ANG	0.02314292455273077	0.004700178436192278	0.026813504123579118	0.9453433928874978
ENSG00000214413	BBIP1	0.002032755519625662	0.009079946845761263	0.008399659563304714	0.9804876380713085
ENSG00000214530	STARD10	2.897061381798021e-05	0.0016313821271868741	0.007271232922762615	0.9910684143362324
ENSG00000214706	IFRD2	0.013633315401746941	0.0662221362248934	0.128321550349783	0.7918229980235767
ENSG00000214736	TOMM6	0.02255335904225853	0.0179218735896506	0.07834132880774546	0.8811834385603454
ENSG00000214756	METTL12	0.011403903864210193	0.01730241942220527	0.08544089260393811	0.8858527841096464
ENSG00000214855	APOC1P1	0.013450285061895523	5.854416667695655e-05	0.005885926073952612	0.9806052446974748
ENSG00000214941	ZSWIM7	0.03793487470722996	0.01826663805176531	0.012700363950329087	0.9310981232906756
ENSG00000215030	RPL13P12	0.7299840490122589	0.0367730218757702	0.0013811961504780524	0.2318617329614929
ENSG00000215252	GOLGA8B	0.03432547441126208	0.012394265712348085	0.025730595949045768	0.9275496639273442
ENSG00000215271	HOMEZ	0.005920462114800365	0.007734210886221614	0.00133007420445457	0.9850152527945236
ENSG00000215305	VPS16	2.9469274470485065e-05	0.006566796702547078	0.013425996355494874	0.9799777376674876
ENSG00000215375	MYL5	0.008079896304809148	0.0001002023204062932	0.0011312262264192748	0.9906886751483652
ENSG00000215440	NPEPL1	0.006596071779228185	0.00824501244184891	0.04557324289769246	0.9395856728812304
ENSG00000215529	EFCAB8	0.004341591216155753	0.0008767813408328523	0.04618616114204988	0.9485954663009616
ENSG00000215845	TSTD1	0.041887468297603606	0.041241505866993065	0.051644562810749625	0.8652264630246538
ENSG00000216490	IFI30	0.0465952884201912	0.027438643659862226	0.061560305502109926	0.8644057624178366
ENSG00000217416	ISCA1P1	0.0003213832292989063	0.008887816254341898	0.008588721155388768	0.9822020793609704
ENSG00000217555	CKLF	0.004717259564351338	0.007565512773050512	0.09251747282552812	0.8951997548370699
ENSG00000217930	PAM16	0.016670035281918842	0.02968638142318248	0.033309947358599955	0.9203336359362988
ENSG00000218336	TENM3	3.100273354084598e-05	0.004479642685645714	0.009506056028461971	0.9859832985523516
ENSG00000218690	HIST1H2APS4	0.0010132288160737146	0.009261434804249541	0.0026149208946246645	0.987110415485052
ENSG00000218739	CEBPZ-AS1	0.08058408859982946	0.03645486319643967	0.09534382203719917	0.7876172261665317
ENSG00000219200	RNASEK	0.009681531003165293	0.029300534389451387	0.0254864056729515	0.9355315289344318
ENSG00000219438	FAM19A5	0.06786409681191292	0.012314865647759255	0.02082635095867621	0.8989946865816516
ENSG00000219545	RPA3-AS1	2.9461510277087733e-05	0.015507658700902247	0.01314842902546521	0.9713144507633554
ENSG00000220749	RPL21P28	4.2225109222851314e-05	0.002568454717785332	0.0104956818744281	0.9868936382985636
ENSG00000220785	MTMR9LP	0.0044540182435888415	0.0039690209719817505	0.022551558347190092	0.9690254024372392
ENSG00000221821	C6orf226	2.220238804785769e-05	0.002354004244519405	0.0022240102177512656	0.9953997831496814
ENSG00000221829	FANCG	0.004842764192953266	0.01989694700136215	0.014475689345015754	0.9607845994606689
ENSG00000221838	AP4M1	0.0019182296384866813	0.00887169153177087	0.010515313477071709	0.9786947653526707
ENSG00000221887	HMSD	0.0032917006981859035	0.006837586886207544	0.04720584025543138	0.9426648721601752
ENSG00000221916	C19orf73	3.5263733828795646e-05	0.0034583843725507924	0.0026080120314435373	0.9938983398621768
ENSG00000221923	ZNF880	0.20859931920471392	0.01293209351891005	0.011068493123953586	0.7674000941524225
ENSG00000221926	TRIM16	0.0026571691851621274	0.002681843802180829	0.004464250454312596	0.9901967365583444
ENSG00000221946	FXYD7	0.015652187472727258	0.018154154121838118	0.1394386553675554	0.8267550030378792
ENSG00000221955	SLC12A8	0.02000144234974158	0.01567794478315772	0.0452176944663274	0.9191029184007732
ENSG00000221990	C5orf55	0.0041458855270541176	0.003804376579929713	0.002051639010172845	0.9899980988828434
ENSG00000222011	FAM185A	3.998360673665746e-05	0.00873197201167948	0.024392309134133643	0.9668357352474504
ENSG00000223508	RPL23AP53	0.011572894970686236	3.9201597828307176e-05	0.0005201110999425734	0.987867792331543
ENSG00000223572	CKMT1A	0.011303807185306972	0.06671482302950553	0.3339765415911227	0.5880048281940649
ENSG00000223756	TSSC2	0.06424732074870143	0.0236435031595772	0.05260708852650512	0.8595020875652163
ENSG00000223773	CD99P1	0.022952750419448737	0.0018008021216738407	0.012074767360238136	0.9631716800986392
ENSG00000223802	CERS1	7.065361364905665e-05	0.0028054686168371124	0.011786026051540593	0.9853378517179732
ENSG00000223820	CFL1P1	0.00152907512780844	4.43768495952665e-05	4.437684960330903e-05	0.9983821711729932
ENSG00000223959	AFG3L1P	0.0024383405980215804	0.0014967395862908325	0.007230155627295444	0.9888347641883921
ENSG00000224051	GLTPD1	4.095576022824319e-05	4.095575185899183e-05	0.0050868814712402175	0.9948312070166726
ENSG00000224287	MSL3P1	0.018985584797918183	0.01241144673393998	0.020551488700884614	0.9480514797672572
ENSG00000224837	GCSHP5	0.0015264573073407606	0.05199203542488811	0.009599385680717774	0.9368821215870532
ENSG00000105699	LSR	0.0197523191146074	0.04630637706713883	0.04775213964281865	0.8861891641754351
ENSG00000105705	SUGP1	0.0003946095388209357	0.015500128795358772	0.034592818787158766	0.9495124428786617
ENSG00000105707	HPN	0.00919081164931161	0.02057888539938172	0.020296841635816527	0.9499334613154901
ENSG00000105755	ETHE1	0.019085341218467	0.0075615260375752145	0.029205761559044686	0.9441473711849132
ENSG00000105793	GTPBP10	3.250094607264691e-05	0.002221533978289308	0.0021557297998437857	0.9955902352757944
ENSG00000105810	CDK6	0.024128678100525502	0.030337865874630287	0.05814708412274789	0.8873863719020963
ENSG00000105821	DNAJC2	0.008369190665417985	0.035152659905991014	0.0894230566205879	0.8670550928080032
ENSG00000105825	TFPI2	0.0064656754193079926	0.006253972785911829	0.0012871865682093351	0.9859931652265708
ENSG00000105854	PON2	0.011462904190208126	0.032625707407939124	0.02885095091785295	0.9270604374839998
ENSG00000105865	DUS4L	0.0015221996846403218	0.009496075492400393	0.01726952628085794	0.9717121985421012
ENSG00000105877	DNAH11	0.004161279827797122	0.03685649360473397	4.0098933333671974e-05	0.9589421276341352
ENSG00000105889	STEAP1B	0.0223772231467651	0.0071003409569327875	0.10028026702988327	0.8702421688664188
ENSG00000105894	PTN	0.015558415962749218	0.02764624011424496	0.15162971465503391	0.8051656292679719
ENSG00000105926	MPP6	0.008860137332219227	0.026270761011283925	0.15509231292048975	0.8097767887360071
ENSG00000105928	DFNA5	0.0053677361739378785	0.0016552677897605276	0.013692821406739978	0.9792841746295616
ENSG00000105974	CAV1	0.034654956529383	0.00400895162549354	0.05020157894516655	0.911134512899957
ENSG00000106018	VIPR2	0.03116231566945548	0.0020897807701443735	0.0877275595775176	0.8790203439828826
ENSG00000106025	TSPAN12	0.0052259247553610244	0.01833068318439536	0.10863349891940276	0.8678098931408408
ENSG00000106038	EVX1	0.0129530973478905	0.0564759580091852	0.4827483978313308	0.4478225468115933
ENSG00000106066	CPVL	0.021068324145326733	0.04521136884650835	0.15192599465787218	0.7817943123502926
ENSG00000106069	CHN2	0.0035304342107306914	0.009730541750690559	0.02481392811126648	0.9619250959273123
ENSG00000106153	CHCHD2	0.35342289093563073	0.0046560197107907405	1.1756160069436102e-05	0.6419093331935092
ENSG00000106211	HSPB1	0.02457254535423872	0.01987578995701897	0.20130790890831388	0.7542437557804283
ENSG00000106266	SNX8	0.014592066119980197	0.018599779991105958	0.030358574509235774	0.936449579379678
ENSG00000106268	NUDT1	0.015093522115604118	0.02362906271259839	0.03938064268245733	0.92189677248934
ENSG00000106278	PTPRZ1	0.014964951780842206	0.06279962738139627	0.25142925905898944	0.6708061617787722
ENSG00000106305	AIMP2	0.017120252302532037	0.060024024037698125	0.06266023677434067	0.8601954868854291
ENSG00000106330	MOSPD3	0.0031606641335249143	0.013230542469934029	0.0044523907070753285	0.9791564026894656
ENSG00000106333	PCOLCE	0.029042630360063108	0.014933700183792652	0.06157758760371275	0.8944460818524315
ENSG00000106348	IMPDH1	0.006410961545556018	0.008309090432928691	0.06373229353484045	0.9215476544866747
ENSG00000106367	AP1S1	0.008238373243879034	0.019871428180924883	0.023190321167964892	0.9486998774072312
ENSG00000106392	C1GALT1	0.0074327714671474565	0.021814743154417542	0.1659293118929805	0.8048231734854545
ENSG00000106399	RPA3	0.04501676473512023	0.06956853073477053	0.08564579800917124	0.799768906520938
ENSG00000106415	GLCCI1	0.0013056706477626724	0.0171884541979007	0.024694662468283727	0.9568112126860528
ENSG00000106538	RARRES2	0.021484361637189427	0.0376877109050305	0.2667846861215285	0.6740432413362515
ENSG00000106603	COA1	0.011358636180976605	0.060435412584723326	0.04378485634882833	0.8844210948854717
ENSG00000106605	BLVRA	0.02410478230416217	0.024187767108488682	0.023603375610678764	0.9281040749766704
ENSG00000106609	TMEM248	0.009603304057876414	0.02010996594191014	0.0077047029103848984	0.9625820270898284
ENSG00000106617	PRKAG2	0.009165327022049018	0.003204559281231885	0.05412398099115572	0.9335061327055634
ENSG00000106631	MYL7	0.019564230469158842	0.039102618526805036	0.3962690690751064	0.5450640819289299
ENSG00000106633	GCK	0.007516602650834763	0.015237350847955137	0.06633804025340778	0.9109080062478024
ENSG00000106692	FKTN	4.8085321352457114e-05	0.004105282918567305	0.009149102061635852	0.9866975296984444
ENSG00000106733	NMRK1	0.02634245432636049	0.013535139425101296	0.163617673654979	0.7965047325935593
ENSG00000106785	TRIM14	0.008867587698163816	0.016076758090781663	0.1229952875937905	0.852060366617264
ENSG00000106853	PTGR1	0.08531557090787796	0.0043032064295537905	0.09879598671577387	0.8115852359467943
ENSG00000106992	AK1	0.00999846789113292	0.021320557531317456	0.05205312721120285	0.9166278473663468
ENSG00000107014	RLN2	0.024356006207601668	0.025092241796335492	0.010315247704365343	0.9402365042916976
ENSG00000107020	PLGRKT	0.0020134967774465963	0.026374960244092745	0.024091735383030537	0.94751980759543
ENSG00000107105	ELAVL2	0.020144119045842082	0.00929885238377299	0.13545812381463607	0.8350989047557489
ENSG00000107175	CREB3	0.003133812471038512	0.03251718583397874	0.004012019786326317	0.9603369819086564
ENSG00000121060	TRIM25	0.0013860251997587527	0.00853973021777738	0.01413825595538186	0.975935988627082
ENSG00000121064	SCPEP1	0.003342923585625445	0.029120061281325018	0.060717767577720565	0.9068192475553288
ENSG00000121067	SPOP	0.002236875512446961	0.0061099623421001295	0.005723091980740756	0.9859300701647121
ENSG00000121073	SLC35B1	0.0015964897586572663	0.03131757452777666	0.018493119890636046	0.9485928158229301
ENSG00000121104	FAM117A	0.001985236469125962	0.005024299454758641	0.022870487401165592	0.97011997667495
ENSG00000121152	NCAPH	0.0029592357381675915	0.04683950519948644	0.06822684263268491	0.8819744164296611
ENSG00000121207	LRAT	0.0446325423541055	0.053025739119719285	0.09825649423242368	0.8040852242937515
ENSG00000121211	MND1	0.013534787949069288	0.022341473737015755	0.09863229040553352	0.8654914479083815
ENSG00000121236	TRIM6	0.03038730915721124	0.006584805726166324	0.025177775576671	0.9378501095399514
ENSG00000121310	ECHDC2	0.005346674559872459	0.0032456954487190674	0.004773313257893893	0.9866343167335146
ENSG00000121316	PLBD1	0.01843300779257825	0.018869425958818672	0.13141021869357386	0.8312873475550292
ENSG00000121390	PSPC1	0.001580336639379034	0.025893956861374204	0.05783895932808598	0.9146867471711608
ENSG00000121410	A1BG	0.01806965484867198	0.007743486687387711	0.010734243573150207	0.96345261489079
ENSG00000121413	ZSCAN18	0.02972292019195095	0.006232959862289367	0.01704463939729474	0.946999480548465
ENSG00000121417	ZNF211	3.936958238777569e-05	0.0018314220474290536	0.0009485903804973324	0.9971806179896856
ENSG00000121542	SEC22A	0.004912988996254693	0.014182326359153322	0.012772043439131318	0.9681326412054608
ENSG00000121570	DPPA4	0.020712141627703042	0.08429430430320628	0.2701404426280201	0.6248531114410706
ENSG00000121578	B4GALT4	0.011200814903659395	0.05180617701709046	0.3594453448939269	0.5775476631853231
ENSG00000121621	KIF18A	0.00413878293777509	0.014531726636301638	0.04088956880320156	0.9404399216227216
ENSG00000121680	PEX16	0.0029370730380585647	0.008666205765867841	0.012317721205086542	0.976078999990987
ENSG00000121690	DEPDC7	0.004521239040141938	0.012435902480444485	0.01849059868891351	0.9645522597905002
ENSG00000121691	CAT	0.08958778595907176	0.029325711665756107	0.012536462032639051	0.8685500403425331
ENSG00000121769	FABP3	0.003501104210141097	0.0354777582534456	0.2347986059481147	0.7262225315882985
ENSG00000121775	TMEM39B	0.006481897966633948	0.017786536783098418	0.14191747632007004	0.8338140889301975
ENSG00000121864	ZNF639	0.006416471416728836	0.012555108454125878	0.010637058781466346	0.9703913613476788
ENSG00000121897	LIAS	2.9850167198934657e-05	0.014317111762098685	0.06039029515726752	0.9252627429134348
ENSG00000121900	TMEM54	0.010199466844302127	0.010278192092997358	0.05995093429208466	0.919571406770616
ENSG00000121957	GPSM2	0.009157063220295443	0.010468309707030393	0.18951445243443568	0.7908601746382384
ENSG00000121964	GTDC1	0.0036230370784125967	0.003182220434891914	0.0005399662172064269	0.9926547762694892
ENSG00000121966	CXCR4	0.03182440675955873	0.013987432639622295	0.148003194445727	0.8061849661550919
ENSG00000121988	ZRANB3	0.009274011288043001	0.005083190020462857	0.02622074162675378	0.9594220570647404
ENSG00000122026	RPL21	0.008807799676700314	0.07570642885057291	0.1129747302149708	0.8025110412577561
ENSG00000122033	MTIF3	4.00186531604865e-05	0.01462586183277474	0.01214288469257454	0.9731912348214902
ENSG00000122034	GTF3A	0.014350450975231441	0.06071742768591469	0.043260440175930295	0.8816716811629235
ENSG00000122085	MTERFD2	0.0018804354970104	0.021058178346793698	0.02221500673026742	0.9548463794259284
ENSG00000122140	MRPS2	0.005134925974799003	0.05610820447474952	0.08655247617816653	0.852204393372285
ENSG00000122386	ZNF205	0.002634865278821781	0.003097515867814292	0.002613067150285816	0.991654551703078
ENSG00000122481	RWDD3	0.008960443262064622	0.008567248509701818	0.02657653708099702	0.9558957711472366
ENSG00000122483	CCDC18	0.01138287658357482	0.011096616832561787	0.013704554703531336	0.9638159518803321
ENSG00000122490	PQLC1	0.004048743451141077	0.011273155972043229	0.0045307638700936535	0.980147336706722
ENSG00000122547	EEPD1	0.0001678564546808581	0.007489463050313919	0.015268823156215137	0.9770738573387902
ENSG00000122550	KLHL7	0.004419238125387964	0.07100154518723865	0.10965476791151484	0.8149244487758586
ENSG00000122585	NPY	0.011104515396609577	0.015513213047035184	0.07920341869377306	0.8941788528625823
ENSG00000122591	FAM126A	0.01246614336526545	0.019015984341674102	0.0314727653462424	0.937045106946818
ENSG00000122643	NT5C3A	0.01036817467983407	0.020852463379148364	0.04049837107117469	0.9282809908698428
ENSG00000122644	ARL4A	0.010171313824610615	0.03177945349192532	0.07925543377569498	0.8787937989077691
ENSG00000122694	GLIPR2	0.02907500261520565	0.013931636001186144	0.13835735037167585	0.8186360110119323
ENSG00000122756	CNTFR	0.01719677109005386	0.001640007372247056	0.025704575038357595	0.9554586464993414
ENSG00000122783	C7orf49	0.0012172400364196755	0.026356350860968648	0.010795121029689457	0.9616312880729222
ENSG00000122786	CALD1	0.022314562149819958	0.029530695964531537	0.12860103026432854	0.8195537116213201
ENSG00000179918	SEPHS2	0.004724942120739663	0.02834529682052551	0.044915708888057335	0.9220140521706776
ENSG00000179958	DCTPP1	0.024706548370630743	0.03996037019546681	0.07253408669009405	0.8627989947438085
ENSG00000179965	ZNF771	0.0027098357738456315	0.0032611323474171943	0.003586059065045007	0.990442972813692
ENSG00000179988	PSTK	0.006332791014417994	0.006562007559871136	0.011573105484051893	0.975532095941659
ENSG00000180098	TRNAU1AP	0.005841005981000391	0.013656833038545379	0.0051754830694164	0.975326677911038
ENSG00000180182	MED14	0.03524322191553128	0.05498391615066358	0.033279902287057885	0.8764929596467472
ENSG00000180209	MYLPF	0.0026338423405175442	0.0076272178878031	0.01878360924819882	0.9709553305234806
ENSG00000180304	OAZ2	0.030812894286722976	0.08920097808219972	0.15498272891914164	0.7250033987119356
ENSG00000180340	FZD2	0.008668870657029128	0.01867926088637264	0.07490700252340414	0.8977448659331941
ENSG00000180385	EMC3-AS1	0.010032981477967929	0.009961591520822582	0.02194167372790433	0.9580637532733052
ENSG00000180423	HARBI1	0.00043567136170285516	0.00926190516968112	0.0016539802004581698	0.9886484432681578
ENSG00000180425	C11orf71	0.0014145368404602505	0.0060457731465240324	0.007878237023144677	0.9846614529898712
ENSG00000180448	HMHA1	0.011633440537276277	0.001836948556996838	0.030329016063458995	0.9562005948422679
ENSG00000180573	HIST1H2AC	0.10290558154178953	0.0017376171520520687	0.0645740121565077	0.8307827891496509
ENSG00000180596	HIST1H2BC	0.01246943374280089	0.0045082119269294965	0.005831133341579639	0.97719122098869
ENSG00000180616	SSTR2	0.022434869507673642	0.002513666925222267	0.049213339238063085	0.9258381243290408
ENSG00000180628	PCGF5	0.0014008094560691473	0.011002817108578365	0.03810343514709552	0.9494929382882572
ENSG00000180730	SHISA2	0.022078761556389808	0.04805216163081698	0.2788162626606637	0.6510528141521296
ENSG00000180767	CHST13	0.018045024535756758	0.0040883545996005435	0.05076792670074802	0.9270986941638946
ENSG00000180773	SLC36A4	0.009732412797903637	0.012777658164456307	0.02566978300522785	0.9518201460324124
ENSG00000180776	ZDHHC20	0.0028054246854211586	0.013770852467097312	0.013211676625742848	0.9702120462217388
ENSG00000180817	PPA1	0.024381679140315644	0.06769212933576996	0.11417729410130024	0.7937488974226142
ENSG00000180822	PSMG4	0.018303378316390482	0.037972130469266716	0.20782925088724166	0.7358952403271012
ENSG00000180902	D2HGDH	0.004395870235940134	5.422154513987729e-05	5.341934331730918e-05	0.9954964888756026
ENSG00000180914	OXTR	0.02133616853142351	0.00933215907293052	0.15897125064257794	0.810360421753068
ENSG00000180953	ST20	0.01427114230747322	0.010482077181072256	0.004554416649459647	0.9706923638619948
ENSG00000180964	TCEAL8	0.1321958411038799	0.08173987411883428	0.017288084915462337	0.7687761998618233
ENSG00000181019	NQO1	0.04107520033668228	0.04755073279288784	0.02855521499161536	0.8828188518788146
ENSG00000181027	FKRP	2.985081338904495e-05	0.009403150288821152	0.0020086615356500813	0.9885583373621396
ENSG00000181029	TRAPPC5	0.013847430167189308	0.04614053805336532	0.05199230705623548	0.8880197247232099
ENSG00000181038	METTL23	0.006128754817605662	0.02087259148317938	0.01550000737004014	0.9574986463291748
ENSG00000181045	SLC26A11	0.012455009450079664	0.00224393957437565	0.056151105235820176	0.9291499457397244
ENSG00000181163	NPM1	0.043147023754988835	0.09842946285950167	0.3510128243652899	0.5074106890202196
ENSG00000181218	HIST3H2A	0.019217900255009586	1.61747430281387e-05	0.036865730983090594	0.9439001940188716
ENSG00000181274	FRAT2	0.002945815726566894	0.022551989758704358	0.06897329544835222	0.9055288990663763
ENSG00000181284	TMEM102	0.004932258606796365	0.005214784151891105	0.010420311625750378	0.9794326456155622
ENSG00000181392	SYNE4	0.050307384471245636	0.018187032428129968	0.07015738531722457	0.8613481977833999
ENSG00000181396	OGFOD3	0.004506455374269614	0.012954623254889969	0.005223793145133807	0.9773151282257064
ENSG00000181449	SOX2	0.006486731036519767	0.05174192472223268	0.4079147468372872	0.5338565974039603
ENSG00000181481	RNF135	0.0036999403627181603	0.003974568962027485	0.01073603094286704	0.9815894597323872
ENSG00000181513	ACBD4	5.944350519893054e-05	0.00494574066471045	0.02055713435821292	0.9744376814718776
ENSG00000181523	SGSH	0.008892615451045374	0.006133352603074612	0.007347917241663827	0.9776261147042162
ENSG00000181610	MRPS23	0.016943683269987766	0.047004132389150285	0.08518477069899873	0.8508674136418632
ENSG00000181625	SLX1B	0.013475951098018413	0.024883864418842317	0.004421848219087503	0.9572183362640518
ENSG00000181649	PHLDA2	0.022906725954889344	2.327180834249876e-05	0.010702163324616263	0.9663678389121518
ENSG00000181704	YIPF6	0.0037555484303007937	0.029714757416766463	0.002873030506226037	0.9636566636467068
ENSG00000181773	GPR3	0.012128174552922168	0.013296212585819284	0.02890838747767293	0.9456672253835856
ENSG00000181788	SIAH2	0.009233558367875948	0.0049119879247768745	0.01697445200456965	0.9688800017027775
ENSG00000181817	LSM10	0.004190708582392795	0.035191861386920265	0.018631651417820427	0.9419857786128666
ENSG00000181852	RNF41	0.002212913279763444	0.004402098907551268	0.00040485218813563883	0.9929801356245496
ENSG00000212998	RBM12B-AS1	7.37904344170675e-05	0.0028026499477435893	0.0005565659578926967	0.9965669936599466
ENSG00000213015	ZNF580	0.009315541252484938	0.013638637247780692	0.0013770857479074208	0.9756687357518268
ENSG00000213123	TCTEX1D2	0.018118415728146764	0.02077559282722097	0.015707093331899322	0.9453988981127328
ENSG00000213145	CRIP1	0.038718694541597085	0.027096416202065817	0.17206896628241491	0.7621159229739222
ENSG00000213185	FAM24B	0.03298717917593056	0.007644066194847796	0.008846383635069684	0.9505223709941519
ENSG00000213189	BTF3L4P2	0.0009075692914578672	0.025428359354103616	0.018462911086292614	0.9552011602681459
ENSG00000213221	DNLZ	0.0200526491990976	0.0077827336202027425	0.037781198873891836	0.9343834183068078
ENSG00000213240	NOTCH2NL	0.02525768982439758	0.010773174999416091	0.01230269285660074	0.9516664423195856
ENSG00000213246	SUPT4H1	3.5321504271475715e-05	0.0264015153162974	0.03870762556518554	0.9348555376142456
ENSG00000213316	LTC4S	0.004739670561888322	0.005420732183998905	0.018885536095425988	0.9709540611586868
ENSG00000213337	ANKRD39	2.1069001618772307e-05	0.009464747849331129	0.02490026864762584	0.9656139145014242
ENSG00000213339	QTRT1	0.005495558693494382	0.03128121433352948	0.06564645474486068	0.8975767722281154
ENSG00000213347	MXD3	0.0026866616342280784	0.006560117353632256	0.0023421185227976518	0.988411102489342
ENSG00000213366	GSTM2	0.012860366278315395	3.1229763091101445e-05	0.007336748502096953	0.9797716554564966
ENSG00000213398	LCAT	6.508201391201176e-05	0.008025135404159604	0.0009717259618494917	0.9909380566200788
ENSG00000213420	GPC2	0.005804724598048272	0.004843515225238375	0.05026848150424736	0.939083278672466
ENSG00000213445	SIPA1	0.009060175175655785	0.0002522612599518961	0.008501185754752056	0.9821863778096402
ENSG00000213462	ERV3-1	0.013591923316608356	2.9848351469936e-05	0.002953375780658957	0.9834248525512628
ENSG00000213563	C8orf82	0.0015241607132659928	0.018712856636249692	0.007890857967274392	0.97187212468321
ENSG00000213593	TMX2	0.01088219690579622	0.03649828821128926	0.06184227709367195	0.8907772377892427
ENSG00000213614	HEXA	0.0026870779971549913	0.015971058076912542	0.008764231283884231	0.9725776326420482
ENSG00000213619	NDUFS3	0.0005020037202033218	0.07497371491905183	0.07125623627526677	0.8532680450854779
ENSG00000213626	LBH	0.01632657498245323	0.0006758207022067832	0.008273890593203175	0.9747237137221368
ENSG00000213638	ADAT3	0.006142102267692164	0.004462358266876964	0.017448463673929392	0.9719470757915014
ENSG00000213672	NCKIPSD	0.014117165038422362	0.01278675274643146	0.01626375030955967	0.9568323319055866
ENSG00000213694	S1PR3	0.03475530976100098	0.01517896376325675	0.17068903256956094	0.7793766939061813
ENSG00000213700	RPL17P50	0.0009033967333759637	0.009257607776258244	0.016812690453376754	0.9730263050369892
ENSG00000213713	PIGCP1	8.190579315156584e-05	0.018740057903263992	0.017691717845965543	0.9634863184576188
ENSG00000213741	RPS29	0.0189991789304856	0.12653607244173584	0.11218907194331693	0.7422756766844617
ENSG00000213853	EMP2	0.010931259198309016	0.012883586947029744	0.07889077955183514	0.8972943743028259
ENSG00000213860	RPL21P75	0.007280554645170683	0.02665874453668872	0.03853451440011853	0.9275261864180219
ENSG00000213865	C8orf44	0.0037991658639209103	4.1738107954269655e-05	0.0075415257345908425	0.9886175702935341
ENSG00000213889	PPM1N	0.006544302111753586	0.014969722894121084	0.04761204943299769	0.9308739255611276
ENSG00000213920	MDP1	0.005332859581711946	0.015305283633052868	0.013460813524684416	0.9659010432605508
ENSG00000213923	CSNK1E	0.0017761565992930922	0.0458173195214652	0.03393228478100418	0.9184742390982376
ENSG00000213928	IRF9	0.0023026118410446627	0.004401829917353912	0.007332371699604188	0.9859631865419972
ENSG00000213930	GALT	0.007145470090184802	0.004102795606416814	2.3625850506317512e-05	0.9887281084528922
ENSG00000213977	TAX1BP3	0.05755713892179463	0.019754408925713705	0.013768438105848215	0.9089200140466434
ENSG00000213983	AP1G2	0.009367893829559746	0.008760139744173874	0.007418761498950369	0.974453204927316
ENSG00000213995	CARKD	0.003258667908273794	0.01067578880801146	0.0006352422210661119	0.9854303010626486
ENSG00000213996	TM6SF2	0.0016981660949350506	0.0016252067317877065	0.014133991251255022	0.9825426359220224
ENSG00000214013	GANC	0.008423504057526864	0.002014101327605291	4.947541419229949e-05	0.9895129192006756
ENSG00000214022	REPIN1	3.3554540242767295e-05	0.026754917541704098	0.017801028205986266	0.9554104997120668
ENSG00000214026	MRPL23	0.009516405233294568	0.0451718218960657	0.002574007297841625	0.9427377655727982
ENSG00000214050	FBXO16	2.831521015427769e-05	0.008086559590417364	0.004735296838823469	0.9871498283606048
ENSG00000214063	TSPAN4	0.003680976281994621	0.008177023583937936	0.0890631723765262	0.8990788277575412
ENSG00000214076	CPSF1P1	0.04806437821951446	0.02396737080130472	0.2026743396934783	0.7252939112857026
ENSG00000214087	ARL16	0.09326273778048227	0.01586110206815066	0.001634234845404012	0.889241925305963
ENSG00000214160	ALG3	0.011063891118336562	0.04115581398303622	0.11903808574129295	0.8287422091573343
ENSG00000214194	LINC00998	0.015427518885705982	0.08294588246157499	0.020436274180705743	0.8811903244720132
ENSG00000158062	UBXN11	0.0024562465364488784	0.007615811497981141	0.008598736649694806	0.9813292053158752
ENSG00000158089	GALNT14	0.01660583209027302	0.010927963621721362	0.058149919201906576	0.9143162850860992
ENSG00000158092	NCK1	0.0026447628981086106	0.011052896459566957	0.005143509916109633	0.9811588307262148
ENSG00000158156	XKR8	0.0054685043258038395	0.003345997863761131	0.003466844545284729	0.9877186532651504
ENSG00000158163	DZIP1L	0.008587041032127268	0.0006029887060892902	0.03454445523395672	0.9562655150278268
ENSG00000158164	TMSB15A	0.062479767202678574	0.015786666700716462	0.034514355296228816	0.8872192108003761
ENSG00000158169	FANCC	0.0044474268799476096	0.001158884563025586	0.005547122856353579	0.9888465657006732
ENSG00000158186	MRAS	0.004228834120630584	5.290806291277637e-05	0.012599937328447951	0.9831183204880086
ENSG00000158201	ABHD3	0.01940572267679928	0.0021458216041080887	0.0176717483222811	0.9607767073968116
ENSG00000158234	FAIM	0.010667263335686851	0.012720736583573923	0.06235346592317077	0.9142585341575684
ENSG00000158246	FAM46B	0.011825254213287343	0.02397122680220855	0.3716866115414504	0.5925169074430539
ENSG00000158270	COLEC12	0.020923211223173848	0.02610226430528827	0.25050124909926264	0.7024732753722753
ENSG00000158296	SLC13A3	0.011460740457125598	0.003081506302792567	0.04787467137015038	0.9375830818699314
ENSG00000158373	HIST1H2BD	0.010056568277362964	0.009768519211587256	0.0439419674439274	0.9362329450671224
ENSG00000158402	CDC25C	0.003742869758347891	0.016485149102164986	0.02707654301685072	0.9526954381226364
ENSG00000158406	HIST1H4H	0.010421649662188738	0.004872293650269377	0.04735373811116224	0.9373523185763796
ENSG00000158411	MITD1	0.013083123512756437	0.03630236158411705	0.014562259320510682	0.9360522555826158
ENSG00000158427	TMSB15B	0.04277882526987696	0.018106514931055025	0.15653999592855847	0.7825746638705097
ENSG00000158457	TSPAN33	0.008483823691141857	0.012730884036476731	0.048258990059721625	0.9305263022126598
ENSG00000158473	CD1D	0.02269499058238391	0.022502879491183327	0.12692194428338902	0.8278801856430438
ENSG00000158483	FAM86C1	0.011116880804053795	0.0111279485310935	0.01881306520626156	0.9589421054585908
ENSG00000158552	ZFAND2B	0.0027890708968364448	0.0032107749681839154	0.021461465426495064	0.9725386887084848
ENSG00000158560	DYNC1I1	0.013724681985222816	0.04714697961872923	0.3566416328236654	0.5824867055723826
ENSG00000158710	TAGLN2	0.06048832360663585	0.013251056782241252	0.13344425061342222	0.7928163689977007
ENSG00000158716	DUSP23	0.014752739752102288	0.04351683566331215	0.12053244833498608	0.8211979762495996
ENSG00000158717	RNF166	0.005203891263853492	0.007497317891529376	0.017896230925603596	0.9694025599190136
ENSG00000158747	NBL1	0.02321982596726604	0.030268154187412917	0.1367637081105175	0.8097483117348037
ENSG00000158764	ITLN2	0.013482622752399705	0.01738076510678949	0.032483621461931525	0.9366529906788792
ENSG00000158773	USF1	0.052015393366460536	0.016018951828613803	0.02251826092253981	0.9094473938823858
ENSG00000158792	SPATA2L	0.0019483066935534648	0.006910052354584133	0.006478289298110164	0.9846633516537522
ENSG00000158793	NIT1	3.2801284478613815e-05	0.01893589567787565	0.006206963616365054	0.9748243394212808
ENSG00000158806	NPM2	0.01933199643053749	0.0009384237271678076	0.028991853199664533	0.9507377266426299
ENSG00000158813	EDA	0.021378410783347446	0.004635367608547564	0.08909194773940514	0.8848942738686999
ENSG00000158815	FGF17	0.013313173337194856	0.06851375672958647	0.5337616146507496	0.38441145528246906
ENSG00000158825	CDA	0.035500016159929336	0.016620694612003772	0.051952597929462316	0.8959266912986046
ENSG00000158828	PINK1	0.012051929295276737	0.02466051053512814	0.030577317178081227	0.932710242991514
ENSG00000158850	B4GALT3	0.0016118619159522845	0.021981962102908502	0.027489859161130368	0.9489163168200088
ENSG00000158863	FAM160B2	0.011169478404138887	0.023060744429742243	0.05224948952425781	0.913520287641861
ENSG00000158874	APOA2	0.003165503304885485	0.013328451015602698	0.02407342036789219	0.9594326253116195
ENSG00000159069	FBXW5	0.0009210282442732217	0.006432021719240903	0.0041668418889216985	0.9884801081475644
ENSG00000159110	IFNAR2	0.0031793568260015197	0.00889202064783284	0.010267020986744476	0.9776616015394212
ENSG00000159111	MRPL10	0.01915174512683643	0.09847059385771248	0.052024689813463004	0.8303529712019881
ENSG00000159140	SON	9.155838350324116e-05	0.03689714494801219	0.0503954850462718	0.9126158116222128
ENSG00000159147	DONSON	0.00426310331736266	0.005687299501848525	0.0061029955847132075	0.9839466015960756
ENSG00000159166	LAD1	0.011579714584851077	0.02958074040537612	0.2096635244338705	0.7491760205759023
ENSG00000159167	STC1	0.011021235355110964	0.02234119751225408	0.4521901125916198	0.5144474545410153
ENSG00000159176	CSRP1	0.032701013098037086	0.015788090826644462	0.07463284544197944	0.8768780506333391
ENSG00000159182	PRAC1	0.11267501573802627	0.003685092508625295	0.0013204096272557322	0.8823194821260927
ENSG00000159199	ATP5G1	0.012085687246867738	0.04096980339901452	0.16305145735485702	0.7838930519992607
ENSG00000159210	SNF8	0.0006957862081360949	0.03479958840700411	0.021855064275998263	0.9426495611088616
ENSG00000099256	PRTFDC1	0.005812811261847464	0.02937504403927747	0.06275067639483113	0.902061468304044
ENSG00000099282	TSPAN15	0.015128723311412162	0.019128897999461426	0.033019723097901334	0.9327226555912252
ENSG00000099284	H2AFY2	0.049569070313130716	0.016383415726552195	0.3335387064111913	0.6005088075491257
ENSG00000099326	MZF1	0.004187627637072381	0.0026001200100770525	0.0011357611848329915	0.9920764911680175
ENSG00000099330	OCEL1	0.00848402042959483	0.010578279006358113	0.004363470618861249	0.9765742299451858
ENSG00000099385	BCL7C	0.002126884449879408	0.029484454467772574	0.09117568458966847	0.8772129764926796
ENSG00000099624	ATP5D	0.044511171804189925	0.039713788658179205	0.02415006441596328	0.8916249751216676
ENSG00000099785	MARCH2	0.0020550716087378838	0.01209497984651014	0.0010605353940780484	0.9847894131506741
ENSG00000099795	NDUFB7	0.01565932700103225	0.01931137170900314	0.055083636670920116	0.9099456646190444
ENSG00000099800	TIMM13	0.0246789707443474	0.029061233645958494	0.21021580251948296	0.7360439930902111
ENSG00000099804	CDC34	0.004304274069749578	0.018214738092563236	0.0024905653517949553	0.9749904224858924
ENSG00000099810	MTAP	0.007594365282703108	0.02699292695493596	0.02666634666492165	0.9387463610974393
ENSG00000099849	RASSF7	0.006957589023682084	0.008167683424378503	0.0016285379062272785	0.9832461896457121
ENSG00000099860	GADD45B	0.033828523817758166	0.00016536374839939023	0.10038360840031864	0.8656225040335237
ENSG00000099899	TRMT2A	0.0019577369379850753	0.014278361544836532	0.05483460960223082	0.9289292919149476
ENSG00000099901	RANBP1	0.047163301360920805	0.041824606898110864	0.08865414327744778	0.8223579484635206
ENSG00000099910	KLHL22	0.0017304974106937398	0.0062461951468746855	0.008155198176682019	0.9838681092657496
ENSG00000099949	LZTR1	0.00182728037368182	0.003116578777956979	0.0004823746198086414	0.9945737662285526
ENSG00000099953	MMP11	0.005482832146957141	0.003566783982961269	0.031347519179476216	0.9596028646906052
ENSG00000099958	DERL3	0.009525404452530473	0.02024893751328198	0.0643293093261852	0.9058963487080024
ENSG00000099977	DDT	0.0304088965155761	0.055245102734549814	0.09357643665670436	0.8207695640931698
ENSG00000099984	GSTT2	0.12922146467912946	0.002427853386976676	0.03389874120992342	0.8344519407239704
ENSG00000099992	TBC1D10A	0.004076485404648587	3.726459135722196e-05	0.01484363541781505	0.9810426145861793
ENSG00000100003	SEC14L2	0.00766264790529423	0.004233351567203511	0.0649422139139033	0.9231617866135988
ENSG00000100031	GGT1	0.03394941221316331	0.007082437825494119	0.03652897093147901	0.9224391790298636
ENSG00000100033	PRODH	0.034566486297588066	0.018544558811663312	0.09446988021510047	0.8524190746756481
ENSG00000100034	PPM1F	0.002976312036861575	4.617610772720534e-05	0.0008541965222168919	0.9961233153331944
ENSG00000100038	TOP3B	0.008504443631524632	0.014931968486705957	0.018101949714717232	0.958461638167052
ENSG00000100056	DGCR14	3.3236762432474344e-05	0.021464172338763444	0.028665113228412507	0.9498374776703916
ENSG00000100058	CRYBB2P1	0.04774758958678972	0.014663917804447353	0.037958071844180194	0.8996304207645827
ENSG00000100078	PLA2G3	0.01244742849253226	0.009784687170482264	0.08007914699992906	0.8976887373370565
ENSG00000100097	LGALS1	0.07655439634080513	0.013484762602423886	0.006022180779911872	0.9039386602768592
ENSG00000100101	NOL12	0.005528214262005532	0.02912170002395768	0.09515052646588816	0.8701995592481487
ENSG00000100104	SRRD	0.0013443746498214564	0.010143607872864576	0.03048903552454913	0.9580229819527648
ENSG00000100116	GCAT	0.011518069179884285	0.05050917497547544	0.08673908324607428	0.8512336725985661
ENSG00000100122	CRYBB1	0.016477175726238264	0.016082979093602286	0.06539680866587752	0.902043036514282
ENSG00000100124	ANKRD54	0.010487138883903171	0.011499682492871642	0.012006623598345034	0.9660065550248802
ENSG00000100142	POLR2F	0.003969855856214353	0.0358422017568773	0.15614639003641634	0.804041552350492
ENSG00000100147	CCDC134	0.0030553661821633373	0.0025454230281791172	0.012463201563713744	0.9819360092259442
ENSG00000100150	DEPDC5	4.200690407613024e-05	0.0008696983315020919	0.017789725071765416	0.9812985696926564
ENSG00000100151	PICK1	0.007054379208447853	0.0051259914531652465	0.005193414441013843	0.9826262148973732
ENSG00000100154	TTC28	0.0015429009927415821	0.0021807416066707127	0.01395010231639156	0.9823262550841959
ENSG00000100162	CENPM	0.01889369020027631	0.02770636018807586	0.08160164891676296	0.871798300694885
ENSG00000100196	KDELR3	0.00536295216281672	0.004270433303547721	0.05239389002351852	0.9379727245101172
ENSG00000100206	DMC1	0.004852899743550145	0.0024834709208436125	0.025582169795659717	0.9670814595399464
ENSG00000100209	HSCB	0.010712638513120223	0.007307399280145958	0.011090618820169585	0.9708893433865644
ENSG00000100211	CBY1	0.0003859173626238243	0.0013659556899218092	0.003773238108149194	0.9944748888393052
ENSG00000100219	XBP1	0.005839329248564279	0.016928733261387642	0.02762384418075192	0.9496080933092962
ENSG00000100234	TIMP3	0.0102755538752018	0.012273477036311004	0.11646889411166955	0.8609820749768176
ENSG00000100242	SUN2	3.904805685066881e-05	0.013921250426743512	0.016882467801241644	0.9691572337151644
ENSG00000171307	ZDHHC16	0.003971684610662667	0.014202516909323575	0.041530569576622066	0.9402952289033918
ENSG00000171310	CHST11	0.0029727164031071764	0.02002821607226869	0.05519741972427632	0.9218016478003478
ENSG00000171311	EXOSC1	0.008259998694233725	0.05237337636611701	0.04192815431187969	0.8974384706277695
ENSG00000171320	ESCO2	0.0070741430619199065	0.0405443726133278	0.10506560082769004	0.8473158834970622
ENSG00000171345	KRT19	0.02160167676866049	0.0176623449937179	0.08619880244630918	0.8745371757913124
ENSG00000171421	MRPL36	0.016293233285087232	0.02315469069264811	0.09660289391475547	0.8639491821075092
ENSG00000171425	ZNF581	0.008514614555648373	0.012929696745526268	0.051234290837250084	0.9273213978615752
ENSG00000171428	NAT1	5.829960839419056e-05	0.004813483775790855	0.002823633824026552	0.9923045827917883
ENSG00000171443	ZNF524	4.1217454623060906e-05	0.0025040333177914764	4.121745376525228e-05	0.9974135317738202
ENSG00000171453	POLR1C	2.417994008966101e-05	0.01901899118286161	0.07986940696770793	0.9010874219093408
ENSG00000171469	ZNF561	0.010332014622844828	0.005042740574235598	0.03813538819956889	0.9464898566033506
ENSG00000171490	RSL1D1	0.015924495875636033	0.09567747711115246	0.1837286275063183	0.7046693995068931
ENSG00000171503	ETFDH	3.282576402420053e-05	0.005038770381171077	0.015929871946274116	0.9789985319085306
ENSG00000171566	PLRG1	0.006595191539729403	0.03651376301127869	0.009561370230367109	0.9473296752186248
ENSG00000171574	ZNF584	5.0657417535753584e-05	0.001183370723202299	0.003511158753114349	0.9952548131061476
ENSG00000171604	CXXC5	0.010031295602263778	0.008691955242154227	0.07092631952403931	0.9103504296315426
ENSG00000171606	ZNF274	0.010762101013317205	0.0012170512235519947	0.0038828381601031174	0.9841380096030276
ENSG00000171617	ENC1	0.016872333021467616	0.03653828875811994	0.3090079767033318	0.6375814015170808
ENSG00000171700	RGS19	0.0059783090547608575	2.151350905682716e-05	0.0018600978287051267	0.9921400796074772
ENSG00000171703	TCEA2	0.0051017864379959005	0.01807242620630892	0.014215571075493334	0.9626102162802019
ENSG00000171720	HDAC3	4.7388199729674214e-05	0.019875567132962242	0.0220319372391914	0.9580451074281168
ENSG00000171724	VAT1L	0.02800958681610561	0.061815951420528474	0.21797818011973846	0.6921962816436275
ENSG00000171729	TMEM51	0.008841944939124748	0.010255415554876551	0.01941014246689432	0.9614924970391044
ENSG00000171757	LRRC34	0.021602836007625827	0.001273327412594653	0.011025830522697828	0.9660980060570816
ENSG00000171763	SPATA5L1	0.005899368116277367	0.003292754670443768	0.015487048901597859	0.9753208283116808
ENSG00000171766	GATM	0.02609830736510756	0.014139534671413219	0.33210221156691266	0.6276599463965665
ENSG00000171792	RHNO1	0.0005748346453627103	0.04470808930025179	0.02483661281474251	0.929880463239643
ENSG00000171806	METTL18	0.007366741569418092	0.014200204676601543	0.03356907595417919	0.9448639777998012
ENSG00000171811	TTC40	0.013525005370997704	0.0009841042363099876	0.006307074060096782	0.9791838163325955
ENSG00000171827	ZNF570	0.006851597956794326	0.00029961751492138414	6.482310549281412e-05	0.9927839614227916
ENSG00000171848	RRM2	0.01584849815662111	0.06405097210282949	0.1442672247061501	0.7758333050343993
ENSG00000171853	TRAPPC12	2.8693828718315167e-05	0.025603685739205014	0.00032746318395681604	0.97404015724812
ENSG00000171858	RPS21	0.03705592515092001	0.09373397104002522	0.12236554402110353	0.7468445597879514
ENSG00000171861	RNMTL1	0.005647798679181838	0.023703211256412463	0.0985985258397547	0.8720504642246509
ENSG00000171867	PRNP	0.02244189419317143	0.0041940635085762215	0.03476881856666483	0.9385952237315874
ENSG00000171914	TLN2	0.002461100782317059	0.01470928269024869	0.033720835232792984	0.9491087812946412
ENSG00000171953	ATPAF2	0.005402704692837781	0.006649182782573277	0.0045517558165499355	0.983396356708039
ENSG00000171956	FOXB1	0.0013182422146205616	0.03595442895256183	0.17733175900747658	0.7853955698253411
ENSG00000171960	PPIH	0.013098321880166807	0.034021760804193626	0.04408021106630335	0.9087997062493364
ENSG00000171962	LRRC48	0.0003811746874586291	0.013931312687211449	0.0033737693302083264	0.9823137432951216
ENSG00000171970	ZNF57	0.00966568433174087	0.006956677889794138	0.014918460095851509	0.9684591776826136
ENSG00000171984	C20orf196	0.003949087147241811	0.003464796429798328	0.010491639032609657	0.9820944773903502
ENSG00000171988	JMJD1C	0.0036061890494164047	0.02017537750278971	0.1362969713983235	0.8399214620494704
ENSG00000172009	THOP1	0.0116892028101312	0.009247782873642384	0.052558622558138486	0.9265043917580881
ENSG00000172020	GAP43	0.01664352881655019	0.0229696664956232	0.13370424986816742	0.8266825548196591
ENSG00000172037	LAMB2	0.012621739810853459	0.010925416980298728	0.02347779222428869	0.9529750509845591
ENSG00000172057	ORMDL3	0.008043036219329263	0.01883120126266795	0.0021181460954492115	0.9710076164225536
ENSG00000172058	SERF1A	0.015915066748198932	0.009483865790307931	0.030701383546040018	0.9438996839154532
ENSG00000172086	KRCC1	3.276423662150516e-05	0.0010675155107407288	0.011798589411713564	0.9871011308409242
ENSG00000172113	NME6	0.002323494850666693	0.000447955821962636	2.5175173899302106e-05	0.9972033741534714
ENSG00000027075	PRKCH	0.0016147989735854245	0.02991976930607929	0.003542291349584906	0.9649231403707504
ENSG00000027847	B4GALT7	0.007526951079831873	0.007678631320151363	0.025433286830385853	0.9593611307696308
ENSG00000028839	TBPL1	0.011330907842682326	0.026572885658103788	0.06528770309514141	0.8968085034040725
ENSG00000029639	TFB1M	0.0278135887616772	0.017798415319696538	0.02294969923818144	0.9314382966804448
ENSG00000030582	GRN	0.014530351135588353	0.05284299192302636	0.06568459534250591	0.8669420615988794
ENSG00000032389	TSSC1	0.0015661731641838665	0.01414503069192218	0.019427786105446317	0.9648610100384476
ENSG00000032444	PNPLA6	0.0032614555372311753	0.016418448655643313	0.012845536664781434	0.9674745591423441
ENSG00000033122	LRRC7	0.003216301405843561	0.02042995100383997	0.007905179771065416	0.9684485678192511
ENSG00000033327	GAB2	0.006390258210273098	0.03422345911560089	0.1743225990323458	0.7850636836417801
ENSG00000034152	MAP2K3	0.012894616784898302	0.018095162922951408	0.011599071240859177	0.9574111490512912
ENSG00000034510	TMSB10	0.02212921598766144	0.07171027537791623	0.3609801589173359	0.5451803497170864
ENSG00000034533	ASTE1	0.004351518705416212	0.006109943460231093	0.010327521237711957	0.9792110165966408
ENSG00000034677	RNF19A	0.012487537272298808	0.007448598828649809	0.07246744514912913	0.9075964187499224
ENSG00000034693	PEX3	0.0030540931429387107	0.05641654015859859	0.05613227567168663	0.8843970910267759
ENSG00000035115	SH3YL1	0.003316171626496584	0.01744075187856065	0.060422499435168676	0.918820577059774
ENSG00000035499	DEPDC1B	0.007001042848821741	0.06386318856187076	0.10746502073700412	0.8216707478523034
ENSG00000035681	NSMAF	3.2641566542996085e-05	0.010996157165342559	0.012969034363403544	0.9760021669047108
ENSG00000036672	USP2	0.007164258559224962	0.010233409190837948	0.12467648557258565	0.8579258466773515
ENSG00000037042	TUBG2	2.9230383594020165e-05	0.0033871335411098983	0.02125200952346105	0.9753316265518348
ENSG00000037241	RPL26L1	0.009409964899910871	0.007415944467070469	0.01461898170515855	0.96855510892786
ENSG00000037757	MRI1	0.01993127914207523	3.4297391748320944e-05	3.4297385221577273e-05	0.9800001260809548
ENSG00000037897	METTL1	0.003700162524041354	0.03102841515306711	0.1366519477850039	0.8286194745378875
ENSG00000038002	AGA	0.007009683390359118	0.013134639092378926	0.01207669745845361	0.9677789800588084
ENSG00000038382	TRIO	0.003924793407886092	0.01009369478419428	0.0011918629028087016	0.9847896489051108
ENSG00000038427	VCAN	0.03132095934568281	0.030273162701024474	0.09174056581356932	0.8466653121397234
ENSG00000038945	MSR1	6.257321284232795e-05	0.0143452915042933	0.004041842642368187	0.9815502926404962
ENSG00000039068	CDH1	0.010747519870883895	0.09026779558518888	0.3969096127714549	0.5020750717724723
ENSG00000039523	FAM65A	0.007506350627048294	0.03232579804612161	0.18863585566896848	0.7715319956578616
ENSG00000039650	PNKP	0.012774785230944186	0.015431707494414259	0.005144356829140729	0.9666491504455008
ENSG00000040487	PQLC2	0.00019993686219781608	0.004362528034189686	0.004472013495007968	0.9909655216086044
ENSG00000040531	CTNS	0.002992496774081953	0.01249627854473078	0.025732701530105588	0.9587785231510816
ENSG00000040608	RTN4R	0.002146111957845461	2.7164654896098366e-05	0.02028197905161899	0.9775447443356394
ENSG00000040633	PHF23	0.000620004698193482	0.02475093900628211	0.005489586424824999	0.9691394698706994
ENSG00000042317	SPATA7	0.0005801901595837443	0.002155447598264308	0.00661791565284108	0.9906464465893108
ENSG00000042445	RETSAT	5.6574991411553355e-05	0.0018634934800835984	0.006169070173165933	0.9919108613553388
ENSG00000042493	CAPG	0.06290443393263866	0.042943740308204484	0.03184349566338281	0.8623083300957741
ENSG00000042753	AP2S1	0.021577514654659062	0.021037590941564842	0.0897980693079855	0.8675868250957905
ENSG00000043514	TRIT1	0.00987569800656458	0.00338021412822362	0.007909544316726247	0.9788345435484856
ENSG00000044574	HSPA5	0.011626346530752164	0.06106496426613504	0.06132117668996447	0.8659875125131484
ENSG00000046647	GEMIN8	0.07968838490218083	0.014786477087574787	0.015085742672360515	0.890439395337884
ENSG00000046651	OFD1	0.06917788727103237	0.01585145626397255	0.01753042181344706	0.8974402346515481
ENSG00000046653	GPM6B	0.06923525469572901	0.040367957043047235	0.09772061298395032	0.7926761752772734
ENSG00000047579	DTNBP1	3.353017620762957e-05	0.0037548935488190467	0.009573170453764004	0.9866384058212092
ENSG00000047621	C12orf4	0.008966765339488512	0.007302772892142203	0.015221071988574638	0.9685093897797946
ENSG00000048140	TSPAN17	0.0011421071317808972	0.002497942441492361	0.015477284226027024	0.9808826662006996
ENSG00000048162	NOP16	0.013453306205377076	0.060577976817275225	0.22928440302385464	0.6966843139534932
ENSG00000048471	SNX29	0.0027358964411256788	0.0041161732402674855	0.0024839748009042872	0.9906639555177026
ENSG00000048540	LMO3	0.010881362496981312	0.032363672775250936	0.20852604349150167	0.7482289212362659
ENSG00000048545	GUCA1A	0.006570106201045084	0.011131363969893329	0.14923015383077756	0.8330683759982841
ENSG00000048740	CELF2	0.023060703239209814	0.015261497504439468	0.2094490517636652	0.7522287474926855
ENSG00000167196	FBXO22	0.00034701433163395574	0.049456262104755774	0.03365990881529513	0.9165368147483152
ENSG00000167264	DUS2	0.006732685607018446	0.029760073027693238	0.013388105860172108	0.9501191355051162
ENSG00000167272	POP5	0.003412369332824292	0.0274516804005601	0.10391127108079157	0.8652246791858241
ENSG00000167311	ART5	0.012213557854107188	0.017571453030602358	0.005288972461514603	0.9649260166537759
ENSG00000167323	STIM1	0.00821869874891546	0.001047346780226109	0.015239670556179844	0.9754942839146784
ENSG00000167380	ZNF226	0.0008113382373735897	0.00565115037428711	0.003232459346313643	0.9903050520420256
ENSG00000167393	PPP2R3B	0.0006440337008213242	0.028857611235747583	0.003409233002740901	0.9670891220606902
ENSG00000167394	ZNF668	0.002943213556540261	0.01173806902499672	0.026112750405990672	0.9592059670124724
ENSG00000167397	VKORC1	0.0115832445058096	0.041375293376984326	0.030055269391778917	0.9169861927254273
ENSG00000167487	KLHL26	0.0018297808701499727	0.00300064491056117	0.008205773016022001	0.9869638012032668
ENSG00000167508	MVD	0.01666989730044793	0.03350034013938482	0.08823963851796766	0.8615901240421996
ENSG00000167513	CDT1	0.008538549385929437	0.024407297959004703	0.07440027888785458	0.8926538737672113
ENSG00000167515	TRAPPC2L	0.02815887639780848	0.013205638907771844	0.10739685233116243	0.8512386323632573
ENSG00000167523	SPATA33	0.006782226211891711	0.00932608142691685	0.021296605148917208	0.9625950872122744
ENSG00000167525	PROCA1	0.0001621662558354411	0.0036160774218615024	0.016569972070855046	0.979651784251448
ENSG00000167526	RPL13	0.039984499248741416	0.09139215898579216	0.08994918429619181	0.7786741574692746
ENSG00000167535	CACNB3	0.01061365459806818	0.018745163473711773	0.07651587798892424	0.8941253039392958
ENSG00000167536	DHRS13	0.0002945267593394264	0.012598379504668966	0.015853099717607514	0.9712539940183842
ENSG00000167543	TP53I13	0.01211906604873958	0.007382120045659727	0.056326547391924275	0.9241722665136765
ENSG00000167550	RHEBL1	3.093941466600036e-05	0.009145199076419776	0.05684322657109396	0.9339806349378202
ENSG00000167552	TUBA1A	0.06049810827489462	0.018272018159350215	0.19659078738104835	0.724639086184707
ENSG00000167553	TUBA1C	0.026904823106019098	0.011473375750560406	0.04288514482041976	0.9187366563230008
ENSG00000167554	ZNF610	0.013835139637975532	0.00028190845092985925	0.007256151302818771	0.9786268006082758
ENSG00000167555	ZNF528	0.12489086488655878	0.013597839731611263	0.010658624568398606	0.8508526708134314
ENSG00000167565	SERTAD3	0.004438034781013182	0.018462904454136054	0.010638112628212609	0.9664609481366382
ENSG00000167578	RAB4B	0.0005325054693135981	0.012078773640606204	0.057681812822604435	0.9297069080674758
ENSG00000167600	CYP2S1	0.02201134068925908	0.06556891975059714	0.3195367234834916	0.5928830160766522
ENSG00000167604	NFKBID	0.0005122198245416379	0.0034296895356544306	0.007432673961063275	0.9886254166787406
ENSG00000167637	ZNF283	0.004087067085042394	0.004080860915919898	0.0008044899856652088	0.9910275820133724
ENSG00000167641	PPP1R14A	0.023848090303981856	0.007514242501437584	0.0564908861483129	0.9121467810462678
ENSG00000167642	SPINT2	0.048282829844605066	0.06592289054440259	0.0479467254789961	0.8378475541319963
ENSG00000167644	C19orf33	0.052227452234182084	0.01604885847113417	0.07843346312951043	0.8532902261651734
ENSG00000167646	DNAAF3	0.008409887563166366	0.006522814908342731	0.00817300131121647	0.9768942962172744
ENSG00000167657	DAPK3	0.0017269685049842215	0.003959297768627725	2.2933159445902115e-05	0.994290800566942
ENSG00000167685	ZNF444	0.0007864517117659173	0.007960287131212869	0.011146692493556154	0.9801065686634652
ENSG00000167695	FAM57A	0.008967508492818042	0.007026889308219693	0.02353990932189572	0.9604656928770666
ENSG00000167700	MFSD3	0.018598251195861573	0.022041008517360683	0.040538201107912994	0.9188225391788648
ENSG00000167705	RILP	0.003610003401469668	0.005571893360416801	0.027447818058462272	0.9633702851796512
ENSG00000167720	SRR	0.02078409048284515	0.004419790595107216	0.06149951468243485	0.9132966042396128
ENSG00000167733	HSD11B1L	0.004878384298926962	0.009530831026932257	0.005377699776471842	0.9802130848976692
ENSG00000167740	CYB5D2	0.0007263201333059013	0.007401928600959224	0.014297340247979781	0.9775744110177552
ENSG00000167747	C19orf48	0.00744553640466952	0.050519742820506884	0.19622822232340686	0.7458064984514167
ENSG00000167775	CD320	0.010250945848661869	0.023183609960091684	0.04731880946939068	0.919246634721856
ENSG00000167778	SPRYD3	0.00394605244884558	0.009766947091913171	0.00413029229564895	0.9821567081635922
ENSG00000167779	IGFBP6	0.037927962431184	0.010543109606046831	0.049147540671576506	0.9023813872911928
ENSG00000167792	NDUFV1	0.00043630079897655487	0.06575140021282537	0.031707187122016416	0.9021051118661816
ENSG00000167797	CDK2AP2	0.0022940873235042843	0.028969488415417705	0.009563526692315845	0.9591728975687622
ENSG00000167799	NUDT8	0.032946859603608374	0.00034094939898407864	0.03920395711360192	0.9275082338838057
ENSG00000167861	HID1	0.008966803127468666	0.0072855889065331315	0.017113201378707126	0.9666344065872908
ENSG00000167862	ICT1	0.009207997716399921	0.03248905302059678	0.03687833817378185	0.9214246110892216
ENSG00000172123	SLFN12	0.02507699872073664	0.004470030471371307	0.013902143779239266	0.9565508270286528
ENSG00000172171	TEFM	0.0005100413742797486	0.015358961552097724	0.013383720846322477	0.9707472762273001
ENSG00000172216	CEBPB	0.007833644432999332	0.0237067720228596	0.015551615758244097	0.9529079677858968
ENSG00000172244	C5orf34	0.000935018614820274	0.012077570188461678	0.012131773348805736	0.9748556378479124
ENSG00000172247	C1QTNF4	0.004300055505529466	0.00683143445382098	0.016236445200302894	0.9726320648403468
ENSG00000172269	DPAGT1	0.00989065409223348	0.044748078306738416	0.04289858215267736	0.9024626854483508
ENSG00000172301	COPRS	1.8752280724309493e-05	0.01628969655270366	0.057428005069623776	0.9262635460969484
ENSG00000172331	BPGM	0.004097340526916043	0.0320628688573217	0.02106498272697525	0.942774807888787
ENSG00000172336	POP7	0.00757918195015523	0.04947381969592657	0.09766922482639644	0.8452777735275218
ENSG00000172348	RCAN2	0.0011077655726778699	0.0085140497676312	0.03489559944617165	0.9554825852135194
ENSG00000172366	FAM195A	0.0030454579565142442	0.02065288767576395	0.0782085668587082	0.8980930875090136
ENSG00000172409	CLP1	0.0009246851804732293	0.030694739493583093	0.04183606120463798	0.9265445141213058
ENSG00000172428	MYEOV2	0.015195911204648388	0.07419262848624851	0.05769458066162544	0.8529168796474776
ENSG00000172432	GTPBP2	4.136838532569479e-05	0.012178415396570113	0.003824226606849837	0.9839559896112544
ENSG00000172456	FGGY	0.002388233449147126	0.014935873784398824	0.01211626870187739	0.9705596240645766
ENSG00000172465	TCEAL1	0.02136114381618236	0.002971521842108304	0.0028576464031098807	0.9728096879385992
ENSG00000172469	MANEA	0.027384881652672752	0.0033089000114546628	0.19593269155594234	0.7733735267799302
ENSG00000172500	FIBP	0.007667929324222738	0.04945626579308267	0.05198707066013597	0.8908887342225587
ENSG00000172530	BANP	0.0001638765697419976	0.004308720985402743	0.0215891982079489	0.9739382042369064
ENSG00000172590	MRPL52	0.02752018304280617	0.040780955089522106	0.0280180391528944	0.9036808227147772
ENSG00000172638	EFEMP2	0.02058024373110177	0.006662051784631555	0.12531216816952573	0.847445536314741
ENSG00000172663	TMEM134	0.004359034427081057	0.0156270729087879	0.03433198323985743	0.9456819094242735
ENSG00000172725	CORO1B	0.002602553967283787	0.025623586465851656	0.006096489853283103	0.9656773697135814
ENSG00000172732	MUS81	0.0034879981185516684	0.016558027435164942	0.0036649328894876507	0.9762890415567956
ENSG00000172748	ZNF596	0.010662944282022652	0.0007192232201686666	4.001922274774596e-05	0.9885778132750608
ENSG00000172795	DCP2	0.015230724272335388	0.04297682648799347	0.007705862891922171	0.9340865863477492
ENSG00000172809	RPL38	0.03229296060042538	0.0843685547789782	0.16482522481460485	0.7185132598059916
ENSG00000172819	RARG	0.00851504913513907	0.02665021267021952	0.1391154700386903	0.8257192681559511
ENSG00000172830	SSH3	0.0025230774186306448	4.0999862147660526e-05	0.011803386191511816	0.98563253652771
ENSG00000172840	PDP2	0.0014697260567061966	0.005762422679798125	0.01617569178251875	0.9765921594809768
ENSG00000172878	METAP1D	0.00837212725282997	0.001960655312864927	0.02830027165183945	0.9613669457824656
ENSG00000172889	EGFL7	0.006192933017711756	0.01197205475560535	0.01340843199739381	0.9684265802292892
ENSG00000172893	DHCR7	0.011249247867973284	0.053132075233313016	0.09635717592839033	0.8392615009703235
ENSG00000172932	ANKRD13D	0.0018587643345610862	0.02170823938276891	0.007143911417808616	0.9692890848648614
ENSG00000172936	MYD88	0.008718192515569247	0.02108023157973244	0.053852267155182	0.9163493087495164
ENSG00000172977	KAT5	0.001100854414435464	0.016162287297525984	0.01870901145176161	0.964027846836277
ENSG00000173085	COQ2	0.01180991520706581	0.019867869482578692	0.06429579183690966	0.904026423473446
ENSG00000173088	C10orf131	0.005443873588121429	0.0016885869830672526	0.00011013705556944158	0.9927574023732418
ENSG00000173153	ESRRA	0.0015100802911606544	0.0009564051350124988	0.0026314999164583604	0.9949020146573684
ENSG00000173156	RHOD	0.0197124700097816	0.013138552636919302	0.09075187829867487	0.8763970990546243
ENSG00000173163	COMMD1	0.006108110465280064	0.04437780425211664	0.02381398988977068	0.9257000953928326
ENSG00000173171	MTX1	0.015508146980093854	0.02801071301851853	0.014403923848424581	0.942077216152963
ENSG00000173207	CKS1B	0.027336395714251425	0.020150309013871336	0.02592758003270704	0.9265857152391702
ENSG00000173221	GLRX	0.027076010453832552	0.01833048648459171	0.21478067205918164	0.7398128310023941
ENSG00000173264	GPR137	0.007250687661333868	0.003700704476027426	0.006829008621067362	0.9822195992415712
ENSG00000173267	SNCG	0.02061639835386208	0.028202554575564562	0.09562949195396354	0.8555515551166099
ENSG00000173272	MZT2A	0.04661533190091252	0.045746404833572216	0.001892974471391448	0.905745288794124
ENSG00000173281	PPP1R3B	0.010013831509830444	0.014324315583882918	0.07153144791634539	0.9041304049899412
ENSG00000173295	FAM86B3P	0.019397127239563973	4.9805563380237076e-05	0.01351488239689254	0.9670381848001632
ENSG00000173334	TRIB1	0.015249188709600025	0.01057000730871274	0.07114554348493372	0.9030352604967534
ENSG00000189409	MMP23B	0.0011389601893111276	0.008951295785427676	0.06825851440103338	0.9216512296242281
ENSG00000196072	BLOC1S2	0.0009432095309722358	0.05668924882759607	0.052216636776552285	0.8901509048648795
ENSG00000196116	TDRD7	0.03492953766474993	0.024173759087391927	0.2522632221308305	0.6886334811170276
ENSG00000196118	C16orf93	0.0027660688405630515	0.00027047804020480183	0.005524016438509864	0.9914394366807222
ENSG00000196123	KIAA0895L	0.0003603840956345939	0.005435565824302701	0.02541542251043354	0.9687886275696292
ENSG00000196126	HLA-DRB1	0.27118700001841256	0.013033002471152171	0.003448551723299041	0.7123314457871364
ENSG00000196139	AKR1C3	0.007873149470019136	0.005807427960812204	0.0049332624158152025	0.9813861601533534
ENSG00000196141	SPATS2L	0.01308435902277262	0.02426473932079686	0.15674671198205833	0.8059041896743722
ENSG00000196150	ZNF250	0.006636391971910206	0.01235612175321725	0.010372148431136765	0.9706353378437358
ENSG00000196151	WDSUB1	0.017677528953049405	0.008046957611920813	0.00817751743576099	0.9660979959992688
ENSG00000196152	ZNF79	0.0057974362127397394	0.0068388190653383895	0.003906554043578501	0.9834571906783434
ENSG00000196154	S100A4	0.030692873112966344	0.03760702142294108	0.15112260223255822	0.7805775032315343
ENSG00000196187	TMEM63A	0.010571517999766591	0.006955672118664578	0.02293120932864145	0.9595416005529273
ENSG00000196204	RNF216P1	0.018011194707694266	0.007069404601800273	0.021857830004061208	0.9530615706864444
ENSG00000196262	PPIA	0.02563971230351723	0.06810350426895083	0.048411123436672115	0.8578456599908598
ENSG00000196267	ZNF836	3.810410661385272e-05	0.007768895894208988	0.0042247573459445725	0.9879682426532324
ENSG00000196275	GTF2IRD2	0.0047014401726170225	0.006272536500681232	0.013171425180416177	0.9758545981462856
ENSG00000196284	SUPT3H	0.007355365121978746	0.011794927673419185	0.011182644149881078	0.969667063054721
ENSG00000196290	NIF3L1	0.0035646430369567312	0.0516365934701974	0.03950035674026107	0.9052984067525848
ENSG00000196296	ATP2A1	0.016686204935571384	0.016288028973166255	0.03372123971564165	0.9333045263756208
ENSG00000196312	HIATL2	0.0010022528073777527	0.0228720789873592	0.00472493925622185	0.9714007289490412
ENSG00000196331	HIST1H2BO	0.0035637869747540225	0.001459816353579333	0.00843707051033442	0.9865393261613322
ENSG00000196352	CD55	0.02079520121446625	0.0072625180241165845	0.023378151241252167	0.948564129520165
ENSG00000196357	ZNF565	6.428036512704515e-05	0.0003917444812372401	0.001798277553947205	0.9977456975996885
ENSG00000196365	LONP1	0.005781658853178776	0.02113513064153039	0.02126776380183784	0.9518154467034532
ENSG00000196372	ASB13	0.00941204480762648	0.0188813887714239	0.03024255226886924	0.9414640141520804
ENSG00000196378	ZNF34	4.650381353950288e-05	0.008194090079961119	0.003015832231948849	0.9887435738745504
ENSG00000196381	ZNF781	0.00025548680788602373	0.002389758294326011	0.0014937272460328734	0.9958610276517552
ENSG00000196449	YRDC	0.0013036393029638405	0.004133774016763668	0.0065089785384657844	0.9880536081418068
ENSG00000196456	ZNF775	0.002471314216424548	0.005378611904323591	0.061523482928118	0.930626590951134
ENSG00000196465	MYL6B	0.02960577939215133	0.03150518940259029	0.025542316779258827	0.9133467144259996
ENSG00000196476	C20orf96	0.01996095700807209	0.02598694864710168	0.026002025157298967	0.9280500691875272
ENSG00000196507	TCEAL3	0.053960386516941836	0.006363024451236404	0.019597442139810742	0.920079146892011
ENSG00000196511	TPK1	0.0004984275164349363	0.007234791515532916	0.004440927744098106	0.987825853223934
ENSG00000196517	SLC6A9	0.004828549846021654	0.009255866121494037	0.05387826697629525	0.9320373170561892
ENSG00000196532	HIST1H3C	0.11213017892772313	0.008227495210411884	0.004408272794202617	0.8752340530676623
ENSG00000196533	C1orf186	0.004691018034866505	0.0232402285765075	0.13085125021762609	0.8412175031709999
ENSG00000196544	C17orf59	0.005896244367788858	0.002725483154035641	0.014239565013799813	0.9771387074643756
ENSG00000196549	MME	0.02008388734106555	3.7701073519171135e-05	0.04302884972176321	0.936849561863652
ENSG00000196562	SULF2	0.034626445064009234	0.017115264006048632	0.14131097089865194	0.8069473200312902
ENSG00000196605	ZNF846	0.0009496276876155203	0.0006364049207823188	0.012789057940788958	0.9856249094508132
ENSG00000196636	ACN9	0.006884251060283023	0.053364682526430784	0.07667017404549482	0.8630808923677914
ENSG00000196646	ZNF136	4.601881228425111e-05	0.00799280071978852	0.00448554643261721	0.98747563403531
ENSG00000196670	ZFP62	0.0025809261121804176	0.01041104964083038	0.0373832831823799	0.9496247410646094
ENSG00000196678	ERI2	0.0036350523065945147	3.4947704327787515e-05	0.0017764990723175503	0.9945535009167602
ENSG00000196683	TOMM7	0.027968255860618987	0.049376011603646235	0.2667551646831173	0.6559005678526175
ENSG00000196724	ZNF418	0.009263369405010314	0.011950166008396488	0.0024936815720282626	0.9762927830145648
ENSG00000196747	HIST1H2AI	0.010885852581614628	0.006884284290719953	0.013589079583775207	0.9686407835438902
ENSG00000196776	CD47	0.0006852054303768037	0.03504031652344583	0.13944364454816185	0.8248308334980156
ENSG00000196781	TLE1	0.01021701556820263	0.020334433281238348	0.048489671676765	0.9209588794737941
ENSG00000187984	ANKRD19P	0.018336068517959537	0.01224411386401968	0.08101925061155496	0.8884005670064657
ENSG00000187987	ZSCAN23	0.003184167733391848	0.0018337200353695017	0.009914149532426664	0.985067962698812
ENSG00000187990	HIST1H2BG	0.008111705316819866	0.0010877383953693666	0.007534816303340125	0.9832657399844706
ENSG00000187994	RINL	0.001821340215212554	0.0026776840696746736	0.02227139375895072	0.973229581956162
ENSG00000188010	MORN2	0.0031781909857487483	0.0024426170705736322	0.009883801628184731	0.9844953903154928
ENSG00000188038	NRN1L	0.01418128279792351	0.005114645835403297	0.06268151604312737	0.9180225553235458
ENSG00000188060	RAB42	0.0022984840626356466	0.0068667161358013954	0.04437494004590767	0.9464598597556554
ENSG00000188112	C6orf132	0.011936805534404672	0.010453402012521918	0.1193268284563944	0.858282963996679
ENSG00000188130	MAPK12	0.018178575919447187	0.003537211422199533	0.00324571497395692	0.9750384976843964
ENSG00000188186	LAMTOR4	0.010521487548804734	0.02426373810197871	0.036388854587945864	0.9288259197612708
ENSG00000188191	PRKAR1B	0.013194949683982531	0.04385457238667968	0.18375324258320885	0.7591972353461289
ENSG00000188229	TUBB4B	0.007931527507627939	0.0383178867863728	0.012781833775181984	0.9409687519308172
ENSG00000188243	COMMD6	0.01213088042376785	0.0409043159327862	0.043910742344777716	0.9030540612986682
ENSG00000188283	ZNF383	5.117896189484416e-05	0.008606572702006425	0.0010011601682719644	0.9903410881678268
ENSG00000188290	HES4	0.01540896070505519	0.02551354915739425	0.12273515573727325	0.8363423344002773
ENSG00000188295	ZNF669	0.0016566234499110414	0.011791280189017426	0.024994924758928058	0.9615571716021436
ENSG00000188313	PLSCR1	0.005585425720065474	0.035602422432231766	0.2879300618837233	0.6708820899639795
ENSG00000188321	ZNF559	0.0504460914948317	0.017893114960631926	0.02737738190434898	0.9042834116401874
ENSG00000188343	FAM92A1	0.004450751025249643	0.008619146390574355	0.013071780384315937	0.97385832219986
ENSG00000188486	H2AFX	0.0014674249796032845	0.015458958704723344	0.08564359608501934	0.897430020230654
ENSG00000188542	DUSP28	0.002594999072044973	0.002310978687545586	0.00030991854029836265	0.9947841037001108
ENSG00000188603	CLN3	0.002195759296782452	0.006923710369256605	0.0281175904914346	0.9627629398425264
ENSG00000188643	S100A16	0.03458980226515666	0.02065818730222544	0.1812682860904611	0.7634837243421568
ENSG00000188659	FAM154B	0.007804347003128125	0.000342867075240918	0.03084840482399588	0.9610043810976352
ENSG00000188690	UROS	0.015924098118785656	0.030611882897908907	0.04133165432475976	0.9121323646585456
ENSG00000188732	FAM221A	0.01950251529646694	0.02836369678449409	0.06991301242018078	0.8822207754988582
ENSG00000188816	HMX2	0.02103782074097262	0.041790086927348716	0.19960637351001226	0.7375657188216664
ENSG00000188878	FBF1	5.3827475910459416e-05	0.0003333690271973355	0.001431753188852753	0.9981810503080394
ENSG00000188883	KLRG2	0.01094454473576167	0.011911433322406644	0.07727526010766726	0.8998687618341644
ENSG00000188938	FAM120AOS	0.0047417887238651035	0.013334255723266715	0.03894697875061124	0.9429769768022572
ENSG00000188985	DHFRP1	0.01284273566190566	0.011849101463324428	0.04706281066021153	0.9282453522145584
ENSG00000188987	HIST1H4D	0.008497674488986395	0.0026094570007587827	0.002629124556189758	0.986263743954065
ENSG00000189042	ZNF567	0.02257660339396665	0.008257066113245044	0.07074710286495144	0.8984192276278371
ENSG00000189046	ALKBH2	0.014473605446550719	0.021678486716987886	0.06566643964229342	0.8981814681941679
ENSG00000189050	RNFT1	0.0036528905494172905	0.001942825674875976	0.03708544639134746	0.9573188373843592
ENSG00000189057	FAM111B	0.0068705911086666075	0.02534979135593573	0.09905832667590993	0.8687212908594878
ENSG00000189060	H1F0	0.013151070484688814	0.029064641954857463	0.2442393613795504	0.7135449261809033
ENSG00000189067	LITAF	0.12212726621393585	0.05177216430799423	0.024507667426777683	0.8015929020512923
ENSG00000189129	PLAC9	0.01384906543483698	0.0027285152050143834	0.12330237811749024	0.8601200412426584
ENSG00000189136	UBE2Q2P1	0.004893253672002413	0.003881005865614361	0.023145740401962118	0.9680800000604208
ENSG00000189143	CLDN4	0.020011613448349855	0.04969501774548993	0.2609598997651208	0.6693334690410394
ENSG00000189144	ZNF573	3.6640805353145895e-05	0.004355891071925206	0.01395047747676215	0.9816569906459596
ENSG00000189159	HN1	0.01613853358622151	0.03513948907585935	0.063593357088191	0.8851286202497282
ENSG00000189171	S100A13	0.019683654197115808	0.017902130541352517	0.09095627407859648	0.8714579411829352
ENSG00000189190	ZNF600	0.008580282551591989	0.0010093500943436798	0.008589131240222274	0.981821236113842
ENSG00000189227	C15orf61	0.005591629419538265	0.007396075090976369	0.05382502854013276	0.9331872669493526
ENSG00000189343	RPS2P46	0.6147568739212134	0.08689612524156215	0.019496496753598026	0.2788505040836265
ENSG00000189376	C8orf76	2.8459665020014093e-05	0.01825816288079789	0.010042388027681438	0.9716709894265008
ENSG00000189398	OR7E12P	0.04147253374442967	0.033937565430522634	0.0780860056958515	0.8465038951291962
ENSG00000189403	HMGB1	0.02112107485787897	0.03794892824422785	0.08373391097974812	0.857196085918145
ENSG00000113657	DPYSL3	0.017264228191933146	0.02761431246717699	0.15393151951684653	0.8011899398240433
ENSG00000113732	ATP6V0E1	0.01527104756957944	0.01832813007919889	0.06540547145143691	0.9009953508997848
ENSG00000113734	BNIP1	0.0029937455213173503	0.0073566820610277564	0.027073847241325086	0.9625757251763298
ENSG00000113739	STC2	0.01881403228843364	0.0060674973068634425	0.13284639265769246	0.8422720777470105
ENSG00000113761	ZNF346	0.000875548051227066	0.015684880163515075	0.009058852937426415	0.9743807188478314
ENSG00000113790	EHHADH	0.014120021028966487	0.007901708446165624	0.09390129382611788	0.88407697669875
ENSG00000113810	SMC4	0.010475423299242908	0.035541623706285344	0.020196839854911525	0.9337861131395602
ENSG00000113812	ACTR8	0.007038471224970718	0.01695322208880801	0.01618540602546844	0.9598229006607528
ENSG00000113905	HRG	0.010255553306680593	0.05126381919671786	0.2479114509145163	0.6905691765820852
ENSG00000113966	ARL6	0.0005332938608436801	0.00568442113674833	0.004347286414112818	0.9894349985882952
ENSG00000114019	AMOTL2	0.000483490433340682	0.0074874154634556375	0.06304457316580324	0.9289845209374004
ENSG00000114021	NIT2	0.004488029653283591	0.015958122556872067	0.01608911460102519	0.9634647331888192
ENSG00000114023	FAM162A	0.009255640231231115	0.03463886507107156	0.1257722076425433	0.8303332870551541
ENSG00000114107	CEP70	0.002635414850024516	0.027005455231830528	0.01004705880202938	0.9603120711161156
ENSG00000114115	RBP1	0.010661819851855941	0.02888029564151252	0.1893082838941084	0.7711496006125231
ENSG00000114120	SLC25A36	0.0027536327081400624	0.008415477495356285	0.012470436763295907	0.9763604530332076
ENSG00000114126	TFDP2	0.01574592801738514	0.01883991986456468	0.16415691995993095	0.8012572321581192
ENSG00000114268	PFKFB4	0.0037441289576256014	0.007030879809505608	0.00796277119860888	0.98126222003426
ENSG00000114279	FGF12	0.029555009022277545	3.4419448585373935e-05	0.08604860834213184	0.8843619631870052
ENSG00000114315	HES1	0.03586760266040653	0.004215401772753314	0.08353620561431283	0.8763807899525273
ENSG00000114388	NPRL2	0.0015790970818944474	0.006333879772333023	0.01799385801591406	0.9740931651298586
ENSG00000114395	CYB561D2	0.0037542792960178796	0.010568418322417434	0.021387861510307648	0.964289440871257
ENSG00000114405	C3orf14	0.014005766552924884	0.020574522304056663	0.08637505781507705	0.8790446533279413
ENSG00000114446	IFT57	0.012774495084231676	0.0440506648750368	0.025648477403832973	0.9175263626368986
ENSG00000114450	GNB4	0.008993632243579736	0.019240525967209345	0.020302844683568456	0.9514629971056424
ENSG00000114529	C3orf52	0.006865351606480363	0.020334097205815086	0.05249491112966687	0.9203056400580376
ENSG00000114541	FRMD4B	0.017473256888414015	0.004685302985334749	0.01159385492689001	0.9662475851993612
ENSG00000114544	SLC41A3	2.7598597228589502e-05	0.01021047980231966	0.013251817645112934	0.9765101039553388
ENSG00000114626	ABTB1	6.0735805999992e-05	0.002895707598057661	0.04667400201262627	0.9503695545833162
ENSG00000114631	PODXL2	0.004606830508033772	0.02221122917353957	0.09646992941361283	0.8767120109048138
ENSG00000114638	UPK1B	0.016048704869682254	0.010422076093583416	0.16229155307976936	0.8112376659569649
ENSG00000114648	KLHL18	2.933835595161835e-05	0.008326749382025394	0.01903996626377248	0.9726039459982504
ENSG00000114698	PLSCR4	0.002686273365681586	0.023360286133230327	0.2186207917666053	0.7553326487344827
ENSG00000114735	HEMK1	0.0008538332832192774	0.0005793941350135732	0.004744321711219245	0.993822450870548
ENSG00000114738	MAPKAPK3	0.0036993279404338203	0.02061644226757123	0.018018515978081517	0.9576657138139136
ENSG00000114745	GORASP1	0.004767042489244168	0.009076857606538752	0.0057069781833129505	0.9804491217209041
ENSG00000114767	RRP9	0.020578935550752627	0.0289135974608103	0.013141408764579641	0.9373660582238574
ENSG00000114779	ABHD14B	0.010837944315443965	6.373669542511939e-05	0.003377465712728168	0.9857208532764028
ENSG00000114784	EIF1B	0.0035536248236664506	0.05355845691947615	0.051965676717634406	0.8909222415392231
ENSG00000114796	KLHL24	0.010262494554818348	0.026717401690978925	0.06619763383422067	0.8968224699199822
ENSG00000114812	VIPR1	0.007146618924848011	0.0018704502431962664	0.0028581752063999177	0.9881247556255558
ENSG00000114850	SSR3	0.008179878141659934	0.006251350006974737	0.028292917971160163	0.9572758538802052
ENSG00000114854	TNNC1	0.02646721867937633	0.005198272610180768	0.07709337565213464	0.8912411330583082
ENSG00000114988	LMAN2L	0.0044591056016034985	0.013689214016908874	0.006647225813278561	0.9752044545682091
ENSG00000115042	FAHD2A	0.009492193034828131	0.035561697082921166	0.023659355908248008	0.9312867539740028
ENSG00000115053	NCL	0.019747608762137443	0.14444253600031134	0.2075447442109229	0.6282651110266283
ENSG00000115073	ACTR1B	0.010717312516778935	0.008276846311456733	0.06645449469592593	0.9145513464758384
ENSG00000115085	ZAP70	0.006675008038074485	0.02249146631957681	0.16783280021957905	0.8030007254227696
ENSG00000115129	TP53I3	0.0025801467358477514	0.01910823038121355	0.1019468454401512	0.8763647774427876
ENSG00000115138	POMC	0.03349850157955482	3.797348492723233e-05	0.0164101153858471	0.9500534095496708
ENSG00000126934	MAP2K2	3.0292698888548888e-05	0.03037539895507	0.0017893339344628874	0.9678049744115784
ENSG00000126970	ZC4H2	0.02633594841989941	0.027092508735799062	0.006690993734389494	0.939880549109912
ENSG00000127054	CPSF3L	3.971501892815717e-05	0.05147508901774591	0.039822222055289166	0.9086629739080369
ENSG00000127125	PPCS	2.982423981828783e-05	0.03493742329608355	0.012205490115108216	0.95282726234899
ENSG00000127184	COX7C	0.012407353233764887	0.06006610109075325	0.2417729538728844	0.6857535918025977
ENSG00000127191	TRAF2	2.9957672069155737e-05	0.022814471923265026	0.025354384486137468	0.9518011859185282
ENSG00000127220	ABHD8	0.008431784351725527	0.003017483318421005	0.010648647376791118	0.9779020849530624
ENSG00000127252	HRASLS	0.001576149408955516	0.013844204383891723	0.06511769504505999	0.9194619511620928
ENSG00000127325	BEST3	0.03255404301434788	0.0439890453892407	0.3860546595462641	0.5374022520501475
ENSG00000127328	RAB3IP	0.004662480466603605	0.005336413558584849	0.010500995924817716	0.9795001100499938
ENSG00000127337	YEATS4	0.014690836052858043	0.033602323583165214	0.05080629577273153	0.9009005445912452
ENSG00000127399	LRRC61	0.1523803763723747	0.01368251344725287	0.009924563148708706	0.8240125470316637
ENSG00000127418	FGFRL1	0.013195098247621277	0.0099010147640833	0.013859227672336624	0.9630446593159588
ENSG00000127419	TMEM175	0.0006698132763229722	0.0060627384481353646	0.008572251276850764	0.9846951969986908
ENSG00000127452	FBXL12	0.0011261401781510725	0.009242585969594886	0.002407167759438808	0.9872241060928152
ENSG00000127554	GFER	0.009999653075323684	0.011123962703058873	0.021343970372618117	0.9575324138489992
ENSG00000127561	SYNGR3	0.03858276860013237	0.023553678372113064	0.13487447323587906	0.8029890797918755
ENSG00000127564	PKMYT1	0.008019677553846489	0.016271477383338426	0.038398099734247036	0.937310745328568
ENSG00000127578	WFIKKN1	0.04962598554888062	3.519205976093926e-05	0.041417145776108624	0.9089216766152498
ENSG00000127580	WDR24	0.0045095577695331	0.012013214073340916	0.006969954520965317	0.9765072736361609
ENSG00000127586	CHTF18	0.001015562496330599	0.007227548657634536	0.0030600257258932	0.9886968631201416
ENSG00000127720	METTL25	2.9331962254849946e-05	0.007768858108008991	0.06836957989902244	0.9238322300307138
ENSG00000127774	EMC6	5.485035384267093e-05	0.03974398900538965	0.05226645309470152	0.9079347075460662
ENSG00000127824	TUBA4A	0.022662291257096283	0.06075005733711983	0.13703891302115376	0.7795487383846301
ENSG00000127838	PNKD	3.0344803647897168e-05	0.030169215569553487	0.04780630727618092	0.9219941323506178
ENSG00000127955	GNAI1	0.008430863944259756	0.007269569509939508	0.0061745542287096646	0.9781250123170911
ENSG00000127989	MTERF	0.005221380757499168	0.007996006439797997	0.014162539432552568	0.9726200733701504
ENSG00000127990	SGCE	0.005451847726196922	0.005356306856091075	0.03119682870658342	0.9579950167111286
ENSG00000128000	ZNF780B	5.9468425930175855e-05	0.0025936233330538017	0.0035003559629710962	0.9938465522780447
ENSG00000128016	ZFP36	0.008078581562175231	0.01041110028473949	0.015958373752868106	0.9655519444002172
ENSG00000128045	RASL11B	0.012470424885944544	0.05903135478280967	0.16081987332535258	0.7676783470058931
ENSG00000128052	KDR	0.041312978477446013	0.010804280479367304	0.04407654392816954	0.9038061971150172
ENSG00000128185	DGCR6L	0.0053731257505195435	0.04841963315201425	0.03885638397144388	0.9073508571260224
ENSG00000128228	SDF2L1	0.0048958663060879	0.02461642864469064	0.0469263982077358	0.9235613068414856
ENSG00000128242	GAL3ST1	0.004834796612515	0.006728901617815711	0.02329327276729807	0.9651430290023713
ENSG00000128245	YWHAH	0.0020496417940144267	0.028832215202878424	0.00894757153122613	0.9601705714718812
ENSG00000128253	RFPL2	0.02307102390191704	0.02293612909816472	0.1131098811562507	0.8408829658436675
ENSG00000128271	ADORA2A	0.009305601440993093	0.00773767095697502	0.06284613175286123	0.9201105958491708
ENSG00000128272	ATF4	0.02147899246523096	0.05090094691161852	0.01614248232832731	0.9114775782948232
ENSG00000128274	A4GALT	0.006028482767992185	6.171729456223763e-05	0.006211480349420615	0.987698319588025
ENSG00000128283	CDC42EP1	0.004860054431995039	0.024265774794886084	0.1990454979070176	0.7718286728661012
ENSG00000128294	TPST2	0.012672540049503859	0.07294904206018983	0.2134744540941432	0.7009039637961632
ENSG00000128311	TST	0.006002840268081102	0.0008339530139045763	0.00822686340281638	0.984936343315198
ENSG00000128340	RAC2	0.008717711890349806	0.0262717562226908	0.014656004096963804	0.9503545277899956
ENSG00000128394	APOBEC3F	0.012427226795684462	0.029470377216568974	0.2715813971546651	0.6865209988330815
ENSG00000128408	RIBC2	0.0064673434463528535	0.0019913218787866124	0.002036272524091194	0.9895050621507694
ENSG00000128524	ATP6V1F	0.01117353004132309	0.04796386166385954	0.012548059351272666	0.9283145489435448
ENSG00000128567	PODXL	0.019757960687575463	0.03496696315051272	0.280193904522588	0.6650811716393238
ENSG00000128581	RABL5	0.012078215511792022	0.02106991694510236	0.029366571684237026	0.9374852958588686
ENSG00000128626	MRPS12	0.008102148381946443	0.04153863260082656	0.11019473059496533	0.8401644884222617
ENSG00000243927	MRPS6	0.0246840386023638	0.023934200780674368	0.05961883865801711	0.8917629219589448
ENSG00000243943	ZNF512	0.0025498722091010307	0.03491448063052244	0.03612932915242102	0.9264063180079556
ENSG00000243989	ACY1	0.001043155600356603	0.031410530094762565	0.021232932867553792	0.946313381437327
ENSG00000244005	NFS1	0.008109052781170226	0.02234201506749581	0.059486416769807975	0.910062515381526
ENSG00000244026	FAM86DP	0.0287957971341041	0.005133335956087904	0.028426017215585964	0.937644849694222
ENSG00000244187	TMEM141	0.0230402674124302	0.022107036024443204	0.042309322054136636	0.91254337450899
ENSG00000244270	RPL32P29	2.9587890673976545e-05	0.008489598259725714	0.03877577042754442	0.9527050434220559
ENSG00000244274	DBNDD2	0.019313227584725284	0.003974623068954928	0.15104449371337209	0.8256676556329476
ENSG00000244291	C7orf13	0.006118312090144366	0.010218190280837716	0.0017319206996004373	0.9819315769294176
ENSG00000244509	APOBEC3C	0.04385775419923172	0.03828028534058423	0.3228931674716656	0.5949687929885185
ENSG00000246705	H2AFJ	0.05230576493695495	0.01634186243973664	0.034206763316914204	0.8971456093063942
ENSG00000247596	TWF2	0.01917921716724812	0.01652378874594919	0.009056947371450096	0.9552400467153526
ENSG00000248121	SMURF2P1	0.01388095233479662	0.004893741475573493	0.0012998646273730196	0.9799254415622568
ENSG00000248333	CDK11B	0.005037373244006705	0.0068483285290800435	0.0047048637411759115	0.9834094344857374
ENSG00000248487	ABHD14A	0.003374249708648417	0.002511051331011239	0.04056557883007223	0.9535491201302682
ENSG00000248527	MTATP6P1	0.6591075617102846	0.038460409762902964	0.02796208202302539	0.2744699465037871
ENSG00000248618	ENPP7P3	0.009767744363218188	0.01325238746803796	0.1207638705533058	0.8562159976154381
ENSG00000248633	WRBP1	0.012087527888553754	0.0213973943002032	0.09727773014949176	0.8692373476617513
ENSG00000249087	C1orf213	0.005314002849915046	0.007543275626133122	0.08165199994042953	0.9054907215835224
ENSG00000249188	ENPP7P1	0.01882465043502793	0.015340074824509975	0.11856003232732465	0.8472752424131375
ENSG00000249230	CDH12P2	0.0068113807019733	0.006672965508740286	6.875608409270238e-05	0.9864468977051936
ENSG00000249242	TMEM150C	0.013470440406278341	0.006500887336324614	0.18907339667397066	0.7909552755834264
ENSG00000249751	ECSCR	0.019818396689502152	0.006069645535909924	0.05804505761464545	0.9160669001599424
ENSG00000249915	PDCD6	0.008213854255122879	0.053856803913929205	0.05991272134545129	0.8780166204854967
ENSG00000250067	YJEFN3	0.0036811745946408155	0.0037814950842254436	0.002865275617433725	0.9896720547037
ENSG00000250317	SMIM20	0.014904237482247262	0.0261439611549776	0.07179499847966532	0.8871568028831098
ENSG00000250361	GYPB	0.022686869096294908	0.042036560159261264	0.3995891784357784	0.5356873923086654
ENSG00000250479	CHCHD10	0.01668223667176716	0.07026620215865863	0.003422226024729099	0.9096293351448452
ENSG00000250506	CDK3	0.003034642829612178	6.260107937596489e-05	0.0010532452314188849	0.9958495108595932
ENSG00000250571	GLI4	0.0016438600979485026	0.007947772169508205	0.0051112787714487256	0.9852970889610946
ENSG00000250722	SEPP1	0.043816986555523726	2.8256940406157465e-05	0.014929781137932797	0.9412249753661374
ENSG00000251247	ZNF345	3.166329815420289e-05	0.009251967593874987	0.002720407330520149	0.9879959617774506
ENSG00000251287	ALG1L2	0.004889858879239078	0.019379447728178952	0.10507100045990517	0.8706596929326768
ENSG00000251474	RPL32P3	0.0006994073754982358	0.005033007587997011	0.004989197669029361	0.9892783873674754
ENSG00000251669	FAM86EP	0.00761813007437877	0.00597771280299042	0.019952606016084454	0.9664515511065463
ENSG00000253250	C8orf88	0.034829484918731175	0.031730579201013624	0.005941128126260602	0.9274988077539946
ENSG00000253313	C1orf210	0.009297596307180826	0.033249961877476815	0.1743677638992841	0.7830846779160583
ENSG00000253368	TRNP1	0.007977464908973013	0.021278280272715458	0.009741466304378159	0.9610027885139334
ENSG00000253771	TPTE2P1	0.007085451639641139	4.810765668041165e-05	0.006555617303253079	0.9863108234004252
ENSG00000254004	ZNF260	0.009014251352229595	0.005557942022791754	0.0007460585836525567	0.9846817480413259
ENSG00000254093	PINX1	0.0019062554033012645	0.02583559248108492	0.061952941327876675	0.9103052107877372
ENSG00000254505	CHMP4A	0.006557003258696161	0.019368046890199272	0.04255602032192414	0.9315189295291804
ENSG00000254858	MPV17L2	0.004193796908549455	0.02153111577984545	0.04667770206072936	0.9275973852508758
ENSG00000254901	MEF2BNB	0.0009305727654199043	0.010511880524491516	0.03412967264228827	0.9544278740678004
ENSG00000255192	NANOGP8	0.09329277129301804	0.03723639455677042	0.17214611628887755	0.697324717861334
ENSG00000255319	ENPP7P8	0.009113840537559302	0.02629128246007677	0.3029996020233939	0.66159527497897
ENSG00000255562	UNC93B6	0.005315215963475263	0.006613686781823332	0.06863028683453616	0.9194408104201652
ENSG00000255823	MTRNR2L8	0.1275252586328035	0.1152144718010443	0.06689851426865022	0.6903617552975019
ENSG00000256018	HIST1H3G	2.4318786451409296e-05	0.03429656982574393	0.009545316875325132	0.9561337945124796
ENSG00000256060	TRAPPC2P1	0.0219518160600778	0.008857272583900922	0.002120604448523652	0.9670703069074976
ENSG00000160753	RUSC1	0.015270862949851116	0.016161821371481214	0.03324182075611558	0.935325494922552
ENSG00000160783	PMF1	0.00542338519802455	0.03514532075322052	0.02236703432909956	0.9370642597196556
ENSG00000160789	LMNA	0.008249514470811039	0.016306734962713114	0.07493848612182198	0.9005052644446538
ENSG00000160799	CCDC12	0.004675199284962977	0.05284217498522674	0.03494452901215685	0.9075380967176534
ENSG00000160813	PPP1R35	0.0034063260519320714	0.02344328658637344	0.017847932336799183	0.9553024550248954
ENSG00000160818	GPATCH4	0.02120491918915553	0.05849366920141669	0.15622226393617794	0.7640791476732499
ENSG00000160867	FGFR4	0.01834732504167626	0.010079185021963756	0.10926131627110787	0.8623121736652521
ENSG00000160888	IER2	0.010189599153461593	0.06227680036413344	0.08627868436459353	0.8412549161178114
ENSG00000160908	ZNF394	0.001798447884348102	0.008866655070860796	0.02722291428888932	0.9621119827559016
ENSG00000160917	CPSF4	0.005820456612113099	0.011268971793853213	0.03113587072957986	0.951774700864454
ENSG00000160932	LY6E	0.15238166975396486	0.02037284833539936	0.17621849111578292	0.6510269907948529
ENSG00000160948	VPS28	0.030590744169896694	0.006247371674764274	0.04501011568320736	0.9181517684721318
ENSG00000160957	RECQL4	0.007926735007567047	0.01394436658337671	0.05069781814996247	0.9274310802590938
ENSG00000160959	LRRC14	0.0012473043173374461	0.012133061190311585	0.01483209613027185	0.9717875383620792
ENSG00000160972	PPP1R16A	0.001061987763204064	0.021196385016105667	0.1264169428179327	0.8513246844027577
ENSG00000160973	FOXH1	0.02602566874057789	0.03140153833622269	0.16010727346328446	0.7824655194599149
ENSG00000160993	ALKBH4	0.0015002536273526642	0.011318363818266591	0.033952518046908235	0.9532288645074726
ENSG00000161011	SQSTM1	0.010108636947421607	0.031760254685259205	0.02297076997618717	0.935160338391132
ENSG00000161013	MGAT4B	0.0005586107616230144	0.060220001481257925	0.012864112320248113	0.9263572754368709
ENSG00000161016	RPL8	0.05708870093666895	0.04227098790502519	0.1951752136014993	0.7054650975568065
ENSG00000161091	MFSD12	0.007083383005430165	0.013126821331954384	0.02721579655403393	0.9525739991085816
ENSG00000161179	YDJC	0.007705869699118539	0.04642236581438786	0.12436401556931775	0.8215077489171759
ENSG00000161217	PCYT1A	3.10244830785447e-05	0.005157171543770774	0.0023603843793492626	0.9924514195938016
ENSG00000161243	FBXO27	3.639099124808144e-05	0.011592097848844176	0.012802916256178687	0.9755685949037292
ENSG00000161249	DMKN	0.07204800991198962	0.016245409690961818	0.011529243339001507	0.900177337058047
ENSG00000161265	U2AF1L4	0.02585029241381125	0.001718587990226132	0.031824821702292234	0.9406062978936705
ENSG00000161267	BDH1	0.010944130922171178	0.010749621632140471	0.030088598808697475	0.948217648636991
ENSG00000161277	THAP8	0.003900184622476953	0.009110165982472388	0.014567322114394647	0.9724223272806559
ENSG00000161298	ZNF382	0.010179998835319306	5.2746631931978994e-05	0.006159327124349312	0.9836079274083994
ENSG00000161326	DUSP14	0.008907410333279615	0.013086453375023777	0.0502686001325104	0.9277375361591864
ENSG00000161395	PGAP3	0.0005259352859707301	0.006644361686652423	0.0008234261846771552	0.9920062768426996
ENSG00000161513	FDXR	0.011708094290930636	0.011306395346834804	0.005723436916678686	0.9712620734455558
ENSG00000161526	SAP30BP	4.191419544744112e-05	0.015074525888817771	0.011660630139290593	0.9732229297764442
ENSG00000161542	PRPSAP1	0.0020094593041320987	0.009379246583974026	0.007054761576910394	0.9815565325349834
ENSG00000161547	SRSF2	0.02248186953632082	0.08848646464732877	0.13290536967234615	0.7561262961440042
ENSG00000161551	ZNF577	0.01157748530083148	2.9684002527662706e-05	0.02395127681734484	0.964441553879296
ENSG00000161558	TMEM143	0.005641014561998237	0.0046918032460737035	0.003059991665261233	0.9866071905266668
ENSG00000161638	ITGA5	0.019798229187150525	0.040793717744949394	0.3646972355786992	0.5747108174892009
ENSG00000161647	MPP3	0.002948190761121157	7.143189659054515e-05	0.005431748944840414	0.991548628397448
ENSG00000161677	JOSD2	0.02342453668665171	2.4640165597001682e-05	0.013501499010724538	0.9630493241370268
ENSG00000161800	RACGAP1	2.697566803902724e-05	0.01319627955764622	0.0028556260478998646	0.9839211187264147
ENSG00000161904	LEMD2	3.617218832132658e-05	0.016637468247849257	0.006404706045218905	0.9769216535186106
ENSG00000161920	MED11	0.0017267721912222135	0.003971330230634637	0.0201147847634031	0.97418711281474
ENSG00000161981	SNRNP25	0.026634089978397384	0.037836003078141035	0.08652144578969978	0.8490084611537618
ENSG00000161999	JMJD8	0.003688330240892836	0.021715614847451475	0.011781355408453422	0.9628146995032022
ENSG00000162032	SPSB3	0.002717733667526034	0.018600128501390683	0.012836711766616405	0.9658454260644668
ENSG00000162062	C16orf59	0.007910848488379228	0.022693150284915854	0.04769300042735057	0.9217030007993544
ENSG00000162066	AMDHD2	0.005997658498163255	0.013586006792583007	0.021980025717537342	0.9584363089917164
ENSG00000162069	CCDC64B	0.005082390759781964	0.01802388340640857	0.10120135848610126	0.8756923673477083
ENSG00000162073	PAQR4	0.007518958046421996	0.005030471939258872	3.4757639348119897e-05	0.9874158123749708
ENSG00000181885	CLDN7	0.0183075793217588	0.05515666540297775	0.3310639713593277	0.5954717839159358
ENSG00000181924	COA4	0.003085390227821405	0.03367565882231578	0.11607577271415286	0.84716317823571
ENSG00000181929	PRKAG1	0.0059882270260111685	0.008292877092245438	0.016228111819843998	0.9694907840618994
ENSG00000181991	MRPS11	0.001037767521142268	0.03953473983072542	0.03744207652613862	0.9219854161219936
ENSG00000182004	SNRPE	0.01153472776569155	0.04870640127287648	0.08533192059321837	0.8544269503682135
ENSG00000182054	IDH2	0.020274256105787158	0.050807313486664236	0.00979113301280202	0.9191272973947464
ENSG00000182087	TMEM259	2.5984656080306105e-05	0.03011646753556312	0.004638086121029802	0.9652194616873268
ENSG00000182093	WRB	0.0009290295756134538	0.029035789404102782	0.0011429354502011854	0.9688922455700824
ENSG00000182108	DEXI	0.0012622935593627085	0.019996042884327558	0.0006014613522968352	0.9781402022040128
ENSG00000182118	FAM89A	0.009690576667647534	0.03392954873137941	0.2001713986130124	0.7562084759879606
ENSG00000182150	ERCC6L2	0.006807796229428825	0.0060029270560361045	0.006134214034084026	0.9810550626804512
ENSG00000182154	MRPL41	0.006592554928287425	0.039043285242612816	0.013420899811719235	0.9409432600173804
ENSG00000182173	TSEN54	0.0012157173505690474	0.028254555973055363	0.12662055179327775	0.8439091748830979
ENSG00000182183	FAM159A	0.0034962422774109875	0.003980038016452422	0.10942578670704163	0.8830979329990949
ENSG00000182185	RAD51B	0.0006798745306439149	0.0005094973562056962	0.000944004689863541	0.9978666234232868
ENSG00000182195	LDOC1	0.5335643155209959	0.00864752831944503	0.007509358645511726	0.4502787975140473
ENSG00000182197	EXT1	0.00882863265766773	0.005567188833062532	0.05676496004231035	0.9288392184669596
ENSG00000182199	SHMT2	0.0203028736658704	0.04710896274883061	0.06325183042467472	0.8693363331606243
ENSG00000182208	MOB2	0.003411817373309641	0.009425099916444848	0.014377526351134678	0.9727855563591108
ENSG00000182217	HIST2H4B	0.013178719719088024	0.01720742924234089	0.10479472223689183	0.8648191288016792
ENSG00000182240	BACE2	0.00637255454501345	0.002869897107232205	0.002304507475851585	0.9884530408719028
ENSG00000182247	UBE2E2	0.00618466759520736	0.06273874204246566	0.03220530250103788	0.8988712878612891
ENSG00000182272	B4GALNT4	0.006725325591085632	0.036165131744080786	0.004158813002574648	0.9529507296622588
ENSG00000182287	AP1S2	0.12183706832196955	0.036221218213313394	0.2889743275470322	0.5529673859176849
ENSG00000182359	KBTBD3	6.78384866956281e-05	0.005747492441223596	0.004103730350177171	0.9900809387219036
ENSG00000182362	YBEY	0.03307522882165962	2.255302611778956e-05	0.01808940997687393	0.9488128081753486
ENSG00000182372	CLN8	0.011699771056122556	0.0006010859364929313	0.03940196413849346	0.9482971788688912
ENSG00000182472	CAPN12	0.018972577303879842	0.01123667156987415	0.0641474807352367	0.9056432703910092
ENSG00000182481	KPNA2	0.011575173763639042	0.10255231541835888	0.09377862601378574	0.7920938848042163
ENSG00000182511	FES	0.011125145997540312	0.002096532866964269	0.028053784423405486	0.95872453671209
ENSG00000182512	GLRX5	0.002680983732713789	0.023546910773225502	0.06139965831661307	0.9123724471774476
ENSG00000182544	MFSD5	0.002366210432915727	0.01115132913461436	0.015240725201264838	0.9712417352312052
ENSG00000182572	HIST1H3I	0.037299685598546496	0.0881925115587465	0.004265338637625379	0.8702424642050816
ENSG00000182580	EPHB3	0.00676664179181675	0.024334181289777358	0.14387875389052054	0.8250204230278855
ENSG00000182611	HIST1H2AJ	0.009661158146776185	0.03939389636737125	0.04115087686403145	0.9097940686218212
ENSG00000182636	NDN	0.010576077119815884	0.014093170815486828	2.7658121619454503e-05	0.9753030939430781
ENSG00000182667	NTM	0.005444887163027388	0.02560723880684084	0.1827354133240877	0.7862124607060441
ENSG00000182704	TSKU	0.01778321694024874	0.016447615016099634	0.17117240385937474	0.7945967641842769
ENSG00000182718	ANXA2	0.10499373292582526	0.0042701941859966145	0.03680850412621104	0.8539275687619671
ENSG00000182774	RPS17L	0.009908488698487832	0.017043659689202875	0.03398935829306975	0.9390584933192396
ENSG00000182798	MAGEB17	0.03447818794718302	0.055475407986236264	0.43143013087332654	0.4786162731932543
ENSG00000182809	CRIP2	0.0685637032573343	2.5039856273558872e-05	0.02160866547358728	0.9098025914128052
ENSG00000182810	DDX28	2.6471363339700684e-05	0.029255603173035893	0.07493223323107785	0.8957856922325466
ENSG00000182866	LCK	0.02569498147194973	0.059195191553831676	0.3009811879738043	0.6141286390004143
ENSG00000182916	TCEAL7	0.041726968228461066	0.01251095737736913	0.0047945232713379705	0.9409675511228318
ENSG00000182952	HMGN4	0.006688418021845973	0.08367216897390506	0.00761616519916868	0.9020232478050804
ENSG00000182985	CADM1	0.03294090958862237	0.017634253479954502	0.12105071245070555	0.8283741244807176
ENSG00000183010	PYCR1	0.016103134320096017	0.04136956319588184	0.09972984644931347	0.8427974560347087
ENSG00000183011	LSMD1	0.02565681238771196	0.01414070412125046	0.028543426744207	0.9316590567468308
ENSG00000183032	SLC25A21	0.008213432520667958	0.005686443873623211	0.04744792050729485	0.9386522030984141
ENSG00000166387	PPFIBP2	0.00792593619513178	0.005610209612248886	0.12289204910849652	0.8635718050841228
ENSG00000166394	CYB5R2	0.020495547497449338	0.008624705537808237	0.07541499374776288	0.8954647532169796
ENSG00000166405	RIC3	0.005230478277405189	0.015569297692048109	0.07068192823364453	0.908518295796902
ENSG00000166426	CRABP1	0.07485159270917244	0.0458153702116573	0.2312774432289217	0.6480555938502486
ENSG00000166441	RPL27A	0.2362318741252185	0.07786546669705914	0.0832237611243581	0.6026788980533645
ENSG00000166444	ST5	0.0073239790521694905	0.01724471346311275	0.11751209873267394	0.8579192087520437
ENSG00000166451	CENPN	0.03525389013012878	0.01955125644773686	0.07286405817895263	0.8723307952431817
ENSG00000166452	AKIP1	0.033952975132671544	0.01645494304380829	0.0608534379965697	0.8887386438269504
ENSG00000166478	ZNF143	0.0005270344511014673	0.010952919613044107	0.012471026564184905	0.9760490193716695
ENSG00000166482	MFAP4	0.01879042939689972	0.018468600912284545	0.09755952091552676	0.865181448775289
ENSG00000166508	MCM7	0.026575031386629644	0.06836325278554505	0.11952350317458008	0.7855382126532453
ENSG00000166529	ZSCAN21	2.837733295307272e-05	0.02258583443632905	0.010282486478515762	0.967103301752202
ENSG00000166557	TMED3	0.005770206218893528	0.026343814163421075	0.06659315000863	0.9012928296090554
ENSG00000166562	SEC11C	0.010539980933321976	0.052916380923675864	0.03108387774579044	0.9054597603972118
ENSG00000166582	CENPV	0.02947645992860193	0.031106345727344824	0.01817525729545657	0.9212419370485968
ENSG00000166619	BLCAP	0.001389182005155188	0.03019167880846432	0.04288865137210465	0.9255304878142759
ENSG00000166669	ATF7IP2	0.012638274115131541	0.010621023933651592	0.05928065968213145	0.9174600422690854
ENSG00000166681	NGFRAP1	0.1799653974111701	0.03176355941710519	0.2331165673660833	0.5551544758056415
ENSG00000166710	B2M	0.013849321021030276	0.05491879137724656	0.05983193584625227	0.8713999517554709
ENSG00000166780	C16orf45	0.01826058061168678	0.02661458172263341	0.08820136770305309	0.8669234699626267
ENSG00000166788	SAAL1	0.01610939963152297	0.02178764736670804	0.09823763919825236	0.8638653138035166
ENSG00000166794	PPIB	0.03487658629145311	0.005707464305368823	0.0361803085425685	0.9232356408606096
ENSG00000166803	KIAA0101	0.07885013472492895	0.0329941820060384	0.0974376552182057	0.7907180280508269
ENSG00000166821	PEX11A	4.143919875107577e-05	4.14391984528872e-05	0.0006320130838124978	0.9992851085189836
ENSG00000166823	MESP1	0.016709576971494652	0.05195552880500971	0.1115290652587062	0.8198058289647895
ENSG00000166839	ANKDD1A	0.012873827117149449	0.026445155359034803	0.14298079849393389	0.8177002190298819
ENSG00000166840	GLYATL1	0.013026217418902778	0.02143537607353237	0.0709296492218793	0.8946087572856856
ENSG00000166851	PLK1	0.005828718749203017	0.029434224626809606	0.06510745197809886	0.8996296046458885
ENSG00000166863	TAC3	0.04636068928886685	0.027930536461195348	0.12084112028711767	0.8048676539628201
ENSG00000166886	NAB2	0.0039737076618787375	0.0019272090403293688	0.037538821367853054	0.9565602619299388
ENSG00000166902	MRPL16	0.0041495222811422225	0.04438269956310182	0.1001271557176952	0.8513406224380607
ENSG00000166922	SCG5	0.01899313622593446	0.04615333616815448	0.21683270214787115	0.7180208254580399
ENSG00000166925	TSC22D4	0.004114304894244063	0.006924712858187998	0.030822503963691482	0.9581384782838764
ENSG00000166946	CCNDBP1	0.006977555578941219	0.006477473513421888	0.02633595777364439	0.9602090131339924
ENSG00000166965	RCCD1	0.007556828218755664	0.003781050391704683	0.0005082872950064827	0.9881538340945332
ENSG00000166971	AKTIP	0.001035912181493782	0.0029104824067946572	0.009693519765497044	0.9863600856462146
ENSG00000166997	CNPY4	0.0031902738110200627	2.7740466493623524e-05	0.002789082061597757	0.9939929036608884
ENSG00000167005	NUDT21	0.014262154930655418	0.02904616363681095	0.08180004702490458	0.8748916344076291
ENSG00000167065	DUSP18	0.003746254490405604	0.004501718977671028	0.008544966028250698	0.9832070605036726
ENSG00000167081	PBX3	0.0032371129283249502	0.0016140539767145422	0.006891374207831296	0.9882574588871292
ENSG00000167103	PIP5KL1	0.007428253436447349	0.017839314457145733	0.04304919215808089	0.931683239948326
ENSG00000167105	TMEM92	0.01750357386123729	0.03126892903624417	0.04576196675636829	0.9054655303461502
ENSG00000167107	ACSF2	0.012752404698353715	0.006086034405130175	0.00030432688620212205	0.980857234010314
ENSG00000167112	TRUB2	0.012065227104854904	0.03997673244597399	0.07514668665923259	0.8728113537899386
ENSG00000167113	COQ4	0.0005023414924825746	0.012662884014496554	0.04395672215054308	0.9428780523424778
ENSG00000167114	SLC27A4	0.018406007966900947	0.0040589703499277156	0.032734709111945176	0.9448003125712259
ENSG00000167123	CERCAM	0.0037017547803843377	0.002869956357583467	0.05523858534836427	0.938189703513668
ENSG00000167136	ENDOG	0.0066278580076677964	0.0019921208790925934	0.003794165444367449	0.987585855668872
ENSG00000167186	COQ7	0.005717708134513729	0.006397752997505174	0.009923326505689913	0.9779612123622912
ENSG00000167191	GPRC5B	0.01394608566605695	0.035592354099560145	0.12953918583024845	0.8209223744041345
ENSG00000132330	SCLY	0.001394275547890501	0.03652976776264875	0.13525406378620589	0.8268218929032549
ENSG00000132356	PRKAA1	3.114433056903784e-05	0.004861129061910912	0.0007976347879333438	0.9943100918195868
ENSG00000132376	INPP5K	0.00037339666177897815	0.006144660374120587	0.0021052589910601762	0.9913766839730404
ENSG00000132386	SERPINF1	0.019880041852638555	0.05431640310331932	0.1433373274343792	0.7824662276096629
ENSG00000132394	EEFSEC	0.007844443937453786	0.0257276364933457	0.02929684320844835	0.9371310763607522
ENSG00000132423	COQ3	0.00814963167338717	0.016065129033539582	0.03822974540923564	0.9375554938838376
ENSG00000132429	POPDC3	0.0016761937853803073	0.0010868011759953956	0.004471341415249138	0.9927656636233751
ENSG00000132478	UNK	0.0057905675621901615	0.016919823214140945	0.02180672512213148	0.9554828841015374
ENSG00000132522	GPS2	0.01277676711501712	0.032478870448542745	0.05195751649404038	0.9027868459423998
ENSG00000132541	HRSP12	0.01222478915858412	0.04573483477466511	0.09003813367432799	0.8520022423924227
ENSG00000132561	MATN2	0.010114638605043687	0.027672203696367213	0.0613345197129325	0.9008786379856564
ENSG00000132563	REEP2	0.013746376928581836	0.007950739479145751	0.033920833819780366	0.9443820497724921
ENSG00000132581	SDF2	0.0018248872374201648	0.009160703399556784	0.021696140170078242	0.9673182691929448
ENSG00000132591	ERAL1	4.737158699441621e-05	0.05430430903398417	0.02864594747398868	0.9170023719050326
ENSG00000132600	PRMT7	0.0063847067691099645	0.02837291395415044	0.025293896343248874	0.9399484829334908
ENSG00000132635	PCED1A	0.003019205804122854	2.937695265364564e-05	0.01759453413304714	0.9793568831101764
ENSG00000132646	PCNA	0.00657334384671756	0.03440297891908965	0.1572296257962081	0.8017940514379847
ENSG00000132661	NXT1	0.00892081841150142	0.01208492102694078	0.04105713775751122	0.9379371228040466
ENSG00000132698	RAB25	0.016581416411910084	0.050498847906058256	0.12373300958654752	0.809186726095484
ENSG00000132740	IGHMBP2	0.0018078015529059653	0.00965106230007562	0.005178860895334814	0.9833622752516836
ENSG00000132749	MTL5	0.01921915163251357	0.0187441399695402	0.03912670761047058	0.9229100007874758
ENSG00000132768	DPH2	0.009916730844483766	0.07434805362956162	0.15242370581322232	0.7633115097127323
ENSG00000132773	TOE1	0.003097098964468469	0.01297211550326898	0.04945669987018701	0.9344740856620756
ENSG00000132780	NASP	0.015968740995811966	0.07163054068478558	0.13720322734734086	0.7751974909720616
ENSG00000132781	MUTYH	0.015030334424427366	0.007097797417365786	0.03765720068588697	0.9402146674723196
ENSG00000132819	RBM38	0.000963925817170358	0.015136052641880253	0.04182852686455561	0.9420714946763936
ENSG00000132824	SERINC3	0.005125409123257547	0.026196843095119327	0.15065184411694696	0.8180259036646762
ENSG00000132879	FBXO44	0.0017232757433935089	0.014617037112272725	0.026767938195435586	0.9568917489488981
ENSG00000132906	CASP9	0.008177032945765512	3.0172704128072087e-05	0.01253889559093607	0.9792538987591703
ENSG00000132967	HMGB1P5	0.007915009336623409	0.08847501404484147	0.028338335842653224	0.8752716407758819
ENSG00000133027	PEMT	0.013192919353509854	0.01346644728677308	0.0255070510690894	0.9478335822906278
ENSG00000133028	SCO1	0.010030013726444558	0.05400161386485699	0.06672627837396798	0.8692420940347304
ENSG00000133104	SPG20	0.035679631762096466	0.006967929520222794	0.05630352057155141	0.9010489181461292
ENSG00000133106	EPSTI1	0.008916547925525514	0.02036350508174012	0.3907645460253383	0.579955400967396
ENSG00000133134	BEX2	0.06541427717712305	0.04398355236674574	0.05439457362177408	0.8362075968343571
ENSG00000133169	BEX1	0.07402392871401357	0.022216404877773908	0.043037507670010335	0.8607221587382022
ENSG00000133250	ZNF414	0.007817706642410672	0.00717356726274977	0.01329879823461488	0.9717099278602248
ENSG00000133265	HSPBP1	0.005274813718396832	0.04656067776606559	0.03437569237894491	0.9137888161365928
ENSG00000133315	MACROD1	0.0005706554763924768	0.016724064373852942	0.022783392623791136	0.9599218875259636
ENSG00000133316	WDR74	0.007638231450063331	0.05699341750192793	0.03161017176773047	0.9037581792802784
ENSG00000133398	MED10	0.0015390218933719385	0.019991313539081373	0.028774043890195895	0.9496956206773508
ENSG00000133433	GSTT2B	0.1130445663514284	0.003350924331936677	0.032031249130720016	0.8515732601859151
ENSG00000133466	C1QTNF6	0.009531213644451132	0.011390044539279371	0.08809059705128904	0.8909881447649804
ENSG00000133612	AGAP3	0.0002038584749680084	0.03272424378523292	0.000952482475037292	0.9661194152647616
ENSG00000133627	ACTR3B	2.7504105979665588e-05	0.022178778095643684	0.08708921298955878	0.8907045048088179
ENSG00000133636	NTS	0.1212363948028536	0.009257061015766774	0.044407099060273694	0.8250994451211059
ENSG00000133641	C12orf29	2.850038548206704e-05	0.020116874385986583	0.02686554751544138	0.95298907771309
ENSG00000133678	TMEM254	0.009281152913789285	0.029256963371235737	0.013842142119555608	0.9476197415954194
ENSG00000133710	SPINK5	0.024155910788769715	0.0018040223027553925	0.06020416811165201	0.9138358987968228
ENSG00000133773	CCDC59	0.01237297840790437	0.027219152144597795	0.02132009077980704	0.9390877786676908
ENSG00000117625	RCOR3	0.006387405790583584	2.801292117300587e-05	0.011189440443285749	0.9823951408449576
ENSG00000117640	MTFR1L	0.002699073946559332	0.01137249129856605	0.010741679642226502	0.9751867551126482
ENSG00000117650	NEK2	2.4344158739409522e-05	0.015463064495821875	0.00788527949007493	0.9766273118553638
ENSG00000117682	DHDDS	2.9951533954495648e-05	0.009509230993335135	0.01780692147395482	0.9726538959987556
ENSG00000117691	NENF	0.002732428310753824	0.016678514067673466	0.002759882811919809	0.9778291748096528
ENSG00000117724	CENPF	0.010784301220793966	0.02668351348465604	0.13858524380586115	0.8239469414886889
ENSG00000117748	RPA2	0.0022379083306786974	0.07473799738837332	0.04377220267663656	0.8792518916043114
ENSG00000117751	PPP1R8	3.245655956322404e-05	0.011930465438348168	0.013411060813484888	0.9746260171886036
ENSG00000117758	STX12	0.007830776866112115	0.004131756978943475	0.07867840199091719	0.9093590641640272
ENSG00000117791	MARC2	0.003190172859552219	0.002119264288028529	0.0197327755425803	0.9749577873098392
ENSG00000118046	STK11	0.004876665035658607	0.04417633922976933	0.014737670613700694	0.9362093251208712
ENSG00000118162	KPTN	0.005580801576358469	0.0047754225317007785	0.014172015524422715	0.975471760367518
ENSG00000118194	TNNT2	0.014066198430909584	0.0030470356140120066	0.06974268500986798	0.9131440809452104
ENSG00000118231	CRYGD	0.025927297330715898	0.013356757570311214	0.08542209284201831	0.8752938522569546
ENSG00000118242	MREG	0.003256712101229987	0.018375164922288696	0.0865767052860074	0.8917914176904739
ENSG00000118257	NRP2	0.012168223893146628	0.05205305415716573	0.2444756339304009	0.6913030880192866
ENSG00000118263	KLF7	0.004077151425237772	0.016005342350358897	0.12920736631355328	0.8507101399108501
ENSG00000118292	C1orf54	0.0225781093170752	0.008783931858377319	0.04461494965242385	0.9240230091721237
ENSG00000118420	UBE3D	0.006250280522256408	0.008183901412924958	0.03581471693506291	0.9497511011297556
ENSG00000118508	RAB32	0.013434802435820951	0.016821367377278237	0.10298634606280636	0.8667574841240945
ENSG00000118515	SGK1	5.280324680344034e-05	0.035182616962431364	0.14678250147140162	0.8179820783193636
ENSG00000118518	RNF146	0.005769110080953582	0.0033529292454198287	0.0011696721845567432	0.9897082884890699
ENSG00000118523	CTGF	0.018888230306911717	0.018215264958138903	0.08127142621556066	0.8816250785193888
ENSG00000118640	VAMP8	0.03336556889833129	0.028872447543741808	0.2994352537625675	0.6383267297953595
ENSG00000118690	ARMC2	5.756042640548804e-05	0.009361352432018044	0.006161964050342145	0.9844191230912344
ENSG00000118785	SPP1	0.060147894547735635	0.041482999134227226	0.18365841891422188	0.7147106874038154
ENSG00000118855	MFSD1	0.004397322937028662	0.007488998097651147	0.040141823278443206	0.947971855686877
ENSG00000118894	FAM86A	0.007127522832409546	0.03273706343743442	0.12100593034108685	0.8391294833890692
ENSG00000118939	UCHL3	0.010800704075165415	0.05556654021154033	0.1229454801611881	0.8106872755521062
ENSG00000118960	HS1BP3	0.0018045960860414434	0.002508815514203566	0.0040506102366409035	0.991635978163114
ENSG00000119048	UBE2B	0.003493899551267863	0.01975675465100856	0.018962424327965226	0.9577869214697584
ENSG00000119147	C2orf40	0.017645198438681602	0.003144653772752609	0.07536673340254853	0.9038434143860172
ENSG00000119185	ITGB1BP1	0.022949189330553482	0.0014512533817715384	0.005919994439722911	0.9696795628479521
ENSG00000119242	CCDC92	0.017388898057613667	0.009592630138705885	0.08519472244014231	0.887823749363538
ENSG00000119328	FAM206A	0.002607476740116616	0.007877003693922533	0.0234029734629888	0.966112546102972
ENSG00000119333	WDR34	0.009559283423326398	0.048682328958609015	0.0010096224623750733	0.9407487651556896
ENSG00000119402	FBXW2	3.1529903819338235e-05	0.02020267789605984	0.043611768166617854	0.9361540240335028
ENSG00000119403	PHF19	0.008796554311550377	0.0017292836463568624	0.03651645086161353	0.9529577111804792
ENSG00000119408	NEK6	0.008203237466183679	0.00020472943895818608	0.0030422091470582685	0.9885498239478001
ENSG00000119421	NDUFA8	0.016589716678324748	0.07185232020864504	0.023270861572267487	0.8882871015407626
ENSG00000119431	HDHD3	2.3755414522336485e-05	0.009285680359823849	2.375540814666723e-05	0.990666808817507
ENSG00000119446	RBM18	2.969701633609235e-05	0.013839610924300057	0.035318070752416594	0.9508126213069472
ENSG00000119471	HSDL2	0.014438336732357056	0.011679526983150534	0.006085404849568082	0.9677967314349244
ENSG00000119509	INVS	0.010051969135515008	0.002891363688915835	0.008714938006759033	0.9783417291688101
ENSG00000119559	C19orf25	0.009946948968447786	0.012337922736306677	0.0508079608006475	0.926907167494598
ENSG00000119599	DCAF4	0.009612698575124291	0.008780110733139022	0.026606591007555296	0.9550005996841816
ENSG00000119630	PGF	0.02183603697950505	0.004313198448004259	0.006236581099039114	0.9676141834734516
ENSG00000119632	IFI27L2	0.017793027908328967	0.024392008435244517	0.036626878874670026	0.9211880847817564
ENSG00000119640	ACYP1	0.009508365546773688	0.025310764836842914	0.008138796163991322	0.957042073452392
ENSG00000119650	IFT43	0.007323907029924809	0.005732313853381887	0.031973470192721905	0.9549703089239714
ENSG00000079257	LXN	0.004912613356419961	0.011510576290666824	0.009855731175757929	0.9737210791771552
ENSG00000079277	MKNK1	0.007394766446788375	0.0004760102554368751	0.0007546100358548842	0.9913746132619201
ENSG00000079393	DUSP13	0.0069696436402337724	0.003794546043783781	0.017201075070584698	0.9720347352453976
ENSG00000079459	FDFT1	0.021937093116046847	0.04927942892542375	0.14255270905425882	0.7862307689042707
ENSG00000079462	PAFAH1B3	0.008407688550674364	0.05150606419785655	0.09668183772886486	0.8434044095226041
ENSG00000079616	KIF22	3.385990384523824e-05	0.05700738553639492	0.04751667137751997	0.89544208318224
ENSG00000079691	LRRC16A	0.016095695045159314	0.06472308980610042	0.19393802885680567	0.7252431862919345
ENSG00000079739	PGM1	0.024900332508331503	0.018552900772243062	0.12244438971454015	0.8341023770048852
ENSG00000079999	KEAP1	0.0016744401560864714	0.034953517148015444	0.07650691864789583	0.8868651240480022
ENSG00000080189	SLC35C2	0.0008992423221094797	0.023522075748919475	0.032195297899694414	0.9433833840292766
ENSG00000080546	SESN1	0.0013410368059636158	0.021000393763478096	0.02055835579235291	0.9571002136382054
ENSG00000080644	CHRNA3	0.005354590113945346	0.002866830016769934	0.003090102899292661	0.9886884769699921
ENSG00000080823	MOK	0.01742937503439496	0.02088646467283829	0.09504348160447428	0.8666406786882924
ENSG00000080824	HSP90AA1	0.020636677862254937	0.05967904425208932	0.030854679850115755	0.8888295980355401
ENSG00000080986	NDC80	0.0018920199541968686	0.02273137069158355	0.04000757175240082	0.9353690376018188
ENSG00000081051	AFP	0.01592203094458714	0.013363129432747485	0.16956240367095998	0.8011524359517054
ENSG00000081181	ARG2	0.005752585777196459	0.03620022378213633	0.1641996583845901	0.7938475320560769
ENSG00000081692	JMJD4	0.003077701316058347	0.012030718561148393	0.032780656038062565	0.9521109240847307
ENSG00000081721	DUSP12	0.003227444097578728	0.01957418625347316	0.034531381971529884	0.9426669876774182
ENSG00000081791	KIAA0141	0.002288960647732289	0.016970278145937243	0.04392608677099906	0.9368146744353314
ENSG00000081870	HSPB11	0.026226358507530682	0.012350712699199864	0.03201620397469193	0.9294067248185776
ENSG00000082014	SMARCD3	0.010890247326675677	0.029894262369889582	0.1810852472715481	0.7781302430318866
ENSG00000082397	EPB41L3	0.018119330232260075	0.003710089914030696	0.0785237765444193	0.8996468033092901
ENSG00000082438	COBLL1	0.00670979335249959	0.002817827790681091	0.05045787778176069	0.9400145010750588
ENSG00000082458	DLG3	0.01685522620953197	0.00886197874447273	0.004779046460063126	0.9695037485859319
ENSG00000082515	MRPL22	0.013204998189942078	0.027494880426279417	0.2335999155431438	0.7257002058406348
ENSG00000082684	SEMA5B	0.008755106209129232	0.014393602396633709	0.11613109474594928	0.8607201966482877
ENSG00000082781	ITGB5	0.01063408225552022	0.04356036697391866	0.01322208772276324	0.9325834630477978
ENSG00000082996	RNF13	2.2484670817773346e-05	0.029401296412313507	0.035688476191636766	0.9348877427252321
ENSG00000083099	LYRM2	0.00039465640029971033	0.00985138603721023	0.036145235075533313	0.9536087224869568
ENSG00000083457	ITGAE	0.013912378185566086	0.02349546488016808	0.018706590222168886	0.9438855667120972
ENSG00000083750	RRAGB	0.00346982234593677	0.0024030075846720104	0.04623271297144335	0.947894457097948
ENSG00000083807	SLC27A5	0.01843655067591904	0.009576055024480949	0.052052197566498114	0.9199351967331021
ENSG00000083814	ZNF671	4.663865847997105e-05	0.006269933732591618	4.6638661542565e-05	0.9936367889473858
ENSG00000083817	ZNF416	0.003980726843423892	0.00544590847244606	0.020332947202075388	0.9702404174820546
ENSG00000083828	ZNF586	0.003546782787698243	0.006658109079711675	0.0037991930405022905	0.9859959150920878
ENSG00000083838	ZNF446	0.0019476780275954426	0.0008122652157532814	0.010341256718727551	0.9868988000379236
ENSG00000083844	ZNF264	0.0004870095624748199	0.006249347855665617	0.004199751865633652	0.9890638907162259
ENSG00000083845	RPS5	0.04356532488330327	0.036665769610238895	0.18765212415273427	0.7321167813537235
ENSG00000084234	APLP2	0.02029918337722213	0.036886000309118816	0.2620576051952479	0.6807572111184111
ENSG00000084628	NKAIN1	0.010365283949051349	0.013196616890471129	0.10540888708031076	0.8710292120801667
ENSG00000085117	CD82	0.0010624404154432664	0.031540716652527015	0.052628429693292685	0.914768413238737
ENSG00000085644	ZNF213	0.006154229231233222	5.359738144720647e-05	0.0018328439100936558	0.991959329477226
ENSG00000085662	AKR1B1	0.05229353217924218	0.05573510013428997	0.02380828104001504	0.8681630866464529
ENSG00000085788	DDHD2	0.007605258258566344	0.0035187754981257273	0.05056950311274875	0.9383064631305592
ENSG00000085871	MGST2	0.02699688791990322	0.015599856386539896	0.2583898478659593	0.6990134078275976
ENSG00000085982	USP40	0.008716838600122385	0.003909103034794315	0.0029934744394716608	0.9843805839256116
ENSG00000085999	RAD54L	0.001193152037114027	0.024279845783765068	0.05686021872672385	0.9176667834523968
ENSG00000086289	EPDR1	0.01415353495042868	0.008788868798621341	0.025170333571351854	0.951887262679598
ENSG00000086300	SNX10	0.005603557733137274	0.013041971914493954	0.00754510146094435	0.9738093688914244
ENSG00000116198	CEP104	0.01317790764700477	0.0057372427962443535	0.0013061532561649007	0.9797786963005859
ENSG00000116213	WRAP73	0.00044820284989752354	0.014307780717408994	0.00858071463242647	0.9766633018002672
ENSG00000116221	MRPL37	0.0057266203883297616	0.055355113036967364	0.1181436465798524	0.8207746199948505
ENSG00000116285	ERRFI1	0.006935389608127439	0.0003551688323328352	0.06700026947065636	0.9257091720888831
ENSG00000116337	AMPD2	0.004907362055119241	0.007806990904539813	0.016618510486811306	0.9706671365535297
ENSG00000116353	MECR	0.005980985076673014	0.012732478019266002	0.012250649478717074	0.9690358874253442
ENSG00000116455	WDR77	0.008782699544718135	0.07607579066439328	0.11518804018933712	0.7999534696015514
ENSG00000116586	LAMTOR2	0.002795100781360098	0.03227652213768633	0.005124514321653543	0.9598038627593
ENSG00000116649	SRM	0.011343772005200871	0.03510755157968104	0.07973476252316204	0.8738139138919561
ENSG00000116652	DLEU2L	0.002723183047060143	0.007936302357440054	0.004190434699263502	0.9851500798962364
ENSG00000116661	FBXO2	0.01713912967587022	0.01309745922084035	0.07940068459608833	0.8903627265072012
ENSG00000116670	MAD2L2	0.02433898724285441	0.0550883494966403	0.18930720045491148	0.7312654628055939
ENSG00000116691	MIIP	0.004613383168719064	0.031135038721458307	0.01051309074461896	0.9537384873652036
ENSG00000116717	GADD45A	0.007404160221495835	0.02915739120788287	0.07865464483417613	0.8847838037364453
ENSG00000116729	WLS	0.03274779829996032	0.02301397102643826	0.3376716582341347	0.6065665724394667
ENSG00000116741	RGS2	0.003846996537073449	0.03634861426719658	0.11103331355123404	0.8487710756444959
ENSG00000116761	CTH	0.004149543898536009	0.01572648607487253	0.018412164208039	0.9617118058185524
ENSG00000116774	OLFML3	0.015273608750560247	0.031910379845415886	0.20998994848138164	0.7428260629226422
ENSG00000116791	CRYZ	0.3078040033831846	0.012887856495292978	0.00829864623388629	0.6710094938876362
ENSG00000116793	PHTF1	0.019980014565938214	0.01382218003963789	0.00048563109553127607	0.9657121742988928
ENSG00000116809	ZBTB17	0.005741233356245486	0.004263222273159012	0.009981773754815914	0.9800137706157795
ENSG00000116815	CD58	0.0021184994711100674	0.01739115893640741	0.0198375855620199	0.9606527560304626
ENSG00000116863	ADPRHL2	0.0030885164275671322	0.027566218106394442	0.013661151232790646	0.9556841142332478
ENSG00000116871	MAP7D1	0.0052118741347915104	0.04009500952153141	0.011969018250861616	0.9427240980928154
ENSG00000116874	WARS2	0.0005168330748918664	0.007138782608640156	0.052152476612653965	0.940191907703814
ENSG00000116885	OSCP1	0.004414973149468413	2.9516194602594317e-05	0.018909389836821368	0.9766461208191076
ENSG00000116922	C1orf109	0.008191903751147383	0.02728733072939984	0.07136122898448839	0.8931595365349644
ENSG00000116977	LGALS8	0.0011272093081816008	0.011515864085319565	0.03626820720779948	0.9510887193986992
ENSG00000116990	MYCL	0.002743053819900214	8.594082488162798e-05	3.870526941696274e-05	0.9971323000858012
ENSG00000117010	ZNF684	4.064859282336136e-05	0.005809512615893248	0.006558052937638914	0.9875917858536444
ENSG00000117069	ST6GALNAC5	0.005099754958719026	0.00837550596049723	0.029376251506392174	0.9571484875743916
ENSG00000117091	CD48	0.032153429570584244	0.006788531476969418	0.10934437533334844	0.8517136636190978
ENSG00000117118	SDHB	0.007805579109584973	0.09074288834501806	0.018198880879957517	0.8832526516654394
ENSG00000117122	MFAP2	0.053468346595720105	0.026292080685662283	0.045515762021758915	0.8747238106968587
ENSG00000117151	CTBS	0.003909981652677324	0.008521278624444593	0.09862360939436696	0.8889451303285111
ENSG00000117280	RAB7L1	0.00621333772928206	0.017446644727969137	0.05955594450054865	0.9167840730421999
ENSG00000117305	HMGCL	0.0008149777486139466	0.008869620468348502	0.04097637852816844	0.9493390232548692
ENSG00000117308	GALE	0.011636532589299968	0.005776745212350743	0.023138763902448786	0.9594479582959006
ENSG00000117318	ID3	0.016812067608079996	0.02223882276951104	0.114233233151322	0.8467158764710869
ENSG00000117394	SLC2A1	0.02526045581241813	0.07401780560327259	0.19026355546139506	0.7104581831229142
ENSG00000117395	EBNA1BP2	0.014236694145833709	0.07899231336865012	0.06173830727673165	0.8450326852087845
ENSG00000117399	CDC20	0.013474669769105477	0.0344523748553165	0.07482736669321725	0.8772455886823607
ENSG00000117411	B4GALT2	0.006238538744181088	0.009256280852324937	0.0015265284324696012	0.9829786519710244
ENSG00000117419	ERI3	0.01859856946762228	0.04890791381851376	0.013538365835665991	0.918955150878198
ENSG00000117448	AKR1A1	0.018487377319358463	0.08167985027407085	0.06444019709422982	0.8353925753123409
ENSG00000117480	FAAH	0.04872516438669229	0.00054750298591357	0.03225255840806838	0.9184747742193258
ENSG00000117525	F3	0.006766237215833609	0.018441604769663097	0.07243406343538772	0.9023580945791156
ENSG00000117533	VAMP4	0.03472855756278627	0.005742881707682242	0.003228324946410374	0.9563002357831212
ENSG00000117543	DPH5	0.005581251853387403	0.017990149338029438	0.06870034391783739	0.9077282548907458
ENSG00000117616	C1orf63	0.002860947161867852	0.018815849691132903	0.003242509138375577	0.9750806940086236
ENSG00000178162	FAR2P2	0.011052714342072808	0.03710505765496433	0.13212027416128114	0.8197219538416818
ENSG00000178177	LCORL	0.002203667782319289	0.023951216254793867	0.008134313538734655	0.9657108024241521
ENSG00000178295	GEN1	0.0005463935664895198	0.002116078621089882	0.010367235972143958	0.9869702918402766
ENSG00000178307	TMEM11	0.006395337341087373	0.041521413925393984	0.029012529683768974	0.9230707190497496
ENSG00000178381	ZFAND2A	0.04990168937994748	0.006255160418052839	0.0038684494358234896	0.9399747007661764
ENSG00000178386	ZNF223	0.0003862671235158724	0.0023253554356779003	5.134603850962082e-05	0.9972370314022966
ENSG00000178397	FAM220A	0.005150218223438489	0.004842635595816051	0.006537247056864946	0.9834698991238804
ENSG00000178425	NT5DC1	0.012188147868985848	0.04020837888433732	0.010443213197410012	0.9371602600492668
ENSG00000178449	COX14	0.003639469289363649	0.02649993511703148	0.07587538299380345	0.8939852125998015
ENSG00000178467	P4HTM	0.0015691684113798893	0.0041558310276321115	0.007278897532154766	0.9869961030288332
ENSG00000178531	CTXN1	0.013501008764557615	0.06104207901090556	0.0069276068367335065	0.9185293053878034
ENSG00000178537	SLC25A20	0.002190339013550939	0.003390955493059308	0.005794780080948382	0.9886239254124412
ENSG00000178605	GTPBP6	0.006402554371407439	0.013744682775040288	0.01332523547126079	0.9665275273822916
ENSG00000178607	ERN1	0.008565403978132288	0.01545638970238778	0.012877488033343605	0.9631007182861364
ENSG00000178662	CSRNP3	0.012550713373443285	0.0028183331741445357	0.007706125408972581	0.9769248280434396
ENSG00000178718	RPP25	0.02184613202343451	0.03483363172398763	0.1498518653646119	0.7934683708879661
ENSG00000178741	COX5A	0.07489169240822634	0.08704551064965063	0.08411095511770618	0.753951841824417
ENSG00000178761	FAM219B	0.0038439533206883507	0.005123549380398964	0.003835018526758309	0.9871974787721544
ENSG00000178802	MPI	0.007192948083557814	0.01730927884834429	0.006342711537569002	0.9691550615305288
ENSG00000178821	TMEM52	0.0017734341151098864	0.00739895181941789	0.05212836313616935	0.9386992509293028
ENSG00000178896	EXOSC4	0.007041686079894504	0.03903395067092241	0.1557235007466578	0.7982008625025253
ENSG00000178922	HYI	0.01614483010876532	0.0017061959065609016	0.014186102187878632	0.9679628717967952
ENSG00000178927	C17orf62	0.001569723488241776	0.013731016844021423	0.009741052383417421	0.9749582072843194
ENSG00000178935	ZNF552	0.019799303123319203	0.00128177255747	0.03653262118643229	0.9423863031327784
ENSG00000178974	FBXO34	0.0036905023802982313	0.019824010919011568	0.2071848306236043	0.7693006560770859
ENSG00000178982	EIF3K	0.010311179183127892	0.03519435108897582	0.23165689355007146	0.7228375761778248
ENSG00000178999	AURKB	0.01336179846508356	0.027957630783966254	0.06487159662977983	0.8938089741211703
ENSG00000179029	TMEM107	2.2458139656385683e-05	0.006319160737012066	0.03772564612355156	0.95593273499978
ENSG00000179041	RRS1	0.010930081085959808	0.04164149091764243	0.2106316455727963	0.7367967824236014
ENSG00000179046	TRIML2	0.00817000256423333	0.039804261734263616	0.329027117646825	0.622998618054678
ENSG00000179059	ZFP42	0.0647587180439969	0.017228220277341864	0.2371679474341219	0.6808451142445393
ENSG00000179085	DPM3	0.00563280186721494	0.019127918299248536	0.02054737220836893	0.9546919076251676
ENSG00000179115	FARSA	0.02139174061920495	0.07300633726347408	0.07426882061834157	0.8313331014989794
ENSG00000179163	FUCA1	0.00830215241274262	0.0144067224441126	0.018387641228654137	0.9589034839144908
ENSG00000179178	TMEM125	0.01213297809621362	0.03539558303414276	0.21434909815188005	0.7381223407177636
ENSG00000179195	ZNF664	0.005639134879876045	0.03696603507295581	0.05569141177406977	0.9017034182730984
ENSG00000179218	CALR	0.03392654429844609	0.0584517196538701	0.1132352650122408	0.7943864710354429
ENSG00000179271	GADD45GIP1	0.0484194713856418	0.03626861350624775	0.07055438535342119	0.8447575297546893
ENSG00000179335	CLK3	0.0003331532804241784	0.020694694802720518	0.01337635633962269	0.9655957955772326
ENSG00000179344	HLA-DQB1	0.3149026826860853	0.03147952292473374	0.0291546083578907	0.6244631860312901
ENSG00000179403	VWA1	0.0076479179533766265	0.01158402423834364	0.010761178214939791	0.97000687959334
ENSG00000179431	FJX1	0.007369644623818444	0.005180857329516294	0.008547082637095322	0.9789024154095699
ENSG00000179526	SHARPIN	0.007153940369177934	0.007675588709312005	0.002422703469765289	0.9827477674517447
ENSG00000179604	CDC42EP4	0.009512475776445551	0.017998951047653575	0.13799321913051074	0.8344953540453901
ENSG00000179632	MAF1	0.01975814959889015	0.06467350374224516	0.01821335139684997	0.8973549952620148
ENSG00000179715	PCED1B	0.008632512609609613	0.004246836904754951	0.005273113888285599	0.9818475365973498
ENSG00000179750	APOBEC3B	0.06345229064785235	0.029293158606711164	0.002294380041161564	0.9049601707042748
ENSG00000179761	PIPOX	0.011758473744780602	0.02979132720618173	0.16650310613227812	0.7919470929167596
ENSG00000179820	MYADM	0.02260241400009782	0.04102497279705895	0.28018526457408666	0.6561873486287566
ENSG00000179862	CITED4	0.015759750785464648	0.018170751514056917	0.044381577366320056	0.9216879203341584
ENSG00000198707	CEP290	0.009915015878214715	2.911084054434533e-05	0.02478409613550116	0.96527177714574
ENSG00000198712	MT-CO2	0.059082381910778727	0.05231024125026085	0.03839342655420345	0.850213950284757
ENSG00000198715	C1orf85	0.009704997858176993	0.012215372897284143	0.021989617654297928	0.9560900115902408
ENSG00000198721	ECI2	0.012950720549160494	0.035993489244691416	0.10168516237978943	0.8493706278263586
ENSG00000198727	MT-CYB	0.12310963462173173	0.024486477261453136	0.059158837100424126	0.7932450510163911
ENSG00000198736	MSRB1	0.003479656877592076	0.017845574448275944	0.05573960852298061	0.9229351601511514
ENSG00000198746	GPATCH3	0.0021335070941911533	0.005888700962389539	0.01886470274022312	0.9731130892031964
ENSG00000198763	MT-ND2	0.15764182188738562	0.14117626175431144	0.06663157418349454	0.6345503421748084
ENSG00000198765	SYCP1	0.002567569498271127	0.03127341147270973	0.008654142321005741	0.9575048767080134
ENSG00000198786	MT-ND5	0.056667179591337886	0.08771486756225644	0.016833364464685373	0.8387845883817203
ENSG00000198795	ZNF521	0.0112211263194269	0.009504897033740564	0.09623640176407493	0.8830375748827576
ENSG00000198804	MT-CO1	0.1406323529735079	0.07813886718737742	0.050010526601256274	0.7312182532378585
ENSG00000198805	PNP	0.019244755663295823	0.0484969562825976	0.1237078614035384	0.8085504266505681
ENSG00000198814	GK	4.3952034956539645e-05	0.002991116793115553	0.01782866396382306	0.9791362672081048
ENSG00000198816	ZNF358	3.515701545512599e-05	0.024339176108837988	0.003842056146361275	0.9717836107293456
ENSG00000198830	HMGN2	0.04431122453095833	0.04750813836704645	0.10973026845632997	0.7984503686456653
ENSG00000198840	MT-ND3	0.042010456939198776	0.2035099950905878	0.025698523776675336	0.7287810241935381
ENSG00000198841	KTI12	2.736937427244537e-05	0.01015111154121216	0.04966907846960219	0.9401524406149132
ENSG00000198853	RUSC2	0.005540539843167155	0.006702709789406964	0.022470858561492103	0.9652858918059338
ENSG00000198855	FICD	0.0027614989964497173	0.006045413263672196	0.002958709885978929	0.9882343778538992
ENSG00000198858	R3HDM4	0.0036646119280198046	0.016644993144307774	0.005490035343937539	0.9742003595837349
ENSG00000198860	TSEN15	0.02500972576477843	0.015650434873654043	0.009415213730055523	0.949924625631512
ENSG00000198885	ITPRIPL1	0.0007751407541179607	0.01794006338948685	0.017019341393211138	0.964265454463184
ENSG00000198886	MT-ND4	0.11788108739837315	0.17463442601949122	0.0043854755624711615	0.7030990110196644
ENSG00000198888	MT-ND1	0.0959129713002876	0.1376613878017688	0.02612340604695141	0.7403022348509922
ENSG00000198890	PRMT6	0.0006559501986089152	0.03966312022383605	0.07973619977976376	0.8799447297977913
ENSG00000198892	SHISA4	0.010842835822608112	0.008524781059767145	0.02118469482673073	0.959447688290894
ENSG00000198899	MT-ATP6	0.2087230698441742	0.11272160753263075	0.06406457534116275	0.6144907472820322
ENSG00000198901	PRC1	0.009896659591986724	0.008967845217430244	0.0034071063834897053	0.9777283888070932
ENSG00000198915	RASGEF1A	0.004391771465197886	0.012004487260900695	0.03807042533606777	0.9455333159378336
ENSG00000198917	C9orf114	0.0029676060530056045	0.009287585798636314	0.007760059616833958	0.9799847485315241
ENSG00000198918	RPL39	0.09509603196149953	0.071634550176267	0.04143653993439718	0.7918328779278363
ENSG00000198937	CCDC167	0.002351963094980132	0.006379779871639178	0.12687982790408206	0.8643884291292987
ENSG00000198938	MT-CO3	0.09705455075658033	0.015558178189432656	0.09474788245312732	0.7926393886008597
ENSG00000198951	NAGA	0.00790262354286108	0.006614167685296714	0.019782130030282532	0.9657010787415596
ENSG00000198964	SGMS1	0.004216299332183968	0.007878573279413655	0.00516610199776611	0.9827390253906364
ENSG00000203485	INF2	0.01698497634483439	0.0002409177817883585	0.007142526099035334	0.975631579774342
ENSG00000203666	EFCAB2	0.023406185440107224	0.004902072733417538	0.007701618807498562	0.9639901230189768
ENSG00000203705	TATDN3	0.007662637577761508	0.017932450478980285	0.012803544354859349	0.9616013675883988
ENSG00000203724	C1orf53	0.0017276509990772682	6.04997189985176e-05	0.002028386484420558	0.9961834627975036
ENSG00000203760	CENPW	0.014530302246824497	0.030887325079400563	0.04789073581715345	0.9066916368566216
ENSG00000203791	METTL10	0.006842372749288684	0.012100411165811396	0.014116057936780838	0.9669411581481192
ENSG00000203805	PPAPDC1A	0.03023609235440677	0.025910732999997	0.1916866088845474	0.7521665657610489
ENSG00000203812	HIST2H2AA4	0.009988843674880898	0.01348555994499079	0.014873860719383103	0.9616517356607452
ENSG00000203813	HIST1H3H	0.002988325278432645	0.007734289771944213	0.02028812369123556	0.9689892612583876
ENSG00000203819	HIST2H2BC	0.010102171822648836	0.0060420495853088715	0.01530510455284313	0.9685506740391993
ENSG00000203930	LINC00632	0.031760449742092044	3.17192138605104e-05	0.06244569519606636	0.9057621358479808
ENSG00000203950	FAM127B	0.0013342484901145866	0.015321421545599975	0.00421330827005689	0.9791310216942286
ENSG00000203965	EFCAB7	0.0010226663771626997	0.002909998532146857	0.015012252882307843	0.9810550822083826
ENSG00000203993	C9orf37	0.00602041327325714	0.02963071197808718	0.019211275309346174	0.9451375994393096
ENSG00000104213	PDGFRL	0.005942337696478502	0.006133043584890256	0.027348096249575814	0.9605765224690556
ENSG00000104231	ZFAND1	0.007648872742399573	0.03398008551789188	0.03860165487602667	0.9197693868636819
ENSG00000104267	CA2	0.014846646437674018	0.02580368600164624	0.15527603817714036	0.8040736293835394
ENSG00000104299	INTS9	2.660138444413711e-05	0.016605883457457737	0.02849689023700417	0.9548706249210942
ENSG00000104312	RIPK2	0.005214390341905327	0.013572892629930812	0.03908236638009556	0.9421303506480684
ENSG00000104325	DECR1	0.015575718641397071	0.005460886399641321	0.06057992248068088	0.9183834724782808
ENSG00000104327	CALB1	0.0971078167464106	0.04110205511789849	0.20280061851014086	0.65898950962555
ENSG00000104332	SFRP1	0.04023557304610618	0.05178720198116399	0.3209771925340665	0.5870000324386634
ENSG00000104341	LAPTM4B	0.031732180964951506	0.057077614145109375	0.2947905442677705	0.6163996606221687
ENSG00000104356	POP1	0.0022258570065699554	0.00716523975628363	0.049966745403449364	0.9406421578336972
ENSG00000104371	DKK4	0.009925762050590398	0.02834580457285002	0.2287445369243564	0.7329838964522032
ENSG00000104381	GDAP1	0.016498352154548347	0.02437456325289208	0.04583176733439174	0.913295317258168
ENSG00000104412	EMC2	0.006017762023644141	0.023242686443100274	0.016837333320729297	0.9539022182125262
ENSG00000104413	ESRP1	0.015577012508421213	0.04156338050151735	0.20800285292628	0.7348567540637815
ENSG00000104427	ZC2HC1A	0.0021103202111813213	0.012050930383378908	0.01046381416213357	0.9753749352433062
ENSG00000104435	STMN2	0.011913617420102694	7.54910927953389e-05	0.015498961579918822	0.972511929907183
ENSG00000104497	SNX16	0.005013544732553024	0.012210858565935113	0.045664103289901586	0.9371114934116104
ENSG00000104518	GSDMD	0.0877410580456968	0.008802623724574956	0.011932192342959023	0.8915241258867693
ENSG00000104522	TSTA3	0.007121982680979863	0.042818584814247336	0.02983710426206565	0.9202223282427072
ENSG00000104524	PYCRL	0.01040787084638794	0.012943339673749516	0.01770937358532657	0.958939415894536
ENSG00000104611	SH2D4A	0.009033014592030613	0.00915920553239191	0.019943654835525047	0.9618641250400524
ENSG00000104626	ERI1	0.06653696577973375	0.0005281186010047187	0.15168952733216307	0.7812453882870986
ENSG00000104679	R3HCC1	0.011805030821922214	0.01623051257306688	0.02233521425572197	0.9496292423492888
ENSG00000104722	NEFM	0.04571710656255863	0.030061049854997024	0.2325265465870497	0.6916952969953946
ENSG00000104731	KLHDC4	0.025253917636790642	0.003368874749010635	0.02020264534106994	0.9511745622731288
ENSG00000104738	MCM4	0.015988233613694888	0.06399012884002914	0.15967467909180022	0.7603469584544758
ENSG00000104763	ASAH1	0.011221755610557393	0.05238709430081218	0.03123332153601785	0.9051578285526126
ENSG00000104765	BNIP3L	0.009714667633217534	0.03310522541124071	0.05192167053448988	0.905258436421052
ENSG00000104808	DHDH	0.019178279008182256	0.0013930606792565213	0.01854887529188892	0.9608797850206724
ENSG00000104814	MAP4K1	0.02657193769795141	0.004906279532585576	0.06717058932200483	0.901351193447458
ENSG00000104823	ECH1	0.020920430556344363	0.048576931903504116	0.09357510963227288	0.8369275279078786
ENSG00000104825	NFKBIB	0.010289115441578529	0.011484488373174926	0.05424005729072622	0.9239863388945204
ENSG00000104833	TUBB4A	0.02340276950079891	0.0237075288728914	0.17668822731633266	0.776201474309977
ENSG00000104835	SARS2	0.006002956332655386	0.01939192345723174	0.07098364550670577	0.903621474703407
ENSG00000104852	SNRNP70	0.004590029047793631	0.03534702593800975	0.0014360704929804384	0.9586268745212162
ENSG00000104856	RELB	0.005266047838363764	4.7161463801008786e-05	0.013721989989977052	0.9809648007078579
ENSG00000104863	LIN7B	0.0003414138508762322	0.0041666044038172105	0.011313739250338843	0.9841782424949678
ENSG00000104870	FCGRT	0.007315143003302281	0.011441223843389659	0.0251346902832264	0.9561089428700816
ENSG00000104883	PEX11G	0.008371745908663509	0.00233232304271307	0.0007776927803905613	0.9885182382682328
ENSG00000104889	RNASEH2A	0.02393263830833309	0.06565150157712969	0.033133648210606256	0.8772822119039309
ENSG00000104901	DKKL1	0.007750788316376423	0.0007525906376095091	0.0007941600321448723	0.9907024610138692
ENSG00000104907	TRMT1	0.008375497668540687	0.04880108298988225	0.09784744120301428	0.8449759781385627
ENSG00000104915	STX10	0.00016947127391401116	0.01868490324792367	0.02732395823010744	0.9538216672480552
ENSG00000104936	DMPK	0.006526396197177847	0.009987986833830276	0.015864782230172705	0.9676208347388192
ENSG00000104957	CCDC130	2.4643213560334352e-05	0.006818768598238082	0.012050938578772524	0.9811056496094293
ENSG00000104960	PTOV1	0.0121557312562618	0.0322165836765643	0.0073726790697071455	0.9482550059974668
ENSG00000104964	AES	0.02725831524073866	0.01754913458575507	0.1426387943184725	0.8125537558550338
ENSG00000104976	SNAPC2	0.00957873919210205	0.00881109356333919	0.04229346370049025	0.9393167035440684
ENSG00000104980	TIMM44	0.01741237793988057	0.031283399733547344	0.1082224933676009	0.8430817289589712
ENSG00000104998	IL27RA	0.006547592075355458	0.009120447413537614	0.035691536916057566	0.9486404235950492
ENSG00000136003	ISCU	0.0018096111483977253	0.07609192410633453	0.0759519148045786	0.846146549940689
ENSG00000136014	USP44	0.011182768078626623	0.052969435287283685	0.3795509219463187	0.556296874687771
ENSG00000136044	APPL2	0.0057968001501897005	3.346802963097904e-05	0.015110388440662863	0.9790593433795164
ENSG00000136045	PWP1	0.006015271411154899	0.01993711215564856	0.04784998550653024	0.9261976309266662
ENSG00000136048	DRAM1	0.0036695718787738453	0.0030284314015978217	0.0012694770255380606	0.9920325196940902
ENSG00000136098	NEK3	0.006415951896442612	2.718687842704413e-05	0.014549359850828482	0.979007501374302
ENSG00000136104	RNASEH2B	0.01364570625123006	0.035558769049274346	0.05538230373179979	0.8954132209676958
ENSG00000136110	LECT1	0.022401938535214275	0.07683179611163267	0.4667151462042143	0.4340511191489387
ENSG00000136122	BORA	2.817877012445665e-05	0.02476967386638973	0.02380655399387114	0.9513955933696148
ENSG00000136147	PHF11	0.0018366044696419067	0.0007536583219561817	0.0025187563223183352	0.9948909808860836
ENSG00000136153	LMO7	0.01796218957133721	0.007698926895366759	0.0694104415464142	0.904928441986882
ENSG00000136158	SPRY2	0.00906001880029349	0.0053560585359177185	0.012507101009532005	0.9730768216542568
ENSG00000136160	EDNRB	0.027794552923496425	0.04080015277334311	0.13031464277541654	0.8010906515277441
ENSG00000136161	RCBTB2	0.008345898992058442	0.024509781469397127	0.07976834341006883	0.8873759761284756
ENSG00000136213	CHST12	0.0003055402262619636	0.008378282677214173	0.0114723887862003	0.9798437883103236
ENSG00000136238	RAC1	0.0013329532276271448	0.04305015314822898	0.02044449110004151	0.9351724025241024
ENSG00000136243	NUPL2	0.0038961682695989055	0.037744558714509976	0.04397186654602156	0.9143874064698696
ENSG00000136247	ZDHHC4	0.007428831851497172	0.020393840698991486	0.00364003600356625	0.9685372914459448
ENSG00000136270	TBRG4	0.003899143382159714	0.0570193009344328	0.06977675961331634	0.8693047960700911
ENSG00000136271	DDX56	3.472745440383717e-05	0.047433361018125314	0.052789093446612735	0.8997428180808581
ENSG00000136273	HUS1	0.002307177081025545	0.02085095001311756	0.0199377769310962	0.9569040959747608
ENSG00000136279	DBNL	0.008948940655542182	0.034819537074629286	0.004580982230156531	0.951650540039672
ENSG00000136280	CCM2	0.006163271680799799	0.003196280636964757	0.003480680487404133	0.9871597671948312
ENSG00000136319	TTC5	0.0005711423872707594	0.013490167152092185	0.0127771949085451	0.9731614955520921
ENSG00000136371	MTHFS	0.04518905094788491	0.02268052896262254	0.014795973741756337	0.9173344463477362
ENSG00000136425	CIB2	0.0013437940693153735	0.0248268395310016	0.008030034628302431	0.9657993317713808
ENSG00000136436	CALCOCO2	2.9792935243434636e-05	0.007823412661201967	0.0256497221426495	0.9664970722609052
ENSG00000136444	RSAD1	0.004926088078701904	0.014662020590806953	0.056772839455924415	0.9236390518745669
ENSG00000136448	NMT1	0.005198491289001774	0.028632467068701775	0.011724757116454404	0.9544442845258421
ENSG00000136449	MYCBPAP	0.001189642128075684	0.021005602303550718	0.0017076228915457491	0.9760971326768278
ENSG00000136463	TACO1	0.0037999380935133968	0.026502708049964883	0.01553218166675862	0.9541651721897632
ENSG00000136490	LIMD2	0.011071352790049862	0.025330637951268532	0.01992048471510382	0.9436775245435776
ENSG00000136518	ACTL6A	0.0071491075993094545	0.11416515518776912	0.08892415182424226	0.789761585388679
ENSG00000136560	TANK	0.00518167907871387	0.015169145082289216	2.7210835339870042e-05	0.9796219650036572
ENSG00000136574	GATA4	0.02577244866734756	0.029560873617542782	0.2285377220873572	0.7161289556277524
ENSG00000136630	HLX	0.011424843502796964	0.025830206085723444	0.2491922172210901	0.7135527331903896
ENSG00000136710	CCDC115	7.969353134881732e-05	0.021359124691624792	0.01836169592425985	0.9601994858527664
ENSG00000136717	BIN1	0.026721297466091462	0.004611797822931655	0.026117174362136918	0.9425497303488399
ENSG00000136718	IMP4	0.0069667331207728025	0.049938536144037135	0.11171459032668636	0.8313801404085037
ENSG00000136720	HS6ST1	0.0038925493666888173	0.033284869848285936	0.10053119689706703	0.8622913838879582
ENSG00000136732	GYPC	0.012946422167476348	0.017616488739496002	0.05991557266354015	0.9095215164294874
ENSG00000136770	DNAJC1	0.003335059732718897	0.002775805701999033	0.019511989181237456	0.9743771453840446
ENSG00000136783	NIPSNAP3A	0.014158499522327162	0.01824763550327656	0.011193261078640358	0.956400603895756
ENSG00000136807	CDK9	2.836125165124245e-05	0.018875709804746003	0.014774470753506816	0.966321458190096
ENSG00000136811	ODF2	0.01066015132184229	0.011819325349865349	0.03601035084838702	0.9415101724799052
ENSG00000136816	TOR1B	0.00572941165323333	0.003601266345157176	0.004462007569989323	0.9862073144316199
ENSG00000136840	ST6GALNAC4	0.010124275720753584	0.016597953568285945	0.04276161554740418	0.9305161551635563
ENSG00000136842	TMOD1	0.04330421576220874	0.01933146403173173	0.18089525610481524	0.7564690641012443
ENSG00000136856	SLC2A8	0.02780049611616067	0.02160900443296556	0.07072956702586282	0.879860932425011
[truncated: 2,547 more rows]
